# Supplementary material for: Differential Expression and Alternative Splicing of Transcripts Associated With Cisplatin-Induced Chemoresistance in Nasopharyngeal Carcinoma
Source: Front Genet. 2020 Feb 25;11:52. doi: 10.3389/fgene.2020.00052 (PMC7052373; doi:10.3389/fgene.2020.00052)
Supplement: Supplementary file 2 [file Table_2.xlsx]

## Sheet: up_5-8F-DDP_vs_5-8F
#log2FC >= 0.585 #p-value cut-off <= 0.05 #q-value cut-off <= 1.00 #Gene biotype: protein_coding #Condition pair: up_5-8F-DDP_vs_5-8F Column A: Track_id, The database name in gene level. Column B: Gene_Name, The name of gene. Column C: Locus, The genomic coordinates of gene. Column D: Strand, Strand of the gene. Column E: Gene_Type, The biological type of gene. Column F: log2FC, if the comparison…
supplementary table 2. Differentially expressed genes
Annotation					DE Statistic				FPKM
Track_id	Gene_Name	Locus	Strand	Gene_Type	log2FC	Fold_Change	p_value	q_value	5-8F-DDP_FPKM	5-8F_FPKM	5-8F-1	5-8F-2	5-8F-3	5-8F-DDP-1	5-8F-DDP-2	5-8F-DDP-3
ENSG00000122862.4_2	SRGN	chr10:70847862-70864567	+	protein_coding	4.4228	21.4484	4.57872e-06	0.000652578	9.1599	4.7371	27.2202	23.4297	26.5136	488.22	630.62	604.69
ENSG00000144583.4_2	MARCH4	chr2:217122588-217236750	-	protein_coding	4.38868	20.9471	3.70054e-10	5.40945e-06	4.83942	0.450735	0.359628	0.364265	0.37637	27.6663	27.2327	27.9937
ENSG00000197457.9_2	STMN3	chr20:62271058-62289035	-	protein_coding	4.38552	20.9014	1.24644e-06	0.000406619	5.18963	0.804105	0.743703	0.786557	0.708796	40.4497	33.1841	33.305
ENSG00000196611.4_2	MMP1	chr11:102660651-102668891	-	protein_coding	4.30666	19.7894	2.87181e-08	7.9992e-05	5.82914	1.52248	1.90511	1.77039	1.94602	54.522	57.6786	55.4016
ENSG00000163661.3_2	PTX3	chr3:157154578-157161417	+	protein_coding	4.24427	18.9519	1.16754e-06	0.000400903	5.27458	1.03031	0.90337	0.98048	1.2603	35.4748	39.9632	37.8178
ENSG00000152377.13_2	SPOCK1	chr5:136310987-136934068	-	protein_coding	4.05895	16.6674	4.31242e-06	0.000651892	5.10548	1.04653	1.16576	1.0256	1.00883	28.8594	38.1495	33.9061
ENSG00000234745.10_2	HLA-B	chr6:31237268-31324965	-	protein_coding	3.93306	15.2746	2.39813e-05	0.00116465	8.54714	4.61407	28.6958	23.6335	19.0772	408.792	362.676	350.2
ENSG00000167772.11_3	ANGPTL4	chr19:8428173-8439257	+	protein_coding	3.93144	15.2574	5.78722e-06	0.000691731	4.24501	0.313566	0.307347	0.260173	0.165083	19.9783	19.0039	15.2457
ENSG00000175592.8_3	FOSL1	chr11:65659520-65668044	-	protein_coding	3.90617	14.9925	7.35265e-05	0.0018064	7.37387	3.4677	8.32526	9.4861	12.8475	205.543	144.094	151.266
ENSG00000125398.5_2	SOX9	chr17:70117161-70122561	+	protein_coding	3.80737	14.0001	1.60183e-06	0.00045913	4.85259	1.04522	1.0524	0.880456	1.27721	26.5765	28.6127	28.533
ENSG00000162734.12_3	PEA15	chr1:160175127-160185166	+	protein_coding	3.77969	13.7341	1.56395e-05	0.000976998	7.02428	3.2446	6.83358	8.97789	9.89341	139.259	123.254	125.567
ENSG00000041982.15_3	TNC	chr9:117781857-117880536	-	protein_coding	3.73446	13.3102	3.28329e-08	7.9992e-05	4.57663	0.842174	0.80849	0.815705	0.754678	23.0342	23.5776	22.0009
ENSG00000134321.11_2	RSAD2	chr2:7005937-7038370	+	protein_coding	3.72502	13.2234	6.07985e-06	0.000691731	4.79787	1.07285	1.24074	0.953497	1.12655	23.3075	30.0351	27.5308
ENSG00000163453.11_2	IGFBP7	chr4:57896939-57976551	-	protein_coding	3.67233	12.7492	3.00631e-05	0.00124523	6.47658	2.80425	6.07351	6.04346	5.84023	88.2202	71.2198	108.602
ENSG00000106366.8_2	SERPINE1	chr7:100770370-100782547	+	protein_coding	3.66945	12.7237	1.1386e-06	0.000400903	6.06347	2.39402	3.91375	4.14426	4.74487	69.0177	63.0115	65.7407
ENSG00000142173.14_2	COL6A2	chr21:47518011-47552763	+	protein_coding	3.65852	12.6277	8.12623e-06	0.000740194	5.91471	2.2562	4.09688	4.02141	3.26008	67.6023	54.7005	56.454
ENSG00000148677.6_2	ANKRD1	chr10:92671853-92681033	-	protein_coding	3.64712	12.5283	3.80587e-05	0.00135363	5.47161	1.82449	2.10534	2.34247	3.28056	36.88	49.0178	45.1128
ENSG00000166825.13_3	ANPEP	chr15:90328120-90358633	-	protein_coding	3.62449	12.3333	4.59814e-06	0.000652578	3.86513	0.240645	0.19371	0.186031	0.165009	15.8947	12.6398	12.4278
ENSG00000060558.3_2	GNA15	chr19:3136191-3163767	+	protein_coding	3.49651	11.2864	2.5724e-05	0.00118705	4.36669	0.870185	1.12367	0.868902	0.538799	22.0429	17.8415	19.2238
ENSG00000111335.12_2	OAS2	chr12:113416200-113449528	+	protein_coding	3.43614	10.8238	3.38383e-06	0.000603229	3.97134	0.535205	0.493988	0.435438	0.419078	15.6458	15.7792	12.8168
ENSG00000115008.5_2	IL1A	chr2:113531492-113542167	-	protein_coding	3.41354	10.6556	3.96088e-05	0.00139856	3.53008	0.11654	0.045195	0.072416	0.136804	8.13352	12.212	11.7755
ENSG00000137801.10_3	THBS1	chr15:39873280-39891667	+	protein_coding	3.35694	10.2457	9.32147e-05	0.00202255	6.31121	2.95427	5.21663	6.42457	9.08665	72.8421	83.9489	78.8238
ENSG00000166033.11_2	HTRA1	chr10:124221041-124274424	+	protein_coding	3.25925	9.57483	1.17216e-05	0.000857188	6.40685	3.14761	8.58259	8.27593	6.82948	93.4011	76.7074	82.2774
ENSG00000125538.11_3	IL1B	chr2:113587328-113594480	-	protein_coding	3.2168	9.29722	1.41019e-06	0.000439854	3.26556	0.0487593	0	0	0.106711	8.30869	9.3269	8.25198
ENSG00000173210.19_2	ABLIM3	chr5:148521046-148640105	+	protein_coding	3.21132	9.26196	0.000317968	0.00375448	3.37169	0.160375	0.0656792	0.138011	0.150961	7.9086	7.23457	14.1179
ENSG00000156453.13_3	PCDH1	chr5:141232676-141258811	-	protein_coding	3.21091	9.25933	0.00114559	0.00780721	4.36231	1.1514	1.04095	1.19341	1.44832	27.8943	23.5423	11.2696
ENSG00000213886.3_3	UBD	chr6:29523292-29527702	-	protein_coding	3.18831	9.11542	2.92608e-06	0.000603229	3.51078	0.322472	0.356189	0.203525	0.197969	9.49323	11.0378	10.7245
ENSG00000120337.8_2	TNFSF18	chr1:173009100-173020103	-	protein_coding	3.16374	8.96149	9.51177e-05	0.00205381	3.19925	0.0355089	0	0.038299	0.03692	6.39384	10.8926	7.81174
ENSG00000178882.14_3	RFLNA	chr12:124457788-124800570	+	protein_coding	3.14915	8.87134	1.25173e-06	0.000406619	3.21886	0.0697081	0.0302536	0.0483134	0.0703293	9.14194	7.69	8.15755
ENSG00000158716.8_2	DUSP23	chr1:159750722-159752333	+	protein_coding	2.96582	7.81268	2.21264e-05	0.00112698	3.18099	0.215171	0	0.325645	0.180025	8.76749	7.58668	7.89426
ENSG00000134531.9_3	EMP1	chr12:13349650-13372873	+	protein_coding	2.95898	7.77576	0.000890137	0.00673108	3.58408	0.625096	0.169789	1.40765	0.302618	9.78233	11.5572	11.7391
ENSG00000120708.16_3	TGFBI	chr5:135364584-135399507	+	protein_coding	2.92126	7.57505	1.52761e-05	0.00097516	6.13701	3.21576	7.17261	8.50003	9.32843	75.6361	67.4255	65.4698
ENSG00000171867.16_3	PRNP	chr20:4666882-4682236	+	protein_coding	2.85082	7.21409	0.0172201	0.044537	6.15901	3.30819	5.11816	25.3415	5.03025	55.6788	84.3261	74.4466
ENSG00000165949.12_3	IFI27	chr14:94571182-94583035	+	protein_coding	2.84763	7.19815	1.12154e-05	0.000845085	3.01668	0.169053	0.192386	0.112186	0.071707	7.58721	7.70376	6.09208
ENSG00000099399.5_3	MAGEB2	chrX:30233677-30238206	+	protein_coding	2.84659	7.19296	4.81593e-06	0.000657937	4.67848	1.83189	2.29273	2.50986	2.90406	26.0151	24.7093	23.1762
ENSG00000142871.16_3	CYR61	chr1:86046444-86049645	+	protein_coding	2.84208	7.17052	8.69885e-05	0.0019533	8.17236	5.33029	31.8154	38.6668	49.029	285.88	283.606	293.06
ENSG00000117525.13_2	F3	chr1:94994781-95007356	-	protein_coding	2.80922	7.00904	0.000244475	0.00328215	6.15639	3.34717	7.42161	9.02915	11.4777	56.551	80.7428	76.138
ENSG00000119917.13_2	IFIT3	chr10:91087651-91100728	+	protein_coding	2.80832	7.00469	2.53571e-05	0.00118425	6.57567	3.76734	12.659	11.7789	13.4657	81.4175	108.02	95.5807
ENSG00000175832.12_3	ETV4	chr17:41605212-41656988	-	protein_coding	2.79734	6.95156	1.51945e-05	0.00097516	4.72246	1.92513	3.00607	2.84135	2.55927	29.0908	24.7394	22.7561
ENSG00000150551.10_2	LYPD1	chr2:133402426-133429152	-	protein_coding	2.79656	6.94781	1.57533e-05	0.000979925	4.53914	1.74258	2.02217	2.50315	2.53938	25.0818	21.5145	20.4017
ENSG00000144063.3_2	MALL	chr2:110841447-110874143	-	protein_coding	2.78236	6.87976	5.35528e-06	0.000680726	4.89991	2.11756	3.64488	3.48819	2.92011	30.095	27.2226	29.3233
ENSG00000111331.12_2	OAS3	chr12:113376157-113411054	+	protein_coding	2.77836	6.86073	7.87243e-06	0.000737879	5.8399	3.06154	6.66873	7.54441	7.88054	61.3611	56.1244	51.7498
ENSG00000198959.11_2	TGM2	chr20:36755789-36794980	-	protein_coding	2.76668	6.80542	3.47818e-05	0.00130036	6.24766	3.48097	11.2699	10.1791	9.14805	87.628	69.3155	69.4001
ENSG00000089127.12_3	OAS1	chr12:113344582-113371027	+	protein_coding	2.76561	6.80037	1.42215e-05	0.000952106	3.99274	1.22713	1.14001	1.47033	1.42683	16.7346	14.8068	13.3927
ENSG00000163131.10_3	CTSS	chr1:150702672-150738433	-	protein_coding	2.76197	6.7832	0.000101273	0.00211973	3.71565	0.953685	1.16391	1.004	0.675432	9.81499	13.6719	13.2908
ENSG00000135919.12_3	SERPINE2	chr2:224839829-224904036	-	protein_coding	2.75539	6.75236	4.50411e-06	0.000651892	5.00134	2.24594	4.24669	3.31914	3.70986	31.0201	30.9381	31.1312
ENSG00000095383.19_2	TBC1D2	chr9:100961281-101018003	-	protein_coding	2.73625	6.66336	6.73938e-05	0.00173122	3.8844	1.14815	1.48581	1.1113	1.07425	16.7136	11.9225	13.0705
ENSG00000120875.8_2	DUSP4	chr8:29190581-29208185	-	protein_coding	2.73518	6.65844	2.05338e-07	0.000184229	4.21738	1.4822	1.91601	1.76394	1.70545	18.0094	17.175	17.6308
ENSG00000162458.12_3	FBLIM1	chr1:16083102-16113089	+	protein_coding	2.70666	6.5281	8.80493e-06	0.000770721	3.53299	0.826326	0.930905	0.599328	0.805296	11.4196	10.2124	10.1379
ENSG00000163347.5_2	CLDN1	chr3:190023490-190040264	-	protein_coding	2.66362	6.33622	0.000355197	0.00396054	3.99134	1.32771	1.19187	1.36189	2.05471	11.2794	17.389	16.8156
ENSG00000164379.6_3	FOXQ1	chr6:1312675-1314983	+	protein_coding	2.65956	6.3184	1.07764e-07	0.000143209	2.9265	0.266944	0.166296	0.204554	0.240051	6.49116	6.53598	6.78409
ENSG00000169429.10_2	CXCL8	chr4:74606223-74609433	+	protein_coding	2.65694	6.30693	7.31352e-05	0.00180285	3.27236	0.615426	0.541066	0.464117	0.593631	7.6952	10.9594	7.67463
ENSG00000107201.9_2	DDX58	chr9:32455703-32526322	-	protein_coding	2.63141	6.19632	6.98977e-05	0.00175863	5.54362	2.9122	6.70525	6.32405	6.55863	36.9885	53.1683	48.3159
ENSG00000188042.7_3	ARL4C	chr2:235401685-235405697	-	protein_coding	2.62086	6.15116	6.12508e-06	0.000691731	3.62344	1.00258	1.05571	1.10551	0.858231	10.6984	12.4322	10.9129
ENSG00000050344.8_2	NFE2L3	chr7:26191860-26226745	+	protein_coding	2.6066	6.09065	3.53538e-06	0.000610299	5.59454	2.98795	6.64529	6.89736	7.27006	44.1164	51.5429	46.5912
ENSG00000135114.12_2	OASL	chr12:121456914-121477045	-	protein_coding	2.58976	6.02	5.25892e-05	0.00161164	7.50955	4.91979	32.9356	30.2264	25.1716	204.958	171.727	169.082
ENSG00000177606.6_2	JUN	chr1:59246460-59249999	-	protein_coding	2.57235	5.94777	0.000100346	0.00211973	5.21278	2.64043	4.12007	5.38368	6.4165	39.0496	34.0092	35.377
ENSG00000101955.14_3	SRPX	chrX:38008589-38080177	-	protein_coding	2.56348	5.91131	1.22901e-05	0.000889388	2.77843	0.214956	0.150409	0.150818	0.181043	5.4595	5.3773	6.84043
ENSG00000163235.15_3	TGFA	chr2:70674412-70781325	-	protein_coding	2.5586	5.89137	4.40125e-06	0.000651892	4.48286	1.92426	2.80285	2.71545	2.86953	19.245	22.8976	22.1076
ENSG00000136826.14_3	KLF4	chr9:110247133-110252763	-	protein_coding	2.55702	5.88492	3.46653e-05	0.00129933	4.46548	1.90846	2.93713	2.9966	2.36234	18.3025	22.6339	22.6367
ENSG00000137965.10_2	IFI44	chr1:79115481-79129763	+	protein_coding	2.54836	5.84969	0.000158032	0.00260736	5.62326	3.0749	9.01313	7.04846	6.42377	41.5093	57.1978	47.4079
ENSG00000204525.16_2	HLA-C	chr6:31236526-31239907	-	protein_coding	2.54762	5.84669	0.0105844	0.0318162	6.34391	3.79629	11.0462	23.0818	8.24373	113.142	96.5554	47.1303
ENSG00000006016.10_2	CRLF1	chr19:18683030-18718551	-	protein_coding	2.53466	5.7944	1.60151e-05	0.000983651	3.47931	0.944647	1.08885	0.98016	0.72383	11.079	9.45523	9.98404
ENSG00000147394.18_2	ZNF185	chrX:152082986-152142024	+	protein_coding	2.52615	5.76034	2.01905e-05	0.0010749	3.95686	1.43071	1.78128	1.70661	1.60248	16.9471	13.2695	13.6217
ENSG00000203722.7_2	RAET1G	chr6:150238014-150244257	-	protein_coding	2.52365	5.75034	5.32389e-05	0.00161462	2.91645	0.392805	0.231079	0.563594	0.175786	6.95523	6.70366	6.02213
ENSG00000174938.14_3	SEZ6L2	chr16:29882480-29910868	-	protein_coding	2.52177	5.74286	7.98077e-05	0.00187173	4.24286	1.72109	2.93818	2.2335	1.81404	19.5548	16.8839	17.4633
ENSG00000119922.9_3	IFIT2	chr10:91043451-91069033	+	protein_coding	2.51468	5.71472	0.000186392	0.0028471	5.86543	3.35074	9.94488	8.84464	8.85401	44.7386	69.0565	60.8413
ENSG00000136244.11_3	IL6	chr7:22765503-22771621	+	protein_coding	2.5121	5.70451	2.94605e-05	0.00123758	4.9324	2.4203	3.7278	4.78769	4.60506	26.4539	31.2036	31.2027
ENSG00000187678.8_3	SPRY4	chr5:141689992-141706020	-	protein_coding	2.51017	5.69689	6.79251e-06	0.000712877	2.96608	0.455904	0.494234	0.288291	0.34057	6.35717	6.79237	7.3225
ENSG00000198286.9_2	CARD11	chr7:2945775-3083579	-	protein_coding	2.50506	5.67674	1.10931e-05	0.000844578	4.60536	2.1003	3.34865	3.37629	3.14284	26.414	21.2746	22.6197
ENSG00000139289.13_2	PHLDA1	chr12:76419227-76427712	-	protein_coding	2.47735	5.56875	4.41939e-06	0.000651892	4.54319	2.06584	3.41173	3.18395	2.97594	20.5109	23.4353	23.1119
ENSG00000065534.18_3	MYLK	chr3:123328896-123603178	-	protein_coding	2.47161	5.54664	4.46941e-06	0.000651892	2.86048	0.388864	0.278597	0.319596	0.330468	5.81554	6.99603	6.02901
ENSG00000163739.4_2	CXCL1	chr4:74735110-74736959	+	protein_coding	2.46922	5.53744	2.82923e-05	0.00123079	2.58776	0.118541	0.209864	0	0.0575874	5.72536	4.76374	4.6048
ENSG00000187134.13_3	AKR1C1	chr10:5005445-5025475	+	protein_coding	2.46245	5.51152	0.000385877	0.00415786	3.99159	1.52914	2.60057	1.95705	1.25798	14.6836	13.0624	17.2499
ENSG00000133083.14_2	DCLK1	chr13:36342789-36705443	-	protein_coding	2.44685	5.45224	0.000102687	0.00213221	2.47364	0.0267911	0.0196551	0.0210254	0.0155584	3.58463	5.70694	4.57304
ENSG00000197467.13_3	COL13A1	chr10:71561687-71724031	+	protein_coding	2.44658	5.45122	0.00012242	0.00228257	3.18828	0.741703	1.06767	0.58422	0.427342	7.90378	8.70786	7.76207
ENSG00000136999.4_2	NOV	chr8:120428546-120436593	+	protein_coding	2.41709	5.34093	4.70681e-05	0.00152559	4.15649	1.7394	2.27243	2.16063	2.59909	14.4108	19.3177	17.1129
ENSG00000167779.7_2	IGFBP6	chr12:53491220-53496129	+	protein_coding	2.39988	5.27758	5.61549e-05	0.00164847	7.52544	5.12556	38.4947	31.8453	31.7969	209.549	166.323	176.518
ENSG00000131711.14_2	MAP1B	chr5:71403061-71505397	+	protein_coding	2.39391	5.2558	0.000127667	0.00234157	3.48146	1.08755	1.19812	1.19582	0.988434	8.11049	12.2	10.5867
ENSG00000172927.3	MYEOV	chr11:69061605-69182494	+	protein_coding	2.39231	5.24998	0.000144455	0.00249015	2.97969	0.587376	0.555751	0.315812	0.656987	8.49589	6.43678	5.95033
ENSG00000163430.11_3	FSTL1	chr3:120111140-120170100	-	protein_coding	2.38848	5.23605	5.26997e-05	0.00161164	4.65136	2.26288	3.64807	3.93581	3.81898	20.1078	27.245	25.6203
ENSG00000102359.6_2	SRPX2	chrX:99899163-99930785	+	protein_coding	2.37581	5.19026	6.33435e-07	0.000298695	3.20702	0.831217	0.757275	0.766709	0.814089	7.73787	8.41713	8.56989
ENSG00000204767.3_3	FAM196B	chr5:169291268-169407744	-	protein_coding	2.37507	5.18762	6.29919e-06	0.000692523	2.4521	0.077031	0.063697	0.051288	0.049606	4.04169	5.03658	4.384
ENSG00000106991.13_2	ENG	chr9:130577291-130617035	-	protein_coding	2.36964	5.16811	3.0625e-05	0.00125049	6.77009	4.40045	19.8166	21.1085	19.466	125.75	100.054	100.508
ENSG00000183722.7_3	LHFPL6	chr13:39917029-40177665	-	protein_coding	2.36114	5.13778	5.34975e-05	0.0016191	4.04269	1.68155	2.08517	2.16153	2.38386	12.8901	17.0085	16.8951
ENSG00000275342.4_2	PRAG1	chr8:8175258-8244008	-	protein_coding	2.35726	5.12398	8.58084e-06	0.000763805	3.75889	1.40163	1.64641	1.47994	1.80995	13.7357	11.7459	12.2092
ENSG00000117228.9_2	GBP1	chr1:89518002-89531043	-	protein_coding	2.35496	5.11579	2.13989e-05	0.00109956	2.8316	0.476641	0.373632	0.419844	0.381462	5.35006	7.09441	6.01818
ENSG00000124191.17_2	TOX2	chr20:42543504-42698256	+	protein_coding	2.34949	5.09645	4.11588e-05	0.00141901	4.11595	1.76646	2.62638	2.61155	2.0068	18.3821	15.1346	15.6691
ENSG00000187957.7_2	DNER	chr2:230222345-230579274	-	protein_coding	2.34531	5.08169	3.97507e-05	0.00139862	2.50392	0.158615	0.13344	0.0876223	0.128151	3.99598	4.52736	5.60892
ENSG00000019549.9_2	SNAI2	chr8:49830327-49834299	-	protein_coding	2.34328	5.07455	0.000171118	0.00273278	3.63688	1.2936	1.06143	1.50112	1.85714	9.93347	13.0891	11.4964
ENSG00000169047.5_2	IRS1	chr2:227596033-227664475	-	protein_coding	2.33937	5.06083	5.13558e-06	0.000675513	2.91805	0.578681	0.432472	0.50274	0.547502	5.94237	7.04198	6.73385
ENSG00000085117.11_3	CD82	chr11:44585977-44641913	+	protein_coding	2.33843	5.05751	8.408e-05	0.00192044	4.03056	1.69213	2.47891	2.62683	1.6741	16.2541	15.211	14.6048
ENSG00000162654.8_2	GBP4	chr1:89646831-89664615	-	protein_coding	2.3364	5.05042	2.6022e-06	0.000603229	2.40452	0.0681138	0.054314	0.067069	0.024119	3.89066	4.48214	4.53576
ENSG00000197191.4_2	CYSRT1	chr9:140119087-140120763	+	protein_coding	2.33483	5.04493	3.92834e-05	0.00139042	2.78849	0.453654	0.491444	0.189151	0.448261	6.29639	6.09353	5.37212
ENSG00000107554.16_3	DNMBP	chr10:101635334-101769676	-	protein_coding	2.33404	5.04214	1.44829e-05	0.000953825	3.47525	1.14122	1.31996	1.24684	1.0586	10.5519	10.889	9.01536
ENSG00000111348.8_3	ARHGDIB	chr12:15094951-15114662	-	protein_coding	2.33263	5.03722	6.66349e-06	0.000705967	4.86814	2.53552	4.32929	4.74843	5.36181	27.7158	28.0554	28.8555
ENSG00000197646.7_2	PDCD1LG2	chr9:5510570-5571254	+	protein_coding	2.33186	5.03453	2.61691e-05	0.00118801	2.64675	0.314889	0.263562	0.174687	0.296745	4.46732	5.66932	5.73589
ENSG00000131016.16_2	AKAP12	chr6:151561134-151679692	+	protein_coding	2.32285	5.0032	5.87416e-05	0.00165364	4.44046	2.11761	3.0219	3.14218	3.90608	21.3557	18.1389	22.9241
ENSG00000164283.12_3	ESM1	chr5:54273692-54318499	-	protein_coding	2.30657	4.94705	0.000762454	0.00612891	2.30657	0	0	0	0	2.52015	5.19261	4.55399
ENSG00000164220.6_2	F2RL2	chr5:75911307-75919259	-	protein_coding	2.30269	4.93378	8.02591e-06	0.000737879	2.35191	0.049212	0.083611	0.022279	0	3.63012	4.36945	4.35132
ENSG00000126709.14_2	IFI6	chr1:27992572-27998729	-	protein_coding	2.28938	4.88845	0.000218697	0.00308315	6.54513	4.25575	18.6381	15.8835	20.0265	93.0185	76.42	110.886
ENSG00000244405.7_3	ETV5	chr3:185764097-185828107	-	protein_coding	2.27839	4.85135	5.59909e-06	0.000691731	3.57068	1.29229	1.69498	1.28973	1.38078	10.9124	10.8946	10.8386
ENSG00000143369.14_3	ECM1	chr1:150480538-150486265	+	protein_coding	2.27603	4.84344	0.000154127	0.00256123	2.94697	0.670936	0.702915	0.837804	0.289506	7.26744	6.38271	6.51262
ENSG00000006062.14_2	MAP3K14	chr17:43340488-43394406	-	protein_coding	2.2757	4.84232	0.00207868	0.011102	5.3338	3.0581	4.55429	8.66864	9.75834	45.3834	39.9993	33.4953
ENSG00000134326.11_4	CMPK2	chr2:6980701-7006766	-	protein_coding	2.27511	4.84035	9.72568e-07	0.000355425	2.46744	0.192328	0.181784	0.0889662	0.159144	4.75442	4.4208	4.42319
ENSG00000125355.15_3	TMEM255A	chrX:119392505-119445411	-	protein_coding	2.26707	4.81343	5.81496e-06	0.000691731	2.31965	0.0525801	0.0243843	0.0295022	0.0577776	3.6676	4.48336	3.86081
ENSG00000169252.5_2	ADRB2	chr5:148204808-148208250	+	protein_coding	2.26674	4.81236	5.40628e-08	0.000109176	3.16706	0.90032	0.88736	0.885282	0.827424	8.18122	7.90812	7.86048
ENSG00000212724.3_2	KRTAP2-3	chr17:39215492-39216366	-	protein_coding	2.26147	4.79481	4.58983e-05	0.00150773	2.26147	0	0	0	0	4.65382	3.47993	3.35213
ENSG00000104213.12_2	PDGFRL	chr8:17433942-17501580	+	protein_coding	2.24576	4.74285	6.18314e-06	0.000691731	3.21999	0.974232	1.00325	0.910374	0.981376	9.23705	7.99823	7.78227
ENSG00000113083.13_3	LOX	chr5:121398890-121414055	-	protein_coding	2.23544	4.70906	1.01879e-05	0.000805006	3.44337	1.20793	1.5704	1.21392	1.16623	9.5406	10.0169	10.0853
ENSG00000130558.19_3	OLFM1	chr9:137967268-138013025	+	protein_coding	2.23217	4.69841	0.000234658	0.00321914	2.417	0.18483	0.181679	0.132886	0.0970653	4.6239	3.23507	5.39548
ENSG00000137285.9_2	TUBB2B	chr6:3224495-3231964	-	protein_coding	2.22328	4.66954	0.0443604	0.0891599	3.54544	1.32216	0.995105	0.150052	5.81313	12.7384	9.42292	10.1154
ENSG00000139318.7_2	DUSP6	chr12:89741009-89747048	-	protein_coding	2.21879	4.65503	2.97533e-05	0.00124267	2.81753	0.598744	0.554883	0.577803	0.415692	6.62884	6.40159	5.20444
ENSG00000168497.4_3	CAVIN2	chr2:192699028-192711981	-	protein_coding	2.20983	4.62619	6.06511e-05	0.00166654	4.75529	2.54547	4.45754	4.51907	5.60578	23.12	28.7247	26.4766
ENSG00000005884.17_2	ITGA3	chr17:48133332-48167845	+	protein_coding	2.20585	4.61346	0.00041198	0.00431398	6.9373	4.73145	24.6926	32.4731	20.7981	138.359	111.264	116.66
ENSG00000205413.7_3	SAMD9	chr7:92728826-92747336	-	protein_coding	2.20421	4.60822	0.000169134	0.00271692	4.06931	1.8651	2.25989	2.81828	2.88406	13.0794	18.7164	16.043
ENSG00000156510.12_2	HKDC1	chr10:70980059-71027315	+	protein_coding	2.20304	4.60449	4.33979e-05	0.0014685	4.75837	2.55533	4.09218	5.29217	5.33853	27.8864	24.7177	25.6877
ENSG00000206075.13_3	SERPINB5	chr18:61143994-61172318	+	protein_coding	2.19773	4.58758	0.000149355	0.00252659	4.5695	2.37176	4.51806	4.08094	3.94521	18.3613	26.0642	24.5467
ENSG00000135318.11_3	NT5E	chr6:86159302-86205509	+	protein_coding	2.19234	4.57046	0.000197877	0.00294558	5.98876	3.79642	13.6119	13.1384	11.9837	50.6382	74.4516	64.7272
ENSG00000116701.14_2	NCF2	chr1:183524698-183560011	-	protein_coding	2.16709	4.49116	1.49556e-06	0.000455459	2.8177	0.650613	0.535618	0.657597	0.519847	6.23328	6.14	5.78583
ENSG00000170689.9_3	HOXB9	chr17:46698521-46703718	-	protein_coding	2.16413	4.48196	5.58494e-05	0.00164598	3.27714	1.11301	1.49106	1.16118	0.879639	9.04986	8.50008	8.54256
ENSG00000166833.19_4	NAV2	chr11:19372271-20143144	+	protein_coding	2.16336	4.47958	8.42383e-06	0.000760121	2.65508	0.491714	0.391138	0.386558	0.441297	5.63288	5.61335	4.69705
ENSG00000185745.9_2	IFIT1	chr10:91152303-91166243	+	protein_coding	2.15677	4.45916	1.45508e-05	0.000953825	5.43351	3.27674	9.10649	8.66903	8.31554	39.7088	47.1606	40.169
ENSG00000078081.7_3	LAMP3	chr3:182840001-182881627	-	protein_coding	2.14267	4.41578	2.81551e-06	0.000603229	2.40297	0.260298	0.200407	0.239087	0.15516	4.19781	4.63967	4.04686
ENSG00000113070.7_2	HBEGF	chr5:139712428-139726216	-	protein_coding	2.13995	4.40748	3.55506e-05	0.00131682	3.61154	1.47159	1.42595	2.11639	1.82124	11.464	11.0653	11.1436
ENSG00000106689.10_3	LHX2	chr9:126763949-126795580	+	protein_coding	2.1345	4.39085	9.62891e-06	0.000781975	3.14621	1.01171	0.997426	1.15344	0.905721	8.03741	7.2104	8.35191
ENSG00000284292.1_2	AC004922.1	chr7:98923502-98992276	+	protein_coding	2.13076	4.37948	0.0320787	0.0698432	4.47488	2.34412	4.34777	1.42424	9.09724	21.8228	29.9076	14.5878
ENSG00000115267.5_2	IFIH1	chr2:163123589-163175213	-	protein_coding	2.12417	4.35951	9.1574e-05	0.00201335	3.89807	1.7739	2.58367	2.16826	2.52246	11.8388	16.1847	14.0191
ENSG00000072832.14_3	CRMP1	chr4:5749811-5894785	-	protein_coding	2.12092	4.34972	7.36796e-06	0.000737879	2.45724	0.336322	0.277037	0.203832	0.30906	4.459	4.12023	4.9253
ENSG00000198113.2_2	TOR4A	chr9:140172201-140177093	+	protein_coding	2.11916	4.34442	3.59269e-05	0.00131682	5.30792	3.18875	8.65053	7.85464	7.87177	43.9963	34.8137	37.5745
ENSG00000182240.15_3	BACE2	chr21:42539728-42654445	+	protein_coding	2.11608	4.33515	5.40848e-05	0.00162343	2.84105	0.724969	0.81118	0.505504	0.656032	5.52713	6.02053	7.02848
ENSG00000138166.5_2	DUSP5	chr10:112257596-112271302	+	protein_coding	2.11578	4.33426	3.33503e-06	0.000603229	4.40953	2.29375	4.04975	3.68049	3.98768	20.6364	18.9542	21.2322
ENSG00000168528.11_2	SERINC2	chr1:31882412-31907527	+	protein_coding	2.11304	4.32601	4.42366e-05	0.00147683	4.69209	2.57905	5.43359	5.16102	4.38283	27.7178	22.8932	24.1741
ENSG00000157227.12_2	MMP14	chr14:23305766-23318236	+	protein_coding	2.10706	4.30812	5.87291e-05	0.00165364	2.79181	0.684755	0.666676	0.617193	0.540929	7.10653	5.35405	5.44723
ENSG00000142910.15_2	TINAGL1	chr1:32042086-32053287	+	protein_coding	2.10502	4.30204	4.5006e-05	0.00148845	5.52599	3.42097	8.64252	9.79662	10.8023	49.7813	42.1292	43.6675
ENSG00000136869.13_2	TLR4	chr9:120466610-120479149	+	protein_coding	2.10116	4.29055	0.0039555	0.0164359	3.92175	1.82059	3.22751	1.34003	3.45506	10.7808	17.1778	15.2548
ENSG00000162511.7_2	LAPTM5	chr1:31205316-31230667	-	protein_coding	2.09826	4.28193	3.77733e-05	0.00134676	3.62801	1.52975	2.28248	1.79102	1.62747	10.6362	11.8353	11.6532
ENSG00000137767.13_4	SQOR	chr15:45923346-45983492	+	protein_coding	2.08976	4.25678	7.87217e-05	0.00186869	3.61833	1.52856	2.21602	1.94686	1.53369	12.1273	10.0525	11.7656
ENSG00000162998.4_2	FRZB	chr2:183698002-183731890	-	protein_coding	2.08959	4.25627	3.69302e-05	0.00133295	2.2552	0.16561	0.097553	0.191737	0.078835	3.50258	4.44207	3.44041
ENSG00000110047.17_2	EHD1	chr11:64619114-64655768	-	protein_coding	2.08598	4.24562	0.000234725	0.00321914	4.40618	2.3202	4.15907	3.41889	4.46345	24.4218	17.2806	19.5106
ENSG00000206503.12_2	HLA-A	chr6:29909037-29913661	+	protein_coding	2.08401	4.23984	4.42214e-05	0.00147683	8.20568	6.12167	75.1806	68.2847	62.964	327.349	270.17	287.994
ENSG00000118523.5_2	CTGF	chr6:132269316-132272513	-	protein_coding	2.08165	4.23292	2.61885e-07	0.000196767	4.48493	2.40328	4.13924	4.24257	4.49456	21.6134	21.1178	21.4486
ENSG00000124201.14_2	ZNFX1	chr20:47854483-47894963	-	protein_coding	2.07095	4.20163	5.0935e-06	0.000675513	4.82828	2.75733	5.31148	5.91427	6.08336	28.8636	27.0391	26.3819
ENSG00000170745.11_3	KCNS3	chr2:18059114-18542882	+	protein_coding	2.06772	4.19222	4.18203e-05	0.00143282	2.27967	0.211952	0.182832	0.200022	0.0947117	4.50494	3.35317	3.77736
ENSG00000129226.13_3	CD68	chr17:7482785-7485431	+	protein_coding	2.06053	4.17141	0.000129682	0.0023676	3.60848	1.54795	2.08524	2.09885	1.61483	12.0917	12.3485	9.38375
ENSG00000171617.13_3	ENC1	chr5:73923231-73937249	-	protein_coding	2.0545	4.15399	6.48408e-05	0.001714	4.01358	1.95908	2.51313	2.76062	3.44907	13.915	16.2531	15.3731
ENSG00000132470.13_2	ITGB4	chr17:73717408-73753899	+	protein_coding	2.05058	4.14273	8.0471e-05	0.0018799	6.1241	4.07351	17.8931	15.7955	14.0402	76.7433	63.4277	66.7447
ENSG00000196116.7_2	TDRD7	chr9:100174232-100258407	+	protein_coding	2.05018	4.14158	7.09399e-05	0.00176905	4.06376	2.01358	2.79947	3.16743	3.15767	13.9487	18.4334	15.0986
ENSG00000136026.13_3	CKAP4	chr12:106631655-106698057	-	protein_coding	2.03395	4.09526	1.25682e-05	0.000891852	6.96711	4.93316	31.9967	29.7874	27.0699	129.707	118.314	124.585
ENSG00000212901.3_2	KRTAP3-1	chr17:39164773-39175576	-	protein_coding	2.03259	4.09139	3.86496e-06	0.000635686	2.07971	0.0471191	0	0	0.102942	3.27451	3.36974	3.04412
ENSG00000254827.5_2	SLC22A18AS	chr11:2909010-2924970	-	protein_coding	2.02826	4.07914	0.000729463	0.00595382	2.68765	0.659382	0.987237	0.235924	0.60413	6.14613	4.77866	5.47572
ENSG00000167601.11_2	AXL	chr19:41725108-41767671	+	protein_coding	2.0261	4.07303	5.09362e-05	0.0015944	7.05947	5.03337	27.9085	32.6668	35.0877	141.777	123.789	132.2
ENSG00000140961.12_3	OSGIN1	chr16:83981887-83999937	+	protein_coding	2.02552	4.0714	7.11479e-05	0.00176905	3.7978	1.77228	2.52036	2.3913	2.33866	14.9326	11.0252	13.0403
ENSG00000160191.17_2	PDE9A	chr21:44073746-44195619	+	protein_coding	2.01629	4.04543	9.17286e-05	0.00201335	3.57093	1.55464	2.35306	2.00902	1.51252	11.4587	10.8046	10.4116
ENSG00000143153.12_2	ATP1B1	chr1:169074935-169101960	+	protein_coding	2.01321	4.03679	0.00021914	0.00308315	6.31714	4.30393	18.9423	18.3874	18.9315	63.1091	88.752	87.1013
ENSG00000150938.9_2	CRIM1	chr2:36583069-36778278	+	protein_coding	2.0066	4.01835	0.000184198	0.00283238	6.3313	4.3247	17.5279	19.0684	20.6397	65.9669	90.4741	84.2265
ENSG00000177409.11_3	SAMD9L	chr7:92759368-92777682	-	protein_coding	2.00614	4.01707	0.000379986	0.00412121	2.64635	0.640211	0.485241	0.530016	0.666	3.96749	6.47002	5.61358
ENSG00000145901.14_4	TNIP1	chr5:150409506-150473138	-	protein_coding	2.00395	4.01098	7.40273e-05	0.00181261	5.52829	3.52433	10.9582	9.79438	10.8012	52.7494	42.0595	41.4716
ENSG00000056558.10_2	TRAF1	chr9:123664671-123691451	-	protein_coding	2.00232	4.00643	5.16982e-07	0.000260675	2.46604	0.463725	0.332733	0.400488	0.405281	4.69469	4.50573	4.37988
ENSG00000138448.11_3	ITGAV	chr2:187454792-187545628	+	protein_coding	2.00151	4.0042	0.000630626	0.00546742	5.23528	3.23376	8.03111	8.33591	8.87369	27.759	45.1462	39.2731
ENSG00000176720.5_3	BOK	chr2:242490839-242513553	+	protein_coding	1.99896	3.99712	4.4858e-05	0.00148693	5.0685	3.06954	6.74805	7.19487	8.31832	35.9427	30.8886	31.0737
ENSG00000127528.5_2	KLF2	chr19:16435628-16438685	+	protein_coding	1.99804	3.99458	0.000177171	0.00278025	2.84339	0.845351	0.647098	0.933436	0.821288	7.31334	5.06238	6.33537
ENSG00000171206.13_2	TRIM8	chr10:104404253-104418164	+	protein_coding	1.99259	3.97951	0.000118016	0.00225129	5.40875	3.41616	8.13207	10.8339	10.2565	45.4152	38.3918	40.9297
ENSG00000183691.4_2	NOG	chr17:54671060-54672951	+	protein_coding	1.9905	3.97376	8.9592e-07	0.000335809	3.86329	1.87278	2.84736	2.58831	2.55826	13.5714	13.2674	13.8268
ENSG00000142156.14_2	COL6A1	chr21:47401651-47424964	+	protein_coding	1.97824	3.94011	4.99403e-05	0.00158921	6.64409	4.66586	26.9903	24.5481	21.8729	106.749	91.0956	99.8235
ENSG00000177706.8	FAM20C	chr7:192969-300711	+	protein_coding	1.96143	3.89449	1.61481e-05	0.000985879	4.87456	2.91312	6.73796	6.09738	6.78195	30.8575	26.123	28.2157
ENSG00000153823.18_2	PID1	chr2:229715242-230136001	-	protein_coding	1.95303	3.87187	5.22185e-06	0.000675513	2.02171	0.0686781	0	0.0617257	0.0864512	2.80027	3.17907	3.21589
ENSG00000111252.10_2	SH2B3	chr12:111843752-111889427	+	protein_coding	1.95049	3.86506	4.08574e-05	0.00141865	4.96167	3.01118	7.0783	7.35904	6.76047	27.5266	34.4522	28.9185
ENSG00000026508.17_4	CD44	chr11:35160417-35253949	+	protein_coding	1.94782	3.85791	9.0161e-06	0.000779866	6.38675	4.43894	20.6229	20.8577	20.5894	75.3225	88.243	85.0176
ENSG00000137198.9_2	GMPR	chr6:16238811-16295780	+	protein_coding	1.94179	3.84182	5.69189e-05	0.00164847	2.60349	0.6617	0.474811	0.557611	0.723373	5.83958	4.81103	4.64809
ENSG00000187608.8_4	ISG15	chr1:936518-949921	+	protein_coding	1.94162	3.84138	0.000131464	0.00238019	8.67039	6.72877	117.061	105.033	94.3087	465.805	371.242	388.209
ENSG00000114988.11_3	LMAN2L	chr2:97371666-97405801	-	protein_coding	1.93391	3.82088	6.98048e-05	0.00175863	4.57752	2.64362	5.50217	4.82743	5.44003	25.7814	20.0008	23.2016
ENSG00000071054.16_3	MAP4K4	chr2:102313312-102511151	+	protein_coding	1.93347	3.81972	3.07206e-06	0.000603229	4.67986	2.74639	5.58545	5.80904	5.73859	23.3436	26.3672	24.2766
ENSG00000077150.18_3	NFKB2	chr10:104153867-104162286	+	protein_coding	1.93058	3.81207	9.12582e-05	0.00201335	4.99148	3.0609	6.77098	7.37054	7.93385	34.9974	26.8837	31.0724
ENSG00000167157.10_2	PRRX2	chr9:132427920-132484953	+	protein_coding	1.91932	3.78244	0.000357327	0.00397519	3.03597	1.11666	1.18693	1.34648	0.986952	8.75532	7.41132	5.72438
ENSG00000011028.13_2	MRC2	chr17:60704762-60770958	+	protein_coding	1.91756	3.77783	0.000256836	0.00336169	5.43432	3.51676	12.2392	10.8315	8.57306	46.4676	38.5473	42.0688
ENSG00000110092.3_2	CCND1	chr11:69455855-69469242	+	protein_coding	1.91076	3.76008	0.000159297	0.00262223	6.6216	4.71083	21.6465	24.8446	29.6857	90.4628	102.955	99.4175
ENSG00000100234.11_2	TIMP3	chr22:33197687-33259030	+	protein_coding	1.90877	3.75488	2.83342e-05	0.00123079	4.69726	2.78849	5.28758	6.50194	5.99199	23.7535	24.4138	26.7549
ENSG00000135926.14_4	TMBIM1	chr2:219138915-219157309	-	protein_coding	1.90808	3.75309	5.73997e-05	0.00164847	4.90331	2.99523	7.62584	6.97586	6.36862	32.0216	25.988	29.072
ENSG00000104324.15_3	CPQ	chr8:97657455-98161882	+	protein_coding	1.88936	3.7047	3.7716e-05	0.00134676	2.13864	0.249287	0.124216	0.25383	0.191351	3.93995	3.11296	3.20252
ENSG00000107738.19_3	VSIR	chr10:73507316-73533255	-	protein_coding	1.88351	3.68972	0.000190084	0.00287347	3.97773	2.09422	3.43147	2.67835	3.77601	15.7439	12.939	15.7555
ENSG00000167191.11_3	GPRC5B	chr16:19868013-19897489	-	protein_coding	1.87822	3.6762	1.13811e-05	0.000853172	2.20484	0.326623	0.193035	0.233935	0.339751	3.49766	3.41809	3.93113
ENSG00000130508.10_3	PXDN	chr2:1635659-1748624	-	protein_coding	1.87039	3.65632	1.87343e-06	0.000516713	3.74807	1.87767	2.83364	2.68658	2.51134	12.0832	12.8756	12.3621
ENSG00000179163.11_2	FUCA1	chr1:24171567-24194784	-	protein_coding	1.8673	3.64849	0.000147221	0.00251913	4.48041	2.61311	5.26685	5.99146	4.22704	21.8012	19.8365	22.4116
ENSG00000035862.12_3	TIMP2	chr17:76849059-76921469	-	protein_coding	1.86602	3.64524	0.0184376	0.046727	6.64264	4.77662	26.9513	27.3142	25.0204	74.3691	193.992	66.8722
ENSG00000101188.4_2	NTSR1	chr20:61340189-61394123	+	protein_coding	1.86537	3.64362	1.47232e-05	0.000960818	2.43929	0.573918	0.49027	0.496533	0.478933	4.98804	4.28028	4.04611
ENSG00000205755.11_2	CRLF2	chrX:1314894-1331643	-	protein_coding	1.86083	3.63217	0.000105271	0.0021635	1.86083	0	0	0	0	3.29682	2.35509	2.32389
ENSG00000149177.12_2	PTPRJ	chr11:48002110-48192393	+	protein_coding	1.85873	3.62688	5.56399e-05	0.00164312	4.41968	2.56095	4.84561	4.8611	4.99732	17.7038	22.7982	21.0238
ENSG00000187720.14_3	THSD4	chr15:71389291-72075722	+	protein_coding	1.84922	3.60305	7.78909e-06	0.000737879	2.62216	0.772946	0.759938	0.739871	0.629391	4.72842	5.36408	5.40147
ENSG00000123989.13_2	CHPF	chr2:220403669-220408509	-	protein_coding	1.84579	3.59451	7.70119e-05	0.00185158	5.57779	3.732	12.2829	12.7286	11.8649	53.2244	40.864	46.9967
ENSG00000171552.12_3	BCL2L1	chr20:30252255-30311792	-	protein_coding	1.8402	3.58059	3.73638e-05	0.00134198	6.28287	4.44267	18.9091	20.997	22.4812	83.3681	72.0719	75.5721
ENSG00000135842.16_2	FAM129A	chr1:184759858-184943682	-	protein_coding	1.83945	3.57874	3.60327e-05	0.00131682	3.08488	1.24543	1.3053	1.37125	1.43798	6.51333	8.13755	7.89741
ENSG00000023445.13_2	BIRC3	chr11:102188181-102210134	+	protein_coding	1.83476	3.56711	0.00198215	0.0108194	2.83054	0.995786	0.454567	1.33907	1.33082	5.07918	6.89648	6.4982
ENSG00000168685.14_2	IL7R	chr5:35852797-35879705	+	protein_coding	1.8344	3.56623	0.00102934	0.0072902	6.10045	4.26605	15.0757	18.5787	21.6295	54.2893	78.9235	72.1043
ENSG00000196878.14_3	LAMB3	chr1:209788215-209825811	-	protein_coding	1.83067	3.55703	3.63417e-05	0.00131822	6.06439	4.23372	18.1417	17.8439	17.4621	70.0841	58.0783	70.3664
ENSG00000171132.13_2	PRKCE	chr2:45878484-46415129	+	protein_coding	1.82872	3.55223	5.82572e-05	0.00165364	2.75323	0.924508	0.892659	0.973438	0.830702	4.89202	6.1291	6.29655
ENSG00000011638.10_3	TMEM159	chr16:21169698-21191937	+	protein_coding	1.81921	3.52888	0.00124935	0.0082489	2.17433	0.355122	0.49655	0.321492	0.0581588	2.88431	4.69106	3.16014
ENSG00000253304.1_2	TMEM200B	chr1:29445940-29450447	-	protein_coding	1.81687	3.52317	3.35033e-06	0.000603229	2.46605	0.649174	0.590357	0.515618	0.600215	4.8417	4.27337	4.47565
ENSG00000104870.12_3	FCGRT	chr19:50010073-50029590	+	protein_coding	1.81307	3.5139	0.000170353	0.00272752	1.9636	0.150529	0.12606	0.182721	0.0268274	3.59994	2.63418	2.54936
ENSG00000185686.17_4	PRAME	chr22:22890123-22901768	-	protein_coding	1.81039	3.50738	0.000277079	0.0035087	2.53978	0.729383	1.02356	0.504712	0.496676	4.98455	4.45624	5.02172
ENSG00000074211.13_2	PPP2R2C	chr4:6322305-6565327	-	protein_coding	1.80881	3.50353	0.00112638	0.00772949	2.98958	1.18077	1.62086	1.62539	0.693198	7.27113	7.18907	6.39712
ENSG00000137809.16_3	ITGA11	chr15:68588871-68724501	-	protein_coding	1.80871	3.50329	4.93069e-06	0.000667378	1.83694	0.0282286	0.0349609	0.0246347	0	2.83495	2.49802	2.39891
ENSG00000187908.16_2	DMBT1	chr10:124320181-124403252	+	protein_coding	1.80495	3.49417	2.09863e-05	0.00109956	2.36657	0.561623	0.568485	0.433918	0.429524	4.53267	4.22662	3.7432
ENSG00000103647.12_2	CORO2B	chr15:68871308-69020145	+	protein_coding	1.80344	3.49052	3.60093e-05	0.00131682	1.87444	0.0709933	0.0568502	0.0766326	0.0186674	2.27447	2.74829	3.01615
ENSG00000042493.15_2	CAPG	chr2:85621871-85645555	-	protein_coding	1.80305	3.48956	0.00331112	0.014694	5.45401	3.65097	15.1894	13.0381	7.72193	46.9164	37.2294	44.9815
ENSG00000128510.10_2	CPA4	chr7:129932974-129964020	+	protein_coding	1.80203	3.48709	0.000132543	0.0023861	5.41021	3.60818	9.52855	11.2205	13.0946	40.9547	40.5216	43.1417
ENSG00000155918.7_2	RAET1L	chr6:150339470-150346668	-	protein_coding	1.79397	3.46767	4.70138e-06	0.000653197	2.52398	0.730018	0.616428	0.705444	0.655305	5.15109	4.58434	4.53938
ENSG00000115414.18_3	FN1	chr2:216225163-216300895	-	protein_coding	1.79105	3.46067	0.000354124	0.00395461	3.58937	1.79832	1.86653	3.1727	2.51779	10.6875	11.4812	10.9549
ENSG00000181019.12_2	NQO1	chr16:69740899-69760854	-	protein_coding	1.78652	3.44983	2.8071e-05	0.00122857	8.12303	6.33651	82.4287	77.5947	79.4877	295.808	248.77	291.29
ENSG00000115963.13_2	RND3	chr2:151324709-151395525	-	protein_coding	1.78209	3.43923	0.0105492	0.0317515	4.5897	2.80762	3.31562	7.48108	8.3764	18.2719	28.3376	23.6926
ENSG00000103196.11_3	CRISPLD2	chr16:84853590-84954374	+	protein_coding	1.78188	3.43874	2.70498e-05	0.00121245	2.36381	0.581932	0.391008	0.632652	0.476773	3.9432	4.0223	4.49317
ENSG00000158458.19_3	NRG2	chr5:139226364-139422884	-	protein_coding	1.78148	3.4378	3.26569e-06	0.000603229	1.91881	0.137327	0.0735531	0.15642	0.0717163	2.89169	2.61846	2.83882
ENSG00000144749.13_2	LRIG1	chr3:66429221-66551687	-	protein_coding	1.77885	3.43153	2.45691e-05	0.00117653	2.92848	1.14963	1.25852	1.10683	1.29492	6.25418	7.39818	6.24286
ENSG00000091409.14_3	ITGA6	chr2:173292082-173371010	+	protein_coding	1.77021	3.41104	0.00707884	0.0242395	4.95808	3.18787	12.9076	6.30236	6.45101	23.6828	34.9841	32.8132
ENSG00000149260.15_3	CAPN5	chr11:76777979-76837201	+	protein_coding	1.76339	3.39495	0.000110301	0.00220573	2.97583	1.21244	1.36704	1.41183	1.17965	7.89404	5.87921	6.95798
ENSG00000103066.12_3	PLA2G15	chr16:68279207-68294965	+	protein_coding	1.76042	3.38796	0.00481385	0.0186412	3.25591	1.49549	1.37986	1.18844	3.30403	9.09057	7.94962	8.65289
ENSG00000106853.18_3	PTGR1	chr9:114312002-114362135	-	protein_coding	1.75991	3.38676	1.10416e-05	0.000844578	5.314	3.55409	11.743	10.2143	10.3402	38.9571	40.0059	37.4218
ENSG00000125347.13_3	IRF1	chr5:131817301-131826490	-	protein_coding	1.75963	3.38612	2.88773e-05	0.00123329	3.89907	2.13944	3.37613	3.24397	3.60515	15.4613	12.7827	13.6358
ENSG00000124466.8_2	LYPD3	chr19:43964939-43969812	-	protein_coding	1.75732	3.3807	0.000218971	0.00308315	5.15624	3.39892	10.3559	9.92713	8.45811	40.6556	31.7991	32.1906
ENSG00000113504.20_3	SLC12A7	chr5:1050491-1112150	-	protein_coding	1.75675	3.37935	7.18125e-05	0.00177624	5.04123	3.28448	9.04012	9.2734	7.9687	36.0171	30.1278	29.9836
ENSG00000082781.11_3	ITGB5	chr3:124480795-124620265	-	protein_coding	1.75607	3.37776	3.21777e-06	0.000603229	5.67831	3.92224	14.4867	14.6494	13.3773	52.1357	48.7656	49.7814
ENSG00000109625.18_3	CPZ	chr4:8594387-8621486	+	protein_coding	1.75268	3.36985	0.000432887	0.0044545	4.61544	2.86275	7.40005	5.43433	6.12092	25.5153	19.7706	25.7429
ENSG00000163485.16_2	ADORA1	chr1:203059782-203136533	+	protein_coding	1.75095	3.36579	0.00015296	0.00255539	2.58094	0.829992	0.876005	0.721082	0.73989	5.72736	4.10102	5.24191
ENSG00000164733.20_3	CTSB	chr8:11700033-11726957	-	protein_coding	1.74656	3.35558	0.000383432	0.00414572	6.22961	4.48305	24.5414	22.2733	17.8145	83.7823	68.228	70.9964
ENSG00000185585.19_3	OLFML2A	chr9:127539437-127577164	+	protein_coding	1.74354	3.34856	8.56152e-05	0.00194336	4.37355	2.63001	5.79623	5.35268	4.49424	21.4794	18.9968	18.8136
ENSG00000167617.2_2	CDC42EP5	chr19:54976210-54984411	-	protein_coding	1.74322	3.34781	8.12239e-05	0.00189065	1.94558	0.202363	0.211549	0.0837468	0.160066	3.37332	2.49863	2.7353
ENSG00000159176.13_2	CSRP1	chr1:201452658-201478584	-	protein_coding	1.74289	3.34705	0.00211965	0.0112605	4.14451	2.40162	4.32853	5.41717	3.31447	21.7941	14.5086	14.6484
ENSG00000157111.12_2	TMEM171	chr5:72416119-72427644	+	protein_coding	1.74169	3.34427	6.50586e-09	2.37757e-05	3.10015	1.35846	1.56009	1.57936	1.55296	7.68134	7.51067	7.53421
ENSG00000141682.11_2	PMAIP1	chr18:57567180-57571538	+	protein_coding	1.73174	3.32129	0.00473017	0.018429	4.89408	3.16234	10.4291	5.33634	8.90892	35.8611	27.5538	23.9784
ENSG00000112769.18_3	LAMA4	chr6:112429963-112576141	-	protein_coding	1.73017	3.31766	1.8477e-05	0.00104689	2.17424	0.444071	0.296889	0.377326	0.409602	3.17138	3.85367	3.54133
ENSG00000146674.14_3	IGFBP3	chr7:45951844-45961473	-	protein_coding	1.72666	3.3096	0.000184388	0.00283238	2.85489	1.12823	0.926088	1.14628	1.52658	5.63819	6.49519	6.6101
ENSG00000156587.15_3	UBE2L6	chr11:57319129-57335757	-	protein_coding	1.72604	3.30818	0.000605817	0.00537308	5.29113	3.56509	12.2196	12.0316	8.62452	43.3797	34.7895	36.7941
ENSG00000197249.13_3	SERPINA1	chr14:94843084-94857030	-	protein_coding	1.72325	3.30179	7.9218e-06	0.000737879	1.75032	0.0270675	0.0578994	0	0	2.16486	2.3566	2.58458
ENSG00000099822.2_2	HCN2	chr19:589893-617159	+	protein_coding	1.72225	3.2995	0.000500178	0.00481325	2.51974	0.797494	0.52119	0.995018	0.730128	5.7912	4.16309	4.37896
ENSG00000185551.14_3	NR2F2	chr15:96869167-96883492	+	protein_coding	1.72176	3.29839	0.000923146	0.00683183	4.77638	3.05462	6.17658	7.57501	8.32061	20.9267	30.0052	29.2757
ENSG00000105290.11_2	APLP1	chr19:36358801-36370693	+	protein_coding	1.72075	3.29607	0.00016178	0.00264827	2.70867	0.987926	1.13507	0.864592	0.959699	6.49566	4.73919	5.49403
ENSG00000214357.8_2	NEURL1B	chr5:172068269-172118543	+	protein_coding	1.71914	3.29239	3.18846e-06	0.000603229	2.92866	1.20953	1.38248	1.23821	1.31943	6.79718	6.84151	6.21954
ENSG00000130147.15_3	SH3BP4	chr2:235860617-235964358	+	protein_coding	1.71807	3.28995	0.000676654	0.00567489	4.44178	2.72371	5.29764	5.67453	5.85741	16.0975	22.4875	24.5597
ENSG00000119632.3_2	IFI27L2	chr14:94594116-94596590	-	protein_coding	1.71687	3.28723	0.00435927	0.0174825	3.80173	2.08486	4.52402	3.257	2.24681	16.7601	10.1125	12.742
ENSG00000146859.6_2	TMEM140	chr7:134832824-134850967	+	protein_coding	1.71469	3.28227	3.10528e-05	0.00125241	2.26641	0.551711	0.562492	0.406084	0.43356	3.48902	4.25932	3.71723
ENSG00000134259.3_2	NGF	chr1:115828539-115880857	-	protein_coding	1.71292	3.27823	1.73334e-05	0.00101759	1.8108	0.0978787	0	0.073453	0.141853	2.30235	2.58466	2.64788
ENSG00000057019.15_3	DCBLD2	chr3:98514785-98620533	-	protein_coding	1.70959	3.27068	0.000603781	0.00536896	3.20774	1.49815	1.47227	1.9286	2.11322	6.68837	9.80092	8.497
ENSG00000106785.14_2	TRIM14	chr9:100831557-100881494	-	protein_coding	1.70666	3.26405	7.89491e-05	0.00186869	4.18932	2.48266	3.98973	4.89002	4.94114	18.9104	16.4139	16.5129
ENSG00000170485.16_3	NPAS2	chr2:101436614-101613291	+	protein_coding	1.70318	3.25619	2.79294e-06	0.000603229	2.20675	0.503569	0.450549	0.389916	0.413343	3.39015	3.84117	3.62879
ENSG00000172985.10_2	SH3RF3	chr2:109745804-110262209	+	protein_coding	1.70226	3.25411	0.00010875	0.00218666	2.7349	1.03264	1.28943	0.983529	0.885406	6.05043	5.9633	5.00945
ENSG00000134954.14_2	ETS1	chr11:128328656-128457453	-	protein_coding	1.69819	3.24494	0.000661066	0.00559228	4.38807	2.68988	6.13368	4.94246	5.33753	18.7725	24.9206	16.9106
ENSG00000178922.16_2	HYI	chr1:43916674-43919660	-	protein_coding	1.69776	3.24398	0.00017085	0.00273248	3.5499	1.85214	2.42841	2.81015	2.60257	12.606	10.4702	9.29388
ENSG00000120129.5_2	DUSP1	chr5:172195093-172198198	-	protein_coding	1.69323	3.2338	0.000539024	0.00503479	5.98696	4.29373	19.8759	21.7811	14.8637	66.9705	58.1933	62.4121
ENSG00000169902.13_3	TPST1	chr7:65670186-65885530	+	protein_coding	1.68778	3.22161	5.65843e-05	0.00164847	3.99501	2.30723	4.27669	3.73635	3.85096	13.3173	15.3499	16.3172
ENSG00000185862.6_3	EVI2B	chr17:29630784-29641130	-	protein_coding	1.6859	3.21741	1.25023e-05	0.000891507	1.94213	0.256225	0.183927	0.184346	0.215039	2.76612	3.17805	2.60617
ENSG00000213654.9_3	GPSM3	chr6:32158543-32163300	-	protein_coding	1.68515	3.21573	0.00411643	0.0168413	2.90182	1.21667	1.56953	0.803979	1.70819	8.25168	4.58005	7.08619
ENSG00000178726.6_2	THBD	chr20:23026270-23030378	-	protein_coding	1.68481	3.21497	8.86245e-07	0.000335809	1.97905	0.294244	0.266716	0.185292	0.228072	2.91217	2.87675	3.03994
ENSG00000115641.18_3	FHL2	chr2:105974169-106054970	-	protein_coding	1.68383	3.2128	3.8703e-06	0.000635686	3.10059	1.41676	1.55851	1.73871	1.71598	7.16103	7.72989	7.85837
ENSG00000198053.11_2	SIRPA	chr20:1874813-1921238	+	protein_coding	1.68194	3.2086	2.74592e-06	0.000603229	3.21249	1.53054	1.82985	1.91781	1.9201	8.50103	7.75659	8.57322
ENSG00000185298.12_2	CCDC137	chr17:79633394-79640934	+	protein_coding	1.67693	3.19747	0.0352695	0.074937	4.52135	2.84442	4.57078	13.8458	3.47965	24.0299	21.867	20.1599
ENSG00000132109.9_2	TRIM21	chr11:4406127-4414926	-	protein_coding	1.67524	3.19372	2.72352e-05	0.00121245	5.01864	3.3434	9.14111	9.66609	8.66713	34.5034	30.2034	29.7474
ENSG00000166949.15_3	SMAD3	chr15:67356101-67487533	+	protein_coding	1.67317	3.18915	1.58444e-06	0.00045913	4.66601	2.99283	6.79578	6.75394	7.34479	23.8969	24.3598	24.9139
ENSG00000175573.6_2	C11orf68	chr11:65684279-65686588	-	protein_coding	1.67142	3.18528	0.000198793	0.00295021	5.67603	4.00461	14.7618	15.6145	14.7916	59.8417	45.5627	46.1766
ENSG00000113739.10_2	STC2	chr5:172741716-172756506	-	protein_coding	1.6699	3.18193	0.00137248	0.0087154	5.85096	4.18105	21.9928	17.6676	12.9056	56.443	57.5565	56.165
ENSG00000134072.10_2	CAMK1	chr3:9799026-9811676	-	protein_coding	1.6694	3.18083	0.000345115	0.00391216	2.79707	1.12767	0.940228	1.15308	1.49731	6.92805	5.81784	5.21146
ENSG00000159231.5_2	CBR3	chr21:37507210-37518864	+	protein_coding	1.6676	3.17686	0.000241889	0.00326797	5.22462	3.55702	10.7904	11.0161	10.5085	42.9688	30.9448	36.2187
ENSG00000163888.3_2	CAMK2N2	chr3:183977001-183979251	-	protein_coding	1.66466	3.17039	0.000122075	0.00227904	2.90033	1.23567	1.45409	1.23301	1.38307	7.60749	5.76248	6.1495
ENSG00000108602.17_3	ALDH3A1	chr17:19641297-19652256	-	protein_coding	1.66304	3.16684	0.00463408	0.0181775	2.58289	0.919842	1.40895	0.824275	0.540927	6.40515	3.44106	5.53969
ENSG00000107796.13_3	ACTA2	chr10:90694831-90751096	-	protein_coding	1.6607	3.1617	0.000237514	0.00323276	2.43619	0.775491	0.648349	0.770853	0.718329	5.47787	3.92686	3.96704
ENSG00000100558.8_2	PLEK2	chr14:67853700-67878917	-	protein_coding	1.66054	3.16136	4.72017e-05	0.00152654	5.38369	3.72314	11.3622	12.2469	13.0645	44.1754	41.1588	37.2089
ENSG00000186318.16_2	BACE1	chr11:117155923-117186975	-	protein_coding	1.65606	3.15156	1.93989e-07	0.000184229	2.11575	0.459686	0.362812	0.367099	0.396052	3.43209	3.23128	3.34142
ENSG00000170214.4_3	ADRA1B	chr5:159292087-159399551	+	protein_coding	1.65214	3.143	0.000392345	0.00419553	2.42828	0.776142	1.02769	0.580822	0.566902	4.20072	3.94515	5.06338
ENSG00000163297.16_2	ANTXR2	chr4:80822303-81046608	-	protein_coding	1.64545	3.12845	4.10926e-05	0.00141901	2.16893	0.523484	0.415085	0.446457	0.450992	3.01795	3.8758	3.64182
ENSG00000169439.11_3	SDC2	chr8:97505579-97624008	+	protein_coding	1.63389	3.10349	9.0796e-05	0.00200954	3.25459	1.6207	2.23853	2.15132	1.84969	7.47304	9.11303	9.14533
ENSG00000108219.14_2	TSPAN14	chr10:82213922-82292879	+	protein_coding	1.63185	3.0991	0.0110032	0.0326854	3.45652	1.82467	3.33977	3.47508	1.2886	11.6973	11.212	7.53196
ENSG00000183421.11_2	RIPK4	chr21:43159529-43187266	-	protein_coding	1.63172	3.09881	0.000137355	0.00241569	5.04059	3.40887	10.2836	9.42151	9.18918	36.6234	28.3217	31.3189
ENSG00000239697.10_3	TNFSF12	chr17:7452208-7461207	+	protein_coding	1.63171	3.09879	9.53819e-06	0.000781975	1.85224	0.220532	0.147644	0.210241	0.138887	2.38745	2.62952	2.82838
ENSG00000181104.6_2	F2R	chr5:76011868-76031606	+	protein_coding	1.62874	3.09243	0.000728135	0.00595295	5.13795	3.50921	9.59314	10.8864	10.7236	27.5522	41.4653	35.0049
ENSG00000136842.13_2	TMOD1	chr9:100263462-100364030	+	protein_coding	1.62386	3.08199	0.000531072	0.00500936	3.31625	1.69239	2.95197	2.1215	1.73655	9.51673	8.74392	8.64409
ENSG00000135454.13_2	B4GALNT1	chr12:58017193-58027138	-	protein_coding	1.62268	3.07946	2.62569e-07	0.000196767	1.9039	0.281226	0.242361	0.212556	0.191306	2.77109	2.79374	2.66322
ENSG00000150630.3_2	VEGFC	chr4:177604689-177713881	-	protein_coding	1.61945	3.07258	3.58552e-05	0.00131682	4.42731	2.80786	6.24459	6.44457	5.36644	19.6867	20.2035	21.7071
ENSG00000164647.8_2	STEAP1	chr7:89783689-89794143	+	protein_coding	1.61786	3.0692	0.000155654	0.00257684	1.73491	0.117048	0.116768	0.0466951	0.0912442	2.11439	2.89189	2.04262
ENSG00000185022.11_3	MAFF	chr22:38596774-38612518	+	protein_coding	1.61651	3.06632	0.00141787	0.00887261	2.95007	1.33356	2.09648	0.971412	1.6223	7.54705	6.09286	6.61273
ENSG00000137962.12_2	ARHGAP29	chr1:94614544-94740624	-	protein_coding	1.61637	3.06603	0.00148739	0.00913174	3.17977	1.5634	1.77486	1.90532	2.20227	6.02926	10.3026	8.36555
ENSG00000090339.8_2	ICAM1	chr19:10381511-10397291	+	protein_coding	1.61555	3.06429	3.45565e-05	0.00129933	5.10367	3.48811	10.2905	10.2762	10.097	37.3613	31.399	31.7073
ENSG00000143570.17_3	SLC39A1	chr1:153931575-153940660	-	protein_coding	1.60954	3.05154	0.0357989	0.0757758	4.96241	3.35287	9.29249	8.65195	9.73521	14.4589	38.4023	48.7512
ENSG00000136048.13_3	DRAM1	chr12:102271129-102405908	+	protein_coding	1.60733	3.04688	0.000378725	0.00412121	4.86458	3.25725	8.11932	8.39713	9.20071	23.1419	31.7535	30.2698
ENSG00000180537.12_3	RNF182	chr6:13924677-13980533	+	protein_coding	1.60647	3.04506	3.04321e-05	0.0012496	2.83723	1.23076	1.34908	1.28372	1.40963	5.4723	6.65253	6.36908
ENSG00000183486.12_3	MX2	chr21:42733870-42781317	+	protein_coding	1.60513	3.04224	1.38684e-05	0.00094292	1.88942	0.284286	0.274112	0.186207	0.195	2.94818	2.70959	2.4721
ENSG00000090776.5_2	EFNB1	chrX:68048840-68061990	+	protein_coding	1.60416	3.04019	3.32017e-05	0.0012799	4.83307	3.22891	7.99717	9.053	8.11156	29.8652	25.8823	26.9101
ENSG00000154146.12_2	NRGN	chr11:124609742-124617106	+	protein_coding	1.60187	3.03537	0.000231085	0.0031898	4.73822	3.13634	8.32856	6.96517	8.14933	28.8821	22.279	26.3312
ENSG00000123143.12_3	PKN1	chr19:14543865-14582679	+	protein_coding	1.58515	3.00038	0.000633683	0.00546823	5.21994	3.63479	11.5457	12.4004	10.4008	43.3918	30.059	36.548
ENSG00000076685.18_3	NT5C2	chr10:104847774-104953063	-	protein_coding	1.58373	2.99744	0.012585	0.0357913	4.22637	2.64264	3.84778	3.85434	9.34835	17.0199	19.0661	17.1377
ENSG00000171055.14_3	FEZ2	chr2:36758948-36873230	-	protein_coding	1.57571	2.98082	0.00127578	0.00837421	3.51987	1.94417	2.85228	3.06478	2.63918	8.30504	13.6151	10.098
ENSG00000138646.8_3	HERC5	chr4:89378268-89427314	+	protein_coding	1.57205	2.97326	0.000293787	0.00359545	2.86669	1.29464	1.49933	1.49648	1.36606	5.14708	7.36025	6.55074
ENSG00000174080.10_2	CTSF	chr11:66330934-66336312	-	protein_coding	1.57132	2.97177	0.000351136	0.0039361	3.60385	2.03252	3.78372	3.1524	2.44736	11.5045	10.7674	11.2139
ENSG00000108771.12_3	DHX58	chr17:40253422-40264751	-	protein_coding	1.56732	2.96353	0.000754266	0.00609547	2.68368	1.11636	1.59018	1.00512	0.962011	6.48084	4.9719	4.93662
ENSG00000173482.16_3	PTPRM	chr18:7566780-8406859	+	protein_coding	1.56667	2.9622	3.49068e-05	0.0013017	2.0987	0.532036	0.457541	0.431344	0.449144	2.85602	3.44552	3.58413
ENSG00000087074.7_3	PPP1R15A	chr19:49375649-49379314	+	protein_coding	1.56448	2.95771	3.05376e-05	0.00125041	4.6977	3.13322	8.43289	7.54037	7.3841	26.7272	23.4446	24.7841
ENSG00000140545.14_3	MFGE8	chr15:89441914-89456642	-	protein_coding	1.56275	2.95416	0.000427092	0.00441842	3.09367	1.53092	2.19677	2.14271	1.40185	8.13991	6.95348	7.55785
ENSG00000196139.13_3	AKR1C3	chr10:5077546-5149878	+	protein_coding	1.56229	2.95322	0.00273423	0.0131134	4.03407	2.47178	6.23807	4.35205	3.40654	14.6409	13.7349	18.0774
ENSG00000124145.6_3	SDC4	chr20:43953928-43977064	-	protein_coding	1.56129	2.95118	1.55386e-06	0.00045913	7.63358	6.07229	67.318	65.7852	65.774	206.724	195.094	191.246
ENSG00000118503.14_3	TNFAIP3	chr6:138188325-138204449	+	protein_coding	1.55885	2.9462	0.000122005	0.00227904	3.06168	1.50283	1.77247	1.77273	1.96082	6.45636	8.4826	7.23224
ENSG00000121900.18_2	TMEM54	chr1:33360195-33367039	-	protein_coding	1.55719	2.94281	0.000909643	0.00678248	4.1237	2.56651	4.66169	5.52455	4.62716	20.6986	13.9555	15.3244
ENSG00000101384.11_2	JAG1	chr20:10618332-10654755	-	protein_coding	1.55681	2.94203	4.03273e-05	0.00140693	2.57183	1.01502	0.92274	1.0968	1.04727	4.58672	5.54556	4.74766
ENSG00000122694.15_2	GLIPR2	chr9:36136533-36163910	+	protein_coding	1.55112	2.93044	6.18185e-06	0.000691731	2.61957	1.06846	1.2154	1.05134	1.02966	5.36918	4.9347	5.14084
ENSG00000100345.20_2	MYH9	chr22:36677327-36784063	-	protein_coding	1.54963	2.92743	0.000325409	0.0037863	6.27518	4.72555	23.7289	25.3709	27.3967	90.4181	68.4014	72.224
ENSG00000087245.12_3	MMP2	chr16:55423612-55540603	+	protein_coding	1.54836	2.92485	0.000853968	0.00661893	4.97292	3.42456	9.12989	12.2786	8.203	32.9029	27.7845	30.7395
ENSG00000136514.2_2	RTP4	chr3:187086120-187089864	+	protein_coding	1.54798	2.92408	5.31242e-05	0.00161462	1.84237	0.294385	0.245237	0.243815	0.190826	2.9421	2.61297	2.23765
ENSG00000240065.7_3	PSMB9	chr6:32811913-32827362	+	protein_coding	1.54782	2.92375	0.000113078	0.00223356	4.41668	2.86886	6.2541	6.91304	5.79066	22.8675	19.0402	19.368
ENSG00000137310.11_2	TCF19	chr6:31126319-31134936	+	protein_coding	1.54014	2.90823	0.0219442	0.0529777	5.16264	3.6225	16.1751	6.01143	14.5145	37.8099	29.78	37.4694
ENSG00000142327.12_3	RNPEPL1	chr2:241505221-241520789	+	protein_coding	1.53839	2.9047	0.0111907	0.0330877	3.07914	1.54075	1.56154	2.91956	1.45299	9.82428	4.86019	8.51547
ENSG00000029153.14_3	ARNTL2	chr12:27485787-27578222	+	protein_coding	1.53213	2.89213	0.00419454	0.0170559	3.01991	1.48778	1.26295	2.93738	1.4758	6.61433	6.71372	8.08564
ENSG00000130589.16_2	HELZ2	chr20:62189439-62205592	-	protein_coding	1.53032	2.88849	9.54196e-05	0.00205729	3.52337	1.99306	2.97487	3.19979	2.77884	11.8244	9.42118	10.3755
ENSG00000181350.11_3	LRRC75A	chr17:16344891-16395467	-	protein_coding	1.52965	2.88716	3.13181e-05	0.00125772	2.02144	0.491789	0.387622	0.515264	0.322421	3.27315	2.83209	3.08658
ENSG00000141574.7_4	SECTM1	chr17:80278900-80291950	-	protein_coding	1.52889	2.88564	0.00012042	0.00226804	5.24615	3.71726	13.5239	11.8778	11.1646	40.6891	34.3952	36.0493
ENSG00000167550.10_3	RHEBL1	chr12:49458468-49463808	-	protein_coding	1.52515	2.87817	0.000320541	0.00376057	3.14431	1.61916	2.24013	2.45365	1.59065	8.34442	7.64328	7.55792
ENSG00000204642.13_3	HLA-F	chr6:29690552-29706305	+	protein_coding	1.5227	2.87328	9.22776e-05	0.00201631	1.92462	0.40192	0.231035	0.428535	0.31162	2.79427	3.14579	2.47831
ENSG00000164171.10_2	ITGA2	chr5:52285156-52390609	+	protein_coding	1.52098	2.86986	0.0293093	0.0653811	2.95061	1.42963	1.81881	1.28391	2.03627	7.62122	11.3245	3.34841
ENSG00000115884.10_2	SDC1	chr2:20400558-20425194	-	protein_coding	1.51368	2.85538	0.014046	0.038755	5.34206	3.82838	15.7476	7.73558	18.5942	43.4882	37.2391	38.2294
ENSG00000165475.13_2	CRYL1	chr13:20977806-21099996	-	protein_coding	1.51174	2.85154	0.001205	0.00808386	3.71802	2.20628	4.58327	3.82292	2.64978	12.8721	11.6107	12.0264
ENSG00000135899.17_3	SP110	chr2:231032009-231090444	-	protein_coding	1.51066	2.8494	5.20485e-06	0.000675513	2.73702	1.22636	1.33865	1.29434	1.38721	5.30311	5.97994	5.73544
ENSG00000100994.11_3	PYGB	chr20:25228705-25278650	+	protein_coding	1.50721	2.84259	0.000101069	0.00211973	4.91956	3.41235	9.81201	9.50915	9.62143	32.1859	25.5741	30.4333
ENSG00000068079.7_2	IFI35	chr17:41158742-41166473	+	protein_coding	1.50338	2.83507	0.000471732	0.00461565	4.41328	2.9099	7.33091	5.81072	6.48191	23.9266	18.0456	19.3765
ENSG00000115415.18_4	STAT1	chr2:191829084-191885686	-	protein_coding	1.50231	2.83297	2.84651e-06	0.000603229	4.95898	3.45667	9.74272	10.2037	9.99519	28.9401	31.5596	29.8655
ENSG00000171388.11_2	APLN	chrX:128779236-128788914	-	protein_coding	1.50161	2.83158	0.00102549	0.0072735	2.30399	0.802388	0.435993	0.765376	1.09237	4.30512	3.43829	4.1145
ENSG00000138642.14_3	HERC6	chr4:89299891-89364263	+	protein_coding	1.49768	2.82389	5.95965e-05	0.00165364	3.01113	1.51345	1.65756	2.04267	1.87766	6.49998	7.71626	7.01551
ENSG00000169105.7_2	CHST14	chr15:40763197-40766770	+	protein_coding	1.49514	2.81891	3.02623e-05	0.0012496	3.9375	2.44236	4.39612	4.30146	4.61304	15.6517	13.1887	14.2235
ENSG00000196526.10_2	AFAP1	chr4:7760441-7941653	-	protein_coding	1.4947	2.81806	1.43291e-05	0.000952106	4.87588	3.38118	8.77054	9.38216	10.1508	27.5419	28.9318	28.6309
ENSG00000104856.13_2	RELB	chr19:45504688-45541456	+	protein_coding	1.49263	2.81401	6.76794e-05	0.00173122	3.55862	2.066	2.80097	3.4859	3.30562	11.5796	10.2245	10.5857
ENSG00000198324.13_4	FAM109A	chr12:111798455-111806925	-	protein_coding	1.49047	2.8098	4.25257e-05	0.00144568	4.28862	2.79815	6.46477	5.80516	5.62411	20.112	17.5369	18.0739
ENSG00000163481.7_3	RNF25	chr2:219528587-219537134	-	protein_coding	1.49034	2.80956	0.00227772	0.0117528	3.76992	2.27957	3.029	4.89533	3.81894	12.3739	10.5818	15.3885
ENSG00000176532.3_2	PRR15	chr7:29603427-29606911	+	protein_coding	1.48958	2.80807	0.000945529	0.00691779	3.25447	1.76489	2.49253	3.07765	1.75616	8.74466	7.96968	8.94342
ENSG00000172731.13_2	LRRC20	chr10:72058726-72142406	-	protein_coding	1.4889	2.80675	1.89872e-05	0.00105348	1.88912	0.400219	0.30056	0.431803	0.234297	2.71013	2.72673	2.6756
ENSG00000066697.14_3	MSANTD3	chr9:103189438-103213993	+	protein_coding	1.48711	2.80326	0.00384054	0.0161557	3.99251	2.5054	6.07644	3.13206	5.26068	13.4816	14.9935	16.4115
ENSG00000154978.12_2	VOPP1	chr7:55503749-55640681	-	protein_coding	1.48701	2.80308	0.000225621	0.00314404	4.84411	3.35709	8.97663	8.12564	10.817	28.7907	26.0582	28.3957
ENSG00000260836.1_4	AC245033.1	chr15:83208783-83224682	-	protein_coding	1.48262	2.79455	3.10363e-05	0.00125241	1.60007	0.117459	0.080531	0.092883	0.081098	2.04947	2.29025	1.77689
ENSG00000135916.15_3	ITM2C	chr2:231729354-231743963	+	protein_coding	1.48068	2.7908	0.000415384	0.0043341	6.75294	5.27226	41.8957	39.2547	32.4269	119.885	103.149	98.6524
ENSG00000108846.15_2	ABCC3	chr17:48712138-48769613	+	protein_coding	1.48042	2.7903	0.00224193	0.011623	3.51533	2.03491	4.44567	2.73087	2.38721	10.9712	9.88339	10.4751
ENSG00000164099.3_2	PRSS12	chr4:119201193-119274158	-	protein_coding	1.47979	2.78908	8.99835e-06	0.000779866	1.52936	0.0495695	0	0.0669421	0.0390222	2.02961	1.9111	1.72711
ENSG00000140945.16_3	CDH13	chr16:82660408-83834245	+	protein_coding	1.47251	2.77505	0.00790492	0.0261435	3.42413	1.95162	2.28619	4.1262	2.43556	10.1896	12.6356	7.10607
ENSG00000074590.13_3	NUAK1	chr12:106457118-106533811	-	protein_coding	1.47179	2.77366	0.000119832	0.00226804	3.62669	2.1549	3.16538	3.23013	4.0126	10.5998	12.0752	11.4259
ENSG00000178078.11_2	STAP2	chr19:4324040-4342783	-	protein_coding	1.46683	2.76414	0.00071214	0.00586152	1.87344	0.40661	0.272638	0.550992	0.180026	3.16901	2.26337	2.61564
ENSG00000115649.15_2	CNPPD1	chr2:220036619-220042828	-	protein_coding	1.46527	2.76115	0.000650826	0.00554093	4.24718	2.78192	5.20846	6.26997	6.20782	21.7866	15.9174	16.7655
ENSG00000077782.19_3	FGFR1	chr8:38268656-38326352	-	protein_coding	1.46418	2.75906	0.000138574	0.00242305	2.93435	1.47018	2.03401	1.56686	1.73074	7.1505	5.90437	6.93734
ENSG00000168077.13_2	SCARA3	chr8:27491385-27534293	+	protein_coding	1.46298	2.75677	2.34985e-05	0.00115269	5.15628	3.6933	11.8938	11.9919	11.922	37.9946	33.5104	32.7
ENSG00000106089.11_2	STX1A	chr7:73113536-73134002	-	protein_coding	1.46081	2.75263	1.89787e-05	0.00105348	2.75735	1.29654	1.50008	1.34651	1.52646	6.10627	5.90095	5.3035
ENSG00000175274.18_4	TP53I11	chr11:44907454-44972857	-	protein_coding	1.45986	2.75082	0.00229434	0.0118067	3.1856	1.72574	2.71158	2.03284	2.21433	7.15825	6.78082	10.8649
ENSG00000107263.18_2	RAPGEF1	chr9:134452157-134615461	-	protein_coding	1.45903	2.74924	0.00013221	0.00238599	4.54116	3.08212	7.12675	7.33161	7.96995	25.3878	20.535	21.2088
ENSG00000178209.14_4	PLEC	chr8:144989315-145050902	-	protein_coding	1.45782	2.74694	0.0079879	0.0263345	6.28426	4.82644	21.2691	40.4961	23.7173	88.454	68.7945	74.8288
ENSG00000102981.9_2	PARD6A	chr16:67694849-67696681	+	protein_coding	1.45724	2.74583	0.00105017	0.0073876	2.91947	1.46223	2.1134	1.74775	1.44517	7.90458	5.38265	6.61954
ENSG00000130517.13_3	PGPEP1	chr19:18451397-18480760	+	protein_coding	1.4569	2.74517	0.0171212	0.0443598	2.59226	1.13537	0.332653	1.56165	2.1053	5.2043	5.13519	4.76139
ENSG00000064300.8_3	NGFR	chr17:47572655-47592379	+	protein_coding	1.45621	2.74387	5.32285e-05	0.00161462	1.7654	0.30919	0.249509	0.283902	0.185645	2.75638	2.20357	2.26522
ENSG00000155827.11_2	RNF20	chr9:104296133-104325626	+	protein_coding	1.45575	2.74299	6.84644e-05	0.00173752	4.0217	2.56595	4.5452	4.82424	5.42882	14.582	16.5897	14.6343
ENSG00000128567.16_2	PODXL	chr7:131185021-131242976	-	protein_coding	1.45503	2.74162	4.80631e-07	0.000260217	6.92455	5.46952	43.0685	43.1583	43.7017	116.805	123.585	121.141
ENSG00000167972.13_3	ABCA3	chr16:2325882-2390747	-	protein_coding	1.45363	2.73897	1.7926e-06	0.000503929	1.50305	0.0494229	0.0181639	0.058668	0.0281484	1.8695	1.72343	1.91388
ENSG00000148841.15_2	ITPRIP	chr10:106069456-106098162	-	protein_coding	1.45216	2.73617	0.000133619	0.00239337	3.74205	2.28989	4.45087	3.96256	3.32323	12.7046	11.9144	12.5354
ENSG00000144043.11_3	TEX261	chr2:71213068-71222075	-	protein_coding	1.45175	2.7354	3.3109e-05	0.0012799	5.37103	3.91927	12.9435	14.6858	14.8335	42.5979	38.8487	39.7981
ENSG00000126458.3_2	RRAS	chr19:50138549-50143458	-	protein_coding	1.45156	2.73503	0.000598887	0.00535502	5.47792	4.02637	17.7728	14.9662	13.4358	49.9106	41.6788	39.7416
ENSG00000142627.12_2	EPHA2	chr1:16450832-16482582	-	protein_coding	1.44793	2.72816	0.000209466	0.00302171	6.75827	5.31034	35.579	38.7099	42.0117	120.514	97.1252	105.395
ENSG00000138678.10_2	GPAT3	chr4:84457067-84527028	+	protein_coding	1.44671	2.72586	0.00238235	0.0120817	3.66521	2.2185	2.90887	3.26672	5.04448	10.2978	12.0008	12.9012
ENSG00000169248.12_3	CXCL11	chr4:76954835-76962568	-	protein_coding	1.44531	2.7232	0.00026654	0.0034238	1.49996	0.0546587	0.0499762	0.0670438	0	1.40977	2.10084	2.02794
ENSG00000152291.13_2	TGOLN2	chr2:85545143-85555548	-	protein_coding	1.44517	2.72295	0.00234398	0.0119781	5.4326	3.98743	11.7899	15.4559	17.9592	39.4409	50.535	37.6547
ENSG00000172183.14_2	ISG20	chr15:89179384-89199714	+	protein_coding	1.44379	2.72035	0.00257528	0.0126508	2.06412	0.62033	0.856485	0.498997	0.305333	4.09326	3.09924	2.50256
ENSG00000146648.17_3	EGFR	chr7:55086714-55279321	+	protein_coding	1.4437	2.72018	0.0271183	0.0616317	3.56154	2.11784	1.61953	4.21707	4.98338	10.4421	14.3913	8.3456
ENSG00000176692.5_2	FOXC2	chr16:86600857-86603334	+	protein_coding	1.44368	2.72014	1.45321e-05	0.000953825	2.63648	1.19279	1.23169	1.3818	1.2473	4.89438	5.61904	5.16228
ENSG00000166272.16_2	WBP1L	chr10:104503727-104576024	+	protein_coding	1.44318	2.71919	8.59995e-05	0.00194906	3.80506	2.36189	3.63228	4.48397	4.34694	13.9237	12.5679	12.4872
ENSG00000112977.15_3	DAP	chr5:10679342-10761384	-	protein_coding	1.44082	2.71476	1.96226e-05	0.00106354	6.72221	5.28139	36.6231	38.1221	38.9665	112.57	98.5149	103.139
ENSG00000134013.15_3	LOXL2	chr8:23154702-23282841	-	protein_coding	1.43724	2.70802	2.89621e-05	0.00123329	6.54897	5.11173	34.8622	33.4649	32.4454	100.317	86.6618	91.4303
ENSG00000152284.4_3	TCF7L1	chr2:85360533-85537511	+	protein_coding	1.43449	2.70287	3.89846e-05	0.0013832	2.33656	0.902064	1.01185	0.750471	0.853082	4.34683	3.99492	3.82499
ENSG00000002586.18_3	CD99	chrX:2609220-2659350	+	protein_coding	1.43425	2.70242	0.000120197	0.00226804	6.44841	5.01416	34.2034	31.4065	28.5814	94.1208	80.9793	84.4109
ENSG00000172889.15_2	EGFL7	chr9:139553308-139567130	+	protein_coding	1.43065	2.69568	0.00158322	0.00948892	6.09452	4.66387	28.8468	24.5613	20.3509	79.6288	59.146	64.7966
ENSG00000157510.13_2	AFAP1L1	chr5:148651434-148721365	+	protein_coding	1.42903	2.69266	0.00101897	0.00723773	2.20809	0.779057	0.883533	0.674581	0.602062	3.92532	4.32235	2.76326
ENSG00000090971.4_2	NAT14	chr19:55996371-55998935	+	protein_coding	1.4282	2.6911	0.00185217	0.0104155	2.7365	1.3083	1.84493	1.7645	0.931203	6.30593	5.09203	5.65073
ENSG00000035403.17_3	VCL	chr10:75754951-75881121	+	protein_coding	1.42778	2.69032	0.0238982	0.0564003	6.13748	4.70971	18.6473	38.8372	21.8926	48.363	85.6819	80.5399
ENSG00000183087.14_2	GAS6	chr13:114523522-114567040	-	protein_coding	1.42744	2.68969	0.000196774	0.00293215	4.36696	2.93951	7.2937	6.78943	5.98862	22.0732	18.8424	18.189
ENSG00000139211.6_2	AMIGO2	chr12:47469490-47473734	-	protein_coding	1.42628	2.68752	0.00024825	0.00330187	4.07204	2.64576	5.10035	5.10265	5.58396	13.4591	16.8877	17.3959
ENSG00000072840.12_2	EVC	chr4:5712924-5816032	+	protein_coding	1.42357	2.68248	0.000404117	0.00426178	2.06422	0.640652	0.477056	0.829042	0.402639	3.49226	3.16495	2.90932
ENSG00000120217.13_2	CD274	chr9:5450503-5470566	+	protein_coding	1.42295	2.68133	0.00326655	0.0145892	1.73372	0.310776	0.195291	0.131958	0.410441	1.50903	2.95865	2.70387
ENSG00000049759.17_3	NEDD4L	chr18:55711599-56068772	+	protein_coding	1.41871	2.67347	2.88951e-05	0.00123329	2.93482	1.51611	1.85483	1.91322	1.81341	5.98765	7.03082	6.96742
ENSG00000051128.18_3	HOMER3	chr19:19040010-19052070	-	protein_coding	1.41517	2.66691	5.73545e-05	0.00164847	4.20751	2.79234	5.99205	6.45873	5.37482	18.6362	16.8935	16.9476
ENSG00000160293.16_3	VAV2	chr9:136627016-136857726	-	protein_coding	1.41504	2.66667	2.67227e-06	0.000603229	3.96901	2.55397	4.6668	5.00585	4.95047	15.2222	14.3135	14.4592
ENSG00000176678.5_3	FOXL1	chr16:86609974-86615766	+	protein_coding	1.41483	2.66628	0.000816016	0.00639256	2.02359	0.608763	0.513149	0.834342	0.277632	3.16943	3.18835	2.84918
ENSG00000117226.11_3	GBP3	chr1:89472349-89488577	-	protein_coding	1.4148	2.66623	0.00136145	0.0086893	3.04427	1.62948	2.03248	2.09712	2.15361	5.4929	8.76242	7.85642
ENSG00000145819.15_3	ARHGAP26	chr5:142149949-142608576	+	protein_coding	1.41405	2.66485	0.00212577	0.0112752	2.33475	0.9207	0.575698	1.17828	0.976461	3.13207	4.68421	4.46581
ENSG00000180611.6_2	MB21D2	chr3:192514604-192635950	-	protein_coding	1.41023	2.65779	0.000497781	0.00479985	3.17291	1.76268	2.051	2.17328	3.03564	7.67601	8.70123	7.7152
ENSG00000119523.9_2	ALG2	chr9:101978708-101984238	-	protein_coding	1.40831	2.65426	0.000589861	0.00531274	3.90853	2.50022	3.65105	5.10882	5.37405	13.8796	14.0534	14.1193
ENSG00000183840.6_3	GPR39	chr2:133174147-133404132	+	protein_coding	1.4072	2.65222	5.77684e-05	0.00165302	2.78497	1.37777	1.77837	1.65308	1.38073	6.30477	5.77089	5.61951
ENSG00000151702.16_2	FLI1	chr11:128556430-128683162	+	protein_coding	1.40694	2.65174	2.88852e-05	0.00123329	2.69378	1.28684	1.35154	1.44064	1.5309	4.99815	5.8938	5.55009
ENSG00000127920.5_2	GNG11	chr7:93551011-93557922	+	protein_coding	1.40603	2.65007	2.3055e-05	0.00114802	5.2163	3.81026	13.3588	12.2978	13.4581	33.7436	37.6736	37.238
ENSG00000013588.7_3	GPRC5A	chr12:13043716-13070871	+	protein_coding	1.40586	2.64976	1.61863e-05	0.000985879	6.93271	5.52685	41.9593	47.9655	45.5904	122.279	122.666	118.598
ENSG00000121060.16_3	TRIM25	chr17:54965270-54991399	-	protein_coding	1.40504	2.64825	2.01406e-05	0.0010749	5.4505	4.04546	15.0731	15.4337	16.0444	46.0423	41.9737	40.3618
ENSG00000116667.12_3	C1orf21	chr1:184356192-184598154	+	protein_coding	1.40267	2.64391	3.50798e-05	0.00130483	1.48448	0.0818073	0.05982	0.0654954	0.0497737	1.55397	2.00164	1.85788
ENSG00000116260.16_2	QSOX1	chr1:180123969-180173165	+	protein_coding	1.4022	2.64304	0.000578469	0.00525548	5.27637	3.87417	14.9804	13.9604	12.1885	44.4546	34.3012	35.2801
ENSG00000157637.12_3	SLC38A10	chr17:79218800-79269347	-	protein_coding	1.40181	2.64233	3.17734e-05	0.00126213	4.55555	3.15374	8.03431	8.02138	7.64851	23.9886	20.5603	23.1366
ENSG00000125148.6_2	MT2A	chr16:56642111-56643409	+	protein_coding	1.39741	2.63429	7.66831e-05	0.00185158	7.35857	5.96116	64.3146	59.1478	60.5507	181.161	152.51	157.075
ENSG00000078401.6_2	EDN1	chr6:12290596-12297427	+	protein_coding	1.39628	2.63223	0.0049362	0.0189788	2.96061	1.56432	1.35091	2.21663	2.42048	5.40789	8.89041	6.44327
ENSG00000135604.9_2	STX11	chr6:144471663-144509507	+	protein_coding	1.39607	2.63183	0.000123739	0.00228964	2.59275	1.19668	1.24188	1.40009	1.23808	4.33603	5.35818	5.47049
ENSG00000022267.16_3	FHL1	chrX:135228861-135293518	+	protein_coding	1.39562	2.63102	0.00973084	0.0301176	3.03586	1.64023	2.01174	2.20038	2.1424	4.41577	8.93566	9.25174
ENSG00000133131.14_3	MORC4	chrX:106057101-106243474	-	protein_coding	1.39011	2.62099	0.000794734	0.00631634	2.63364	1.24353	1.73928	0.976745	1.45151	4.80595	5.74425	5.10394
ENSG00000155254.12_2	MARVELD1	chr10:99472930-99477909	+	protein_coding	1.38968	2.6202	0.00203817	0.0110022	5.36547	3.97579	17.0837	16.3668	11.402	44.7746	35.8597	40.5266
ENSG00000184292.6_2	TACSTD2	chr1:59041095-59043445	-	protein_coding	1.3879	2.61698	0.000141396	0.00245479	3.40042	2.01252	2.82675	3.1676	3.11877	9.62726	8.45356	10.7183
ENSG00000145247.11_3	OCIAD2	chr4:48887036-48908954	-	protein_coding	1.38689	2.61514	0.000103147	0.0021357	5.21733	3.83045	14.2336	13.4982	12.0352	39.222	35.7703	33.8144
ENSG00000135363.11_2	LMO2	chr11:33880122-33913836	-	protein_coding	1.38629	2.61405	2.11609e-05	0.00109956	1.55372	0.167432	0.0591799	0.203813	0.110906	2.03363	1.84331	1.93332
ENSG00000168016.13_3	TRANK1	chr3:36868311-36986548	-	protein_coding	1.38371	2.60938	1.70919e-05	0.00101759	2.26351	0.879805	0.789661	0.969582	0.767657	3.75104	3.66993	3.98948
ENSG00000026025.15_3	VIM	chr10:17270258-17279592	+	protein_coding	1.3837	2.60937	1.83055e-05	0.00104689	7.58165	6.19795	74.9991	73.4901	68.8872	202.804	183.372	186.07
ENSG00000221890.3_2	NPTXR	chr22:39214457-39239987	-	protein_coding	1.38255	2.60728	0.000137765	0.00241759	2.4023	1.01976	1.19091	1.11219	0.80126	4.58314	4.05029	4.23965
ENSG00000164651.16_3	SP8	chr7:20821903-20826505	-	protein_coding	1.38243	2.60708	5.00924e-05	0.00158921	1.43332	0.0508914	0	0.0817268	0.0276422	1.52933	1.95368	1.63665
ENSG00000173432.10_2	SAA1	chr11:18287721-18291524	+	protein_coding	1.38038	2.60338	0.000107743	0.00218148	4.12435	2.74396	5.3326	6.49043	5.33805	16.7033	17.158	15.502
ENSG00000132688.10_2	NES	chr1:156638555-156647189	-	protein_coding	1.37886	2.60063	0.000107712	0.00218148	3.29777	1.91891	2.8811	3.08427	2.41097	9.38852	8.85892	8.28534
ENSG00000165138.17_2	ANKS6	chr9:101493611-101559247	-	protein_coding	1.37885	2.60061	0.000808611	0.00636183	2.10746	0.728614	0.846711	0.662109	0.482333	3.22315	4.02667	2.76976
ENSG00000160284.14_2	SPATC1L	chr21:47581062-47604390	-	protein_coding	1.37733	2.59788	1.55172e-05	0.00097516	1.49241	0.115078	0.12289	0.0329646	0.0952246	1.9548	1.66961	1.82362
ENSG00000145147.19_4	SLIT2	chr4:20254883-20622184	+	protein_coding	1.37556	2.59469	0.00125803	0.00829492	2.60351	1.22794	1.09835	1.1291	1.87652	4.48446	5.68062	5.12703
ENSG00000174837.14_4	ADGRE1	chr19:6887577-6940470	+	protein_coding	1.3738	2.59152	0.000106947	0.00218148	1.41609	0.0422942	0.0504108	0	0.0395282	2.01125	1.52672	1.49778
ENSG00000133321.10_2	RARRES3	chr11:63304281-63313934	+	protein_coding	1.37293	2.58996	0.000645225	0.00552866	5.1118	3.73887	15.1554	11.1068	11.1672	35.3506	32.926	32.5253
ENSG00000214274.9_3	ANG	chr14:21152336-21167130	+	protein_coding	1.37289	2.58989	0.00405184	0.0167174	1.8114	0.438512	0.407529	0.380656	0.280775	3.79445	2.13328	1.87821
ENSG00000107338.9_3	SHB	chr9:37919131-38069208	-	protein_coding	1.37079	2.58613	9.07648e-05	0.00200954	4.94312	3.57233	10.447	11.0891	11.1633	33.0952	27.0673	29.4221
ENSG00000129925.10_2	TMEM8A	chr16:420773-437113	-	protein_coding	1.36769	2.58057	0.000338673	0.00387381	4.16001	2.79232	5.891	5.77856	6.11705	19.831	14.7347	16.4301
ENSG00000204592.8_2	HLA-E	chr6:30457244-30461982	+	protein_coding	1.36596	2.57747	0.000181485	0.00281928	6.93409	5.56813	50.9679	46.5913	42.1777	132.461	112.915	119.273
ENSG00000137331.11_2	IER3	chr6:30710976-30712331	-	protein_coding	1.36093	2.56851	0.00057575	0.00524381	7.04256	5.68162	57.8838	52.0889	42.253	137.766	124.913	130.131
ENSG00000249751.1	ECSCR	chr5:138784245-138842328	-	protein_coding	1.35349	2.5553	2.60818e-06	0.000603229	1.67769	0.324195	0.298361	0.259123	0.200367	2.15141	2.23411	2.21251
ENSG00000241839.9_3	PLEKHO2	chr15:65134082-65160206	+	protein_coding	1.35317	2.55472	0.000387204	0.00415881	3.10648	1.75331	2.32248	2.57253	2.22818	9.04673	6.69545	7.26361
ENSG00000233608.3_2	TWIST2	chr2:239756673-239832239	+	protein_coding	1.3526	2.55372	0.00435129	0.0174732	2.75118	1.39858	2.46878	1.05913	1.56558	5.83992	5.068	6.35304
ENSG00000124635.8_2	HIST1H2BJ	chr6:27093676-27100529	-	protein_coding	1.34965	2.54851	0.000124603	0.00230157	4.04851	2.69886	4.92074	5.53582	6.07351	16.2372	16.118	14.3551
ENSG00000181826.9_2	RELL1	chr4:37592422-37687998	-	protein_coding	1.34679	2.54346	8.62052e-05	0.00195005	2.27055	0.923754	0.914331	0.959707	0.819804	3.33852	4.03061	4.14688
ENSG00000119139.17_3	TJP2	chr9:71736180-71870124	+	protein_coding	1.34656	2.54305	0.000154051	0.00256123	4.77153	3.42497	9.47071	9.73965	10.0176	26.2051	23.4387	29.6469
ENSG00000155760.2_2	FZD7	chr2:202899310-202903168	+	protein_coding	1.34394	2.53843	0.000347275	0.00391401	3.47331	2.12938	2.75587	3.87471	3.57469	10.0745	9.65682	10.6081
ENSG00000188766.12_2	SPRED3	chr19:38879061-38890227	+	protein_coding	1.34064	2.53263	2.13648e-05	0.00109956	1.65144	0.310805	0.275456	0.239292	0.207386	2.3795	2.06812	1.99004
ENSG00000162430.16_3	SELENON	chr1:26126667-26144715	+	protein_coding	1.33802	2.52804	0.000427736	0.00442195	4.69965	3.36163	10.1758	9.19614	8.53105	29.0409	22.7813	23.5617
ENSG00000164400.5_2	CSF2	chr5:131409483-131411863	+	protein_coding	1.338	2.52801	0.000219019	0.00308315	1.40876	0.0707562	0	0.05816	0.094833	1.94025	1.33484	1.72642
ENSG00000102362.15_2	SYTL4	chrX:99929488-99987110	-	protein_coding	1.3357	2.52398	0.000154186	0.00256123	2.3558	1.0201	0.867087	1.11225	1.11512	3.61505	4.34284	4.43944
ENSG00000213185.6_3	FAM24B	chr10:124608594-124639157	-	protein_coding	1.33522	2.52314	0.00173964	0.0100197	2.16938	0.834163	0.555748	0.784767	1.04081	4.42253	3.27329	2.9281
ENSG00000151692.14_2	RNF144A	chr2:7057523-7208417	+	protein_coding	1.33447	2.52182	2.5925e-05	0.00118705	1.38798	0.053515	0.0443914	0.0346133	0.0343977	1.49912	1.84724	1.51919
ENSG00000140682.18_3	TGFB1I1	chr16:31482906-31489281	+	protein_coding	1.33291	2.51909	1.28515e-07	0.000156553	2.60098	1.26808	1.40271	1.41281	1.4097	5.08469	5.17484	4.94367
ENSG00000115520.8_2	COQ10B	chr2:198318147-198340032	+	protein_coding	1.33285	2.51899	0.00566002	0.020726	3.794	2.46115	6.13924	3.86361	3.80872	10.1549	15.0389	13.9169
ENSG00000114554.11_2	PLXNA1	chr3:126707437-126756235	+	protein_coding	1.33253	2.51844	5.67986e-05	0.00164847	5.23483	3.9023	13.1281	14.3024	14.4626	40.0275	35.1537	34.9993
ENSG00000131019.10_2	ULBP3	chr6:150384286-150390231	-	protein_coding	1.33146	2.51657	0.000370514	0.00406619	3.90041	2.56895	4.21287	5.4096	5.25291	14.2697	15.1037	12.5413
ENSG00000196141.13_3	SPATS2L	chr2:201170604-201346986	+	protein_coding	1.33083	2.51548	0.000419219	0.00436166	3.23679	1.90596	2.846	2.8126	2.58938	7.0259	8.88062	9.56414
ENSG00000132481.6_3	TRIM47	chr17:73870242-73874656	-	protein_coding	1.33064	2.51514	0.00747252	0.0251748	4.36357	3.03293	7.41118	5.60787	8.86487	18.8703	15.3907	25.7852
ENSG00000144959.9_3	NCEH1	chr3:172348039-172429008	-	protein_coding	1.33062	2.51511	0.00156371	0.00940599	5.08288	3.75226	12.3019	12.6148	12.5115	25.979	39.5801	34.5597
ENSG00000163814.7_3	CDCP1	chr3:45123770-45187914	-	protein_coding	1.32692	2.50866	4.09085e-06	0.000651892	4.66139	3.33447	8.87738	9.54366	8.8558	23.5819	24.6611	24.6898
ENSG00000175040.5_3	CHST2	chr3:142838173-142842856	+	protein_coding	1.32677	2.5084	0.000164958	0.00267121	1.64738	0.320609	0.247633	0.289753	0.210446	2.56463	1.92507	1.94836
ENSG00000006327.13_2	TNFRSF12A	chr16:3068446-3072384	+	protein_coding	1.32558	2.50634	0.00259155	0.0126869	6.43675	5.11117	33.767	42.3204	26.4148	90.21	79.5744	87.4555
ENSG00000079385.21_3	CEACAM1	chr19:43011456-43065386	-	protein_coding	1.32427	2.50406	0.00106451	0.0074556	1.51272	0.18845	0.226979	0.0347124	0.16555	2.15487	1.35569	2.12623
ENSG00000133106.14_3	EPSTI1	chr13:43460524-43566407	-	protein_coding	1.32028	2.49715	0.00106443	0.0074556	2.77852	1.45823	2.09845	1.52302	1.6537	5.41843	7.17814	5.15416
ENSG00000145536.15_2	ADAMTS16	chr5:5140443-5320417	+	protein_coding	1.31849	2.49406	2.55403e-05	0.00118589	2.1957	0.877202	0.732415	0.94823	0.836114	3.70173	3.68489	3.36471
ENSG00000119900.7_2	OGFRL1	chr6:71998506-72018653	+	protein_coding	1.3181	2.49338	0.00284162	0.0134207	3.52943	2.21132	3.64137	3.37538	3.89061	7.9024	13.1037	11.2617
ENSG00000148154.9_2	UGCG	chr9:114659046-114697649	+	protein_coding	1.3175	2.49234	0.00140108	0.00883066	5.52029	4.20279	16.3001	16.757	19.3273	37.0274	53.571	45.5864
ENSG00000105246.5_2	EBI3	chr19:4229495-4237528	+	protein_coding	1.31669	2.49094	0.000562702	0.00516441	2.74844	1.43175	1.29612	2.00829	1.84239	6.18285	5.26235	5.74615
ENSG00000256235.1_2	SMIM3	chr5:150157508-150176296	+	protein_coding	1.31569	2.48922	0.0314393	0.0688405	2.0665	0.750806	1.56696	0	0.856201	2.83156	3.23212	3.53212
ENSG00000171951.4_3	SCG2	chr2:224461658-224467221	-	protein_coding	1.31533	2.48859	0.000405968	0.00427246	1.57593	0.260605	0.380706	0.0702398	0.163504	1.78245	2.16608	2.00787
ENSG00000118402.5_2	ELOVL4	chr6:80624529-80657297	-	protein_coding	1.31405	2.48639	0.00291316	0.0136097	1.72076	0.406708	0.313039	0.213121	0.462554	1.54396	2.77377	2.73005
ENSG00000143549.19_3	TPM3	chr1:154127780-154167124	-	protein_coding	1.31305	2.48467	0.0194111	0.0483781	4.88229	3.56924	10.5353	9.81807	12.4018	32.3495	39.8736	17.8199
ENSG00000271605.1	MILR1	chr17:62461569-62464760	+	protein_coding	1.31163	2.48222	0.00182907	0.0103502	2.03024	0.718607	0.928293	0.609114	0.436173	2.60475	3.85502	2.89426
ENSG00000187837.3_2	HIST1H1C	chr6:26056015-26056656	-	protein_coding	1.31041	2.48012	0.000953641	0.0069632	7.34926	6.03885	77.0547	64.3527	54.7137	170.968	150.844	165.035
ENSG00000005469.11_2	CROT	chr7:86974997-87029111	+	protein_coding	1.30916	2.47797	0.000124699	0.00230157	1.99766	0.688502	0.613077	0.701783	0.524825	2.65348	3.38847	2.97234
ENSG00000198121.13_3	LPAR1	chr9:113635543-113800738	-	protein_coding	1.3087	2.47718	0.000895438	0.00674397	3.04637	1.73768	2.89702	2.39667	1.80215	6.68584	7.49119	7.63949
ENSG00000180730.4_2	SHISA2	chr13:26618735-26625169	-	protein_coding	1.30864	2.47707	0.000429299	0.00443498	1.82595	0.517312	0.480308	0.400841	0.413963	2.03197	3.02036	2.656
ENSG00000078269.14_3	SYNJ2	chr6:158402919-158520208	+	protein_coding	1.30557	2.47182	0.000119938	0.00226804	3.46836	2.16278	3.01867	3.55228	3.90767	10.0291	10.4353	9.75102
ENSG00000169604.19_3	ANTXR1	chr2:69240310-69476459	+	protein_coding	1.30328	2.46789	6.76903e-05	0.00173122	5.51796	4.21468	17.2065	17.6743	17.8264	40.6603	48.7585	45.4114
ENSG00000169607.12_2	CKAP2L	chr2:113494184-113522254	-	protein_coding	1.30268	2.46687	0.00114042	0.00780461	3.53189	2.22921	3.93373	3.04758	4.16192	8.89348	11.725	11.2918
ENSG00000006118.14_4	TMEM132A	chr11:60691935-60704631	+	protein_coding	1.30202	2.46573	0.00535226	0.0199814	3.87795	2.57593	3.9434	4.32039	7.05993	15.6385	12.8709	12.7696
ENSG00000186642.15_3	PDE2A	chr11:72287185-72385635	-	protein_coding	1.30199	2.4657	2.8411e-05	0.00123079	1.40383	0.101835	0.0790819	0.057681	0.0828219	1.87557	1.54361	1.53286
ENSG00000088881.20_3	EBF4	chr20:2673524-2740754	+	protein_coding	1.29846	2.45965	0.000376421	0.00411168	1.36308	0.0646296	0.0771329	0.0619328	0	1.95205	1.55792	1.25412
ENSG00000136205.16_2	TNS3	chr7:47314752-47622156	-	protein_coding	1.29743	2.45791	0.000261234	0.00339506	4.3751	3.07767	6.4523	7.44288	8.56384	20.2309	19.0996	19.9391
ENSG00000151689.12_2	INPP1	chr2:191208196-191236391	+	protein_coding	1.29562	2.45483	0.0185829	0.046971	2.83379	1.53817	3.52166	1.34632	1.30899	7.03867	6.29551	5.17917
ENSG00000063660.8_3	GPC1	chr2:241375088-241407495	+	protein_coding	1.29503	2.45383	0.000616222	0.00540623	6.39006	5.09502	36.2393	33.3201	30.2402	93.5784	71.7291	84.7624
ENSG00000013288.8_2	MAN2B2	chr4:6576902-6625089	+	protein_coding	1.2933	2.45089	0.000157322	0.00259857	3.50873	2.21542	4.06339	3.74953	3.16521	11.0414	9.88505	10.251
ENSG00000182287.14_4	AP1S2	chrX:15843929-15873054	-	protein_coding	1.29304	2.45045	0.00202473	0.010958	4.22831	2.93527	6.03723	6.34181	7.6618	14.3331	21.2175	18.3297
ENSG00000163466.15_2	ARPC2	chr2:219081817-219119079	+	protein_coding	1.29235	2.44926	0.00113995	0.00780461	6.07781	4.78546	28.4046	28.1414	23.4782	72.1844	55.482	73.5555
ENSG00000172086.7_2	KRCC1	chr2:88326724-88355248	-	protein_coding	1.29215	2.44893	0.0010105	0.00719861	1.96959	0.677436	0.856615	0.585091	0.389984	2.4798	3.01674	3.29819
ENSG00000145861.7_2	C1QTNF2	chr5:159774758-159797648	-	protein_coding	1.29122	2.44735	0.000259679	0.00338323	1.4314	0.140176	0.118502	0.095256	0.092545	2.11959	1.4814	1.53446
ENSG00000188229.5_2	TUBB4B	chr9:140135665-140138159	+	protein_coding	1.28856	2.44285	0.000718175	0.00588799	9.36223	8.07367	242.778	278.276	286.223	768.538	587.467	628.485
ENSG00000184371.13_3	CSF1	chr1:110452864-110473614	+	protein_coding	1.28644	2.43925	0.000137415	0.00241569	3.9254	2.63897	5.79632	5.34379	4.60535	14.9852	13.9865	13.6411
ENSG00000123485.11_3	HJURP	chr2:234742062-234763212	-	protein_coding	1.28624	2.43892	0.0211283	0.0515171	5.01035	3.7241	11.3805	13.4119	11.9342	36.8561	19.1852	42.8151
ENSG00000158406.4_2	HIST1H4H	chr6:26277837-26285866	-	protein_coding	1.2844	2.43581	0.000840058	0.0065363	2.64096	1.35656	1.72288	1.34986	1.62438	4.26974	5.48283	6.10354
ENSG00000163171.7_2	CDC42EP3	chr2:37869025-37965611	-	protein_coding	1.28439	2.43579	0.000960785	0.00700116	3.05481	1.77042	2.04485	2.48651	2.74017	6.70309	8.80112	6.60028
ENSG00000152253.8_2	SPC25	chr2:169690642-169769881	-	protein_coding	1.28416	2.4354	0.000437819	0.00447869	4.84082	3.55666	9.20611	11.3434	11.9326	25.5732	29.662	27.8833
ENSG00000184216.13_3	IRAK1	chrX:153275951-153285431	-	protein_coding	1.28397	2.43508	0.0302035	0.0668353	5.09126	3.80729	20.3328	9.98826	10.7044	42.293	23.6113	36.1805
ENSG00000183856.10_2	IQGAP3	chr1:156495197-156542396	-	protein_coding	1.2834	2.43412	7.87885e-05	0.00186869	4.07567	2.79227	5.57943	6.28346	5.93663	17.4561	15.1114	15.1222
ENSG00000154237.12_3	LRRK1	chr15:101459420-101618459	+	protein_coding	1.28329	2.43393	0.00055995	0.0051545	2.10694	0.823659	0.612748	1.11375	0.626368	3.31386	3.28083	3.3288
ENSG00000151012.13_2	SLC7A11	chr4:139085251-139163503	-	protein_coding	1.28283	2.43316	0.00445026	0.017698	4.69555	3.41272	11.9573	8.71875	8.59113	19.4824	28.8865	27.4218
ENSG00000183696.13_2	UPP1	chr7:48128225-48148330	+	protein_coding	1.28087	2.42985	0.000237315	0.00323276	3.39346	2.11259	2.99442	3.41994	3.58132	10.8022	8.96251	8.86888
ENSG00000062485.18_3	CS	chr12:56665483-56694176	-	protein_coding	1.27908	2.42683	0.00012812	0.00234693	4.8121	3.53303	9.97649	10.558	11.2263	30.0019	24.9627	26.5439
ENSG00000196411.9_2	EPHB4	chr7:100400187-100425143	-	protein_coding	1.27595	2.42159	0.000413575	0.0043245	4.26619	2.99024	7.20473	6.64536	6.99819	21.3112	16.0273	17.7537
ENSG00000159202.17_2	UBE2Z	chr17:46985731-47006418	+	protein_coding	1.27259	2.41595	0.00033646	0.00386642	3.82905	2.55646	4.57627	4.51258	5.62242	14.6799	12.3798	12.6833
ENSG00000134668.12_3	SPOCD1	chr1:32256023-32281652	-	protein_coding	1.27202	2.41499	4.10881e-06	0.000651892	1.46324	0.191223	0.0942626	0.177475	0.155098	1.82096	1.7533	1.6989
ENSG00000143367.15_3	TUFT1	chr1:151512781-151556059	+	protein_coding	1.27154	2.4142	0.00201224	0.0109187	3.49543	2.22389	2.976	3.53801	4.65015	11.9043	9.35455	9.73557
ENSG00000156535.13_4	CD109	chr6:74405508-74538040	+	protein_coding	1.2685	2.40911	0.0014048	0.00884004	4.21214	2.94364	6.90829	5.91589	7.32605	14.4902	20.609	18.0217
ENSG00000175550.7_2	DRAP1	chr11:65686728-65689032	+	protein_coding	1.26736	2.40721	0.000142125	0.00246159	6.79033	5.52296	45.5592	42.3528	47.1628	120.999	100.469	108.543
ENSG00000099250.17_3	NRP1	chr10:33466420-33625190	-	protein_coding	1.26629	2.40543	0.000184263	0.00283238	2.72464	1.45834	1.99718	1.55201	1.71281	5.02498	5.89103	5.95586
ENSG00000168394.10_2	TAP1	chr6:32812986-32821755	-	protein_coding	1.26622	2.4053	0.000465011	0.00459914	4.82277	3.55655	10.8091	10.7624	10.7266	32.2941	24.225	25.9895
ENSG00000164574.15_3	GALNT10	chr5:153570290-153800544	+	protein_coding	1.26595	2.40485	0.0014335	0.00893602	3.54867	2.28273	3.79955	3.86265	3.93667	9.57757	13.6266	9.35718
ENSG00000165102.14_3	HGSNAT	chr8:42995598-43057998	+	protein_coding	1.25772	2.39118	0.00603717	0.0216568	2.07407	0.81635	0.626419	1.41024	0.392979	3.0986	3.34969	3.18776
ENSG00000133398.3_2	MED10	chr5:6371994-6378707	-	protein_coding	1.25462	2.38605	2.73709e-05	0.00121245	6.1364	4.88178	27.2236	27.555	30.7973	69.3189	71.0462	67.7129
ENSG00000166002.2	SMCO4	chr11:93211638-93276674	-	protein_coding	1.2531	2.38354	0.000958441	0.00698778	3.21775	1.96464	3.61535	2.86475	2.33369	8.18612	7.84687	8.90819
ENSG00000159461.14_3	AMFR	chr16:56395364-56459450	-	protein_coding	1.25224	2.38211	0.000292589	0.00359418	4.1004	2.84816	5.83249	6.45593	6.32931	18.3486	14.2707	16.0812
ENSG00000179862.6_2	CITED4	chr1:41326723-41328038	-	protein_coding	1.25164	2.38112	0.000290644	0.00359335	4.90928	3.65765	11.4381	12.0125	11.4185	33.4518	26.0453	28.1221
ENSG00000088726.15_3	TMEM40	chr3:12775024-12810956	-	protein_coding	1.25121	2.38042	7.97426e-05	0.00187173	2.28129	1.03008	1.18336	1.11656	0.842884	3.81171	3.93579	3.83679
ENSG00000103005.11_2	USB1	chr16:58033450-58055522	+	protein_coding	1.25074	2.37964	0.00282757	0.0133852	3.95982	2.70907	4.09794	6.45025	6.3616	15.9354	13.4872	14.3565
ENSG00000107175.11_3	CREB3	chr9:35732332-35737001	+	protein_coding	1.24945	2.37751	0.000213292	0.00305378	5.66032	4.41087	18.4648	20.6202	21.8718	54.6218	46.553	47.905
ENSG00000271447.5_3	MMP28	chr17:34083268-34122711	-	protein_coding	1.24897	2.37672	0.000647082	0.0055342	1.55391	0.304936	0.430073	0.200202	0.0984296	1.89442	1.73673	2.19541
ENSG00000184497.12_3	TMEM255B	chr13:114462213-114519968	+	protein_coding	1.24897	2.37672	0.000308985	0.00368413	1.26505	0.0160815	0.0130855	0.0206503	0	1.56228	1.07367	1.6127
ENSG00000183779.6_2	ZNF703	chr8:37553269-37557539	+	protein_coding	1.24805	2.3752	5.39372e-05	0.00162233	3.50447	2.25643	4.01032	3.88891	3.45325	10.375	9.7387	10.966
ENSG00000221852.4_2	KRTAP1-5	chr17:39182278-39183454	-	protein_coding	1.24739	2.37411	0.00239694	0.0121138	1.24739	0	0	0	0	1.04249	2.05264	1.14619
ENSG00000186197.13_3	EDARADD	chr1:236511557-236648214	+	protein_coding	1.24519	2.3705	2.41626e-06	0.000603229	1.27439	0.0291943	0	0.0217122	0.0400075	1.48405	1.33393	1.44139
ENSG00000006756.15_2	ARSD	chrX:2822011-2847392	-	protein_coding	1.24421	2.36888	0.000344865	0.00391216	1.89573	0.65152	0.758438	0.587938	0.3881	2.70803	2.52031	2.94718
ENSG00000165029.15_2	ABCA1	chr9:107543283-107690518	-	protein_coding	1.24316	2.36716	0.000708389	0.00584744	1.9537	0.71054	0.607739	0.724872	0.58019	2.25429	3.28517	3.16812
ENSG00000167600.13_2	CYP2S1	chr19:41698954-41713444	+	protein_coding	1.24266	2.36635	0.00347411	0.015137	2.69382	1.45116	2.08467	2.15723	1.09899	5.89177	4.95526	5.59977
ENSG00000115694.14_2	STK25	chr2:242432089-242449145	-	protein_coding	1.24073	2.36319	0.000436888	0.00447542	3.91038	2.66964	5.37052	5.92688	4.83734	15.7735	12.4536	14.0647
ENSG00000106070.17_3	GRB10	chr7:50657760-50861159	-	protein_coding	1.24	2.36198	0.000539677	0.00503767	3.40719	2.16719	4.16673	3.52763	2.87333	9.40788	9.98229	9.44592
ENSG00000130203.9_3	APOE	chr19:45409011-45412650	+	protein_coding	1.23887	2.36013	0.000456105	0.00455132	2.2632	1.02434	0.856452	1.23138	1.03147	4.43012	3.5303	3.49716
ENSG00000146555.18_3	SDK1	chr7:3341080-4308632	+	protein_coding	1.23843	2.35942	0.000710665	0.00585928	1.56094	0.322507	0.247971	0.256158	0.247396	2.28391	2.17809	1.46099
ENSG00000137936.16_3	BCAR3	chr1:94027343-94312706	-	protein_coding	1.238	2.35871	0.000773274	0.00619042	4.39057	3.15257	8.39367	7.86156	7.44714	17.5	23.8513	19.0705
ENSG00000158373.8_3	HIST1H2BD	chr6:26158374-26171577	+	protein_coding	1.23764	2.35812	0.000208977	0.00302171	5.61296	4.37532	21.7999	20.1773	17.5141	46.2275	47.1281	50.5717
ENSG00000074527.11_2	NTN4	chr12:96051583-96184930	-	protein_coding	1.23722	2.35743	0.000984635	0.00709035	3.70385	2.46663	4.22999	4.67554	4.68961	9.90953	12.4181	14.1151
ENSG00000160469.16_3	BRSK1	chr19:55793440-55823901	+	protein_coding	1.23699	2.35707	3.464e-05	0.00129933	1.37574	0.138743	0.0768588	0.150101	0.0774635	1.78504	1.47294	1.53728
ENSG00000162722.8_2	TRIM58	chr1:248020501-248041507	+	protein_coding	1.23646	2.3562	8.67673e-05	0.0019533	1.25199	0.0155338	0	0.032829	0	1.16182	1.41826	1.58429
ENSG00000197712.11_2	FAM114A1	chr4:38869298-38947360	+	protein_coding	1.23528	2.35427	0.000691726	0.00576491	3.10681	1.87153	3.14458	2.74643	2.15548	6.90894	8.01376	7.96819
ENSG00000113732.8_3	ATP6V0E1	chr5:172410760-172462448	+	protein_coding	1.23399	2.35216	1.01541e-05	0.000805006	6.72085	5.48687	45.4381	42.1136	44.0448	105.623	100.081	107.896
ENSG00000179431.6_2	FJX1	chr11:35639967-35642416	+	protein_coding	1.23294	2.35046	0.000457924	0.00455624	4.52119	3.28824	7.85365	8.61206	9.95568	23.9361	19.8467	22.2901
ENSG00000197321.14_2	SVIL	chr10:29746267-30025710	-	protein_coding	1.23214	2.34915	0.000269025	0.00344965	2.52717	1.29503	1.64503	1.37696	1.35007	4.11729	5.17862	5.05807
ENSG00000136068.14_2	FLNB	chr3:57994127-58157978	+	protein_coding	1.23199	2.34891	0.000733892	0.00597662	5.84443	4.61244	20.7648	24.3727	25.505	64.4818	55.0143	50.7163
ENSG00000149257.13_3	SERPINH1	chr11:75273101-75283828	+	protein_coding	1.23095	2.34722	0.00898851	0.0285577	4.00761	2.77666	7.6583	5.26204	4.93507	19.3551	11.7255	15.0652
ENSG00000067141.16_2	NEO1	chr15:73344051-73597547	+	protein_coding	1.23065	2.34673	1.86895e-05	0.00105274	3.4601	2.22945	3.44675	3.99386	3.64423	10.2419	9.99741	9.78083
ENSG00000168874.12_2	ATOH8	chr2:85978467-86015189	+	protein_coding	1.22989	2.34549	0.000552404	0.00511079	2.56825	1.33836	1.63435	1.35981	1.6008	5.44933	4.0809	5.36656
ENSG00000176697.18_3	BDNF	chr11:27676440-27743605	-	protein_coding	1.22813	2.34262	0.000361826	0.00400999	2.8523	1.62417	2.02138	1.93514	2.30325	5.69561	5.81204	7.25686
ENSG00000136816.15_2	TOR1B	chr9:132565432-132573560	+	protein_coding	1.22556	2.33847	5.62792e-05	0.00164847	5.13569	3.91013	13.088	14.6759	14.3856	31.9412	34.7261	35.9203
ENSG00000213949.8_3	ITGA1	chr5:52083730-52255040	+	protein_coding	1.22126	2.3315	0.00022813	0.00316095	1.27366	0.052397	0.0282477	0.0509222	0.0319315	1.1365	1.68738	1.46147
ENSG00000106683.14_2	LIMK1	chr7:73497263-73536855	+	protein_coding	1.22124	2.33146	0.00109761	0.00761861	3.68943	2.46819	4.54055	4.37035	4.69436	9.58707	13.0075	13.4793
ENSG00000076706.16_3	MCAM	chr11:119179239-119192231	-	protein_coding	1.2205	2.33028	0.000250974	0.00331671	6.03874	4.81823	24.2216	29.4502	28.2371	69.7037	61.1497	63.6606
ENSG00000198719.8_2	DLL1	chr6:170591294-170615653	-	protein_coding	1.22006	2.32957	0.000150133	0.00252659	1.30611	0.0860427	0.0442382	0.0485526	0.092231	1.77469	1.37784	1.29158
ENSG00000114019.14_3	AMOTL2	chr3:134074716-134094321	-	protein_coding	1.21989	2.32929	0.0164597	0.0431658	4.51791	3.29802	6.43221	12.3166	8.61389	28.6608	18.8108	19.4643
ENSG00000184584.12_3	TMEM173	chr5:138855119-138862520	-	protein_coding	1.21918	2.32815	0.000456128	0.00455132	4.09208	2.8729	7.30501	6.27743	5.50381	17.0816	14.8942	16.26
ENSG00000138944.7_2	KIAA1644	chr22:44639547-44708731	-	protein_coding	1.21865	2.32728	0.000276707	0.0035087	2.96618	1.74753	2.10953	2.52107	2.45789	7.74464	6.61002	6.17132
ENSG00000197903.7_2	HIST1H2BK	chr6:27114197-27114577	-	protein_coding	1.21498	2.32138	7.37964e-06	0.000737879	7.95522	6.74024	109.296	102.617	105.917	258.049	240.999	242.829
ENSG00000173166.17_2	RAPH1	chr2:204259068-204400133	-	protein_coding	1.21452	2.32064	0.000431349	0.00444673	3.13593	1.92141	2.77067	2.84362	2.75012	6.52099	8.61619	8.39181
ENSG00000117298.14_2	ECE1	chr1:21543740-21671997	-	protein_coding	1.21259	2.31753	7.48345e-05	0.0018184	5.4926	4.28002	18.7057	19.4697	17.1777	47.097	41.4849	43.6647
ENSG00000173083.14_2	HPSE	chr4:84213614-84256306	-	protein_coding	1.21063	2.31439	2.69211e-07	0.000196767	2.74692	1.53629	1.90742	1.90078	1.89326	5.79533	5.55188	5.79428
ENSG00000148834.12_3	GSTO1	chr10:105995114-106027217	+	protein_coding	1.20988	2.31318	0.000440301	0.00448655	6.64737	5.4375	46.1486	40.8166	40.2795	109.619	87.34	102.083
ENSG00000163584.17_2	RPL22L1	chr3:170582664-170588272	-	protein_coding	1.20936	2.31236	2.41902e-05	0.0011709	6.11239	4.90302	28.2804	28.4059	30.1071	66.2356	72.785	65.7526
ENSG00000108960.7_2	MMD	chr17:53469974-53499353	-	protein_coding	1.20887	2.31157	0.00114549	0.00780721	3.46146	2.25259	4.20294	3.95435	3.19813	9.14866	11.8521	9.24774
ENSG00000164307.12_3	ERAP1	chr5:96096514-96143803	-	protein_coding	1.20816	2.31044	0.000465806	0.00459992	4.314	3.10584	6.96417	8.09808	7.80567	16.3315	20.4744	20.1435
ENSG00000112576.12_3	CCND3	chr6:41902671-42018095	-	protein_coding	1.20473	2.30493	0.00166145	0.00976169	3.26113	2.05641	2.64089	3.35896	3.53451	8.72129	10.0807	7.18097
ENSG00000065308.4_2	TRAM2	chr6:52362200-52441713	-	protein_coding	1.20296	2.30211	0.000136686	0.00241023	4.47757	3.27461	8.17773	8.89767	8.97707	19.1571	22.942	21.912
ENSG00000148218.15_3	ALAD	chr9:116148597-116163613	-	protein_coding	1.2028	2.30186	8.0134e-06	0.000737879	3.83182	2.62902	5.18011	5.40943	4.97619	13.2557	13.7314	12.7481
ENSG00000107566.13_3	ERLIN1	chr10:101909851-101948091	-	protein_coding	1.20121	2.29932	1.82403e-05	0.00104689	5.10378	3.90258	13.3683	14.2791	14.2363	31.5113	34.69	34.0426
ENSG00000166188.2_3	ZNF319	chr16:58028572-58034357	-	protein_coding	1.20083	2.29872	0.000172989	0.00274499	2.60645	1.40562	1.71408	1.87963	1.37928	5.32576	4.81547	5.13996
ENSG00000064393.15_2	HIPK2	chr7:139246316-139477577	-	protein_coding	1.20072	2.29854	0.0423954	0.0861792	2.02757	0.826853	0.298653	2.02501	0.420699	2.4172	3.61955	3.29347
ENSG00000241258.6_3	CRCP	chr7:65579591-65619555	+	protein_coding	1.19895	2.29573	0.000402685	0.00425782	2.2188	1.01984	0.890778	0.961455	1.24797	3.65355	4.12278	3.23138
ENSG00000162894.11_3	FCMR	chr1:207077731-207096592	-	protein_coding	1.19851	2.29502	0.000236025	0.00322149	1.89067	0.692162	0.700166	0.62829	0.523567	3.15538	2.58051	2.42679
ENSG00000140323.5_2	DISP2	chr15:40650436-40670840	+	protein_coding	1.19622	2.29139	1.75189e-05	0.00102436	1.42495	0.22873	0.16546	0.173662	0.176314	1.86126	1.54406	1.65934
ENSG00000122642.10_2	FKBP9	chr7:32997016-33046543	+	protein_coding	1.19454	2.28872	2.98511e-05	0.0012432	3.41556	2.22102	3.83228	3.81	3.35996	9.5288	10.1065	9.38968
ENSG00000139998.14_2	RAB15	chr14:65412532-65439494	-	protein_coding	1.19135	2.28367	0.000143435	0.00248135	1.72643	0.535074	0.425001	0.359727	0.570194	2.53892	2.08236	2.32173
ENSG00000119403.13_3	PHF19	chr9:123617930-123657174	-	protein_coding	1.19107	2.28322	9.27222e-05	0.00201999	5.13147	3.94039	14.4207	14.1156	14.524	37.7513	31.6725	33.0179
ENSG00000165071.14_3	TMEM71	chr8:133697253-133772958	-	protein_coding	1.18996	2.28147	4.45549e-05	0.00148361	1.18996	0	0	0	0	1.09702	1.42003	1.34003
ENSG00000100385.13_2	IL2RB	chr22:37521878-37571094	-	protein_coding	1.18966	2.281	0.000295761	0.00360404	1.79469	0.605029	0.614568	0.529939	0.42451	2.70822	2.6572	2.07933
ENSG00000005882.11_4	PDK2	chr17:48172101-48189516	+	protein_coding	1.18959	2.28088	0.0040396	0.0166905	2.5005	1.31091	1.47732	1.43682	1.52967	6.41734	3.69572	4.20268
ENSG00000162783.10_2	IER5	chr1:181057848-181062035	+	protein_coding	1.18856	2.27925	0.000251396	0.00331671	4.78718	3.59862	10.7435	12.219	10.452	28.953	24.1851	26.9044
ENSG00000155366.16_3	RHOC	chr1:113243728-113250056	-	protein_coding	1.18825	2.27876	0.0302992	0.0669762	5.0044	3.81616	20.5796	13.0269	8.23264	32.5968	27.93	33.0237
ENSG00000185339.8_3	TCN2	chr22:31002825-31023265	+	protein_coding	1.18755	2.27766	0.000443584	0.00449987	1.68644	0.498891	0.411353	0.40983	0.418211	2.67952	2.22036	1.81394
ENSG00000144579.7_3	CTDSP1	chr2:219262979-219270664	+	protein_coding	1.18697	2.27674	6.86874e-05	0.00173953	4.56671	3.37974	9.12535	9.53691	9.57038	24.6773	20.8878	22.6812
ENSG00000120833.13_4	SOCS2	chr12:93963590-93977263	+	protein_coding	1.18564	2.27465	0.00255708	0.0126087	1.47248	0.286837	0.230856	0.222015	0.207136	1.88727	2.35241	1.20769
ENSG00000109099.13_2	PMP22	chr17:15133094-15168643	-	protein_coding	1.18499	2.27363	0.00020291	0.00298404	3.7583	2.57331	4.70542	5.06722	5.09046	11.0123	13.4209	13.3043
ENSG00000166333.13_3	ILK	chr11:6624938-6632105	+	protein_coding	1.18484	2.27338	0.000186061	0.00284656	6.07909	4.89426	29.9521	27.833	28.4696	74.7473	61.5062	64.2645
ENSG00000151348.13_3	EXT2	chr11:44117099-44266979	+	protein_coding	1.1841	2.27222	0.000100771	0.00211973	4.94485	3.76075	12.9517	11.7119	13.0431	31.5755	30.6166	27.369
ENSG00000139970.16_3	RTN1	chr14:60062694-60337684	-	protein_coding	1.18375	2.27166	4.71399e-07	0.000260217	1.20083	0.0170799	0.0154605	0.00833991	0.0119398	1.36203	1.26923	1.26615
ENSG00000158856.18_3	DMTN	chr8:21906506-21940038	+	protein_coding	1.17972	2.26532	0.00128481	0.00839845	1.92171	0.741999	0.642651	0.816814	0.567602	3.46396	2.25226	2.74608
ENSG00000276043.4_3	UHRF1	chr19:4903092-4962165	+	protein_coding	1.17954	2.26505	0.00171181	0.00992552	5.28448	4.10494	13.0604	16.7009	19.4706	37.9119	38.1181	37.8954
ENSG00000143061.17_3	IGSF3	chr1:117117021-117210377	-	protein_coding	1.17893	2.26409	5.50175e-05	0.00163377	4.14123	2.9623	7.00893	6.66663	6.70985	18.2012	15.6726	16.1622
ENSG00000165474.5_2	GJB2	chr13:20761609-20767037	-	protein_coding	1.1774	2.26169	6.09347e-05	0.00166741	1.4893	0.311901	0.154914	0.268604	0.305565	1.68689	1.95612	1.78614
ENSG00000072786.12_2	STK10	chr5:171469077-171615390	-	protein_coding	1.17619	2.25979	0.000182758	0.00283238	3.98077	2.80458	6.24674	6.26871	5.47421	16.3505	13.8594	14.2644
ENSG00000161013.16_3	MGAT4B	chr5:179224597-179233952	-	protein_coding	1.1749	2.25777	0.000597407	0.00535432	5.17762	4.00272	16.4559	16.261	12.6712	36.834	34.5705	34.2275
ENSG00000148926.9_3	ADM	chr11:10326227-10328944	+	protein_coding	1.17427	2.25678	0.0471064	0.0935346	4.03374	2.85948	3.896	11.5093	5.2415	16.2956	13.5734	16.4317
ENSG00000131094.3_2	C1QL1	chr17:43037061-43045439	-	protein_coding	1.1742	2.25667	0.00240937	0.0121508	3.46526	2.29106	3.39748	4.24614	4.0815	12.6416	8.75008	9.129
ENSG00000175048.16_3	ZDHHC14	chr6:157802165-158099178	+	protein_coding	1.17339	2.2554	0.000299197	0.00362659	1.43766	0.264278	0.18323	0.192366	0.227971	1.81715	1.97459	1.37194
ENSG00000155850.7_2	SLC26A2	chr5:149340300-149373018	+	protein_coding	1.17274	2.25439	0.00203973	0.0110029	2.25247	1.07974	1.12756	1.19684	1.02032	2.83463	4.53895	4.09372
ENSG00000136827.11_2	TOR1A	chr9:132575223-132586413	-	protein_coding	1.16754	2.24628	1.71885e-05	0.00101759	5.37321	4.20567	17.1423	16.8876	18.3577	41.1526	38.6127	41.6417
ENSG00000135924.15_2	DNAJB2	chr2:220143989-220151622	+	protein_coding	1.16719	2.24574	0.000261504	0.00339506	2.65079	1.4836	1.64454	1.77549	1.97943	5.7026	4.60884	5.58849
ENSG00000185404.16_2	SP140L	chr2:231191899-231268447	+	protein_coding	1.16711	2.24561	0.000110878	0.00220915	2.3486	1.18149	1.10927	1.24075	1.46871	4.24911	4.22066	3.82158
ENSG00000146232.15_3	NFKBIE	chr6:44225903-44233525	-	protein_coding	1.16678	2.2451	0.0031878	0.0143851	3.52889	2.36211	4.95717	4.56241	3.10107	11.7061	9.45915	10.5718
ENSG00000116717.11_2	GADD45A	chr1:68150744-68154021	+	protein_coding	1.16266	2.2387	0.00099169	0.0071166	4.26895	3.10629	8.38836	8.44332	6.20351	17.5375	18.0205	19.3222
ENSG00000115756.12_3	HPCAL1	chr2:10443015-10567743	+	protein_coding	1.16262	2.23864	0.000422278	0.00438725	5.17539	4.01277	16.2339	15.0722	14.1857	39.1367	31.0565	35.6762
ENSG00000140464.19_4	PML	chr15:74287014-74340153	+	protein_coding	1.15752	2.23074	0.000172417	0.00274253	3.04954	1.89201	2.75882	2.49102	2.89633	7.96048	6.55434	7.38451
ENSG00000253958.1_2	CLDN23	chr8:8559448-8561616	+	protein_coding	1.15734	2.23046	0.00101003	0.00719861	1.64478	0.487439	0.28487	0.454555	0.474387	2.66079	2.01521	1.77007
ENSG00000144118.13_3	RALB	chr2:120997640-121052289	+	protein_coding	1.15676	2.22956	0.00901356	0.0285776	4.61072	3.45396	10.9089	7.02527	12.7691	24.1375	21.1456	25.199
ENSG00000099785.10_2	MARCH2	chr19:8478154-8503901	+	protein_coding	1.15621	2.22871	0.000296638	0.00361053	2.76236	1.60615	2.29518	2.05371	1.80407	6.37649	5.21484	5.81365
ENSG00000140859.15_3	KIFC3	chr16:57792129-57896957	-	protein_coding	1.15484	2.2266	5.79501e-05	0.00165302	4.04868	2.89384	6.39985	6.32374	6.57608	16.9588	14.4649	15.3193
ENSG00000078900.14_3	TP73	chr1:3569084-3652765	+	protein_coding	1.15371	2.22485	0.00181582	0.0103202	1.83468	0.680969	0.690032	0.302968	0.871317	2.50712	2.66607	2.52963
ENSG00000167535.7_2	CACNB3	chr12:49207577-49222724	+	protein_coding	1.15206	2.2223	0.00161296	0.00959634	2.39996	1.24791	1.8491	1.11258	1.22564	4.79716	4.20101	3.8762
ENSG00000135324.5_2	MRAP2	chr6:84743475-84800600	+	protein_coding	1.15068	2.22018	0.000151203	0.00253764	1.25313	0.10245	0.177305	0	0.051073	1.52071	1.36458	1.27202
ENSG00000166016.5_3	ABTB2	chr11:34172535-34379555	-	protein_coding	1.15019	2.21943	0.0019173	0.0106413	3.14421	1.99402	2.24282	3.47029	3.36033	8.40782	7.25042	7.90306
ENSG00000160563.13_2	MED27	chr9:134735494-134955295	-	protein_coding	1.15	2.21913	4.20843e-05	0.00143401	5.1576	4.0076	14.8006	14.8674	15.5975	36.7647	32.197	35.2734
ENSG00000030582.17_3	GRN	chr17:42422454-42430470	+	protein_coding	1.14751	2.21531	0.000942457	0.00690818	5.9427	4.79519	28.5691	28.1951	23.7937	68.9851	53.7594	59.7195
ENSG00000112139.14_3	MDGA1	chr6:37598455-37667082	-	protein_coding	1.14744	2.21521	7.81103e-06	0.000737879	1.41143	0.263988	0.166075	0.263822	0.174878	1.70286	1.64479	1.63291
ENSG00000077238.13_3	IL4R	chr16:27324989-27376099	+	protein_coding	1.14683	2.21427	0.0165672	0.043336	2.37108	1.22424	0.833996	2.42643	1.02936	4.05613	3.79965	4.70515
ENSG00000142677.3_2	IL22RA1	chr1:24446261-24469611	-	protein_coding	1.14664	2.21397	0.000735854	0.00598724	1.48702	0.340389	0.45706	0.187637	0.172846	2.06685	1.60137	1.76072
ENSG00000170558.8_3	CDH2	chr18:25530930-25757410	-	protein_coding	1.14558	2.21235	0.000284223	0.00356022	4.38797	3.24239	7.86427	8.74782	8.8089	17.6671	20.8401	21.5112
ENSG00000180398.11_2	MCFD2	chr2:47129009-47168994	-	protein_coding	1.14458	2.21082	0.000247992	0.00330187	5.71273	4.56815	21.8566	24.2	22.1761	45.9682	55.6629	53.2014
ENSG00000205336.11_3	ADGRG1	chr16:57644564-57699492	+	protein_coding	1.1443	2.21039	0.000613243	0.00539698	3.86876	2.72446	5.99539	5.04675	5.82495	15.7143	12.5488	12.7673
ENSG00000175879.8_3	HOXD8	chr2:176994422-176997423	+	protein_coding	1.14396	2.20987	0.000737408	0.0059919	1.43231	0.288347	0.197576	0.175064	0.294311	1.74741	1.33166	2.06842
ENSG00000072135.12_3	PTPN18	chr2:131113580-131132982	+	protein_coding	1.14162	2.20628	0.00018027	0.00280936	2.51203	1.37041	1.47346	1.68052	1.60665	5.35763	4.40945	4.39684
ENSG00000115363.13_2	EVA1A	chr2:75696428-75796848	-	protein_coding	1.14016	2.20405	0.000402112	0.00425782	2.47854	1.33838	1.29415	1.90398	1.42696	4.508	4.73426	4.48117
ENSG00000160360.12_3	GPSM1	chr9:139221932-139254057	+	protein_coding	1.14014	2.20403	0.0012744	0.00836891	3.71801	2.57787	4.38816	6.10435	4.56012	13.3195	11.3582	11.877
ENSG00000197694.15_3	SPTAN1	chr9:131314837-131395941	+	protein_coding	1.13884	2.20204	2.58813e-05	0.00118705	5.56118	4.42234	19.3336	20.7701	21.2689	48.3049	44.4602	45.96
ENSG00000100106.19_4	TRIOBP	chr22:38093011-38172563	+	protein_coding	1.13882	2.20201	0.000133994	0.00239337	3.16517	2.02635	3.16053	3.28869	2.78879	8.68272	7.45848	7.81341
ENSG00000105048.16_2	TNNT1	chr19:55644162-55660722	-	protein_coding	1.13737	2.19979	0.00544436	0.0202014	3.84809	2.71072	6.67109	5.97644	4.24245	16.1163	11.8552	12.5732
ENSG00000072954.6_2	TMEM38A	chr19:16771938-16800840	+	protein_coding	1.13723	2.19958	3.56847e-07	0.000248399	2.08414	0.94691	0.903081	0.971407	0.909462	3.26037	3.26278	3.1978
ENSG00000156973.13_2	PDE6D	chr2:232597135-232650982	-	protein_coding	1.13545	2.19688	0.000400744	0.00425551	3.38311	2.24766	3.69925	4.07413	3.4921	8.21278	10.2648	9.94316
ENSG00000186918.13_3	ZNF395	chr8:28203102-28260218	-	protein_coding	1.13467	2.19569	2.79356e-05	0.00122632	3.74878	2.61411	4.91894	5.42234	5.03724	13.0682	11.805	12.4856
ENSG00000170323.8_2	FABP4	chr8:82390654-82395498	-	protein_coding	1.13442	2.1953	0.00621214	0.0220644	1.40448	0.270064	0.137528	0.329622	0.159318	1.07576	1.64291	2.38155
ENSG00000101298.13_3	SNPH	chr20:1246960-1289972	+	protein_coding	1.13414	2.19488	8.05408e-05	0.0018799	1.62368	0.489543	0.448398	0.407197	0.357872	2.28826	1.83293	2.14146
ENSG00000196924.14_2	FLNA	chrX:153576892-153603006	-	protein_coding	1.13393	2.19455	0.0013276	0.00855678	6.6859	5.55197	41.2829	47.4772	49.3763	120.456	93.1364	94.4531
ENSG00000167889.12_2	MGAT5B	chr17:74864538-74946475	+	protein_coding	1.13082	2.18983	0.00296489	0.0137198	3.03466	1.90383	3.18455	3.15623	2.0129	7.98129	6.43205	7.24366
ENSG00000105419.17_3	MEIS3	chr19:47906381-47922780	-	protein_coding	1.13049	2.18933	0.00118586	0.00799946	2.60176	1.47127	1.88822	2.12752	1.35972	5.61188	4.67582	4.96032
ENSG00000150556.16_3	LYPD6B	chr2:149894621-150071776	+	protein_coding	1.13036	2.18913	0.000537229	0.00503088	1.88442	0.754061	0.731315	0.616844	0.713723	2.2028	2.81464	3.11922
ENSG00000198816.6_3	ZNF358	chr19:7580178-7585912	+	protein_coding	1.12974	2.1882	0.00492645	0.0189463	4.0415	2.91175	7.66841	7.54795	4.75139	16.6704	15.1499	14.6465
ENSG00000197943.9_3	PLCG2	chr16:81772702-81996298	+	protein_coding	1.12711	2.18421	5.68707e-05	0.00164847	1.71363	0.586519	0.514847	0.521024	0.469516	2.26767	2.53487	2.0546
ENSG00000136158.11_3	SPRY2	chr13:80910111-80915086	-	protein_coding	1.12557	2.18188	0.000192733	0.00289583	3.36457	2.239	4.23528	3.50777	3.45775	8.73292	9.69319	9.49927
ENSG00000031003.10_3	FAM13B	chr5:137273649-137387650	-	protein_coding	1.12502	2.18105	0.00496096	0.0190389	3.30791	2.18289	3.32312	3.30591	4.029	6.86327	11.2972	9.04453
ENSG00000166147.13_3	FBN1	chr15:48700503-48938046	-	protein_coding	1.12285	2.17777	8.50746e-05	0.00193921	2.63058	1.50772	1.83936	1.81394	1.87788	4.63529	5.56587	5.41857
ENSG00000165886.4_2	UBTD1	chr10:99258625-99330966	+	protein_coding	1.12159	2.17587	0.000933779	0.00687387	4.77552	3.65393	11.2926	11.4831	11.9975	31.151	22.8282	25.8186
ENSG00000067066.16_3	SP100	chr2:231280657-231408805	+	protein_coding	1.12116	2.17522	0.000824361	0.00644757	2.48408	1.36292	1.7244	1.41211	1.58925	3.86557	5.37733	4.64389
ENSG00000084207.15_2	GSTP1	chr11:67351066-67354131	+	protein_coding	1.11673	2.16855	0.000306446	0.00367274	7.75912	6.64238	103.015	100.073	93.8287	242.644	198.477	208.185
ENSG00000160886.13_3	LY6K	chr8:143781529-143786545	+	protein_coding	1.11624	2.16781	5.44715e-05	0.00163169	4.9999	3.88366	12.9528	14.121	14.2423	32.9185	29.3733	30.8002
ENSG00000185507.19_2	IRF7	chr11:612553-615999	-	protein_coding	1.11551	2.16671	0.00113996	0.00780461	2.81744	1.70193	2.36215	2.53285	1.89904	7.01735	5.2633	5.97535
ENSG00000107021.15_2	TBC1D13	chr9:131549483-131572711	+	protein_coding	1.11364	2.16391	0.000714424	0.00586381	4.58502	3.47138	9.58539	11.1222	9.63372	26.0386	20.2849	23.0232
ENSG00000188549.12_3	C15orf52	chr15:40623653-40633168	-	protein_coding	1.11136	2.16049	0.000543577	0.00506441	2.27566	1.16431	0.988984	1.29606	1.46524	3.92727	4.16319	3.46277
ENSG00000183386.9_2	FHL3	chr1:38462442-38471278	-	protein_coding	1.11062	2.15939	0.000134555	0.00239411	3.52511	2.41449	4.81649	3.97013	4.24168	10.6041	11.0056	9.95196
ENSG00000003137.8_2	CYP26B1	chr2:72356367-72375167	-	protein_coding	1.11027	2.15886	0.00101576	0.007222	1.73295	0.622676	0.398659	0.62468	0.606396	2.41023	2.73472	1.8838
ENSG00000148248.13_2	SURF4	chr9:136228325-136243037	-	protein_coding	1.10979	2.15814	0.000122608	0.00228316	6.80093	5.69114	50.7233	52.3649	48.9657	119.585	101.028	111.679
ENSG00000075426.11_3	FOSL2	chr2:28615315-28640179	+	protein_coding	1.10934	2.15748	2.08313e-07	0.000184229	4.96198	3.85263	13.4428	13.6805	13.2195	30.3995	29.8693	30.2365
ENSG00000125629.14_2	INSIG2	chr2:118846028-118868573	+	protein_coding	1.10703	2.15401	0.00203522	0.0109944	3.08813	1.9811	3.52348	2.61765	2.76022	6.26092	8.58559	7.83582
ENSG00000197122.11_2	SRC	chr20:35973088-36034453	+	protein_coding	1.10451	2.15027	7.68912e-05	0.00185158	2.41943	1.31491	1.46116	1.65909	1.35294	4.59852	4.39655	4.06723
ENSG00000258818.3_3	RNASE4	chr14:21152259-21169374	+	protein_coding	1.10386	2.1493	0.000118014	0.00225129	1.208	0.104131	0.0170884	0.0987535	0.111172	1.51035	1.1719	1.26128
ENSG00000074966.10_2	TXK	chr4:48068410-48136273	-	protein_coding	1.10267	2.14752	0.000131478	0.00238019	1.23257	0.129899	0.0633451	0.145684	0.0754033	1.20965	1.27694	1.57898
ENSG00000115568.15_3	ZNF142	chr2:219502639-219524378	-	protein_coding	1.10242	2.14715	3.31148e-05	0.0012799	2.88521	1.78279	2.25616	2.45576	2.62054	6.62498	6.1003	6.44892
ENSG00000084731.14_3	KIF3C	chr2:26149465-26205618	-	protein_coding	1.09813	2.14077	9.08677e-05	0.00200954	3.30512	2.20699	3.21141	3.8978	3.7718	9.09557	8.79768	8.76263
ENSG00000049541.10_3	RFC2	chr7:73645829-73668788	-	protein_coding	1.09741	2.13971	0.00182556	0.0103502	4.74351	3.64609	10.2781	12.861	11.5522	30.5154	22.702	24.7339
ENSG00000143147.14_2	GPR161	chr1:168048781-168106905	-	protein_coding	1.09615	2.13784	0.00102865	0.00728877	1.8053	0.709149	0.386274	0.879704	0.676821	2.49003	2.47425	2.52093
ENSG00000188613.6_2	NANOS1	chr10:120789228-120793244	+	protein_coding	1.09609	2.13775	0.000660803	0.00559228	1.96726	0.871171	0.876941	0.579329	1.06454	2.82675	2.92839	2.97713
ENSG00000237172.3_2	B3GNT9	chr16:67182008-67185117	-	protein_coding	1.09598	2.13759	0.00148468	0.00911893	3.37092	2.27493	3.7597	4.51063	3.32204	10.8464	8.64756	8.68812
ENSG00000181649.5_2	PHLDA2	chr11:2949503-2950685	-	protein_coding	1.09435	2.13517	0.00088149	0.00670079	7.44397	6.34962	76.1468	77.08	89.0364	198.034	156.777	167.115
ENSG00000163975.11_3	MELTF	chr3:196715492-196756687	-	protein_coding	1.09241	2.1323	5.24083e-05	0.00161164	3.06466	1.97225	2.95009	3.10596	2.72477	7.83348	7.32998	6.95961
ENSG00000148773.13_3	MKI67	chr10:129894923-129924649	-	protein_coding	1.09167	2.13121	0.000876631	0.00668272	5.39186	4.30019	18.1227	18.2347	19.7885	35.5082	47.2557	41.0143
ENSG00000171224.8_2	C10orf35	chr10:71390007-71393355	+	protein_coding	1.0906	2.12963	5.9651e-05	0.00165364	2.84599	1.75539	2.27853	2.22773	2.6366	6.21506	5.92799	6.43594
ENSG00000154153.13_4	RETREG1	chr5:16473147-16617167	-	protein_coding	1.09058	2.1296	0.000628375	0.00545985	1.83514	0.744554	0.794282	0.689761	0.551254	2.14859	2.67545	2.92526
ENSG00000107874.10_2	CUEDC2	chr10:104183002-104192418	-	protein_coding	1.08978	2.12842	0.000736999	0.0059919	4.21544	3.12566	7.85283	8.48303	6.91991	18.4679	15.4374	19.0342
ENSG00000134363.11_2	FST	chr5:52776239-52782964	+	protein_coding	1.08874	2.12689	0.00121079	0.00810082	1.84793	0.759181	0.772094	0.61879	0.690174	2.41508	3.27728	2.19355
ENSG00000265763.3_2	ZNF488	chr10:48355089-48373866	+	protein_coding	1.08752	2.12508	0.00016481	0.00267121	3.22788	2.14036	3.08549	3.45694	3.70605	8.70785	7.70872	8.72714
ENSG00000103241.6_2	FOXF1	chr16:86544133-86549024	+	protein_coding	1.08563	2.1223	0.00314279	0.0142409	2.77819	1.69256	2.41843	2.45328	1.86074	4.60373	6.69158	6.48973
ENSG00000120256.9_2	LRP11	chr6:150139934-150185162	-	protein_coding	1.08524	2.12173	0.00124768	0.00824154	4.48612	3.40088	10.3037	10.1167	8.37782	18.4723	22.695	23.3947
ENSG00000166311.9_3	SMPD1	chr11:6411661-6416228	+	protein_coding	1.08441	2.1205	0.000640329	0.00550284	3.60213	2.51772	5.53227	4.29766	4.42726	12.1584	10.5166	10.8172
ENSG00000123136.14_2	DDX39A	chr19:14519631-14530195	-	protein_coding	1.08371	2.11949	0.000319761	0.00376034	4.78103	3.69731	12.9899	11.2198	11.7683	29.3526	24.5534	25.795
ENSG00000106636.7_3	YKT6	chr7:44240567-44253893	+	protein_coding	1.08263	2.11789	0.00249372	0.0124185	5.395	4.31238	15.3373	19.9003	21.9684	44.9964	39.5453	38.9493
ENSG00000167107.12_2	ACSF2	chr17:48503519-48552206	+	protein_coding	1.08219	2.11725	0.00432768	0.0174236	2.36929	1.2871	2.08386	1.32145	1.03008	4.56549	3.94685	4.01014
ENSG00000144476.5_3	ACKR3	chr2:237476430-237491001	+	protein_coding	1.08001	2.11406	9.10886e-06	0.000780341	1.09565	0.015638	0	0	0.0330528	1.04483	1.14938	1.22076
ENSG00000185090.14_2	MANEAL	chr1:38259474-38266809	+	protein_coding	1.07963	2.1135	0.00224523	0.0116283	2.01967	0.940039	0.933677	0.951132	0.871844	2.49948	3.99112	2.81721
ENSG00000135956.8_2	TMEM127	chr2:96914254-96931732	-	protein_coding	1.07961	2.11346	1.81589e-05	0.00104689	4.37146	3.29185	8.92942	8.88752	8.56809	20.8423	19.5344	18.7715
ENSG00000136867.10_2	SLC31A2	chr9:115913222-115926417	+	protein_coding	1.07864	2.11205	0.00358391	0.0154496	2.9856	1.90696	3.05354	2.02497	3.30132	7.82774	6.38271	6.62437
ENSG00000115306.15_3	SPTBN1	chr2:54683422-54898582	+	protein_coding	1.07819	2.11138	0.000167486	0.00269934	5.27611	4.19792	15.7057	17.5868	18.9082	38.3467	38.7057	36.2426
ENSG00000135047.14_2	CTSL	chr9:90340434-90346308	+	protein_coding	1.07685	2.10943	1.90978e-05	0.00105348	5.94625	4.86939	28.1809	29.0994	27.4344	59.9372	63.9206	58.2557
ENSG00000133216.16_3	EPHB2	chr1:23037332-23247993	+	protein_coding	1.07605	2.10825	0.000231889	0.00319788	3.37824	2.30219	3.82537	4.071	3.90297	10.6668	8.78496	8.84784
ENSG00000169220.17_2	RGS14	chr5:176784838-176799602	+	protein_coding	1.07558	2.10757	0.000746107	0.00604243	1.78838	0.712806	0.596462	0.760011	0.566946	2.96827	2.32554	2.12326
ENSG00000181773.6_2	GPR3	chr1:27719148-27722318	+	protein_coding	1.07524	2.10707	0.00236237	0.0120073	2.32462	1.24939	1.56208	1.60356	1.0144	4.07918	4.61369	3.40863
ENSG00000087258.14_3	GNAO1	chr16:56225259-56391369	+	protein_coding	1.07476	2.10636	5.83127e-05	0.00165364	1.71403	0.639273	0.559984	0.66636	0.453557	2.36941	2.2586	2.21615
ENSG00000189362.11_3	NEMP2	chr2:191369068-191399448	-	protein_coding	1.07426	2.10564	0.000109371	0.00219614	1.64451	0.570247	0.491494	0.460694	0.502464	1.86905	2.39054	2.14144
ENSG00000170425.3_2	ADORA2B	chr17:15848231-15879060	+	protein_coding	1.073	2.1038	1.40604e-05	0.000951551	4.61737	3.54437	10.6794	10.1336	11.2132	23.1789	23.3492	24.1176
ENSG00000155090.14_2	KLF10	chr8:103661007-103668130	-	protein_coding	1.0722	2.10263	0.000206248	0.00300892	4.694	3.62181	12.0085	11.2021	10.7531	22.5043	26.6358	25.6986
ENSG00000161011.19_3	SQSTM1	chr5:179233398-179265078	+	protein_coding	1.07207	2.10244	0.0245983	0.0575417	6.58774	5.51567	41.5466	50.3098	42.8618	121.984	63.2424	111.63
ENSG00000101000.5_3	PROCR	chr20:33759876-33804043	+	protein_coding	1.07204	2.1024	0.000222541	0.00311653	5.40856	4.33652	19.915	20.7412	17.1354	42.8559	41.6564	39.9639
ENSG00000144824.20_3	PHLDB2	chr3:111451344-111695364	+	protein_coding	1.07201	2.10236	0.00291958	0.0136179	2.99541	1.9234	2.85015	2.47083	3.08403	5.61568	8.48825	7.07909
ENSG00000140848.16_3	CPNE2	chr16:57126449-57182279	+	protein_coding	1.07157	2.10172	0.000176761	0.00277837	3.28768	2.21611	3.62962	3.81964	3.49561	9.80101	8.1238	8.45006
ENSG00000172354.9_3	GNB2	chr7:100271154-100276797	+	protein_coding	1.07004	2.0995	0.00109309	0.00759813	5.71193	4.64189	24.655	24.317	22.9586	52.9506	58.7997	43.6369
ENSG00000185386.14_2	MAPK11	chr22:50702142-50709196	-	protein_coding	1.06944	2.09861	0.00349564	0.0151991	2.25002	1.18059	1.57463	1.04086	1.21641	3.61374	4.7214	3.07774
ENSG00000118276.11_2	B4GALT6	chr18:29202210-29265799	-	protein_coding	1.06907	2.09809	0.000436186	0.00447424	1.34631	0.277238	0.194425	0.216107	0.225294	1.28789	1.89492	1.48181
ENSG00000065618.18_3	COL17A1	chr10:105791044-105845760	-	protein_coding	1.06887	2.0978	0.00156774	0.00941686	1.33728	0.268405	0.339036	0.0772279	0.211418	1.4107	1.91923	1.2923
ENSG00000164543.5_2	STK17A	chr7:43622357-43666385	+	protein_coding	1.06866	2.09748	0.000986541	0.00709989	3.40018	2.33153	3.90147	4.40012	3.81781	8.12267	10.9104	9.82984
ENSG00000147168.12_3	IL2RG	chrX:70327254-70331958	-	protein_coding	1.06813	2.09671	0.000901809	0.00676407	1.91202	0.843889	0.97791	0.601157	0.825859	2.48846	3.20454	2.63389
ENSG00000163545.8_2	NUAK2	chr1:205271187-205290919	-	protein_coding	1.06633	2.0941	0.000248414	0.00330187	3.17775	2.11143	2.96957	3.31294	3.71294	8.6393	7.5914	7.94724
ENSG00000033100.16_3	CHPF2	chr7:150929575-150935913	+	protein_coding	1.06614	2.09382	0.0138359	0.0383344	4.09717	3.03104	8.06398	8.54033	5.31561	19.0008	12.5306	17.5248
ENSG00000144567.10_4	RETREG2	chr2:220040947-220050201	+	protein_coding	1.06473	2.09178	0.00646165	0.0226895	3.64924	2.58451	5.53858	4.49258	5.00876	10.607	9.47824	15.24
ENSG00000188486.3_3	H2AFX	chr11:118964564-118966177	-	protein_coding	1.06471	2.09175	0.000990573	0.0071166	7.20545	6.14074	65.6376	72.0211	71.1889	169.008	127.641	146
ENSG00000156463.17_3	SH3RF2	chr5:145316142-145461354	+	protein_coding	1.06412	2.09089	3.29933e-05	0.0012799	1.99557	0.931449	0.927315	0.789401	1.01151	2.929	2.96284	3.07276
ENSG00000167123.18_4	CERCAM	chr9:131174030-131199630	+	protein_coding	1.06354	2.09005	0.000244088	0.00328215	2.87944	1.8159	2.85977	2.38533	2.34012	6.92788	6.15264	6.02704
ENSG00000171033.12_2	PKIA	chr8:79428374-79517502	+	protein_coding	1.06238	2.08838	0.000331756	0.00382763	1.70467	0.642288	0.462288	0.614491	0.610556	2.03025	2.63399	2.14491
ENSG00000198513.11_2	ATL1	chr14:50999227-51099786	+	protein_coding	1.05868	2.08303	0.000369229	0.00405779	1.095	0.036323	0.0330254	0.0439794	0	1.11741	1.39884	0.919028
ENSG00000134070.4_3	IRAK2	chr3:10206549-10285427	+	protein_coding	1.05853	2.08281	0.000484322	0.00470902	1.99708	0.93855	0.75434	1.03015	0.976755	3.43099	2.68706	2.89369
ENSG00000162909.17_2	CAPN2	chr1:223889295-223963720	+	protein_coding	1.05636	2.07968	5.36525e-05	0.00162044	5.61307	4.55671	21.8433	22.6596	23.1187	44.5164	49.1476	50.3681
ENSG00000157657.14_3	ZNF618	chr9:116638562-116818871	+	protein_coding	1.05501	2.07774	0.0421547	0.0857882	2.28949	1.23448	0.46068	2.07547	1.89986	4.17517	3.27598	4.28026
ENSG00000149269.9_3	PAK1	chr11:77032752-77185680	-	protein_coding	1.05457	2.0771	9.27804e-06	0.000781975	2.76163	1.70706	2.25635	2.28067	2.25789	5.76358	6.09957	5.49521
ENSG00000185262.8_2	UBALD2	chr17:74261283-74267380	+	protein_coding	1.0544	2.07685	0.00150607	0.00919822	6.09914	5.04474	36.192	32.8542	27.5621	74.6514	61.691	66.9278
ENSG00000038382.18_2	TRIO	chr5:14143811-14532237	+	protein_coding	1.05367	2.0758	0.000944284	0.00691428	4.2921	3.23843	7.3036	8.44775	9.71516	17.4443	20.1062	18.3143
ENSG00000136274.8_2	NACAD	chr7:45120037-45128513	-	protein_coding	1.05355	2.07563	0.00216978	0.0114194	1.49366	0.440114	0.531675	0.3221	0.233195	2.21091	1.42108	1.87258
ENSG00000152767.16_3	FARP1	chr13:98794816-99107430	+	protein_coding	1.05341	2.07543	5.97488e-08	0.000109176	1.22536	0.171943	0.131428	0.130446	0.117901	1.34583	1.31032	1.35851
ENSG00000006282.20_3	SPATA20	chr17:48620419-48633213	+	protein_coding	1.05315	2.07506	0.000325817	0.0037863	3.68887	2.63572	5.97314	5.0842	4.65797	12.1585	11.4809	12.0597
ENSG00000198542.13_2	ITGBL1	chr13:102104944-102373206	+	protein_coding	1.05282	2.07458	0.00136127	0.0086893	2.70602	1.6532	2.12901	1.91165	2.41539	5.51939	4.68863	6.49137
ENSG00000186193.8_2	SAPCD2	chr9:139956576-139965040	-	protein_coding	1.05185	2.07319	0.00187618	0.0104965	5.66475	4.6129	20.057	24.5987	26.1799	56.4618	45.6151	47.7386
ENSG00000169692.12_2	AGPAT2	chr9:139567595-139581875	-	protein_coding	1.04945	2.06974	0.0019229	0.0106413	5.62629	4.57684	22.2516	26.279	20.4297	54.8021	42.6292	48.5014
ENSG00000156804.7_2	FBXO32	chr8:124510129-124553446	-	protein_coding	1.04903	2.06915	0.000264256	0.00341099	1.6173	0.568261	0.578336	0.524739	0.354552	1.85727	2.25363	2.1063
ENSG00000071575.11_2	TRIB2	chr2:12857015-12882860	+	protein_coding	1.04883	2.06885	0.000301266	0.0036426	2.3243	1.27547	1.63813	1.26891	1.37001	3.70481	4.43521	3.91234
ENSG00000049249.8_3	TNFRSF9	chr1:7975954-8003225	-	protein_coding	1.0483	2.06809	0.000135516	0.00239785	1.18316	0.134864	0.140102	0.10293	0.0526946	1.07859	1.40542	1.34177
ENSG00000142949.16_2	PTPRF	chr1:43990858-44089337	+	protein_coding	1.04813	2.06784	0.000306964	0.00367274	5.6319	4.58377	20.9593	24.7737	23.3648	52.3642	48.3022	45.3439
ENSG00000152127.8_2	MGAT5	chr2:134877554-135212192	+	protein_coding	1.04762	2.06712	1.38108e-05	0.00094292	4.04175	2.99412	6.62587	7.19842	7.08987	14.9307	15.912	15.5817
ENSG00000119655.10_3	NPC2	chr14:74942895-74960880	-	protein_coding	1.0474	2.0668	0.00289712	0.0135564	5.22701	4.17961	19.6123	17.1042	14.9464	43.2519	33.8627	33.0541
ENSG00000196155.12_3	PLEKHG4	chr16:67311413-67323402	+	protein_coding	1.04617	2.06504	0.000751662	0.00608405	2.23324	1.18708	1.00351	1.5419	1.31786	4.0056	3.41518	3.70343
ENSG00000240891.7_3	PLCXD2	chr3:111393523-111565294	+	protein_coding	1.04493	2.06326	0.000650102	0.00553894	1.50231	0.457387	0.396393	0.415127	0.309961	1.46458	1.95741	2.1194
ENSG00000132274.15_3	TRIM22	chr11:5710919-5758319	+	protein_coding	1.04487	2.06318	0.000180169	0.00280936	1.085	0.0401325	0.0618703	0.0236978	0	0.915052	1.24162	1.22387
ENSG00000127837.9_2	AAMP	chr2:219128846-219134980	-	protein_coding	1.04453	2.0627	0.000606187	0.00537308	5.20391	4.15938	15.3754	18.0332	17.3059	40.3645	33.2133	34.3817
ENSG00000240694.8_2	PNMA2	chr8:26362202-26371608	-	protein_coding	1.04418	2.06219	4.95713e-05	0.00158911	1.2218	0.177621	0.142813	0.130313	0.120041	1.21338	1.27972	1.51453
ENSG00000065320.8_2	NTN1	chr17:8924859-9147317	+	protein_coding	1.04391	2.06181	0.000134626	0.00239411	1.45719	0.41328	0.433123	0.296588	0.270993	1.8639	1.81422	1.56839
ENSG00000170017.12_3	ALCAM	chr3:105085753-105295744	+	protein_coding	1.04362	2.06139	0.0149306	0.0404103	3.93277	2.88916	5.24869	5.62425	8.82297	11.4553	16.6778	15.1758
ENSG00000132561.13_3	MATN2	chr8:98881068-99048944	+	protein_coding	1.04189	2.05892	7.34142e-05	0.0018064	2.17284	1.13095	1.09957	1.31248	1.16342	3.23193	3.69483	3.61434
ENSG00000243646.9_3	IL10RB	chr21:34638663-34682492	+	protein_coding	1.04151	2.05838	0.0329832	0.0713131	3.72266	2.68114	8.27628	4.16473	4.50671	14.6671	9.25796	13.3167
ENSG00000181026.14_2	AEN	chr15:89164527-89175513	+	protein_coding	1.04145	2.05829	0.000559867	0.0051545	3.60662	2.56518	4.4244	4.84592	5.53701	12.3843	10.486	10.7582
ENSG00000132357.13_2	CARD6	chr5:40841286-40860277	+	protein_coding	1.04087	2.05747	0.000778335	0.00621732	1.95031	0.909441	0.951579	0.802856	0.883476	2.32609	3.18531	3.14613
ENSG00000140450.8_2	ARRDC4	chr15:98503928-98517068	+	protein_coding	1.03964	2.05571	0.000707417	0.00584569	1.29211	0.252471	0.27409	0.121629	0.182918	1.14311	1.59006	1.64566
ENSG00000109220.10_3	CHIC2	chr4:54875956-54930857	-	protein_coding	1.03928	2.0552	0.00140137	0.00883066	3.30012	2.26084	3.9415	3.66818	3.77242	7.88103	10.7814	8.13368
ENSG00000198576.3_2	ARC	chr8:143692405-143695833	-	protein_coding	1.03822	2.0537	0.000384685	0.00415619	1.18247	0.14425	0.127308	0.0771372	0.111622	1.55625	1.05398	1.22679
ENSG00000164649.19_3	CDCA7L	chr7:21940518-21985702	-	protein_coding	1.03766	2.05289	6.10661e-05	0.00166741	4.12697	3.08931	6.91506	7.67418	7.97938	16.5502	16.9135	15.9654
ENSG00000167460.14_4	TPM4	chr19:16177831-16213815	+	protein_coding	1.03724	2.05229	0.00127375	0.00836843	6.65296	5.61572	51.7649	44.209	48.4231	95.3481	89.5174	115.854
ENSG00000196743.8_3	GM2A	chr5:150591711-150650001	+	protein_coding	1.03613	2.05072	5.71178e-05	0.00164847	3.86694	2.83081	6.26195	6.52843	5.58753	13.4901	13.5793	13.7024
ENSG00000115677.16_3	HDLBP	chr2:242166679-242256476	-	protein_coding	1.03601	2.05055	1.05752e-05	0.000826675	5.51959	4.48358	20.3035	21.7212	22.1311	45.5051	44.244	44.8803
ENSG00000168505.6_2	GBX2	chr2:237073879-237077012	-	protein_coding	1.0359	2.05039	0.00257192	0.0126417	1.53823	0.502335	0.290781	0.604096	0.372684	2.42647	1.57784	1.77369
ENSG00000120451.10_2	SNX19	chr11:130745331-130786404	-	protein_coding	1.03373	2.04731	0.00144	0.00895882	2.93443	1.9007	2.80773	2.6478	2.74803	6.44423	8.04928	5.63159
ENSG00000121895.7_3	TMEM156	chr4:38968365-39034542	-	protein_coding	1.03372	2.0473	2.46803e-05	0.00117653	1.58383	0.550106	0.465609	0.499375	0.428457	1.91984	2.1776	1.90322
ENSG00000154832.14_2	CXXC1	chr18:47808713-47814674	-	protein_coding	1.03263	2.04575	0.00293229	0.0136454	3.41933	2.3867	4.37506	4.49974	3.83814	12.1303	8.43754	8.88168
ENSG00000176463.13_2	SLCO3A1	chr15:92396925-92715665	+	protein_coding	1.03149	2.04413	0.00128579	0.00839845	2.65938	1.62789	2.30385	1.59567	2.44241	5.23971	5.26423	5.451
ENSG00000170667.14_3	RASA4B	chr7:102122892-102158228	-	protein_coding	1.03078	2.04313	0.00814377	0.0266978	1.58581	0.555027	0.647803	0.586443	0.213135	2.741	1.67852	1.69925
ENSG00000128203.6_2	ASPHD2	chr22:26825239-26840981	+	protein_coding	1.0306	2.04288	0.000835157	0.0065111	1.09784	0.0672337	0	0.068422	0.076404	0.874112	1.14843	1.43517
ENSG00000074047.21_3	GLI2	chr2:121493199-121750229	+	protein_coding	1.02928	2.04101	0.00043503	0.00446578	1.92628	0.897	0.790587	0.72466	1.09109	2.99754	2.58852	2.82736
ENSG00000171450.5_2	CDK5R2	chr2:219824377-219826884	+	protein_coding	1.0283	2.03961	0.000755397	0.0060974	1.11168	0.083385	0.189335	0	0	1.38815	1.02353	1.08823
ENSG00000130958.11_2	SLC35D2	chr9:99082988-99145992	-	protein_coding	1.02769	2.03876	0.0283505	0.0637381	3.92786	2.90017	9.20372	5.28402	5.48816	11.819	12.5987	19.2238
ENSG00000085978.21_2	ATG16L1	chr2:234118697-234204320	+	protein_coding	1.02709	2.03791	0.0423928	0.0861792	2.82369	1.7966	3.53621	1.94304	2.14051	5.39568	4.31629	9.43633
ENSG00000269396.1	AC187652.1	chr7:302918-304070	+	protein_coding	1.02704	2.03784	1.55433e-05	0.00097516	1.06517	0.0381355	0.042038	0.038858	0	0.988902	1.14989	1.14248
ENSG00000198729.4_2	PPP1R14C	chr6:150464212-150571493	+	protein_coding	1.02619	2.03664	0.0013807	0.00875618	1.18941	0.163211	0.110328	0.264571	0	1.06999	1.53702	1.25864
ENSG00000139880.19_2	CDH24	chr14:23516271-23526747	-	protein_coding	1.02606	2.03646	0.000297236	0.00361481	2.7249	1.69884	2.45873	2.12145	2.16905	5.72665	5.00544	6.15294
ENSG00000145569.5_2	FAM105A	chr5:14581884-14615116	+	protein_coding	1.02602	2.0364	0.00187053	0.0104804	2.9479	1.92188	2.97212	2.49993	2.91334	5.69236	8.08446	6.55681
ENSG00000104368.17_3	PLAT	chr8:42032751-42065242	-	protein_coding	1.02558	2.03577	0.0014294	0.00891803	2.52305	1.49747	1.81146	2.18381	1.51461	5.45749	4.55386	4.29514
ENSG00000166073.10_3	GPR176	chr15:40091233-40213093	-	protein_coding	1.02522	2.03527	0.00257551	0.0126508	2.78066	1.75544	2.16842	2.4288	2.54269	6.40612	6.78205	4.62989
ENSG00000019582.14_3	CD74	chr5:149781200-149792492	-	protein_coding	1.02501	2.03498	0.00245511	0.0122991	1.18761	0.162592	0	0.119428	0.252676	1.66211	1.01678	1.20105
ENSG00000124225.15_3	PMEPA1	chr20:56223448-56286592	-	protein_coding	1.02497	2.03491	0.000657659	0.0055796	3.74804	2.72308	6.12486	4.8273	5.9333	11.7785	13.5043	12.0871
ENSG00000102931.7_3	ARL2BP	chr16:57279010-57287547	+	protein_coding	1.02362	2.03302	0.00136302	0.0086893	4.49827	3.47465	9.61755	9.7733	11.0102	18.6507	21.6217	24.9681
ENSG00000153214.9_3	TMEM87B	chr2:112812800-112876895	+	protein_coding	1.02329	2.03255	0.00176204	0.0101089	2.93654	1.91325	3.13376	2.63317	2.55802	5.58601	7.78145	6.75839
ENSG00000062282.14_3	DGAT2	chr11:75470557-75512580	+	protein_coding	1.02241	2.03131	0.000850881	0.00660902	1.55856	0.536157	0.564614	0.319041	0.477516	1.61116	2.17713	2.08074
ENSG00000105738.10_3	SIPA1L3	chr19:38397868-38699012	+	protein_coding	1.02195	2.03066	0.000128782	0.00235611	2.88734	1.8654	2.35305	2.8705	2.72746	6.63824	6.48956	6.08076
ENSG00000128340.14_3	RAC2	chr22:37621301-37640488	-	protein_coding	1.02035	2.02841	0.000710574	0.00585928	5.20237	4.18202	18.0866	16.6918	16.7108	41.3883	32.872	33.7632
ENSG00000154734.14_4	ADAMTS1	chr21:28208066-28217728	-	protein_coding	1.02027	2.0283	0.000317573	0.00375286	1.56609	0.545819	0.39681	0.49135	0.493505	1.64372	2.10412	2.16348
ENSG00000140416.19_4	TPM1	chr15:63334831-63364114	+	protein_coding	1.01977	2.02759	0.00775679	0.025823	3.56142	2.54165	4.21006	4.44028	5.96427	13.6874	9.27762	9.90037
ENSG00000170035.15_3	UBE2E3	chr2:181831975-181941312	+	protein_coding	1.0178	2.02482	0.00118762	0.00800399	4.84074	3.82295	11.0535	14.5866	14.0869	28.8969	26.1395	28
ENSG00000164713.9_2	BRI3	chr7:97881691-97939753	+	protein_coding	1.01727	2.02408	8.15558e-05	0.00189235	4.64134	3.62407	11.2834	11.3842	11.3218	26.1131	22.4704	23.4255
ENSG00000196923.13_3	PDLIM7	chr5:176910395-176924607	-	protein_coding	1.01687	2.02352	0.00303662	0.0139239	4.9122	3.89533	13.6386	14.6517	13.3804	36.0293	24.9219	27.4408
ENSG00000111674.8_3	ENO2	chr12:7022909-7032861	+	protein_coding	1.01642	2.02289	0.0138723	0.0384048	2.93917	1.92276	3.86766	1.83279	2.95263	7.48203	6.69617	5.91138
ENSG00000144369.12_2	FAM171B	chr2:187558698-187630692	+	protein_coding	1.01621	2.0226	5.0243e-05	0.00158921	1.25374	0.237528	0.228754	0.141508	0.168329	1.25656	1.51448	1.38969
ENSG00000105808.13	RASA4	chr7:102220093-102257204	-	protein_coding	1.01143	2.0159	0.00241839	0.0121841	1.4842	0.472771	0.657293	0.190725	0.354391	1.97879	1.6273	1.79778
ENSG00000064666.14_3	CNN2	chr19:1026580-1039067	+	protein_coding	1.01129	2.01571	0.00252775	0.0125071	4.60483	3.59354	11.8367	9.30682	12.2957	26.7862	21.4405	22.1053
ENSG00000149218.4_2	ENDOD1	chr11:94822974-94865809	+	protein_coding	1.00981	2.01365	0.00171945	0.0099531	1.60203	0.592215	0.590672	0.275276	0.689035	1.84285	2.24904	2.02877
ENSG00000196182.10_2	STK40	chr1:36805225-36851497	-	protein_coding	1.00892	2.0124	0.000330738	0.00381891	3.62571	2.61679	5.34555	5.50242	4.59315	12.3184	10.6791	11.0916
ENSG00000173039.18_3	RELA	chr11:65421067-65430565	-	protein_coding	1.00854	2.01187	0.0280921	0.0633134	4.35897	3.35044	13.0369	7.81648	7.57392	24.0973	14.9892	20.5323
ENSG00000196562.14_3	SULF2	chr20:46285092-46415360	-	protein_coding	1.00799	2.01111	0.00136822	0.00870728	3.48594	2.47795	4.42605	5.13383	4.19516	11.9527	9.3228	9.51873
ENSG00000198682.12_2	PAPSS2	chr10:89419370-89507462	+	protein_coding	1.00766	2.01065	0.00027726	0.0035087	5.78695	4.77929	23.9583	27.165	28.4582	51.2809	57.1412	54.3747
ENSG00000170915.8_3	PAQR8	chr6:52226219-52272575	+	protein_coding	1.00662	2.0092	0.000212681	0.003048	1.47633	0.469713	0.434889	0.316676	0.405709	1.53828	1.98103	1.84679
ENSG00000148331.11_2	ASB6	chr9:132396883-132404448	-	protein_coding	1.00611	2.00849	6.94475e-05	0.00175334	4.21349	3.20739	8.09536	8.41311	8.20462	19.0714	16.6887	16.9842
ENSG00000120149.8_2	MSX2	chr5:174151536-174157896	+	protein_coding	1.00486	2.00675	0.000100804	0.00211973	2.91782	1.91296	2.52912	3.00389	2.77941	6.75537	6.17158	6.75952
ENSG00000183671.12_3	GPR1	chr2:207040040-207082771	-	protein_coding	1.00484	2.00671	0.00203378	0.0109907	1.04704	0.042207	0	0	0.0917336	0.719585	1.32434	1.20725
ENSG00000109680.10_3	TBC1D19	chr4:26578059-26756973	+	protein_coding	1.00443	2.00615	0.000754462	0.00609547	1.71616	0.711735	0.722614	0.637093	0.557758	1.89765	2.32584	2.68045
ENSG00000127129.9_2	EDN2	chr1:41944446-41950344	-	protein_coding	1.00438	2.00608	0.00390331	0.0162851	1.89262	0.888241	0.835974	1.14456	0.610485	3.34838	2.31226	2.55432
ENSG00000135540.11_4	NHSL1	chr6:138743180-139013708	-	protein_coding	1.00406	2.00563	0.000288556	0.00358378	2.13652	1.13246	1.29643	1.09568	1.18946	3.46378	3.77365	2.98946
ENSG00000168917.8_2	SLC35G2	chr3:136537489-136574734	+	protein_coding	1.004	2.00556	0.000149278	0.00252659	2.73551	1.73151	2.22315	2.45168	2.29153	5.09711	5.843	6.08019
ENSG00000135631.16_3	RAB11FIP5	chr2:73300510-73383849	-	protein_coding	1.0025	2.00348	0.0228084	0.0545848	3.2121	2.20959	3.40714	2.89397	4.76646	11.5562	6.57797	7.36374
ENSG00000159184.7_2	HOXB13	chr17:46802125-46806540	-	protein_coding	1.00247	2.00342	0.000779341	0.00622196	1.42985	0.427383	0.329118	0.419982	0.288603	2.07741	1.4272	1.61814
ENSG00000156711.16_2	MAPK13	chr6:36095586-36112301	+	protein_coding	1.00145	2.00201	5.97658e-05	0.00165364	1.12126	0.119809	0.0487177	0.126729	0.0857256	1.04599	1.294	1.19329
ENSG00000169258.6_2	GPRIN1	chr5:176022803-176037134	-	protein_coding	0.999907	1.99987	7.7166e-05	0.00185224	3.08139	2.08148	3.32063	3.23584	3.14266	8.13092	6.97334	7.32947
ENSG00000134686.18_3	PHC2	chr1:33789224-33896653	-	protein_coding	0.997694	1.99681	0.000150199	0.00252659	4.53922	3.54152	11.2562	10.1722	10.5298	24.0617	22.0637	20.7462
ENSG00000187676.7_3	B3GLCT	chr13:31774073-31906413	+	protein_coding	0.997002	1.99585	0.00301586	0.0138635	3.22845	2.23145	3.85204	3.54507	3.69606	6.67101	9.99418	8.76259
ENSG00000163344.5_2	PMVK	chr1:154897210-154909467	-	protein_coding	0.996082	1.99458	0.000839667	0.0065363	4.02255	3.02646	7.71755	7.54305	6.26376	16.5565	13.7848	15.5375
ENSG00000139410.14_3	SDSL	chr12:113860042-113876081	+	protein_coding	0.992539	1.98968	0.0078167	0.0259456	2.43555	1.44301	2.30014	1.75311	1.21213	5.31581	3.96224	4.05139
ENSG00000152518.7_3	ZFP36L2	chr2:43449541-43453748	-	protein_coding	0.992475	1.98959	0.000217103	0.00308315	5.25449	4.26202	17.8948	18.235	18.4336	33.3325	39.6089	38.8983
ENSG00000172428.10_3	COPS9	chr2:241065980-241076224	-	protein_coding	0.991495	1.98824	9.43704e-06	0.000781975	5.53879	4.5473	22.2939	21.9566	22.904	47.4603	44.9166	44.1517
ENSG00000130202.9_3	NECTIN2	chr19:45349432-45392485	+	protein_coding	0.991155	1.98778	0.000202408	0.00297966	5.10917	4.11802	16.6604	15.9481	16.4911	36.4726	30.4022	33.9436
ENSG00000176101.11_2	SSNA1	chr9:140083099-140084822	+	protein_coding	0.990696	1.98714	0.000108043	0.00218148	5.1925	4.2018	16.3912	17.1526	18.7395	37.276	34.0566	35.4416
ENSG00000227051.6_3	C14orf132	chr14:96505661-96560226	+	protein_coding	0.989892	1.98604	0.0167872	0.0437143	2.12371	1.13382	1.27232	1.2427	1.07349	5.1166	2.83814	2.52593
ENSG00000152082.13_3	MZT2B	chr2:130939310-130948302	+	protein_coding	0.989798	1.98591	6.79794e-05	0.00173122	5.64883	4.65903	25.504	24.7702	22.6099	49.166	47.4888	50.9217
ENSG00000185236.11_2	RAB11B	chr19:8454865-8469318	+	protein_coding	0.989748	1.98584	0.00109888	0.00762023	5.70652	4.71677	25.6677	26.431	23.8566	59.5326	45.9441	49.1106
ENSG00000205730.6_3	ITPRIPL2	chr16:19125254-19132951	+	protein_coding	0.989121	1.98498	0.000120391	0.00226804	5.60151	4.61239	23.2459	23.7602	23.3789	43.3447	50.3811	49.2372
ENSG00000138434.16_2	SSFA2	chr2:182756560-182795465	+	protein_coding	0.989094	1.98494	0.00502828	0.019202	4.10895	3.11985	6.66957	7.85865	8.66876	13.0725	18.4334	17.7858
ENSG00000171522.5_2	PTGER4	chr5:40679600-40693837	+	protein_coding	0.98892	1.9847	0.0373319	0.0782279	1.59974	0.610819	0.636114	0.516706	0.43519	1.13889	3.55387	1.8585
ENSG00000139266.5_2	MARCH9	chr12:58148881-58154190	+	protein_coding	0.988879	1.98464	0.00109555	0.00761041	2.81648	1.8276	3.03643	2.39191	2.26621	6.75969	5.80076	5.62416
ENSG00000031081.10_4	ARHGAP31	chr3:119013220-119139561	+	protein_coding	0.988772	1.98449	7.68085e-05	0.00185158	2.82174	1.83296	2.40302	2.7442	2.54902	5.92843	6.5084	5.7936
ENSG00000175283.7_2	DOLK	chr9:131707809-131709898	-	protein_coding	0.988027	1.98347	0.000932383	0.00686975	4.52588	3.53785	9.13049	11.3352	11.5378	23.5347	20.5502	22.1229
ENSG00000064042.17_3	LIMCH1	chr4:41361624-41702061	+	protein_coding	0.987412	1.98262	0.0200733	0.0495996	5.01233	4.02491	18.5669	17.9109	10.658	26.8593	33.2519	34.231
ENSG00000182197.10_3	EXT1	chr8:118806729-119124092	-	protein_coding	0.986234	1.98101	5.27757e-06	0.000676732	5.09095	4.10472	16.7529	16.2286	15.6498	33.2064	33.5934	32.4572
ENSG00000136848.16_2	DAB2IP	chr9:124329336-124547809	+	protein_coding	0.986194	1.98095	0.00116602	0.00789849	3.56713	2.58094	4.92754	5.26702	4.76614	12.8111	9.61371	10.3592
ENSG00000137312.14_2	FLOT1	chr6:30695486-30710510	-	protein_coding	0.985587	1.98012	0.0102089	0.0310763	5.91573	4.93015	31.2505	29.9342	27.4048	75.6213	45.5141	60.7314
ENSG00000138356.13_3	AOX1	chr2:201450591-201541787	+	protein_coding	0.985157	1.97953	0.000963306	0.00701275	1.25004	0.26488	0.0775767	0.246155	0.291786	1.13906	1.58211	1.43612
ENSG00000154319.14_3	FAM167A	chr8:11278972-11332224	-	protein_coding	0.984562	1.97871	0.000295858	0.00360404	3.10754	2.12298	3.23141	3.78242	3.08423	7.96546	7.83997	7.07918
ENSG00000080031.9_3	PTPRH	chr19:55692616-55720874	-	protein_coding	0.984395	1.97848	0.000343288	0.00390216	1.6612	0.676805	0.706335	0.672384	0.431579	2.04203	2.15598	2.29545
ENSG00000101347.8_2	SAMHD1	chr20:35518632-35580246	-	protein_coding	0.984059	1.97802	0.000757395	0.00610679	5.10797	4.12391	15.1993	16.12	18.1101	30.5735	37.1977	33.0093
ENSG00000161714.11_3	PLCD3	chr17:43186335-43210721	-	protein_coding	0.98351	1.97727	0.00138248	0.00875652	5.12874	4.14523	17.1685	16.6836	16.2435	39.0392	28.9138	34.7566
ENSG00000160991.15_2	ORAI2	chr7:102073553-102097268	+	protein_coding	0.983214	1.97686	0.000537832	0.00503153	2.62252	1.63931	2.16723	2.16815	2.01273	5.98455	4.61226	4.95797
ENSG00000076356.6_2	PLXNA2	chr1:208195587-208417665	-	protein_coding	0.983203	1.97685	0.000134392	0.00239411	2.31899	1.33579	1.30206	1.63641	1.64976	3.98975	4.08174	3.89966
ENSG00000182473.21_2	EXOC7	chr17:74077098-74117657	-	protein_coding	0.982933	1.97648	0.000981046	0.00707264	4.42802	3.44508	10.8777	10.5896	8.38463	20.527	19.6259	21.4647
ENSG00000087884.14_3	AAMDC	chr11:77532155-77629478	+	protein_coding	0.982735	1.97621	7.92423e-05	0.00187135	2.47022	1.48749	1.76968	1.96597	1.68372	4.87102	4.37731	4.38956
ENSG00000226479.3_3	TMEM185B	chr2:120978854-120980984	-	protein_coding	0.982253	1.97555	0.000458408	0.00455624	4.20956	3.22731	7.89923	8.02342	9.22892	18.9757	15.985	17.6659
ENSG00000146535.13_2	GNA12	chr7:2767746-2883958	-	protein_coding	0.980819	1.97359	0.000454804	0.00454801	4.51098	3.53016	11.8494	10.1073	9.80337	22.7941	22.4366	20.2548
ENSG00000105137.12_2	SYDE1	chr19:15218214-15225799	+	protein_coding	0.978219	1.97003	0.00237917	0.0120718	3.54984	2.57163	4.39568	5.04754	5.4385	12.5857	9.14188	10.6581
ENSG00000166401.14_3	SERPINB8	chr18:61637159-61687013	+	protein_coding	0.977928	1.96963	0.0276037	0.0625405	1.38841	0.410485	0.303389	0.294541	0.391603	1.14076	1.15117	2.89601
ENSG00000161682.14_2	FAM171A2	chr17:42430583-42441243	-	protein_coding	0.977754	1.9694	0.00249423	0.0124185	2.52591	1.54816	2.22573	2.22378	1.40509	4.86357	4.91099	4.51192
ENSG00000005238.19_2	FAM214B	chr9:35104109-35116338	-	protein_coding	0.977186	1.96862	0.00528921	0.0198607	3.12865	2.15146	3.89404	3.33407	3.13428	8.92609	8.6382	5.99321
ENSG00000163293.11_3	NIPAL1	chr4:47916159-48042190	+	protein_coding	0.976752	1.96803	0.00332652	0.0147444	1.85143	0.874678	0.84026	0.734604	0.931228	1.98819	3.27181	2.68119
ENSG00000103187.7_2	COTL1	chr16:84599200-84651683	-	protein_coding	0.976173	1.96724	0.000545123	0.00506909	6.89057	5.9144	57.3397	60.6979	59.9534	132.219	105.414	116.826
ENSG00000161677.11_3	JOSD2	chr19:51009255-51014610	-	protein_coding	0.976012	1.96702	0.0108259	0.0323892	3.49886	2.52285	5.10295	5.95827	3.47013	11.8701	10.2449	8.98276
ENSG00000159128.14_3	IFNGR2	chr21:34775202-34851655	+	protein_coding	0.975761	1.96668	0.00936847	0.0293644	4.57426	3.5985	11.932	11.1548	10.3071	20.167	30.4172	19.3301
ENSG00000137267.5_2	TUBB2A	chr6:3153903-3157760	-	protein_coding	0.975316	1.96607	0.000433322	0.0044545	5.58516	4.60984	22.115	24.5629	23.6377	51.7773	42.4818	47.2111
ENSG00000135622.12_2	SEMA4F	chr2:74881355-74910980	+	protein_coding	0.974876	1.96547	0.0050284	0.019202	1.72509	0.750215	0.991347	0.440815	0.658658	2.59906	1.83825	2.53731
ENSG00000139624.12_2	CERS5	chr12:50523089-50561316	-	protein_coding	0.973915	1.96416	0.000290489	0.00359335	2.41799	1.44407	1.64375	1.73692	1.78385	4.96199	4.10301	4.01699
ENSG00000107829.13_2	FBXW4	chr10:103370421-103455052	-	protein_coding	0.973598	1.96373	0.000518976	0.00492623	2.26917	1.29557	1.54414	1.66998	1.17756	3.81995	3.62254	4.0274
ENSG00000082153.17_3	BZW1	chr2:201675317-201692061	+	protein_coding	0.973264	1.96328	0.00162841	0.00965289	4.67288	3.69962	12.2973	11.7919	11.8941	20.7244	28.4542	24.9382
ENSG00000197324.8_3	LRP10	chr14:23340822-23350789	+	protein_coding	0.973178	1.96316	0.00151197	0.00921452	5.01804	4.04486	16.7681	15.5955	14.249	35.5376	27.2052	32.0118
ENSG00000137573.13_3	SULF1	chr8:70378859-70573150	+	protein_coding	0.972962	1.96287	0.00238416	0.0120817	1.27844	0.30548	0.27926	0.245174	0.184915	1.02459	1.80736	1.51139
ENSG00000156273.15_4	BACH1	chr21:30566392-31003071	+	protein_coding	0.972811	1.96266	0.00754861	0.0253699	2.69856	1.72575	2.27325	2.38483	2.26581	4.04472	6.99251	5.78458
ENSG00000198624.12_2	CCDC69	chr5:150560613-150603706	-	protein_coding	0.972511	1.96225	0.0136937	0.0380623	1.58309	0.610582	0.723188	0.466925	0.408219	1.26753	2.15541	2.75896
ENSG00000107862.4_3	GBF1	chr10:104005289-104142656	+	protein_coding	0.972369	1.96206	0.000326364	0.0037863	4.38681	3.41444	9.27786	10.0754	9.64838	22.2351	18.353	19.3605
ENSG00000278023.5_3	RDM1	chr17:34245070-34257777	-	protein_coding	0.972118	1.96172	0.000149805	0.00252659	1.45113	0.47901	0.502249	0.279076	0.409129	1.70864	1.70001	1.795
ENSG00000123240.16_3	OPTN	chr10:13141449-13180308	+	protein_coding	0.972098	1.96169	8.21365e-05	0.00189778	4.35986	3.38776	9.15933	9.13028	10.1421	20.5992	19.3364	18.7076
ENSG00000148396.18_3	SEC16A	chr9:139334548-139378211	-	protein_coding	0.972045	1.96162	0.00548395	0.020336	4.88001	3.90796	10.987	15.5917	16.0076	31.5719	26.9753	27.0201
ENSG00000154274.14_2	C4orf19	chr4:37455563-37625117	+	protein_coding	0.969605	1.9583	0.00116355	0.00788902	1.56262	0.593014	0.345317	0.73173	0.473127	1.76356	2.02345	2.08471
ENSG00000164251.4_3	F2RL1	chr5:76114758-76131140	+	protein_coding	0.969417	1.95805	0.00138349	0.00875652	4.48602	3.51661	9.63555	10.2483	11.5305	19.0302	24.487	21.0435
ENSG00000117691.9_2	NENF	chr1:212606229-212619721	+	protein_coding	0.968843	1.95727	0.000425204	0.00440752	6.01063	5.04178	34.1776	30.6251	31.1282	69.6592	57.8142	63.4892
ENSG00000091490.10_3	SEL1L3	chr4:25749049-25865382	-	protein_coding	0.968208	1.95641	0.000367854	0.00404916	3.82197	2.85376	6.76085	5.81325	6.14392	14.5212	12.5725	12.4275
ENSG00000149289.10_2	ZC3H12C	chr11:109964087-110042566	+	protein_coding	0.967882	1.95597	0.00790038	0.0261403	1.89793	0.930052	0.818473	0.809148	1.10252	1.97693	3.62052	2.76309
ENSG00000172137.18_3	CALB2	chr16:71392616-71424341	+	protein_coding	0.967482	1.95542	6.04664e-06	0.000691731	0.993682	0.0261996	0.0559919	0	0	0.972486	0.966232	1.0358
ENSG00000130723.18_3	PRRC2B	chr9:134269480-134375584	+	protein_coding	0.96571	1.95302	0.00135166	0.00865087	4.69364	3.72793	10.6279	12.7813	13.5166	27.5015	24.3521	22.9825
ENSG00000128335.13_3	APOL2	chr22:36622249-36636000	-	protein_coding	0.965347	1.95253	0.000151723	0.00254345	3.65579	2.69045	4.99873	5.76349	5.62957	12.1257	10.8812	11.8389
ENSG00000162892.15_3	IL24	chr1:207070788-207077484	+	protein_coding	0.965012	1.95208	0.00417951	0.017019	1.32478	0.35977	0.241724	0.198762	0.419536	1.84958	1.05066	1.68981
ENSG00000136943.10_2	CTSV	chr9:99791961-99801925	-	protein_coding	0.964986	1.95204	0.000146761	0.00251913	2.62797	1.66298	1.9797	2.16944	2.36254	4.9129	5.57962	5.07143
ENSG00000087274.16_3	ADD1	chr4:2845584-2931803	+	protein_coding	0.964739	1.95171	0.0262826	0.0602666	3.23855	2.27381	3.11002	5.75647	3.07278	9.76555	6.77357	9.04717
ENSG00000204516.9_3	MICB	chr6:31462658-31478901	+	protein_coding	0.964411	1.95127	0.000997457	0.00715097	4.25017	3.28576	8.08841	9.69572	8.54201	20.372	16.4072	17.5231
ENSG00000251537.4_4	AC005324.3	chr17:15474805-15554967	-	protein_coding	0.964014	1.95073	0.0201568	0.0497387	1.99653	1.03252	0.791738	1.31236	1.06599	4.45104	2.14858	2.70215
ENSG00000128709.12_3	HOXD9	chr2:176987448-176989665	+	protein_coding	0.963799	1.95044	0.00197741	0.0108059	3.25694	2.29314	4.77628	3.22277	3.82692	8.90964	8.26251	8.51758
ENSG00000149639.14_4	SOGA1	chr20:35405845-35492089	-	protein_coding	0.963092	1.94948	0.000122793	0.0022837	3.38602	2.42292	3.9158	4.53031	4.67249	9.66108	9.31041	9.3944
ENSG00000196814.14_2	MVB12B	chr9:129089128-129269320	+	protein_coding	0.962756	1.94903	0.000223654	0.0031256	1.79869	0.835935	0.653798	0.77461	0.937935	2.66288	2.40842	2.37291
ENSG00000164949.7_3	GEM	chr8:95261481-95274578	-	protein_coding	0.962274	1.94838	0.00276154	0.0132052	2.03269	1.07042	0.961998	0.916013	1.46369	2.67516	3.55669	3.09049
ENSG00000203812.2	HIST2H2AA4	chr1:149822643-149823191	+	protein_coding	0.961213	1.94695	0.00601596	0.0216019	4.85098	3.88977	16.2338	13.9408	11.6489	32.2264	23.5618	28.4529
ENSG00000133597.10_3	ADCK2	chr7:140372953-140396061	+	protein_coding	0.961147	1.94686	0.000725462	0.00593442	3.48951	2.52836	4.45565	5.11925	4.75164	11.7386	9.57816	9.51496
ENSG00000198223.16_4	CSF2RA	chrX:1387693-1429274	+	protein_coding	0.959664	1.94486	0.000244226	0.00328215	1.2827	0.323031	0.309342	0.271314	0.176035	1.47987	1.59179	1.24058
ENSG00000139926.15_4	FRMD6	chr14:51955818-52197445	+	protein_coding	0.959606	1.94478	0.0205223	0.0504531	2.47394	1.51433	1.47322	1.82283	2.3391	3.30527	4.39377	6.38406
ENSG00000106351.12_3	AGFG2	chr7:100136834-100165842	+	protein_coding	0.959135	1.94414	0.00605241	0.021686	2.56232	1.60319	2.05483	2.35261	1.73812	6.36457	4.20199	4.37887
ENSG00000119408.16_3	NEK6	chr9:127019885-127115586	+	protein_coding	0.958913	1.94385	7.50098e-05	0.0018184	5.00361	4.0447	14.539	16.2608	15.7589	32.693	30.3067	30.2994
ENSG00000183558.5	HIST2H2AA3	chr1:149813505-149814478	-	protein_coding	0.958666	1.94351	0.00573073	0.0209151	4.3961	3.43743	11.4584	9.94456	8.32502	23.2899	16.8082	20.5786
ENSG00000162337.11_2	LRP5	chr11:68080077-68216743	+	protein_coding	0.95717	1.9415	0.000612114	0.00539698	4.62551	3.66834	12.154	12.1277	10.9014	26.7783	22.0759	22.4634
ENSG00000047644.18_3	WWC3	chrX:9983602-10112518	+	protein_coding	0.956559	1.94068	9.26501e-05	0.00201999	2.42402	1.46746	1.78972	1.82612	1.68224	4.05156	4.30389	4.76884
ENSG00000174939.10_3	ASPHD1	chr16:29911696-29931185	+	protein_coding	0.956049	1.93999	0.00390472	0.0162851	2.66947	1.71342	2.42453	2.74223	1.75193	5.42753	6.04927	4.68303
ENSG00000137094.14_2	DNAJB5	chr9:34989638-34998897	+	protein_coding	0.95304	1.93595	0.000305404	0.00366919	1.80978	0.856739	0.808565	0.986679	0.652916	2.63218	2.48958	2.3998
ENSG00000105939.12_3	ZC3HAV1	chr7:138728266-138794465	-	protein_coding	0.952903	1.93576	0.000626392	0.0054536	5.01264	4.05974	15.0013	14.8452	17.2916	28.5641	34.1133	31.4061
ENSG00000127191.17_2	TRAF2	chr9:139776364-139821059	+	protein_coding	0.952698	1.93549	0.000579884	0.00526506	4.99115	4.03846	14.9815	14.6866	16.6987	34.0811	28.0034	30.6183
ENSG00000167333.12_3	TRIM68	chr11:4619902-4629489	-	protein_coding	0.952479	1.9352	0.000396403	0.00422656	2.09719	1.14472	1.11182	1.45134	1.08795	3.48114	3.03267	3.33485
ENSG00000154451.14_2	GBP5	chr1:89724633-89738487	-	protein_coding	0.951676	1.93412	8.5782e-10	6.2698e-06	0.951676	0	0	0	0	0.929579	0.942961	0.929845
ENSG00000106688.11_2	SLC1A1	chr9:4490444-4587469	+	protein_coding	0.950817	1.93297	0.00261288	0.012736	1.48805	0.537233	0.600265	0.38113	0.38275	1.36424	2.02272	2.08854
ENSG00000115561.15_3	CHMP3	chr2:86730554-86790602	-	protein_coding	0.949711	1.93149	7.97777e-05	0.00187173	4.05655	3.10684	7.91485	7.4665	7.47099	14.4961	16.0559	16.4313
ENSG00000197594.11_2	ENPP1	chr6:132129156-132216295	+	protein_coding	0.949028	1.93057	0.0024371	0.0122424	1.89967	0.95064	1.00215	0.798279	1.0052	2.11863	3.09493	3.0678
ENSG00000148337.20_3	CIZ1	chr9:130928343-130966662	-	protein_coding	0.948878	1.93037	0.000803933	0.00634142	4.77537	3.82649	12.2604	14.8489	12.5866	28.6415	24.2996	26.3889
ENSG00000198910.12_3	L1CAM	chrX:153126969-153174677	-	protein_coding	0.947293	1.92825	0.000373619	0.00408707	5.62232	4.67503	23.6966	24.9633	24.9999	53.8925	44.338	47.0269
ENSG00000007255.10_2	TRAPPC6A	chr19:45666186-45681495	-	protein_coding	0.946355	1.927	0.00434826	0.0174719	3.09154	2.14518	4.02763	3.31728	2.98768	9.05383	7.35105	6.37676
ENSG00000084112.14_3	SSH1	chr12:109171968-109251366	-	protein_coding	0.946269	1.92688	0.00674546	0.0233994	2.98084	2.03457	2.20386	3.7052	3.56193	6.54656	7.39893	6.76235
ENSG00000170955.9_3	CAVIN3	chr11:6340176-6341877	-	protein_coding	0.942878	1.92236	0.000532558	0.00501284	5.47104	4.52816	21.2178	22.5415	22.4857	47.6474	38.4645	44.4545
ENSG00000204843.12_3	DCTN1	chr2:74588281-74619214	-	protein_coding	0.942588	1.92197	0.000224851	0.00313932	4.59347	3.65088	11.276	11.1465	12.2913	24.8336	21.2833	23.4429
ENSG00000010404.17_3	IDS	chrX:148558521-148602635	-	protein_coding	0.941307	1.92027	0.000314513	0.00372321	2.36789	1.42658	1.64228	1.54852	1.88444	3.77055	4.5194	4.22341
ENSG00000065600.12_3	TMEM206	chr1:212537273-212588243	-	protein_coding	0.940692	1.91945	0.0161824	0.0427008	3.40445	2.46375	3.31578	6.42968	4.23554	8.85154	9.84401	10.1129
ENSG00000167900.11_2	TK1	chr17:76170156-76183314	-	protein_coding	0.940396	1.91905	0.000447492	0.00451742	7.04419	6.1038	66.4412	69.1444	67.764	146.761	119.183	128.461
ENSG00000129646.14_4	QRICH2	chr17:74270130-74304079	-	protein_coding	0.940328	1.91896	0.000209531	0.00302171	1.02926	0.088937	0.0166221	0.0908959	0.084864	1.23433	0.948672	0.952684
ENSG00000213347.10_3	MXD3	chr5:176728462-176739758	-	protein_coding	0.940031	1.91857	0.00384022	0.0161557	2.6123	1.67227	2.60178	2.4504	1.60507	5.49444	4.70908	5.16638
ENSG00000137831.14_3	UACA	chr15:70946893-71055932	-	protein_coding	0.939043	1.91726	0.00452474	0.0179054	2.35448	1.41544	1.40762	1.86115	1.75512	3.19455	4.79758	4.50018
ENSG00000198369.9_3	SPRED2	chr2:65537985-65659771	-	protein_coding	0.938958	1.91714	0.000313595	0.00371786	3.3464	2.40744	4.11903	4.3613	4.44102	8.16757	9.90295	9.52696
ENSG00000115685.14_2	PPP1R7	chr2:242088991-242123067	+	protein_coding	0.937877	1.91571	0.000537986	0.00503153	4.42026	3.48238	10.22	9.60001	10.7384	22.9583	19.5961	18.8907
ENSG00000034510.5_2	TMSB10	chr2:85132749-85133799	+	protein_coding	0.937512	1.91522	0.000600464	0.00536199	11.1296	10.1921	1250.38	1174.84	1087.04	2484.89	2147.3	2105.03
ENSG00000112379.8_2	ARFGEF3	chr6:138483058-138665800	+	protein_coding	0.937407	1.91508	1.90666e-05	0.00105348	1.21379	0.276384	0.22001	0.177001	0.237256	1.22015	1.40209	1.33987
ENSG00000159763.3_2	PIP	chr7:142829170-142836839	+	protein_coding	0.937391	1.91506	0.00659011	0.023052	1.69315	0.755759	0.568308	0.456613	1.10738	2.32662	1.90984	2.49297
ENSG00000070214.15_2	SLC44A1	chr9:108006903-108201452	+	protein_coding	0.937177	1.91478	0.00141263	0.00885563	3.50404	2.56687	4.9851	5.00377	4.78918	8.69859	11.7736	10.7881
ENSG00000087077.13_3	TRIP6	chr7:100464760-100471076	+	protein_coding	0.93697	1.9145	0.00299068	0.0138085	5.40985	4.47288	22.4883	20.3864	20.7983	50.5523	37.0901	38.1309
ENSG00000071246.10_3	VASH1	chr14:77228532-77249358	+	protein_coding	0.935875	1.91305	0.000249391	0.00330516	1.47783	0.541956	0.607816	0.419052	0.352697	1.73362	1.78389	1.83938
ENSG00000167977.8_3	KCTD5	chr16:2732476-2759031	+	protein_coding	0.935239	1.91221	0.000102632	0.00213221	4.49047	3.55524	11.0897	10.2289	10.966	23.1073	20.619	20.793
ENSG00000106617.13_3	PRKAG2	chr7:151253197-151574210	-	protein_coding	0.93518	1.91213	0.000640276	0.00550284	2.66582	1.73064	2.21824	2.34369	2.3969	4.58858	5.92998	5.59849
ENSG00000068024.16_3	HDAC4	chr2:239969864-240323348	-	protein_coding	0.934407	1.91111	7.71291e-06	0.000737879	1.70467	0.770265	0.748146	0.673822	0.695634	2.23667	2.37053	2.17451
ENSG00000155252.13_3	PI4K2A	chr10:99400443-99436191	+	protein_coding	0.932817	1.909	0.000195707	0.0029282	4.52284	3.59002	11.2178	10.7533	11.1607	23.9851	20.1726	21.9655
ENSG00000164111.14_2	ANXA5	chr4:122589110-122618268	-	protein_coding	0.932534	1.90862	1.78104e-05	0.00103726	6.77583	5.84329	56.7724	54.4197	58.1067	111.914	104.73	109.214
ENSG00000184986.10_2	TMEM121	chr14:105992940-105996539	+	protein_coding	0.931735	1.90757	0.000681058	0.00570528	1.54272	0.61098	0.641643	0.493973	0.452609	2.13123	2.03297	1.60392
ENSG00000197063.10_3	MAFG	chr17:79876146-79885590	-	protein_coding	0.931373	1.90709	0.000166688	0.00268945	4.88607	3.9547	15.2624	14.2275	14.0535	27.7924	27.0357	31.0314
ENSG00000213694.3_3	S1PR3	chr9:91606362-91619925	+	protein_coding	0.930945	1.90652	0.000218637	0.00308315	1.37183	0.44088	0.366366	0.409566	0.29868	1.38608	1.78342	1.60987
ENSG00000113430.9_2	IRX4	chr5:1877527-1887350	-	protein_coding	0.930364	1.90576	0.00103094	0.00729439	1.66772	0.737356	0.450438	0.817875	0.75726	2.31841	2.01932	2.20084
ENSG00000133816.13_3	MICAL2	chr11:12115555-12285336	+	protein_coding	0.929357	1.90443	3.16418e-05	0.00126033	1.51352	0.584167	0.412499	0.532906	0.556151	1.84126	1.82754	1.89687
ENSG00000130717.12_2	UCK1	chr9:134399188-134406655	-	protein_coding	0.92918	1.90419	0.000898411	0.00675272	4.13209	3.20291	7.96762	8.19779	8.46575	19.1995	15.5181	15.1565
ENSG00000115129.13_2	TP53I3	chr2:24300303-24308731	-	protein_coding	0.928504	1.9033	0.0158678	0.042166	3.35002	2.42152	4.12169	5.04301	3.96797	12.1027	6.84739	9.31057
ENSG00000108691.9_2	CCL2	chr17:32582237-32584222	+	protein_coding	0.928303	1.90304	0.00363185	0.0155781	1.74877	0.820466	0.575165	0.695696	1.06196	1.97661	2.38517	2.76698
ENSG00000165661.16_3	QSOX2	chr9:139098179-139137687	-	protein_coding	0.927951	1.90257	0.000240697	0.00325788	5.46146	4.53351	20.0037	23.0267	23.6138	44.2354	41.8625	43.12
ENSG00000136280.15_3	CCM2	chr7:45039074-45116068	+	protein_coding	0.927884	1.90248	0.00259354	0.0126925	2.76832	1.84044	2.81417	2.90971	2.0799	6.66903	5.41862	5.42483
ENSG00000196787.3_2	HIST1H2AG	chr6:27100821-27103070	+	protein_coding	0.927694	1.90223	0.00110918	0.00766935	2.78731	1.85962	2.58886	2.93905	2.38108	5.43959	6.82127	5.5322
ENSG00000137834.14_3	SMAD6	chr15:66994566-67075186	+	protein_coding	0.927569	1.90207	1.72548e-05	0.00101759	3.26591	2.33834	4.04851	3.96026	4.16489	8.48923	8.30902	9.07562
ENSG00000112640.14_3	PPP2R5D	chr6:42952237-42980080	+	protein_coding	0.926397	1.90052	0.000233168	0.00321249	4.46561	3.53921	11.389	10.6246	9.90974	21.9274	19.5704	21.8691
ENSG00000008517.16_4	IL32	chr16:3115298-3132193	+	protein_coding	0.925013	1.8987	0.00132525	0.00854918	4.68592	3.76091	13.0532	12.8981	11.7559	28.8441	23.0792	22.7307
ENSG00000188064.9_3	WNT7B	chr22:46316242-46373009	-	protein_coding	0.924603	1.89816	0.00140271	0.00883066	3.61138	2.68678	5.04005	5.52341	5.77468	12.8578	9.7259	11.2822
ENSG00000205221.12_2	VIT	chr2:36923833-37041935	+	protein_coding	0.924025	1.8974	0.000260324	0.00338862	3.68858	2.76456	6.30171	5.41152	5.70283	11.0483	12.0512	12.6315
ENSG00000165152.8_3	TMEM246	chr9:104235453-104295819	-	protein_coding	0.923591	1.89683	0.00116068	0.00787473	1.78548	0.86189	0.564565	0.959708	0.957848	2.54119	2.48247	2.32211
ENSG00000151690.14_3	MFSD6	chr2:191273081-191373931	+	protein_coding	0.922623	1.89556	0.0034978	0.0151994	2.17194	1.24932	1.43541	1.22793	1.47612	2.70238	3.95264	3.99044
ENSG00000203778.7_2	FAM229B	chr6:112408802-112423993	+	protein_coding	0.922219	1.89503	0.00294621	0.0136813	2.73245	1.81024	2.90512	2.15999	2.49531	6.2945	4.69584	6.06479
ENSG00000146950.12_2	SHROOM2	chrX:9754496-9917483	+	protein_coding	0.922082	1.89485	9.61089e-05	0.00206606	1.1139	0.191815	0.12243	0.151988	0.152441	1.33533	1.04209	1.12582
ENSG00000110841.13_3	PPFIBP1	chr12:27676364-27848497	+	protein_coding	0.921867	1.89457	0.00288405	0.0135169	2.44983	1.52797	1.7568	1.98693	1.91247	3.79441	5.57809	4.17112
ENSG00000166897.14_3	ELFN2	chr22:37764000-37823505	-	protein_coding	0.921717	1.89437	0.000183865	0.00283238	3.15114	2.22942	3.4948	3.86599	3.71502	8.40864	7.18441	8.10425
ENSG00000251493.4_3	FOXD1	chr5:72740654-72744352	-	protein_coding	0.9213	1.89382	0.000387188	0.00415881	3.38707	2.46577	4.43268	4.36345	4.78571	10.1442	9.91381	8.41465
ENSG00000129038.15_2	LOXL1	chr15:74218330-74244478	+	protein_coding	0.920093	1.89224	0.00110798	0.00766514	2.77859	1.85849	2.62305	2.93899	2.34139	6.58385	5.1741	5.90002
ENSG00000127124.14_3	HIVEP3	chr1:41972036-42501596	-	protein_coding	0.919957	1.89206	0.000390842	0.00418866	1.43097	0.511014	0.408849	0.341656	0.531039	1.4741	1.84489	1.78493
ENSG00000095380.10_2	NANS	chr9:100819021-100845357	+	protein_coding	0.919109	1.89095	0.00199783	0.0108606	4.08385	3.16474	7.50164	8.24373	8.17693	18.9716	14.0464	15.227
ENSG00000214530.8_3	STARD10	chr11:72465774-72505213	-	protein_coding	0.919094	1.89093	0.00016364	0.00266412	2.27204	1.35294	1.61194	1.52156	1.53045	4.27702	3.55291	3.69005
ENSG00000167397.14_3	VKORC1	chr16:31102163-31107301	-	protein_coding	0.919076	1.8909	0.00678457	0.0234961	5.63127	4.71219	31.4855	24.9316	20.3804	49.8063	45.9422	50.0578
ENSG00000119630.13_2	PGF	chr14:75408537-75422487	-	protein_coding	0.918852	1.89061	0.000615071	0.00540006	1.56121	0.642355	0.620694	0.518637	0.545074	2.15231	2.12841	1.6059
ENSG00000263528.7_1	IKBKE	chr1:206643819-206670222	+	protein_coding	0.918625	1.89031	0.000163315	0.00266412	3.38261	2.46398	4.19362	4.85366	4.52458	9.5948	8.82459	9.8991
ENSG00000143862.7_2	ARL8A	chr1:202102532-202113871	-	protein_coding	0.917971	1.88946	0.000402302	0.00425782	4.18219	3.26422	9.22213	9.05041	7.6329	16.8587	16.6393	17.9915
ENSG00000110446.10_3	SLC15A3	chr11:60704556-60720002	-	protein_coding	0.917435	1.88875	0.00278327	0.0132611	1.1047	0.187268	0.171834	0.106126	0.138805	1.48619	0.796479	1.22684
ENSG00000143067.4_2	ZNF697	chr1:120162045-120190396	-	protein_coding	0.915497	1.88622	9.21711e-05	0.00201631	2.64694	1.73145	2.38543	2.42667	2.1562	4.99192	5.64377	5.1723
ENSG00000135378.3_2	PRRG4	chr11:32851489-32879669	+	protein_coding	0.914868	1.8854	0.00240245	0.0121351	1.46766	0.552795	0.541306	0.441546	0.420713	1.31525	2.07213	1.97437
ENSG00000138835.22_3	RGS3	chr9:116207011-116360023	+	protein_coding	0.914797	1.8853	0.000765445	0.0061412	1.8449	0.930101	0.931631	1.00113	0.78964	3.04012	2.30928	2.46722
ENSG00000100311.16_2	PDGFB	chr22:39619364-39640756	-	protein_coding	0.914677	1.88515	0.000131306	0.00238019	2.81073	1.89605	2.63119	2.84691	2.69102	6.60342	5.75344	5.72681
ENSG00000172336.4_2	POP7	chr7:100303676-100305118	+	protein_coding	0.913832	1.88404	0.00121364	0.00810833	5.8942	4.98036	28.8343	28.9058	34.2571	65.0782	54.1933	56.6825
ENSG00000185730.7_3	ZNF696	chr8:144371846-144380231	+	protein_coding	0.913036	1.883	0.0183894	0.0466614	1.62371	0.71067	1.25403	0.413862	0.375408	1.86737	2.13526	2.25533
ENSG00000163513.17_2	TGFBR2	chr3:30647994-30735634	+	protein_coding	0.912362	1.88212	0.00184618	0.0104037	5.33273	4.42037	19.1145	20.5897	21.6066	33.9315	44.9458	39.7826
ENSG00000165655.16_3	ZNF503	chr10:77157588-77161664	-	protein_coding	0.911613	1.88115	0.000415232	0.0043341	2.96793	2.05632	2.85823	3.06259	3.59037	6.81497	7.21203	6.46327
ENSG00000166979.12_3	EVA1C	chr21:33784314-33887707	+	protein_coding	0.911038	1.8804	0.0161057	0.0426123	2.90867	1.99763	2.87846	3.42313	2.71239	8.06597	4.59858	7.34256
ENSG00000240184.6_3	PCDHGC3	chr5:140855514-140892546	+	protein_coding	0.910841	1.88014	0.00060271	0.00536837	1.19299	0.282152	0.105443	0.239781	0.31198	1.20971	1.47563	1.18454
ENSG00000168005.8_2	C11orf84	chr11:63580860-63595190	+	protein_coding	0.910734	1.88	0.000633632	0.00546823	4.67745	3.76671	12.7075	12.6158	12.5107	27.8925	22.1344	24.0674
ENSG00000110400.10_3	NECTIN1	chr11:119494120-119599794	-	protein_coding	0.910536	1.87974	8.31565e-05	0.00190829	3.30362	2.39308	4.14722	4.29472	4.31808	9.64012	8.52327	8.50023
ENSG00000136279.20_3	DBNL	chr7:44084239-44109055	+	protein_coding	0.910283	1.87941	0.000461788	0.00457845	2.89624	1.98596	2.85694	3.07941	2.95055	7.28479	5.79544	6.32935
ENSG00000166925.8_3	TSC22D4	chr7:100060982-100076902	-	protein_coding	0.910196	1.8793	0.000271574	0.0034732	4.03089	3.12069	7.58155	8.06809	7.45641	15.0369	14.2166	16.8986
ENSG00000115170.13_2	ACVR1	chr2:158592956-158732374	-	protein_coding	0.909575	1.87849	0.00107131	0.00747872	2.53248	1.6229	2.15935	1.81027	2.29063	4.15829	5.18368	5.07156
ENSG00000168214.20_4	RBPJ	chr4:26165077-26436753	+	protein_coding	0.908527	1.87713	0.00868631	0.0279255	2.80758	1.89905	2.74408	2.9298	2.52616	4.42696	7.05642	6.84873
ENSG00000132003.9_3	ZSWIM4	chr19:13906274-13943044	+	protein_coding	0.90816	1.87665	0.000604831	0.00537146	3.02607	2.11791	3.40249	3.55204	3.08089	8.07346	6.54923	6.89103
ENSG00000136810.12_2	TXN	chr9:113006091-113018920	-	protein_coding	0.908088	1.87656	2.04107e-06	0.000532792	9.52417	8.61608	396.73	395.143	382.402	721.615	745.991	738.532
ENSG00000175115.11_3	PACS1	chr11:65837834-66012218	+	protein_coding	0.907916	1.87633	0.000602978	0.00536837	4.01945	3.11154	7.31339	8.04726	7.58424	17.128	13.8181	14.8776
ENSG00000183186.7_2	C2CD4C	chr19:405438-409170	-	protein_coding	0.907594	1.87592	0.000149395	0.00252659	1.04085	0.133258	0.061153	0.098313	0.131982	1.22062	0.932081	1.02994
ENSG00000167552.13_2	TUBA1A	chr12:49578579-49583107	-	protein_coding	0.907416	1.87568	0.00140885	0.00885563	5.65128	4.74386	24.3896	26.7243	26.3286	57.406	45.6901	45.5509
ENSG00000136193.16_3	SCRN1	chr7:29959719-30029905	-	protein_coding	0.906482	1.87447	0.00086674	0.00664046	5.35134	4.44486	19.2542	21.2143	21.9594	35.4843	43.6608	40.7551
ENSG00000125817.7_2	CENPB	chr20:3764498-3767337	-	protein_coding	0.906236	1.87415	0.000577379	0.0052521	5.64783	4.74159	24.4222	26.0588	26.8331	55.0655	45.3765	47.4732
ENSG00000127324.8_2	TSPAN8	chr12:71518865-71835678	-	protein_coding	0.905577	1.87329	0.00329619	0.0146589	1.00849	0.102909	0.114325	0.111537	0	1.00921	0.712155	1.36693
ENSG00000131459.12_3	GFPT2	chr5:179727690-179780387	-	protein_coding	0.905266	1.87289	0.000535699	0.00502944	3.22289	2.31763	4.37964	4.22086	3.41094	8.25792	8.34042	8.41203
ENSG00000275832.4_2	ARHGAP23	chr17:36575523-36668628	+	protein_coding	0.903838	1.87104	0.00690998	0.0238231	3.48249	2.57865	4.52948	5.6596	4.78925	12.3814	8.18407	10.3623
ENSG00000108774.14_3	RAB5C	chr17:40276994-40307062	-	protein_coding	0.903333	1.87038	0.000618579	0.00541327	5.42799	4.52466	21.5496	23.374	21.1876	47.2692	39.8417	39.4756
ENSG00000177469.12_3	CAVIN1	chr17:40554470-40575535	-	protein_coding	0.90306	1.87003	0.00146346	0.00903413	8.06053	7.15747	130.992	144.407	150.602	301.882	237.744	262.135
ENSG00000005893.15_2	LAMP2	chrX:119561682-119603220	-	protein_coding	0.902164	1.86887	0.0038175	0.0161098	5.27618	4.37402	20.4866	19.0183	19.7271	30.7396	43.2975	40.3893
ENSG00000147324.10_2	MFHAS1	chr8:8640864-8751155	-	protein_coding	0.9002	1.86632	0.000182985	0.00283238	3.6664	2.7662	6.0255	5.54346	5.84926	10.7744	12.61	11.7729
ENSG00000027869.11_3	SH2D2A	chr1:156776035-156786654	-	protein_coding	0.899579	1.86552	0.00206418	0.0110815	3.35417	2.45459	4.67699	4.63356	4.15007	9.24813	10.7715	7.86418
ENSG00000115762.16_3	PLEKHB2	chr2:131862420-132111282	+	protein_coding	0.899377	1.86526	2.9297e-05	0.00123758	4.73597	3.8366	12.9161	12.9751	13.994	26.0704	26.1248	24.7722
ENSG00000151651.15_3	ADAM8	chr10:135075907-135090372	-	protein_coding	0.897954	1.86342	0.000111807	0.00222064	1.58449	0.686539	0.636391	0.604278	0.587961	2.25033	1.87967	1.88184
ENSG00000130720.12_2	FIBCD1	chr9:133777825-133814673	-	protein_coding	0.897953	1.86342	0.0032486	0.0145401	3.93035	3.0324	7.7417	8.22455	5.79184	14.2325	15.0478	13.4969
ENSG00000135046.13_3	ANXA1	chr9:75766673-75785309	+	protein_coding	0.897768	1.86318	0.00302256	0.0138812	7.37446	6.47669	88.6569	85.2862	90.3084	136.264	184.891	178.055
ENSG00000175264.7_2	CHST1	chr11:45670427-45687172	-	protein_coding	0.896901	1.86206	5.08336e-05	0.0015944	0.922537	0.0256359	0	0.0220754	0.0319736	0.992579	0.915863	0.78383
ENSG00000011332.19_3	DPF1	chr19:38701646-38720354	-	protein_coding	0.896478	1.86152	0.000311692	0.00370131	2.00528	1.10881	1.14238	1.08141	1.24955	3.40264	2.73868	2.93116
ENSG00000168899.4_2	VAMP5	chr2:85811531-85820535	+	protein_coding	0.896462	1.86149	0.000247638	0.00330187	2.24212	1.34566	1.51043	1.76191	1.36752	3.94544	3.58577	3.66895
ENSG00000213445.9_3	SIPA1	chr11:65405568-65418401	+	protein_coding	0.896102	1.86103	0.00304461	0.0139417	2.39754	1.50144	2.39243	1.66092	1.51416	4.58437	4.02838	4.20948
ENSG00000271303.1_3	SRXN1	chr20:627259-634014	-	protein_coding	0.896065	1.86098	0.000284997	0.00356483	5.39652	4.50046	20.2672	21.4015	23.3404	43.0158	38.37	42.1291
ENSG00000126903.15_2	SLC10A3	chrX:153715645-153719029	-	protein_coding	0.89533	1.86003	0.0378019	0.0790089	3.23387	2.33854	3.83604	5.68916	2.99989	7.20514	11.3669	7.20587
ENSG00000240344.8_2	PPIL3	chr2:201735630-201754026	-	protein_coding	0.895139	1.85979	8.68965e-05	0.0019533	3.00375	2.10861	3.50011	3.45838	2.99819	7.10003	7.04124	6.92218
ENSG00000181444.12_2	ZNF467	chr7:149461271-149470568	-	protein_coding	0.895048	1.85967	0.00388596	0.0162456	2.768	1.87295	3.08871	2.92937	2.0587	6.50587	5.38424	5.59545
ENSG00000196422.10_2	PPP1R26	chr9:138370925-138380739	+	protein_coding	0.894363	1.85879	6.5678e-05	0.00172057	4.60427	3.70991	11.6106	12.4156	12.2445	24.8394	22.7644	22.4349
ENSG00000099282.9_3	TSPAN15	chr10:71211229-71267425	+	protein_coding	0.893741	1.85799	0.000855905	0.00662512	3.74793	2.85418	7.02728	6.05363	5.67736	13.5103	12.3291	11.5382
ENSG00000136235.15_3	GPNMB	chr7:23275586-23314727	+	protein_coding	0.892838	1.85682	1.41423e-06	0.000439854	1.23396	0.341126	0.258502	0.293635	0.248537	1.35917	1.3152	1.3825
ENSG00000106868.16_3	SUSD1	chr9:114803065-114937688	-	protein_coding	0.892473	1.85636	5.03355e-05	0.00158921	2.8119	1.91943	2.63432	2.94276	2.77739	6.05666	5.72363	6.29788
ENSG00000143507.17_2	DUSP10	chr1:221874766-221915518	-	protein_coding	0.89247	1.85635	0.000235466	0.00321986	2.48397	1.5915	2.30673	1.93777	1.81743	4.49496	4.56431	4.72629
ENSG00000174791.10_2	RIN1	chr11:66097713-66104311	-	protein_coding	0.892352	1.8562	0.000233778	0.00321483	2.94033	2.04797	3.32613	2.96963	3.11771	7.26165	6.12728	6.68049
ENSG00000109501.13_3	WFS1	chr4:6271576-6304992	+	protein_coding	0.892301	1.85613	0.0445056	0.0893959	3.47421	2.58191	4.90265	4.29416	5.86839	7.75332	8.48009	15.5402
ENSG00000146670.9_3	CDCA5	chr11:64833772-64851636	-	protein_coding	0.891832	1.85553	0.00259839	0.0127077	5.00158	4.10975	13.8911	18.3615	16.8486	34.0736	28.4888	30.7861
ENSG00000136874.10_3	STX17	chr9:102668915-102732623	+	protein_coding	0.891455	1.85505	0.00251167	0.0124628	1.80474	0.913287	0.576206	1.04729	1.07009	2.46102	2.63774	2.38695
ENSG00000129355.6_2	CDKN2D	chr19:10677138-10679735	-	protein_coding	0.890598	1.85394	0.000698324	0.00580006	3.49002	2.59942	5.45118	5.10947	4.64766	10.8017	9.11327	10.884
ENSG00000142634.12_2	EFHD2	chr1:15736391-15756839	+	protein_coding	0.890464	1.85377	0.000753166	0.00609285	6.72094	5.83047	54.9708	54.82	57.978	118.615	95.8906	100.285
ENSG00000196358.10_2	NTNG2	chr9:135037063-135119921	+	protein_coding	0.88986	1.853	6.66462e-06	0.000705967	1.06139	0.171526	0.129843	0.153165	0.0964645	1.12581	1.03176	1.10441
ENSG00000166189.7_2	HPS6	chr10:103825147-103827795	+	protein_coding	0.889329	1.85231	0.00539882	0.0200916	3.51118	2.62185	4.50619	5.09491	5.94944	12.4556	8.87078	10.1599
ENSG00000253368.3_3	TRNP1	chr1:27320198-27327389	+	protein_coding	0.888588	1.85136	0.000705165	0.00584202	3.22939	2.34081	3.62133	4.38082	4.22809	9.09376	7.62463	8.47631
ENSG00000196782.12_2	MAML3	chr4:140637907-141075338	-	protein_coding	0.888371	1.85108	7.14527e-05	0.00177334	1.51879	0.630421	0.491234	0.626196	0.529708	1.73174	1.98383	1.88665
ENSG00000153179.12_3	RASSF3	chr12:64900781-65091347	+	protein_coding	0.888146	1.8508	0.00175615	0.0100791	4.22222	3.33408	9.45383	8.28254	9.56888	15.533	20.1932	17.5566
ENSG00000058085.14_2	LAMC2	chr1:183155373-183214035	+	protein_coding	0.88774	1.85028	0.00185221	0.0104155	1.60788	0.72014	0.822861	0.601333	0.531495	2.45938	1.95252	1.77249
ENSG00000152465.17_3	NMT2	chr10:15144583-15210692	-	protein_coding	0.887336	1.84976	0.000257446	0.00336533	3.32516	2.43782	4.35539	4.43854	4.46135	8.08551	9.70059	9.35523
ENSG00000168282.5_2	MGAT2	chr14:50087513-50090199	+	protein_coding	0.887205	1.84959	0.000795484	0.00631634	5.23809	4.35089	20.7485	17.4941	20.1241	33.6698	39.4422	37.3426
ENSG00000130635.15_3	COL5A1	chr9:137533620-137736689	+	protein_coding	0.88702	1.84935	3.61324e-05	0.00131717	6.66458	5.77756	53.5885	54.0041	53.9742	106.218	95.5136	99.8925
ENSG00000204397.7_4	CARD16	chr11:104912053-104972158	-	protein_coding	0.88618	1.84828	0.0393788	0.0814546	3.52138	2.6352	7.15344	3.89087	5.01308	7.70169	12.567	11.8244
ENSG00000105810.9_2	CDK6	chr7:92234235-92465908	-	protein_coding	0.885669	1.84762	0.00702844	0.0240991	3.11443	2.22876	3.32526	3.68675	4.08027	6.00014	9.1921	8.10415
ENSG00000165915.13_2	SLC39A13	chr11:47428683-47438052	+	protein_coding	0.885519	1.84743	0.000934879	0.00687387	3.38459	2.49907	4.30243	5.02622	4.65409	10.7156	8.59902	9.1297
ENSG00000177283.7_3	FZD8	chr10:35927177-35931206	-	protein_coding	0.884904	1.84664	0.000345238	0.00391216	2.6301	1.7452	2.12339	2.55496	2.39321	5.59487	5.23372	4.77121
ENSG00000157240.3_2	FZD1	chr7:90893679-90900641	+	protein_coding	0.884635	1.8463	0.000321901	0.00376745	1.64277	0.758134	0.629071	0.735442	0.711248	1.86535	2.12371	2.40189
ENSG00000151929.9_2	BAG3	chr10:121410882-121437331	+	protein_coding	0.884444	1.84605	0.00208994	0.0111499	5.54718	4.66274	22.1728	24.4652	26.5388	51.9071	40.4276	45.6443
ENSG00000084693.15_3	AGBL5	chr2:27265232-27293490	+	protein_coding	0.882659	1.84377	0.00202682	0.0109652	4.14383	3.26118	9.3132	8.60599	7.89609	19.1436	14.5798	16.6018
ENSG00000134690.10_2	CDCA8	chr1:38158090-38175391	+	protein_coding	0.882112	1.84307	0.000274011	0.0034891	5.21809	4.33598	17.4551	19.8393	20.4182	37.8946	35.2337	35.5937
ENSG00000155265.10_2	GOLGA7B	chr10:99609996-99631337	+	protein_coding	0.882069	1.84302	6.17702e-06	0.000691731	0.919806	0.0377364	0	0.0462451	0.0338223	0.929426	0.841027	0.906246
ENSG00000138311.15_3	ZNF365	chr10:64133951-64431771	+	protein_coding	0.881829	1.84271	7.93246e-06	0.000737879	1.35537	0.473543	0.383709	0.347162	0.436109	1.54042	1.60654	1.5296
ENSG00000002330.13_2	BAD	chr11:64037302-64052176	-	protein_coding	0.879635	1.83991	0.000652362	0.00555078	4.95864	4.079	14.1236	17.3828	16.3636	31.6335	28.8979	29.8171
ENSG00000154127.9_2	UBASH3B	chr11:122526383-122685181	+	protein_coding	0.879403	1.83961	0.000565089	0.00517897	2.32509	1.44568	1.59847	1.58429	2.0097	3.82999	3.84597	4.3757
ENSG00000104998.3_2	IL27RA	chr19:14142560-14164028	+	protein_coding	0.879127	1.83926	0.000536812	0.00503024	4.15336	3.27423	8.99275	8.94921	8.1086	18.5192	15.2983	16.7114
ENSG00000122515.14_3	ZMIZ2	chr7:44788180-44809480	+	protein_coding	0.878238	1.83813	5.14555e-05	0.00159698	3.44925	2.57101	5.24043	4.59862	5.00564	9.8725	9.77855	10.1197
ENSG00000167395.10_3	ZNF646	chr16:31085743-31095517	+	protein_coding	0.876611	1.83606	0.00289497	0.0135546	2.32254	1.44593	1.4267	1.62247	2.17746	4.4793	3.64952	3.91282
ENSG00000158125.9_2	XDH	chr2:31557187-31637581	-	protein_coding	0.876365	1.83574	7.83456e-06	0.000737879	0.910728	0.0343625	0.0473846	0.0254778	0	0.939478	0.84687	0.855017
ENSG00000176973.7_3	FAM89B	chr11:65339820-65341669	+	protein_coding	0.876285	1.83564	0.0056915	0.0208204	4.31843	3.44215	10.1887	10.0263	9.40772	23.6433	15.9898	17.969
ENSG00000118263.14_3	KLF7	chr2:207938861-208031991	-	protein_coding	0.87623	1.83557	0.00049656	0.0047944	2.19401	1.31778	1.43934	1.45376	1.58803	3.26603	4.10838	3.39624
ENSG00000184307.14_3	ZDHHC23	chr3:113666748-113684248	+	protein_coding	0.876146	1.83546	0.0089283	0.0284592	1.44042	0.56427	0.267567	0.367883	0.864517	1.4619	1.84725	1.85186
ENSG00000127946.16_3	HIP1	chr7:75162621-75368280	-	protein_coding	0.875998	1.83528	0.000216842	0.00308315	3.22883	2.35284	3.93034	4.45136	3.95953	8.25527	7.89483	9.00922
ENSG00000160445.10_3	ZER1	chr9:131492065-131534693	-	protein_coding	0.874901	1.83388	0.00320782	0.0144283	4.50631	3.6314	12.0546	12.6016	9.71848	24.4976	19.6459	21.298
ENSG00000132718.8_2	SYT11	chr1:155829300-155854990	+	protein_coding	0.874885	1.83386	1.68465e-05	0.00101599	1.14183	0.26694	0.197027	0.173135	0.240564	1.28058	1.13698	1.20457
ENSG00000145919.10_2	BOD1	chr5:173034517-173043663	-	protein_coding	0.873812	1.8325	0.00180267	0.0102815	5.31352	4.43971	18.2747	23.5257	20.6194	41.9782	35.9527	38.5995
ENSG00000124508.16_3	BTN2A2	chr6:26383324-26395102	+	protein_coding	0.873393	1.83197	0.0117585	0.0341857	1.94382	1.07043	1.60637	0.982605	0.792356	2.31595	2.92727	3.37269
ENSG00000118960.12_3	HS1BP3	chr2:20760208-20850849	-	protein_coding	0.87279	1.8312	0.000135138	0.00239449	2.32972	1.45693	1.83593	1.77679	1.62726	4.37899	3.77603	3.94517
ENSG00000162078.11_3	ZG16B	chr16:2880170-2889586	+	protein_coding	0.87273	1.83112	0.000425522	0.00440752	1.66302	0.790288	0.795347	0.854745	0.553349	2.24717	2.09205	2.16303
ENSG00000168785.7_2	TSPAN5	chr4:99391518-99579780	-	protein_coding	0.872071	1.83029	5.032e-05	0.00158921	2.12485	1.25278	1.418	1.24431	1.49365	3.36141	3.2904	3.43413
ENSG00000107960.10_2	STN1	chr10:105642300-105677963	-	protein_coding	0.871574	1.82966	0.00141883	0.0088748	3.78309	2.91151	7.61939	6.39191	5.68534	12.4293	12.5252	13.3639
ENSG00000196639.6_3	HRH1	chr3:11178779-11305243	+	protein_coding	0.871437	1.82948	0.0333551	0.0718623	2.02165	1.15022	1.24697	1.24917	1.16337	3.61772	4.18187	1.79783
ENSG00000132323.8_2	ILKAP	chr2:239079042-239112370	-	protein_coding	0.870541	1.82835	0.00285562	0.0134396	3.21208	2.34154	3.99432	3.79129	4.44114	9.573	6.91407	8.51036
ENSG00000049239.12_2	H6PD	chr1:9294834-9331396	+	protein_coding	0.869078	1.8265	0.00260903	0.0127299	2.32574	1.45666	1.979	1.98474	1.3255	4.35024	3.73452	3.97393
ENSG00000168243.10_2	GNG4	chr1:235710987-235814054	-	protein_coding	0.867166	1.82408	0.00114006	0.00780461	1.31584	0.448677	0.380884	0.455878	0.264485	1.76938	1.47028	1.25526
ENSG00000140526.17_3	ABHD2	chr15:89630690-89745591	+	protein_coding	0.865089	1.82145	0.00052065	0.00493571	3.36511	2.50002	4.30947	4.50402	5.19462	8.74401	10.0172	9.19033
ENSG00000167895.14_4	TMC8	chr17:76126851-76139049	+	protein_coding	0.864805	1.82109	0.000379031	0.00412121	1.06264	0.197833	0.234051	0.0825621	0.12947	1.23723	1.07605	0.962044
ENSG00000101294.16_3	HM13	chr20:30102231-30165726	+	protein_coding	0.864745	1.82102	0.000372582	0.00408582	4.07986	3.21512	8.65843	7.80812	8.41354	17.5055	14.858	15.4792
ENSG00000106992.17_3	AK1	chr9:130628759-130640022	-	protein_coding	0.864662	1.82091	0.0122031	0.0350378	5.06506	4.2004	18.4201	18.7131	15.2306	41.7887	28.1991	29.0269
ENSG00000177239.14_3	MAN1B1	chr9:139981379-140003639	+	protein_coding	0.864588	1.82082	0.000759702	0.00612201	4.00467	3.14008	8.60757	7.5756	7.3157	16.501	13.8482	14.9163
ENSG00000136167.13_3	LCP1	chr13:46700055-46786006	-	protein_coding	0.864223	1.82036	9.66468e-05	0.00207457	0.944779	0.0805566	0.0853532	0.0735473	0.0147466	1.04	0.914025	0.826599
ENSG00000165802.22_4	NSMF	chr9:140342025-140353786	-	protein_coding	0.8641	1.8202	0.00405378	0.0167191	4.78115	3.91705	13.6078	16.2021	12.7178	26.8252	30.1216	23.0055
ENSG00000163719.19_4	MTMR14	chr3:9691117-9744077	+	protein_coding	0.863974	1.82005	0.00035112	0.0039361	3.51313	2.64915	5.47528	5.4406	4.91888	11.3888	9.63583	10.2946
ENSG00000133121.20_3	STARD13	chr13:33677272-33924767	-	protein_coding	0.863885	1.81993	0.000149517	0.00252659	2.46711	1.60323	1.87494	2.16277	2.08434	4.22265	4.82708	4.55498
ENSG00000111424.10_2	VDR	chr12:48235320-48336831	-	protein_coding	0.863731	1.81974	0.00214619	0.011347	3.2669	2.40317	4.70342	3.50288	4.7631	8.99551	8.77285	8.13025
ENSG00000241685.9_3	ARPC1A	chr7:98923533-98963885	+	protein_coding	0.863324	1.81923	0.00214376	0.0113452	6.65529	5.79196	57.9193	51.2795	54.2171	113.087	86.3635	101.744
ENSG00000120820.12_2	GLT8D2	chr12:104382762-104457961	-	protein_coding	0.863201	1.81907	0.00876101	0.0280975	1.59433	0.731128	0.697248	0.848432	0.457894	1.68105	1.76365	2.71565
ENSG00000171130.17_2	ATP6V0E2	chr7:149570057-149577787	+	protein_coding	0.861999	1.81755	0.00294943	0.0136872	1.77584	0.913844	0.976093	1.00665	0.686566	2.94861	2.08237	2.29926
ENSG00000108669.16_3	CYTH1	chr17:76670130-76778379	-	protein_coding	0.86197	1.81752	0.0205257	0.0504531	3.10946	2.24749	4.39055	2.48656	4.69708	8.32376	7.08825	7.52458
ENSG00000161888.11_3	SPC24	chr19:11242196-11266484	-	protein_coding	0.86156	1.817	0.00181074	0.0102994	5.04269	4.18113	18.6174	15.9742	16.9269	36.8257	29.3712	30.1712
ENSG00000158552.12_3	ZFAND2B	chr2:220059959-220074373	+	protein_coding	0.860981	1.81627	2.70636e-06	0.000603229	2.77812	1.91714	2.80938	2.78927	2.73195	5.98354	5.66978	5.92951
ENSG00000213719.8_3	CLIC1	chr6:31698358-31707540	-	protein_coding	0.86086	1.81612	0.000557154	0.00513724	8.28098	7.42012	170.144	170.843	169.822	348.578	286.629	298.291
ENSG00000135736.5_2	CCDC102A	chr16:57546090-57570511	-	protein_coding	0.8605	1.81567	0.0175432	0.0450936	2.84953	1.98903	2.53835	4.25756	2.36272	7.10397	5.77424	5.82063
ENSG00000183770.5_2	FOXL2	chr3:138663066-138665982	-	protein_coding	0.860418	1.81556	0.00416297	0.0169747	2.6465	1.78608	2.13895	3.04661	2.22936	5.99261	4.64903	5.2146
ENSG00000154589.6_2	LY96	chr8:74903587-74941322	+	protein_coding	0.860359	1.81549	0.0192685	0.0481766	0.860359	0	0	0	0	1.485	0.522245	0.581874
ENSG00000196502.11_3	SULT1A1	chr16:28616517-28634946	-	protein_coding	0.86021	1.8153	0.00395341	0.0164319	3.112	2.25179	4.52177	3.73877	3.12885	8.63189	7.23369	7.14919
ENSG00000149932.16_2	TMEM219	chr16:29952206-29984373	+	protein_coding	0.860161	1.81524	0.00243507	0.0122424	3.46918	2.60902	5.81178	5.00794	4.54876	11.4015	10.0264	8.93293
ENSG00000178719.16_3	GRINA	chr8:145064226-145067583	+	protein_coding	0.859478	1.81438	0.020771	0.0508513	5.53567	4.6762	22.9618	25.8537	24.9718	59.9357	45.3511	34.3411
ENSG00000122966.15_4	CIT	chr12:120123595-120315095	-	protein_coding	0.858844	1.81359	0.000111395	0.00221548	3.49985	2.641	4.85258	5.36106	5.51906	10.0284	10.8191	10.1065
ENSG00000123992.18_2	DNPEP	chr2:220238268-220264744	-	protein_coding	0.858356	1.81297	0.000120039	0.00226804	3.81095	2.9526	6.36848	7.21524	6.66417	13.4755	12.3747	13.2797
ENSG00000148908.14_2	RGS10	chr10:121259340-121302220	-	protein_coding	0.857604	1.81203	0.00145191	0.00898939	4.64558	3.78798	14.427	13.237	11.0002	23.1733	24.3579	24.5818
ENSG00000183688.4_3	RFLNB	chr17:289769-295730	-	protein_coding	0.857555	1.81196	7.90019e-05	0.00186869	3.08519	2.22763	3.53402	3.93377	3.59295	7.79389	7.09432	7.58703
ENSG00000227500.9_1	SCAMP4	chr19:1905213-1926012	+	protein_coding	0.857497	1.81189	0.00335214	0.0148306	3.45757	2.60007	4.9745	5.80565	4.48182	11.6409	9.00432	9.48403
ENSG00000123609.10_3	NMI	chr2:152126979-152146571	-	protein_coding	0.857312	1.81166	0.00155547	0.00938803	3.43143	2.57411	4.94212	5.16612	4.76373	8.48249	11.2958	9.76978
ENSG00000277150.1_2	F8A3	chrX:154686575-154688333	-	protein_coding	0.8572	1.81152	0.00111834	0.00770397	2.65225	1.79505	2.30614	2.68271	2.43241	5.9721	4.59866	5.36457
ENSG00000176170.13_2	SPHK1	chr17:74372665-74383941	+	protein_coding	0.856999	1.81127	0.0317232	0.0692714	2.64096	1.78396	1.98606	2.35026	3.08225	4.66867	7.5097	4.03071
ENSG00000092929.11_3	UNC13D	chr17:73823306-73840798	-	protein_coding	0.856891	1.81113	0.00159987	0.00954955	4.34075	3.48385	9.51453	10.7805	10.3053	22.0417	17.0622	18.9894
ENSG00000234289.5_2	H2BFS	chr21:44985070-44985529	+	protein_coding	0.856089	1.81013	0.0491282	0.0968648	1.48513	0.629045	0.635789	0.867417	0.21092	2.6904	1.88929	1.05752
ENSG00000138363.14_3	ATIC	chr2:216176540-216214496	+	protein_coding	0.855749	1.8097	0.000188321	0.00285865	5.71846	4.86271	28.2312	28.5548	27.5094	55.609	47.7001	51.9498
ENSG00000169908.11_3	TM4SF1	chr3:149086809-149095652	-	protein_coding	0.855453	1.80933	0.000154982	0.00256862	4.84187	3.98641	15.0092	15.9152	13.7042	27.046	28.2909	27.7104
ENSG00000119888.10_2	EPCAM	chr2:47572297-47614740	+	protein_coding	0.854445	1.80806	0.00192244	0.0106413	2.90108	2.04663	3.75289	2.93169	2.7736	6.5273	6.97693	5.94159
ENSG00000085063.14_3	CD59	chr11:33719807-33757991	-	protein_coding	0.853772	1.80722	0.024915	0.0580781	6.12318	5.2694	34.1876	34.7733	44.5824	86.6875	52.0077	71.8622
ENSG00000169083.16_3	AR	chrX:66763874-66950461	+	protein_coding	0.852356	1.80545	5.31949e-05	0.00161462	1.37026	0.517907	0.428036	0.470062	0.398434	1.44677	1.69958	1.61566
ENSG00000100097.11_2	LGALS1	chr22:38071615-38075813	+	protein_coding	0.851336	1.80417	0.00150698	0.00919822	8.25324	7.40191	183.703	166.348	155.492	342.455	287.888	285.301
ENSG00000136870.10_4	ZNF189	chr9:104161155-104172942	+	protein_coding	0.850513	1.80314	0.0125174	0.0356686	2.11016	1.25965	1.37164	1.43245	1.37947	2.31412	4.22402	3.64826
ENSG00000007384.15_2	RHBDF1	chr16:108058-126354	-	protein_coding	0.850351	1.80294	0.000684437	0.00572702	2.76479	1.91444	2.92185	3.01218	2.40438	5.81231	5.39239	6.20935
ENSG00000197081.12_3	IGF2R	chr6:160390131-160534539	+	protein_coding	0.849003	1.80126	6.28153e-05	0.00168175	5.04368	4.19468	16.3371	17.7035	17.9355	33.1462	31.8995	30.9426
ENSG00000205220.11_3	PSMB10	chr16:67968405-67970990	-	protein_coding	0.847087	1.79887	3.51878e-06	0.000610299	4.78965	3.94256	14.3263	14.5785	14.2238	27.4661	26.4188	26.1086
ENSG00000186868.15_3	MAPT	chr17:43971748-44105700	+	protein_coding	0.845264	1.79659	0.00342067	0.014989	1.70031	0.855042	0.966532	0.894954	0.588107	2.68217	1.92103	2.19073
ENSG00000115540.14_3	MOB4	chr2:198380295-198418423	+	protein_coding	0.844022	1.79505	0.00285555	0.0134396	2.98763	2.14361	2.77816	3.42962	4.15494	6.92088	6.95192	6.92231
ENSG00000204257.14_3	HLA-DMA	chr6:32916390-32936871	-	protein_coding	0.843734	1.79469	0.00533592	0.0199541	1.25902	0.415282	0.444702	0.349356	0.216557	1.3508	1.83932	1.05388
ENSG00000177675.8_3	CD163L1	chr12:7499281-7632493	-	protein_coding	0.843539	1.79445	2.03193e-05	0.0010749	0.93545	0.0919108	0.0651034	0.0736614	0.058631	0.841253	1.00392	0.895844
ENSG00000197724.10_3	PHF2	chr9:96338689-96441869	+	protein_coding	0.84247	1.79312	0.000169379	0.00271787	3.62126	2.77879	5.57833	5.93787	6.08206	11.8464	10.4345	11.6861
ENSG00000128641.18_2	MYO1B	chr2:192109911-192290115	+	protein_coding	0.842181	1.79276	0.0238901	0.0563914	3.55208	2.7099	4.17762	5.94059	6.79396	9.28322	13.6214	9.73326
ENSG00000151208.16_3	DLG5	chr10:79550549-79686284	-	protein_coding	0.841675	1.79213	3.58168e-05	0.00131682	3.9796	3.13792	7.51117	8.04683	7.85811	15.3199	14.1077	14.9228
ENSG00000050820.16_4	BCAR1	chr16:75262085-75301951	-	protein_coding	0.840464	1.79063	0.00171242	0.00992552	3.74914	2.90868	5.81777	6.90441	6.85752	14.1374	11.3448	12.01
ENSG00000124762.13_2	CDKN1A	chr6:36644237-36655116	+	protein_coding	0.840035	1.79009	0.00120096	0.00806537	4.32063	3.4806	10.7272	10.6861	9.14901	21.1482	17.6252	18.3409
ENSG00000187800.13_2	PEAR1	chr1:156863490-156886226	+	protein_coding	0.839879	1.7899	0.000121624	0.00227647	1.24362	0.403741	0.400712	0.340846	0.232783	1.37497	1.316	1.41381
ENSG00000133401.15_3	PDZD2	chr5:31639517-32111037	+	protein_coding	0.839753	1.78974	0.000500488	0.00481325	1.13681	0.297055	0.254421	0.205256	0.226718	1.02184	1.4407	1.15465
ENSG00000109610.5_2	SOD3	chr4:24791534-24802464	+	protein_coding	0.839669	1.78964	0.0168609	0.0438407	0.889301	0.0496321	0	0.0538933	0.0520238	1.3456	0.912564	0.416604
ENSG00000136950.13_2	ARPC5L	chr9:127624409-127640012	+	protein_coding	0.839359	1.78925	6.16704e-05	0.00166758	5.26341	4.42406	20.1114	19.7479	21.5855	38.6776	35.9639	37.6379
ENSG00000185338.4_2	SOCS1	chr16:11348262-11350036	-	protein_coding	0.83925	1.78912	0.0023381	0.011975	1.23674	0.397488	0.275616	0.375215	0.302798	1.77235	1.1466	1.19931
ENSG00000148229.12_2	POLE3	chr9:116169515-116172952	-	protein_coding	0.839244	1.78911	0.000863085	0.00662744	6.59707	5.75783	47.7161	52.9081	59.327	99.7099	94.747	93.0922
ENSG00000107521.18_3	HPS1	chr10:100175955-100206704	-	protein_coding	0.83898	1.78878	0.00295126	0.0136899	3.39333	2.55435	4.75436	5.50101	4.41787	10.9923	8.35019	9.34563
ENSG00000077585.13_3	GPR137B	chr1:236305805-236385165	+	protein_coding	0.838762	1.78851	0.00162587	0.00964569	2.82171	1.98294	2.86024	3.53947	2.52499	5.86159	6.34979	6.00737
ENSG00000115425.13_3	PECR	chr2:216861052-216947678	-	protein_coding	0.838517	1.78821	0.000409566	0.00429795	2.29235	1.45383	1.81923	1.73148	1.66938	3.85555	4.37443	3.50426
ENSG00000105928.13_3	DFNA5	chr7:24737972-24797732	-	protein_coding	0.838096	1.78769	0.00193265	0.010669	1.69547	0.857376	0.877747	0.822212	0.738009	2.77793	1.98475	2.01302
ENSG00000089060.11_2	SLC8B1	chr12:113736564-113797298	-	protein_coding	0.838055	1.78764	0.00700624	0.024036	2.58447	1.74641	2.85067	2.00951	2.25938	5.78841	4.06032	5.28145
ENSG00000106771.12_2	TMEM245	chr9:111777432-111882225	-	protein_coding	0.8374	1.78683	0.000929649	0.00685651	4.24827	3.41087	10.0384	9.27878	9.60413	16.1801	20.3276	17.7328
ENSG00000142459.8_3	EVI5L	chr19:7895119-7929862	+	protein_coding	0.836058	1.78517	0.0325922	0.0706454	2.73008	1.89402	3.59553	3.24993	1.62876	6.15665	5.10877	5.68098
ENSG00000151693.10_3	ASAP2	chr2:9346894-9545812	+	protein_coding	0.834649	1.78342	0.0028574	0.0134437	3.66197	2.82732	5.91981	6.35805	6.02209	9.76582	13.489	12.0018
ENSG00000213859.4_2	KCTD11	chr17:7255208-7258263	+	protein_coding	0.833141	1.78156	0.000272404	0.0034805	2.80994	1.9768	2.81364	2.95071	3.04772	6.65029	5.83434	5.59556
ENSG00000107984.9_2	DKK1	chr10:54074056-54077802	+	protein_coding	0.832679	1.78099	0.00343707	0.0150294	7.08255	6.24987	64.6927	77.7153	84.236	121.522	144.851	138.335
ENSG00000135404.11_2	CD63	chr12:56119107-56123491	-	protein_coding	0.832349	1.78058	0.00353987	0.015323	7.14191	6.30956	89.4771	79.9835	67.1035	150.125	128.948	142.444
ENSG00000106397.11_3	PLOD3	chr7:100849258-100861701	-	protein_coding	0.832065	1.78023	0.0011268	0.00772949	4.6881	3.85603	13.6557	13.9654	12.8437	28.1938	22.4363	24.0376
ENSG00000124357.12_2	NAGK	chr2:71291474-71306935	+	protein_coding	0.831411	1.77943	0.00183045	0.0103502	1.89073	1.05932	0.997179	0.922675	1.3569	3.06836	2.47878	2.60294
ENSG00000169871.12_4	TRIM56	chr7:100728720-100741248	+	protein_coding	0.831348	1.77935	0.00496995	0.0190499	3.29255	2.4612	5.52287	3.70105	4.4457	8.82316	8.13293	9.48595
ENSG00000088298.12_2	EDEM2	chr20:33703160-33735167	-	protein_coding	0.830093	1.7778	0.00184209	0.0103964	5.11519	4.2851	19.8656	19.4806	16.3402	36.8	30.5859	33.8732
ENSG00000101439.8_3	CST3	chr20:23607343-23619110	-	protein_coding	0.82941	1.77696	0.0020655	0.0110815	4.90029	4.07088	17.8307	16.0036	13.8237	31.3504	27.132	28.263
ENSG00000128699.13_3	ORMDL1	chr2:190635049-190649097	-	protein_coding	0.829025	1.77648	0.0282139	0.0635296	3.82544	2.99641	9.72469	5.77831	5.99072	11.0814	15.1622	13.5913
ENSG00000165215.6_3	CLDN3	chr7:73183327-73184600	-	protein_coding	0.829023	1.77648	0.0172491	0.0445647	1.41597	0.586946	0.75173	0.568844	0.233156	2.15565	1.20788	1.72699
ENSG00000121064.12_3	SCPEP1	chr17:55055466-55084129	+	protein_coding	0.828451	1.77578	0.00638194	0.022505	4.61365	3.7852	15.8271	12.394	10.6267	24.4012	22.5906	23.4876
ENSG00000228474.5_2	OST4	chr2:27293340-27294641	-	protein_coding	0.828345	1.77565	0.0161276	0.0426316	7.27809	6.44974	89.5644	88.3938	81.4961	204.461	131.77	136.068
ENSG00000060140.8_3	STYK1	chr12:10771538-10826917	-	protein_coding	0.828076	1.77532	0.000186812	0.00284821	1.1713	0.343227	0.263723	0.264763	0.277332	1.0689	1.38167	1.3183
ENSG00000167644.11_3	C19orf33	chr19:38794801-38795649	+	protein_coding	0.827347	1.77442	0.000642445	0.00551778	7.14309	6.31575	81.7873	79.933	74.4394	155.753	131.35	135.119
ENSG00000137161.16_2	CNPY3	chr6:42896930-42907025	+	protein_coding	0.827173	1.77421	0.0106067	0.0318674	5.74622	4.91905	30.279	31.2724	26.4322	66.2082	44.4997	49.5738
ENSG00000225190.10_3	PLEKHM1	chr17:43513266-43568115	-	protein_coding	0.827088	1.7741	0.00046198	0.00457845	2.6208	1.79371	2.54853	2.33358	2.52309	5.45198	5.49064	4.55696
ENSG00000101160.13_2	CTSZ	chr20:57570240-57582302	-	protein_coding	0.827083	1.77409	0.000453453	0.00454635	7.06842	6.24134	78.7477	75.2044	70.2515	144.956	125.348	130.109
ENSG00000116096.5_2	SPR	chr2:73114489-73119287	+	protein_coding	0.826798	1.77374	0.00353597	0.0153107	5.52035	4.69355	26.9171	25.0307	22.8422	52.767	40.0995	42.7545
ENSG00000010270.13_2	STARD3NL	chr7:38217824-38270272	+	protein_coding	0.826738	1.77367	0.000761883	0.00612891	3.52076	2.69403	5.95458	5.40534	5.08322	10.3025	11.5604	9.65098
ENSG00000197756.9_2	RPL37A	chr2:217362912-217443903	+	protein_coding	0.826733	1.77366	0.0014573	0.00901518	6.87983	6.0531	70.6046	64.9578	60.9848	130.405	115.531	105.673
ENSG00000155304.5_2	HSPA13	chr21:15743436-15755805	-	protein_coding	0.826463	1.77333	0.00233997	0.011975	4.84001	4.01355	14.8131	14.7578	15.9077	23.697	31.5088	28.2634
ENSG00000177156.10_2	TALDO1	chr11:747329-765024	+	protein_coding	0.826335	1.77317	0.00146534	0.00903814	6.5813	5.75497	57.4079	51.9064	49.9652	103.971	84.2553	97.1114
ENSG00000162302.12_3	RPS6KA4	chr11:64126620-64139687	+	protein_coding	0.826068	1.77285	0.00249418	0.0124185	4.43856	3.61249	10.7862	11.4803	11.4395	24.4042	18.2311	19.8692
ENSG00000171148.13_2	TADA3	chr3:9821544-9834695	-	protein_coding	0.826007	1.77277	0.00510295	0.0193652	4.95192	4.12592	15.1675	18.0864	16.2467	35.2623	25.4751	29.8844
ENSG00000148180.19_3	GSN	chr9:123970072-124095121	+	protein_coding	0.82592	1.77266	0.00183011	0.0103502	3.43097	2.60505	5.69399	5.1843	4.4402	10.6208	8.82758	9.98474
ENSG00000070882.12_3	OSBPL3	chr7:24836158-25021253	-	protein_coding	0.825373	1.77199	0.00515508	0.0195023	2.37487	1.5495	1.99649	1.7215	2.07549	3.2886	4.56651	4.84552
ENSG00000099341.11_3	PSMD8	chr19:38865176-38874464	+	protein_coding	0.824675	1.77114	0.000379807	0.00412121	6.36022	5.53554	45.366	46.474	44.3354	88.2534	74.1062	81.7081
ENSG00000145817.16_2	YIPF5	chr5:143537723-143550278	-	protein_coding	0.822133	1.76802	0.000603015	0.00536837	4.87872	4.05658	16.0036	15.1116	15.8182	25.8927	31.5741	28.0679
ENSG00000125378.15_3	BMP4	chr14:54416454-54425479	-	protein_coding	0.821764	1.76757	0.0218936	0.0528993	2.83392	2.01215	2.95949	2.98212	3.16294	4.98321	5.23091	8.7229
ENSG00000089327.14_3	FXYD5	chr19:35645633-35660786	+	protein_coding	0.821743	1.76754	0.0118484	0.0343923	6.39871	5.57697	57.9718	44.148	39.8527	90.3898	88.5349	72.4043
ENSG00000159403.11	C1R	chr12:7187513-7245203	-	protein_coding	0.82044	1.76594	0.000230224	0.00318092	1.57979	0.759351	0.737786	0.620446	0.72239	2.20277	1.98613	1.79292
ENSG00000136156.12_3	ITM2B	chr13:48807294-48844493	+	protein_coding	0.820321	1.7658	0.00535464	0.0199814	4.94192	4.1216	16.801	18.6022	14.1157	28.0985	34.3497	27.2323
ENSG00000135913.10_2	USP37	chr2:219314974-219433084	-	protein_coding	0.82022	1.76567	0.0152711	0.0410506	2.12412	1.3039	1.02584	1.39665	2.09979	2.9745	3.94425	3.2159
ENSG00000164520.11_2	RAET1E	chr6:150204511-150219238	-	protein_coding	0.820114	1.76555	0.00304277	0.013939	1.4146	0.594481	0.488685	0.636801	0.412768	2.05054	1.66296	1.3322
ENSG00000114948.12_2	ADAM23	chr2:207308263-207485854	+	protein_coding	0.819927	1.76532	1.16061e-05	0.000857188	0.857113	0.0371862	0.0373756	0.0178859	0.0231689	0.855951	0.841376	0.739167
ENSG00000131446.16_4	MGAT1	chr5:180211782-180242652	-	protein_coding	0.819436	1.76472	0.000293627	0.00359545	3.57087	2.75144	5.71565	5.44974	6.04959	11.4647	9.96109	11.2824
ENSG00000102048.15_2	ASB9	chrX:15253410-15288589	-	protein_coding	0.818167	1.76316	0.000650214	0.00553894	3.78501	2.96684	7.18701	6.86178	6.4247	11.9098	14.2626	12.294
ENSG00000102181.20_3	CD99L2	chrX:149934810-150067289	-	protein_coding	0.815991	1.76051	0.0100427	0.0307701	3.1195	2.30351	4.34418	4.17984	3.34587	9.65807	7.18166	6.52779
ENSG00000167842.15_2	MIS12	chr17:5389605-5394134	+	protein_coding	0.81597	1.76048	0.0486584	0.0961201	3.15847	2.3425	3.75815	5.06282	3.52245	10.0622	5.23897	9.31397
ENSG00000126247.10_4	CAPNS1	chr19:36630477-36641255	+	protein_coding	0.815916	1.76042	0.00243869	0.0122431	5.69899	4.88307	28.5353	27.2152	29.834	59.1155	44.8153	49.8981
ENSG00000115806.12_2	GORASP2	chr2:171784974-171823639	+	protein_coding	0.815503	1.75991	0.00141198	0.00885563	3.85992	3.04442	6.79951	7.62776	7.34481	14.1601	11.7673	14.8143
ENSG00000164576.11_2	SAP30L	chr5:153825517-153840614	+	protein_coding	0.814829	1.75909	5.06267e-06	0.000675513	3.1764	2.36157	4.23152	4.22116	3.96957	8.02669	8.09959	7.99556
ENSG00000163069.12_2	SGCB	chr4:52886872-52904648	-	protein_coding	0.814494	1.75868	0.00322747	0.0144988	3.44851	2.63402	5.62544	4.66576	5.37207	8.37546	10.7465	10.8145
ENSG00000165244.6_2	ZNF367	chr9:99148223-99180611	-	protein_coding	0.8143	1.75844	0.00555086	0.0204803	4.29451	3.48021	9.74521	9.61752	11.1817	15.5652	21.9227	18.9008
ENSG00000156384.14_2	SFR1	chr10:105881816-105886143	+	protein_coding	0.813356	1.75729	0.0041029	0.0168331	2.87481	2.06145	3.38276	2.82199	3.34148	5.20068	7.11316	6.84475
ENSG00000100906.10_2	NFKBIA	chr14:35870717-35873955	-	protein_coding	0.812993	1.75685	0.000297895	0.00361981	5.48288	4.66988	26.1604	25.0131	22.3452	42.8309	43.1835	45.184
ENSG00000140092.14_2	FBLN5	chr14:92335756-92414331	-	protein_coding	0.812498	1.75625	1.83475e-05	0.00104689	1.0433	0.2308	0.14413	0.156515	0.221255	1.05096	1.10938	1.02339
ENSG00000068697.6_2	LAPTM4A	chr2:20232411-20251789	-	protein_coding	0.811903	1.75553	0.000199787	0.00295498	7.68395	6.87205	118.995	115.207	114.26	189.1	217.752	208.104
ENSG00000135677.10_4	GNS	chr12:65107225-65153227	-	protein_coding	0.81179	1.75539	2.11263e-05	0.00109956	5.33779	4.526	22.3122	22.6595	21.1714	40.5753	39.2013	38.5755
ENSG00000109511.11_3	ANXA10	chr4:169013666-169108841	+	protein_coding	0.811567	1.75512	0.000319654	0.00376034	1.27504	0.463475	0.289707	0.401929	0.449914	1.26568	1.46526	1.53756
ENSG00000157045.8_2	NTAN1	chr16:15131710-15149936	-	protein_coding	0.811394	1.75491	0.000328841	0.003803	3.40019	2.5888	4.73527	4.77912	5.56903	9.99561	9.22043	9.47105
ENSG00000154133.14_2	ROBO4	chr11:124753587-124768396	-	protein_coding	0.811264	1.75475	0.000264426	0.00341099	0.912167	0.100904	0.0925867	0.0381874	0.0874107	1.00167	0.730854	0.92361
ENSG00000105699.16_3	LSR	chr19:35739233-35758867	+	protein_coding	0.811071	1.75451	0.000164177	0.0026666	3.21231	2.40124	4.50541	4.3129	4.03978	8.72287	8.38794	7.72244
ENSG00000141522.11_2	ARHGDIA	chr17:79825597-79829282	-	protein_coding	0.81087	1.75427	0.00173187	0.00999072	7.03721	6.22634	69.1954	75.4522	77.2077	149.099	119.275	124.511
ENSG00000082146.12_2	STRADB	chr2:202252581-202345569	+	protein_coding	0.809864	1.75305	0.0086554	0.0278773	3.20829	2.39842	4.62023	4.01583	4.19869	6.45045	9.85602	8.76154
ENSG00000179364.13_3	PACS2	chr14:105766900-105864484	+	protein_coding	0.809776	1.75294	0.00123083	0.00817851	2.28993	1.48015	2.1021	1.76075	1.5353	4.25858	3.71687	3.71509
ENSG00000168958.19_4	MFF	chr2:228189867-228222552	+	protein_coding	0.808855	1.75182	0.000335073	0.00385677	3.93192	3.12306	7.80195	8.03823	7.31272	13.398	15.5754	13.8974
ENSG00000106799.12_2	TGFBR1	chr9:101866320-101916474	+	protein_coding	0.808729	1.75167	0.00144529	0.00896745	1.36101	0.552278	0.395424	0.596055	0.415802	1.29585	1.65481	1.78058
ENSG00000137076.20_3	TLN1	chr9:35696945-35732392	-	protein_coding	0.808092	1.75089	0.00367315	0.0156588	5.61965	4.81156	25.3506	28.718	27.2789	57.2225	43.4243	44.9558
ENSG00000188690.12_3	UROS	chr10:127473549-127511817	-	protein_coding	0.807814	1.75056	0.000522136	0.00494659	2.8629	2.05509	3.32421	3.01469	3.13398	6.85418	5.61326	6.41207
ENSG00000197019.4_2	SERTAD1	chr19:40927499-40931932	-	protein_coding	0.807772	1.75051	0.00185397	0.0104186	3.07195	2.26418	3.44381	3.7473	4.25476	8.0958	6.49227	7.72553
ENSG00000085449.14_3	WDFY1	chr2:224720433-224810104	-	protein_coding	0.807174	1.74978	0.0077046	0.0256983	3.52852	2.72134	5.38789	5.2603	6.1724	8.36614	11.9495	11.6694
ENSG00000125952.18_2	MAX	chr14:65472892-65569413	-	protein_coding	0.807092	1.74968	0.0030977	0.0140934	3.74049	2.9334	7.38147	5.5499	7.12017	13.1579	12.6645	11.3425
ENSG00000185483.11_2	ROR1	chr1:64239693-64647181	+	protein_coding	0.806917	1.74947	0.00122118	0.00814006	1.85469	1.04777	0.908384	1.02317	1.2884	2.33918	2.86341	2.66724
ENSG00000081320.10_3	STK17B	chr2:196998290-197041227	-	protein_coding	0.806852	1.74939	0.0154967	0.0415424	2.36218	1.55533	1.86476	1.80921	2.15449	2.99166	5.27784	4.42373
ENSG00000143344.15_2	RGL1	chr1:183605220-183897665	+	protein_coding	0.80594	1.74828	0.000404662	0.00426178	1.03022	0.224278	0.15239	0.156614	0.196068	0.870413	1.0483	1.22355
ENSG00000146476.10_2	ARMT1	chr6:151773393-151791236	+	protein_coding	0.804703	1.74679	0.0229987	0.0548531	3.87785	3.07315	5.781	9.00763	7.78421	10.9394	15.7724	14.8661
ENSG00000144580.13_3	CNOT9	chr2:219433303-219461803	+	protein_coding	0.804465	1.7465	0.00597928	0.0215178	3.08855	2.28408	4.50262	3.6879	3.47901	6.95757	6.69475	9.05216
ENSG00000171992.12_2	SYNPO	chr5:149980642-150038782	+	protein_coding	0.804305	1.7463	0.000281324	0.00353842	3.47795	2.67365	5.21338	5.51183	5.41968	11.1097	9.39823	9.9853
ENSG00000119004.15_3	CYP20A1	chr2:204103663-204170334	+	protein_coding	0.80356	1.7454	0.0012383	0.00820434	2.2769	1.47334	1.9006	1.55604	1.88737	3.5086	3.68219	4.39206
ENSG00000126003.6_2	PLAGL2	chr20:30780306-30795594	-	protein_coding	0.803203	1.74497	0.000149728	0.00252659	3.63114	2.82794	6.11217	5.63192	6.58993	11.2601	11.3405	11.5724
ENSG00000198546.14_3	ZNF511	chr10:135121979-135126666	+	protein_coding	0.802914	1.74462	0.0041711	0.0170031	4.14182	3.3389	9.38783	9.4858	8.51053	20.019	14.6509	15.7219
ENSG00000214063.10_3	TSPAN4	chr11:842808-867116	+	protein_coding	0.802628	1.74428	0.00229309	0.0118067	4.15506	3.35244	10.1408	9.03131	8.53406	18.9125	14.8418	16.9253
ENSG00000116030.16_2	SUMO1	chr2:203070903-203103331	-	protein_coding	0.802578	1.74422	0.0191393	0.0479461	5.60875	4.80618	27.2037	26.5315	27.2016	37.283	62.4636	46.8277
ENSG00000185697.16_3	MYBL1	chr8:67474410-67526482	-	protein_coding	0.802168	1.74372	0.0204249	0.0502678	2.66422	1.86206	2.58748	2.38479	2.95623	3.82093	6.7735	5.7965
ENSG00000174775.16_2	HRAS	chr11:532242-537287	-	protein_coding	0.80142	1.74282	0.034684	0.0740702	4.73841	3.93699	12.8744	12.579	18.0709	33.5212	20.4845	24.6446
ENSG00000165801.9_2	ARHGEF40	chr14:21538429-21558399	+	protein_coding	0.799865	1.74094	0.000612824	0.00539698	2.68885	1.88899	2.71757	2.93232	2.4755	6.02358	5.06565	5.29273
ENSG00000180304.14_3	OAZ2	chr15:64979772-64995480	-	protein_coding	0.799553	1.74056	0.0370932	0.0778504	3.34927	2.54972	4.18627	3.64557	7.33165	9.51667	9.21665	8.85161
ENSG00000107104.18_3	KANK1	chr9:470291-746106	+	protein_coding	0.799068	1.73998	0.000118485	0.00225229	1.17406	0.374996	0.280535	0.276983	0.333762	1.11599	1.38064	1.28074
ENSG00000161526.14_3	SAP30BP	chr17:73663196-73704142	+	protein_coding	0.798203	1.73893	0.00958388	0.0297952	3.57801	2.7798	4.82611	6.187	6.73546	13.076	10.2136	9.79041
ENSG00000099377.13_3	HSD3B7	chr16:30996528-31000473	+	protein_coding	0.79816	1.73888	0.00131153	0.00849012	1.55344	0.755284	0.614185	0.852281	0.608529	1.86142	1.72906	2.23821
ENSG00000108828.15_2	VAT1	chr17:41166622-41177140	-	protein_coding	0.79776	1.7384	0.00104938	0.00738558	6.29403	5.49627	46.887	44.6758	41.046	85.8133	71.664	75.59
ENSG00000100612.13_2	DHRS7	chr14:60610838-60636574	-	protein_coding	0.79771	1.73834	0.023826	0.0562844	3.45327	2.65556	7.39699	4.31037	4.61003	9.21344	9.46046	11.2997
ENSG00000168994.13_2	PXDC1	chr6:3722848-3752260	-	protein_coding	0.797587	1.73819	0.000252723	0.00332437	4.92531	4.12772	16.1417	16.9512	16.3603	32.0582	27.7395	28.5283
ENSG00000142669.14_3	SH3BGRL3	chr1:26605667-26608013	+	protein_coding	0.797093	1.7376	0.000605792	0.00537308	6.40455	5.60746	49.5038	47.3236	46.4852	91.4199	75.9065	84.538
ENSG00000124942.13_4	AHNAK	chr11:62201014-62323707	-	protein_coding	0.797089	1.73759	0.000904197	0.00677129	5.92031	5.12322	31.5539	33.8503	36.3178	54.4122	64.4828	60.2119
ENSG00000150782.11_2	IL18	chr11:112013974-112034840	-	protein_coding	0.796844	1.7373	0.000315802	0.00373495	5.13296	4.33612	18.2894	20.4023	18.9584	32.5686	36.7239	33.1176
ENSG00000197409.7_3	HIST1H3D	chr6:26197068-26197478	-	protein_coding	0.795453	1.73562	0.0110921	0.0328628	1.88314	1.08769	0.825881	1.47237	1.12665	3.2359	2.14135	2.77213
ENSG00000136699.19_3	SMPD4	chr2:130908965-130940323	-	protein_coding	0.795394	1.73555	0.0068096	0.0235716	3.86173	3.06633	6.96785	8.20104	7.01669	11.0478	14.3673	15.5951
ENSG00000260027.4_3	HOXB7	chr17:46684589-46710934	-	protein_coding	0.795007	1.73509	0.000244511	0.00328215	4.65875	3.86375	13.6534	13.3332	13.6902	24.998	22.1763	25.7479
ENSG00000128564.6_2	VGF	chr7:100805790-100808874	-	protein_coding	0.794812	1.73485	0.000926318	0.0068423	0.959724	0.164913	0.141056	0.127133	0.0955921	1.07348	0.719715	1.06329
ENSG00000120896.13_3	SORBS3	chr8:22402499-22433301	+	protein_coding	0.794784	1.73482	0.0406998	0.0834666	3.61234	2.81756	5.62905	6.35071	6.19003	13.8523	7.49884	13.4917
ENSG00000104951.15_3	IL4I1	chr19:50392911-50432796	-	protein_coding	0.794184	1.7341	0.00335306	0.0148306	0.939034	0.14485	0.125089	0.131668	0.0614682	1.27536	0.74536	0.774588
ENSG00000123146.19_3	ADGRE5	chr19:14491313-14519537	+	protein_coding	0.793987	1.73386	0.00118208	0.00798503	4.87821	4.08422	15.686	16.1269	16.0761	32.5509	26.1933	26.8802
ENSG00000204941.13_2	PSG5	chr19:43670408-43690688	-	protein_coding	0.793856	1.7337	0.00172742	0.00998871	3.04353	2.24968	4.3443	3.7869	3.20453	7.45825	6.83868	7.454
ENSG00000115234.10_2	SNX17	chr2:27593363-27600400	+	protein_coding	0.792528	1.73211	0.00279079	0.0132799	5.15758	4.36505	21.1395	19.6767	18.1155	39.3493	30.4275	34.8602
ENSG00000136891.13_2	TEX10	chr9:103064359-103115221	-	protein_coding	0.791813	1.73125	0.00380627	0.0160856	2.91048	2.11867	2.6679	3.62705	3.82643	6.07952	6.87617	6.62266
ENSG00000173193.13_3	PARP14	chr3:122399465-122449687	+	protein_coding	0.790745	1.72997	0.00931193	0.0292453	4.35014	3.55939	12.1741	9.7313	10.5899	16.4437	23.5777	18.7872
ENSG00000112655.15_3	PTK7	chr6:43044006-43129457	+	protein_coding	0.790661	1.72987	0.00163436	0.00967137	1.16338	0.37272	0.379102	0.277032	0.232541	1.50422	1.2395	1.00362
ENSG00000168824.14_3	HGNC:18790	chr4:4349867-4420785	+	protein_coding	0.790514	1.72969	0.00559839	0.0205725	1.01879	0.228277	0.106023	0.23728	0.174688	1.30353	0.680504	1.14895
ENSG00000169247.11_2	SH3TC2	chr5:148303202-148442726	-	protein_coding	0.788611	1.72741	6.66727e-05	0.00172811	0.936027	0.147416	0.0926728	0.0870344	0.143923	0.826174	1.00714	0.910717
ENSG00000064012.21_4	CASP8	chr2:202098166-202152434	+	protein_coding	0.787766	1.7264	0.00238287	0.0120817	2.86	2.07223	2.92009	3.07251	3.65859	5.52485	7.03576	6.29859
ENSG00000175591.11_3	P2RY2	chr11:72929343-72947397	+	protein_coding	0.787534	1.72612	0.00231877	0.0118974	1.19737	0.409836	0.434843	0.241087	0.316777	1.0759	1.60513	1.22996
ENSG00000108797.11_2	CNTNAP1	chr17:40834631-40851832	+	protein_coding	0.787171	1.72569	0.000386262	0.00415786	3.87819	3.09102	7.01074	7.82479	7.75162	14.473	12.6302	14.0756
ENSG00000271503.5_2	CCL5	chr17:34198495-34207797	-	protein_coding	0.786758	1.72519	0.0316325	0.0691369	4.40612	3.61936	14.5985	11.2835	8.68731	24.5041	19.34	17.3721
ENSG00000254470.2_2	AP5B1	chr11:65543364-65548273	-	protein_coding	0.786202	1.72453	0.000466555	0.00459992	2.42392	1.63771	1.96688	2.32579	2.05357	4.8011	4.17992	4.14257
ENSG00000130640.13_3	TUBGCP2	chr10:135092134-135125841	-	protein_coding	0.786158	1.72448	0.000660667	0.00559228	3.83107	3.04491	7.15126	7.40068	7.209	14.8986	12.2582	12.676
ENSG00000179820.15_3	MYADM	chr19:54369477-54379691	+	protein_coding	0.785467	1.72365	0.000244171	0.00328215	4.68364	3.89817	13.0655	14.8032	13.9106	25.8301	23.364	24.9642
ENSG00000267645.5_3	POLR2J2	chr7:102277496-102312088	-	protein_coding	0.784817	1.72287	0.00219852	0.0115107	4.30887	3.52406	11.5033	10.0806	9.98884	21.3812	16.8669	18.47
ENSG00000259330.2_2	INAFM2	chr15:40615865-40618916	+	protein_coding	0.783931	1.72182	3.11004e-05	0.00125241	4.04516	3.26123	8.2987	8.48708	8.99138	15.7571	15.0271	15.7528
ENSG00000073464.11_4	CLCN4	chrX:10124985-10205700	+	protein_coding	0.783355	1.72113	0.000116344	0.00225129	2.56464	1.78129	2.46832	2.24876	2.60434	4.81391	4.78504	5.1564
ENSG00000106803.9_2	SEC61B	chr9:101984346-101992897	+	protein_coding	0.781063	1.7184	9.30929e-05	0.00202255	5.96693	5.18587	37.2877	33.2348	35.7942	62.1569	60.3257	62.1849
ENSG00000101825.7_2	MXRA5	chrX:3226606-3264682	-	protein_coding	0.780045	1.71718	0.000480406	0.00468247	0.905848	0.125802	0.101128	0.116671	0.056447	0.705187	0.916469	1.01274
ENSG00000274791.1_2	F8A2	chrX:154611764-154612879	+	protein_coding	0.779544	1.71659	0.0031566	0.0142843	2.09893	1.31938	1.3669	1.65905	1.46954	4.00069	2.89445	3.03687
ENSG00000175416.12_2	CLTB	chr5:175819456-175843570	-	protein_coding	0.779337	1.71634	0.00138986	0.00878673	4.74201	3.96267	12.7003	15.8241	15.4432	25.8988	24.7304	26.6873
ENSG00000168385.17_3	SEPT2	chr2:242254515-242293442	+	protein_coding	0.778761	1.71566	0.0100893	0.0308545	4.58954	3.81078	16.4349	11.3649	11.8193	25.0261	22.9883	21.354
ENSG00000137819.13_3	PAQR5	chr15:69591286-69700119	+	protein_coding	0.778744	1.71564	0.00323424	0.014504	1.90168	1.12294	1.15613	1.1079	1.27296	2.3174	3.37978	2.59039
ENSG00000181754.6_2	AMIGO1	chr1:110046797-110052360	-	protein_coding	0.778415	1.71525	0.00192124	0.0106413	1.64017	0.861759	0.801384	0.927776	0.728159	2.37607	1.72702	2.28947
ENSG00000169891.17_2	REPS2	chrX:16964814-17171403	+	protein_coding	0.778108	1.71488	0.0011609	0.00787473	1.03126	0.253155	0.318942	0.167237	0.0996048	1.15802	1.07793	0.90386
ENSG00000117394.20_2	SLC2A1	chr1:43391046-43424844	-	protein_coding	0.777998	1.71475	0.000628603	0.00545985	5.11347	4.33547	18.0628	20.0264	19.5289	37.0078	31.7293	32.3513
ENSG00000113068.9_2	PFDN1	chr5:139624624-139682706	-	protein_coding	0.777923	1.71466	0.0168286	0.0437879	5.05072	4.2728	20.6653	15.9934	18.6189	33.2649	25.6774	38.8347
ENSG00000140564.11_3	FURIN	chr15:91411822-91426688	+	protein_coding	0.777638	1.71432	0.000215001	0.00307523	4.74505	3.96741	15.2739	14.9779	13.7202	27.3271	24.7103	25.4786
ENSG00000179886.5_2	TIGD5	chr8:144680005-144685394	+	protein_coding	0.777468	1.71412	0.00267873	0.0129533	2.36423	1.58676	2.08908	1.85182	2.07635	4.96067	3.59252	3.98614
ENSG00000167306.19_3	MYO5B	chr18:47349183-47721463	-	protein_coding	0.776484	1.71295	0.000500245	0.00481325	1.69814	0.921655	1.07983	0.759731	0.857219	2.14091	2.33338	2.26311
ENSG00000198873.11_3	GRK5	chr10:120967101-121219254	+	protein_coding	0.776424	1.71288	0.000192102	0.00289201	2.06296	1.28653	1.63675	1.38144	1.31179	3.14617	3.13469	3.25545
ENSG00000197956.9_2	S100A6	chr1:153507075-153508720	-	protein_coding	0.775411	1.71168	0.00168	0.00980204	9.3481	8.57269	419.149	375.735	347.716	714.042	613.89	628.576
ENSG00000196396.9_2	PTPN1	chr20:49126858-49201778	+	protein_coding	0.775168	1.71139	0.000637023	0.00548698	5.39462	4.61945	21.3072	23.7432	25.908	40.9563	40.2759	41.9868
ENSG00000182871.14_3	COL18A1	chr21:46825052-46933634	+	protein_coding	0.775029	1.71122	0.00058479	0.00528371	5.55327	4.77824	27.1452	26.5235	25.673	50.576	42.0991	45.5784
ENSG00000123384.13_3	LRP1	chr12:57522276-57607134	+	protein_coding	0.773874	1.70986	0.00027747	0.0035087	2.65401	1.88014	2.89351	2.73311	2.43182	5.54128	5.34707	5.00589
ENSG00000274322.1_4	AL136531.2	chr20:1298215-1373740	-	protein_coding	0.773468	1.70937	0.0416812	0.085026	1.20896	0.435491	0.132647	0.922776	0.135702	1.50154	1.1508	1.29611
ENSG00000204287.13_2	HLA-DRA	chr6:32407619-32412823	+	protein_coding	0.773145	1.70899	0.0193762	0.0483305	1.04436	0.271214	0	0.239128	0.418452	0.743958	1.4529	1.05086
ENSG00000171159.4_2	C9orf16	chr9:130922539-130926207	+	protein_coding	0.77313	1.70897	0.0357555	0.0757168	5.50736	4.73423	29.2494	29.0457	19.7461	44.4628	36.039	54.8888
ENSG00000163659.12_3	TIPARP	chr3:156391024-156424559	+	protein_coding	0.772959	1.70877	0.0088685	0.0283303	4.56826	3.7953	12.3956	12.4307	13.8743	18.4993	27.1842	23.2955
ENSG00000175701.10_3	LINC00116	chr2:110969106-111002997	-	protein_coding	0.772391	1.7081	0.000742395	0.00602505	3.60762	2.83522	6.18234	6.64628	5.61831	10.9743	10.5053	12.1477
ENSG00000157150.4_2	TIMP4	chr3:12194551-12200851	-	protein_coding	0.772379	1.70808	0.0010559	0.00741361	3.02996	2.25758	3.84559	4.23276	3.31244	7.6479	6.92888	6.94705
ENSG00000188747.8_4	NOXA1	chr9:140317802-140328858	+	protein_coding	0.771695	1.70727	0.00342648	0.01501	1.30961	0.537916	0.640854	0.510008	0.235201	1.56746	1.44906	1.42211
ENSG00000139433.9_3	GLTP	chr12:110288748-110318293	-	protein_coding	0.771619	1.70718	6.2797e-05	0.00168175	4.71291	3.9413	14.2373	15.0472	13.8265	24.2202	25.5641	25.9242
ENSG00000075702.16_3	WDR62	chr19:36545783-36596008	+	protein_coding	0.771479	1.70702	8.66153e-05	0.0019533	3.02728	2.2558	3.67634	3.90311	3.75127	7.63508	6.79941	7.04589
ENSG00000152229.18_2	PSTPIP2	chr18:43563502-43652238	-	protein_coding	0.770525	1.70589	0.00384509	0.0161641	1.37661	0.606086	0.482042	0.617929	0.470721	1.22325	1.95765	1.66237
ENSG00000135074.15_3	ADAM19	chr5:156822542-157002783	-	protein_coding	0.770435	1.70578	0.00218035	0.0114566	1.06603	0.295597	0.342493	0.280243	0.0758347	1.22676	1.09436	0.967875
ENSG00000144136.10_3	SLC20A1	chr2:113403434-113421404	+	protein_coding	0.770415	1.70576	0.00036766	0.00404916	4.26984	3.49943	10.0242	10.2209	10.6929	16.6468	19.0993	19.2397
ENSG00000166275.15_3	BORCS7	chr10:104613980-104624718	+	protein_coding	0.770374	1.70571	0.0139762	0.0386136	3.13571	2.36534	5.05915	3.62822	3.87853	6.22802	8.72788	8.65593
ENSG00000136802.11_2	LRRC8A	chr9:131644391-131680318	+	protein_coding	0.77028	1.7056	0.00160396	0.00956229	4.74324	3.97296	14.5533	15.4032	14.1772	27.1801	28.0347	22.4809
ENSG00000108370.16_3	RGS9	chr17:63096930-63223821	+	protein_coding	0.769887	1.70514	0.000143699	0.00248297	1.20429	0.4344	0.395491	0.380787	0.280703	1.2226	1.4247	1.27017
ENSG00000013375.15_3	PGM3	chr6:83870869-83903655	-	protein_coding	0.769763	1.70499	0.037525	0.0785763	3.04987	2.28011	3.13223	3.15719	5.67047	6.67201	8.56091	6.7428
ENSG00000146834.13_2	MEPCE	chr7:100026413-100031749	+	protein_coding	0.769688	1.7049	0.00756179	0.0253863	4.33774	3.56805	9.31112	10.6765	12.8564	20.3711	16.7945	20.7398
ENSG00000135480.15_3	KRT7	chr12:52626304-52645970	+	protein_coding	0.768998	1.70409	0.000452308	0.0045387	6.87261	6.10361	65.844	69.1405	68.355	125.84	106.378	117.145
ENSG00000166888.11_3	STAT6	chr12:57489191-57525922	-	protein_coding	0.768473	1.70347	0.00062437	0.00544573	3.60573	2.83726	6.11324	6.57585	5.7733	12.2931	10.5805	10.7205
ENSG00000160408.14_3	ST6GALNAC6	chr9:130647600-130667687	-	protein_coding	0.768302	1.70326	0.0041292	0.0168841	2.43153	1.66323	2.24423	2.05162	2.20923	5.29279	4.38261	3.63503
ENSG00000176438.12_2	SYNE3	chr14:95873603-95942173	-	protein_coding	0.768216	1.70316	7.40021e-05	0.00181261	1.24785	0.479636	0.464004	0.405845	0.317269	1.40733	1.37482	1.34292
ENSG00000144591.18_2	GMPPA	chr2:220363589-220371711	+	protein_coding	0.768101	1.70303	0.00411028	0.0168413	3.13948	2.37138	4.23096	4.22415	4.06956	9.46088	6.73501	7.45674
ENSG00000075213.10_4	SEMA3A	chr7:83585093-84122040	-	protein_coding	0.768052	1.70297	0.00625748	0.022172	2.08268	1.31463	1.35672	1.47761	1.63565	2.59576	4.01247	3.21704
ENSG00000117984.13_3	CTSD	chr11:1773982-1785803	-	protein_coding	0.76748	1.70229	0.0215162	0.0521772	6.51808	5.7506	56.8086	55.7175	46.5988	116.272	86.6663	73.8826
ENSG00000101152.10_2	DNAJC5	chr20:62526535-62567384	+	protein_coding	0.767103	1.70185	0.00151348	0.00921452	4.91657	4.14947	15.8736	16.8195	17.5883	33.1303	26.6945	28.1457
ENSG00000097007.17_3	ABL1	chr9:133589333-133763062	+	protein_coding	0.766328	1.70094	0.000132969	0.00238814	4.67862	3.91229	13.1603	14.1933	14.8645	25.4214	24.0814	24.3458
ENSG00000106605.10_3	BLVRA	chr7:43798279-43846941	+	protein_coding	0.766197	1.70078	0.00181761	0.0103249	4.55324	3.78704	14.2465	12.1704	12.1001	24.9578	20.7636	21.9081
ENSG00000178980.14_3	SELENOW	chr19:48281829-48287943	+	protein_coding	0.765297	1.69972	0.00204923	0.0110415	2.99411	2.22881	4.10513	3.6238	3.36324	7.95865	6.52421	6.50316
ENSG00000151014.5_2	NOCT	chr4:139936943-139967093	+	protein_coding	0.764299	1.69854	4.12794e-05	0.00141982	3.26118	2.49688	4.78221	4.56704	4.58719	8.56913	8.19975	9.01138
ENSG00000177614.10_3	PGBD5	chr1:230450228-230562117	-	protein_coding	0.764127	1.69834	0.000193412	0.0028998	0.860188	0.0960607	0.0666057	0.0708683	0.0690832	0.951604	0.805035	0.698046
ENSG00000141698.16_2	NT5C3B	chr17:39981433-39992515	-	protein_coding	0.764037	1.69824	0.00182815	0.0103502	4.28402	3.51998	10.0995	10.4177	10.9118	21.0878	16.4034	18.2337
ENSG00000277203.1_2	F8A1	chrX:154114624-154116336	+	protein_coding	0.763918	1.6981	0.000468876	0.0046054	3.02723	2.26331	3.7244	3.75075	3.9302	7.78283	7.29376	6.4383
ENSG00000184840.11_2	TMED9	chr5:177019159-177023125	+	protein_coding	0.763714	1.69786	0.000114016	0.00223356	6.64225	5.87853	58.4144	59.3208	55.8182	105.067	95.2537	96.6225
ENSG00000125633.10_3	CCDC93	chr2:118673054-118771709	-	protein_coding	0.763704	1.69784	0.00482268	0.0186552	3.23976	2.47606	4.23389	4.44338	5.04522	7.07573	9.72046	8.73651
ENSG00000096070.19_3	BRPF3	chr6:36164521-36200567	+	protein_coding	0.763568	1.69768	0.00755616	0.0253862	2.95972	2.19615	3.20601	3.7424	3.8245	7.08529	5.47336	7.99635
ENSG00000163535.17_4	SGO2	chr2:201374731-201448505	+	protein_coding	0.762256	1.69614	0.000886198	0.00671911	2.80003	2.03778	2.66227	3.34571	3.34995	5.9026	6.18753	5.80907
ENSG00000145287.10_2	PLAC8	chr4:84011201-84058228	-	protein_coding	0.762026	1.69587	0.000815902	0.00639256	5.39282	4.63079	21.4604	24.0132	26.0666	39.28	42.2196	41.6017
ENSG00000272896.1_4	AL355987.3	chr9:139685831-139695047	+	protein_coding	0.76201	1.69585	0.00333161	0.0147535	0.855469	0.0934588	0.150825	0	0.05534	0.841536	1.03638	0.579523
ENSG00000115350.11_2	POLE4	chr2:75185619-75197255	+	protein_coding	0.761915	1.69574	0.0074199	0.0250494	4.9426	4.18069	16.6245	16.9892	17.8108	36.238	25.0918	28.9312
ENSG00000183287.13_4	CCBE1	chr18:57098172-57364612	-	protein_coding	0.761268	1.69498	0.00133112	0.00857192	1.36244	0.601171	0.473526	0.512141	0.566613	1.32008	1.88849	1.53648
ENSG00000154553.13_2	PDLIM3	chr4:186421814-186456766	-	protein_coding	0.760072	1.69358	0.000669488	0.00563094	0.979504	0.219431	0.134949	0.188208	0.170301	1.11998	0.776509	1.03555
ENSG00000174804.3_2	FZD4	chr11:86656721-86666433	-	protein_coding	0.75971	1.69315	0.00606078	0.0217095	3.28569	2.52598	5.56038	4.78784	4.032	7.62259	9.62309	9.12476
ENSG00000127952.16_2	STYXL1	chr7:75625656-75677322	-	protein_coding	0.759603	1.69302	0.000919052	0.00680927	3.14076	2.38116	4.31255	4.63036	3.72673	8.20974	7.9594	7.31501
ENSG00000108679.12_3	LGALS3BP	chr17:76967320-76976191	-	protein_coding	0.759469	1.69287	0.0161441	0.0426524	7.70597	6.94651	105.62	143.219	121.028	246.75	207.595	175.145
ENSG00000117899.10_4	MESD	chr15:81238630-81282219	-	protein_coding	0.759158	1.6925	0.00317695	0.0143424	3.84189	3.08274	6.98811	8.87854	6.7064	12.5837	13.412	14.0603
ENSG00000182718.16_3	ANXA2	chr15:60639333-60695082	-	protein_coding	0.758977	1.69229	6.58856e-05	0.00172293	7.55764	6.79866	109.678	114.062	107.346	181.586	184.086	196.873
ENSG00000181896.11_3	ZNF101	chr19:19779605-19794318	+	protein_coding	0.758522	1.69176	0.0072404	0.024614	1.87701	1.11849	1.19232	0.961879	1.37968	2.08859	2.90708	3.10672
ENSG00000127838.13_2	PNKD	chr2:219135115-219211516	+	protein_coding	0.757937	1.69107	0.00426672	0.0172725	4.22173	3.46379	10.6969	10.5213	8.96647	20.5534	15.876	16.8572
ENSG00000138092.10_2	CENPO	chr2:25016005-25045245	+	protein_coding	0.757409	1.69045	0.00834808	0.0271364	3.79053	3.03312	6.39661	8.1777	7.08008	12.3279	15.3736	11.1419
ENSG00000141699.10_4	RETREG3	chr17:40731531-40762641	-	protein_coding	0.756249	1.68909	0.000620648	0.0054165	3.78053	3.02428	7.23983	7.81993	6.40994	12.4973	13.2455	12.497
ENSG00000142227.10_3	EMP3	chr19:48824766-48833810	+	protein_coding	0.755155	1.68781	0.000861346	0.00662744	5.34439	4.58923	25.1008	23.2782	21.0099	42.0665	37.6915	39.2446
ENSG00000002919.14_2	SNX11	chr17:46180719-46200436	+	protein_coding	0.754851	1.68746	0.00201717	0.0109292	3.42228	2.66743	5.18869	5.78835	5.10329	10.8541	9.95024	8.49145
ENSG00000197586.12_4	ENTPD6	chr20:25176329-25207365	+	protein_coding	0.754471	1.68701	0.00384041	0.0161557	3.49047	2.736	5.59107	5.62373	5.77319	11.7296	8.5177	10.7182
ENSG00000187713.6_3	TMEM203	chr9:140098534-140100090	-	protein_coding	0.754302	1.68682	0.00116742	0.00790428	5.64583	4.89153	27.2874	29.4903	29.3203	54.9478	44.8871	47.8899
ENSG00000171150.7_2	SOCS5	chr2:46926091-46990268	+	protein_coding	0.753725	1.68614	0.0229154	0.0547288	3.30726	2.55353	4.68389	4.56692	5.39454	6.54316	10.9175	9.78976
ENSG00000172594.12_2	SMPDL3A	chr6:123110194-123130865	+	protein_coding	0.753102	1.68541	0.0325139	0.0705258	2.17425	1.42114	2.50134	1.58864	1.11892	2.93556	4.0047	3.66826
ENSG00000087116.14_3	ADAMTS2	chr5:178537852-178772431	-	protein_coding	0.752825	1.68509	0.000222424	0.00311653	0.752825	0	0	0	0	0.723045	0.55596	0.784736
ENSG00000137509.10_4	PRCP	chr11:82534544-82681626	-	protein_coding	0.75246	1.68466	0.000772757	0.00619042	2.688	1.93554	2.6777	3.15473	2.6631	5.75325	4.96755	5.64046
ENSG00000204186.7_2	ZDBF2	chr2:207139387-207179152	+	protein_coding	0.751886	1.68399	0.0119463	0.034553	1.75728	1.0054	1.09852	0.887984	1.04198	1.6899	2.8698	2.71158
ENSG00000015532.9_2	XYLT2	chr17:48423453-48440499	+	protein_coding	0.751661	1.68373	0.000584473	0.00528371	3.85378	3.10212	7.2551	7.70356	7.81196	14.6655	12.2416	13.5688
ENSG00000155629.14_3	PIK3AP1	chr10:98353069-98480271	-	protein_coding	0.750914	1.68286	0.00021001	0.00302171	1.02938	0.27847	0.184702	0.28973	0.167819	0.968282	1.14651	1.01283
ENSG00000115446.11_2	UNC50	chr2:99225042-99234978	+	protein_coding	0.750499	1.68237	0.00254769	0.0125775	4.47206	3.72156	12.8349	12.1343	11.6335	18.215	23.2709	22.4394
ENSG00000182901.16_3	RGS7	chr1:240938815-241520530	-	protein_coding	0.749902	1.68168	0.000922032	0.0068279	1.32442	0.574518	0.406345	0.510912	0.554212	1.51152	1.7319	1.28912
ENSG00000135617.3_2	PRADC1	chr2:73455134-73460366	-	protein_coding	0.749401	1.68109	0.00184878	0.0104064	4.47496	3.72556	13.124	12.0493	11.5594	24.0052	19.2613	20.7067
ENSG00000008294.20_2	SPAG9	chr17:49039535-49198226	-	protein_coding	0.749043	1.68068	0.00506459	0.0192752	4.21811	3.46906	9.96194	9.60307	10.6831	14.6246	19.8225	18.8148
ENSG00000197461.13_3	PDGFA	chr7:536895-559933	-	protein_coding	0.747695	1.67911	0.00221367	0.011563	2.63733	1.88964	3.23907	2.53871	2.39153	5.12518	5.57999	4.97589
ENSG00000182195.7_2	LDOC1	chrX:140269930-140271310	-	protein_coding	0.747511	1.67889	0.00249233	0.0124185	5.59099	4.84348	29.5739	27.1412	26.5048	52.5915	41.2843	48.4192
ENSG00000162975.4_3	KCNF1	chr2:11052063-11054351	+	protein_coding	0.746817	1.67809	0.00663116	0.0231678	0.810975	0.0641584	0.041937	0	0.096729	1.07553	0.486275	0.750475
ENSG00000171155.7_2	C1GALT1C1	chrX:119759648-119764005	-	protein_coding	0.746454	1.67766	0.0010143	0.00721864	5.17632	4.42986	21.1182	20.7648	19.7999	31.289	37.9157	36.6271
ENSG00000100526.19_3	CDKN3	chr14:54863567-54886936	+	protein_coding	0.746192	1.67736	0.00177518	0.0101707	4.70026	3.95407	14.4668	15.3943	13.6821	22.0303	27.2967	25.9603
ENSG00000180739.13_3	S1PR5	chr19:10623418-10628607	-	protein_coding	0.746062	1.67721	0.0012017	0.00806537	1.44357	0.697504	0.613621	0.674226	0.578679	1.94486	1.82987	1.41457
ENSG00000161638.10_3	ITGA5	chr12:54789045-54813244	-	protein_coding	0.745877	1.67699	0.00801365	0.0264046	5.05495	4.30908	20.8301	18.9748	16.8626	38.3369	30.946	28.2321
ENSG00000108852.14_3	MPP2	chr17:41952725-41987079	-	protein_coding	0.745825	1.67693	0.000439253	0.00448171	2.18322	1.4374	1.65724	1.78828	1.68121	3.97744	3.38403	3.29305
ENSG00000137628.16_3	DDX60	chr4:169137444-169239958	-	protein_coding	0.745749	1.67684	0.0114207	0.0334698	2.05711	1.31136	1.52589	1.47098	1.44902	2.3628	4.01905	3.27002
ENSG00000140950.15_2	TLDC1	chr16:84510027-84587639	-	protein_coding	0.745359	1.67639	0.000612659	0.00539698	3.32816	2.5828	5.28121	5.23338	4.49204	9.32937	9.36707	8.46016
ENSG00000146425.10_2	DYNLT1	chr6:159057506-159065771	-	protein_coding	0.745117	1.67611	0.000293471	0.00359545	5.13491	4.38979	20.5374	20.8451	18.5807	33.9253	35.9199	32.6419
ENSG00000125503.12_2	PPP1R12C	chr19:55602281-55628927	-	protein_coding	0.744729	1.67566	0.000354685	0.00395785	3.148	2.40327	4.1455	4.18976	4.54366	8.45271	7.25297	7.92819
ENSG00000072163.19_3	LIMS2	chr2:128395956-128439360	-	protein_coding	0.744646	1.67556	0.00100994	0.00719861	1.16568	0.421029	0.338927	0.401901	0.278653	1.49748	1.10674	1.14583
ENSG00000174282.11_2	ZBTB4	chr17:7362685-7387582	-	protein_coding	0.744572	1.67548	3.98805e-05	0.00139862	4.01517	3.2706	8.77352	8.47288	8.70765	15.9703	14.8989	14.6677
ENSG00000135925.8_2	WNT10A	chr2:219745085-219764303	+	protein_coding	0.744498	1.67539	0.000196673	0.00293215	1.50807	0.763567	0.821171	0.682869	0.596498	1.89684	1.80586	1.83092
ENSG00000123342.15_2	MMP19	chr12:56229217-56236750	-	protein_coding	0.744198	1.67504	0.000235706	0.00322014	1.29979	0.55559	0.456285	0.377763	0.582439	1.42242	1.46376	1.50021
ENSG00000136944.17_3	LMX1B	chr9:129376722-129463311	+	protein_coding	0.743999	1.67481	0.0341724	0.0731808	1.2203	0.476297	0.41369	0.125933	0.691503	1.13334	1.03358	1.91553
ENSG00000171914.16_3	TLN2	chr15:62682725-63136830	+	protein_coding	0.743634	1.67439	0.000669424	0.00563094	1.47198	0.728343	0.556065	0.710759	0.708216	1.7005	1.61526	2.02252
ENSG00000174136.11_2	RGMB	chr5:98104354-98134347	+	protein_coding	0.743564	1.67431	0.00241332	0.0121648	3.13732	2.39375	4.26165	4.23001	4.27413	6.58248	8.69271	8.26881
ENSG00000106665.15_2	CLIP2	chr7:73703805-73820273	+	protein_coding	0.743389	1.6741	0.00283822	0.0134139	1.49143	0.748046	0.512773	0.86356	0.680488	2.0641	1.82433	1.5685
ENSG00000161860.7_3	SYCE2	chr19:13009600-13030090	-	protein_coding	0.742871	1.6735	0.011937	0.0345467	0.993318	0.250447	0.218035	0.175228	0.175966	1.17347	0.578536	1.29958
ENSG00000167034.9_2	NKX3-1	chr8:23536206-23540440	-	protein_coding	0.742869	1.6735	0.000687584	0.00574349	2.15645	1.41358	1.41463	1.83036	1.76632	3.27104	3.59453	3.5154
ENSG00000118640.10_2	VAMP8	chr2:85788685-85809154	+	protein_coding	0.74282	1.67344	0.00126246	0.00831663	6.39206	5.64924	50.2088	50.0702	47.3351	92.0903	83.3493	74.4437
ENSG00000119392.14_2	GLE1	chr9:131266979-131304567	+	protein_coding	0.742094	1.6726	0.000248804	0.00330337	5.35451	4.61242	23.6446	24.3592	22.4192	42.7991	38.1215	38.9692
ENSG00000142208.15_3	AKT1	chr14:105235686-105262088	-	protein_coding	0.742038	1.67254	0.00173095	0.00998936	3.51913	2.77709	5.81143	5.86154	5.89128	11.8539	9.12955	10.5734
ENSG00000157985.18_3	AGAP1	chr2:236402733-237040444	+	protein_coding	0.741322	1.67171	0.000906473	0.00677213	2.22817	1.48685	2.11039	1.64021	1.68104	3.77573	3.83528	3.45428
ENSG00000100055.20_3	CYTH4	chr22:37678068-37711386	+	protein_coding	0.741068	1.67141	8.39635e-05	0.00192044	0.854935	0.113867	0.107457	0.080329	0.0591302	0.855831	0.867256	0.707421
ENSG00000256514.1_4	AP003419.2	chr11:67119043-67141055	-	protein_coding	0.7388	1.66879	0.00269476	0.0130093	0.948726	0.209926	0.274526	0	0.21404	1.01006	0.863056	0.920213
ENSG00000165233.17_2	CARD19	chr9:95858500-95875565	+	protein_coding	0.738463	1.6684	0.00214706	0.011347	3.52026	2.78179	5.53935	6.04573	6.05911	12.1033	9.44961	10.0314
ENSG00000073150.13_3	PANX2	chr22:50609160-50618723	+	protein_coding	0.737505	1.66729	0.0329311	0.0712293	3.32628	2.58878	5.9291	5.65175	3.72374	7.64414	8.53022	11.2492
ENSG00000196072.11_3	BLOC1S2	chr10:102033037-102046469	-	protein_coding	0.737292	1.66704	0.000685106	0.00572934	4.36732	3.63002	11.7776	10.9995	11.3773	17.7997	21.374	19.9018
ENSG00000146707.14_4	POMZP3	chr7:76239303-76256578	-	protein_coding	0.737113	1.66684	0.000270318	0.00346017	2.11016	1.37304	1.73488	1.4836	1.55837	3.42114	3.05766	3.48594
ENSG00000197982.13_3	C1orf122	chr1:38272651-38275126	+	protein_coding	0.736417	1.66603	0.00268453	0.0129727	4.17073	3.43431	9.25463	9.79756	10.409	19.4186	14.9958	16.886
ENSG00000072110.13_4	ACTN1	chr14:69340860-69446157	-	protein_coding	0.736044	1.6656	0.015321	0.0411544	5.36118	4.62513	20.177	26.1195	25.1677	49.0779	36.7644	35.7196
ENSG00000014216.15_4	CAPN1	chr11:64948037-64979477	+	protein_coding	0.73519	1.66462	0.00503171	0.0192046	4.70922	3.97403	15.1982	15.0075	13.9663	30.1082	22.4029	23.5868
ENSG00000168734.13_2	PKIG	chr20:43160426-43252888	+	protein_coding	0.735112	1.66453	0.00266251	0.0129004	3.46801	2.73289	5.90583	6.0512	5.03351	11.4532	9.46601	9.39583
ENSG00000137103.17_3	TMEM8B	chr9:35814448-35865515	+	protein_coding	0.73478	1.66414	0.0002922	0.00359418	0.889577	0.154797	0.121739	0.136533	0.0822359	0.999926	0.742598	0.824555
ENSG00000089685.14_3	BIRC5	chr17:76210267-76221717	+	protein_coding	0.734638	1.66398	0.00456752	0.0180113	4.48602	3.75138	11.7313	13.8772	11.8956	23.8962	18.4594	22.2284
ENSG00000206262.8_2	FOXL2NB	chr3:138666076-138672293	+	protein_coding	0.734065	1.66332	0.00339063	0.014938	1.66578	0.931717	0.841561	1.01672	0.868926	1.93099	2.69903	1.94611
ENSG00000168393.12_3	DTYMK	chr2:242615157-242626406	-	protein_coding	0.733857	1.66308	0.00045238	0.0045387	4.56685	3.83299	12.3614	13.5849	13.852	23.5571	23.548	21.0843
ENSG00000211584.13_3	SLC48A1	chr12:48147699-48176536	+	protein_coding	0.733805	1.66302	0.00600084	0.0215694	2.77691	2.04311	3.50549	3.13904	2.75377	6.53738	4.84988	6.30187
ENSG00000095752.6_3	IL11	chr19:55875757-55881831	-	protein_coding	0.733697	1.66289	0.000363874	0.00401746	2.94179	2.2081	3.81304	3.46693	3.58862	7.30901	6.48947	6.28962
ENSG00000006468.13_2	ETV1	chr7:13930853-14031050	-	protein_coding	0.733482	1.66265	5.90725e-05	0.00165364	0.850185	0.116703	0.0907263	0.0888543	0.0732674	0.724283	0.899284	0.788939
ENSG00000101230.5_2	ISM1	chr20:13202418-13281298	+	protein_coding	0.733102	1.66221	0.00184432	0.0104013	0.862285	0.129183	0.036774	0.161888	0.085964	0.609436	0.925976	0.938191
ENSG00000051523.10_3	CYBA	chr16:88709691-88717560	-	protein_coding	0.732938	1.66202	0.00296182	0.01371	5.95857	5.22563	39.2747	36.9665	33.2599	68.5444	54.9411	60.8206
ENSG00000138074.14_3	SLC5A6	chr2:27422455-27435826	-	protein_coding	0.732194	1.66116	0.0291909	0.0651669	3.17196	2.43976	3.30116	4.17036	6.18155	8.40763	7.54712	8.1046
ENSG00000241553.12_3	ARPC4	chr3:9834179-9849410	+	protein_coding	0.731802	1.66071	0.00061318	0.00539698	6.27173	5.53993	44.8689	46.4876	45.2338	84.5209	72.1671	72.7145
ENSG00000163840.9_2	DTX3L	chr3:122283085-122294050	+	protein_coding	0.730911	1.65969	0.0050031	0.0191353	4.65746	3.92654	13.9125	13.6735	15.067	20.4212	27.6734	25.1684
ENSG00000148358.19_2	GPR107	chr9:132815705-132902448	+	protein_coding	0.730084	1.65874	8.67367e-06	0.000763805	4.71651	3.98643	14.969	14.7912	14.7909	24.8539	26.2103	24.833
ENSG00000164236.11_2	ANKRD33B	chr5:10564442-10657928	+	protein_coding	0.729974	1.65861	0.00323458	0.014504	4.01521	3.28524	7.7294	8.84817	9.77771	13.5865	16.2495	15.8024
ENSG00000273706.4_2	LHX1	chr17:35294084-35301912	+	protein_coding	0.729882	1.6585	0.00036271	0.00401136	2.38306	1.65318	2.24821	2.01169	2.18063	3.82476	4.45715	4.39106
ENSG00000138433.15_3	CIR1	chr2:175212750-175260443	-	protein_coding	0.726845	1.65502	0.00712533	0.0243303	3.87214	3.1453	7.92033	8.15837	7.47785	11.1493	14.3844	15.798
ENSG00000163191.5_2	S100A11	chr1:152004982-152020383	-	protein_coding	0.726631	1.65477	0.000614655	0.00539965	9.13661	8.40998	357.593	339.135	321.635	610.548	541.083	536.876
ENSG00000143933.16_3	CALM2	chr2:47387221-47403740	-	protein_coding	0.726401	1.65451	4.07866e-05	0.00141865	6.1228	5.3964	42.7522	39.3694	41.3041	68.2578	70.1994	67.6271
ENSG00000126883.16_2	NUP214	chr9:134000948-134110057	+	protein_coding	0.726303	1.65439	0.00601314	0.0215971	3.25047	2.52416	4.16917	5.79093	4.42246	9.35294	8.29212	7.95953
ENSG00000234127.8_3	TRIM26	chr6:30152232-30181204	-	protein_coding	0.725739	1.65375	0.00330818	0.0146899	4.8968	4.17106	16.0691	16.7222	18.3247	33.2947	26.2079	27.3352
ENSG00000138136.6_2	LBX1	chr10:102985952-102989551	-	protein_coding	0.725561	1.65354	0.00354574	0.0153381	0.835837	0.110276	0.032881	0.158938	0.050699	0.876098	0.544501	0.962422
ENSG00000180901.10_2	KCTD2	chr17:73028670-73061984	+	protein_coding	0.725453	1.65342	0.00824048	0.0269303	3.46619	2.74074	5.67734	6.35896	5.07735	12.0686	8.74085	9.60374
ENSG00000127585.11_2	FBXL16	chr16:742498-755829	-	protein_coding	0.725269	1.65321	0.0433029	0.0875763	3.53613	2.81086	4.00936	7.50043	7.11401	11.2593	9.93623	10.6441
ENSG00000196776.14_2	CD47	chr3:107762145-107809872	-	protein_coding	0.724039	1.6518	0.00291518	0.0136147	3.3977	2.67366	5.18196	5.29811	5.67139	8.10517	10.5517	10.1299
ENSG00000104687.12_3	GSR	chr8:30535578-30585443	-	protein_coding	0.723895	1.65163	0.000619986	0.00541395	5.19796	4.47407	20.4195	22.5798	20.7339	32.8777	36.4141	38.0192
ENSG00000171488.14_3	LRRC8C	chr1:90098631-90235462	+	protein_coding	0.723128	1.65076	0.000606851	0.00537308	1.42033	0.697201	0.571464	0.664122	0.629843	1.43321	1.8462	1.76847
ENSG00000124659.6_2	TBCC	chr6:42712219-42713834	-	protein_coding	0.723	1.65061	9.70624e-05	0.00207737	4.20784	3.48484	10.7035	10.1803	9.72389	18.2038	16.9989	17.2568
ENSG00000180573.9_2	HIST1H2AC	chr6:26124373-26139344	+	protein_coding	0.722734	1.65031	0.00101954	0.00723828	4.96051	4.23777	19.2261	18.248	16.2501	28.9288	32.37	29.223
ENSG00000182022.17_3	CHST15	chr10:125767182-125853123	-	protein_coding	0.722634	1.65019	0.000290406	0.00359335	2.61846	1.89583	2.86008	2.85854	2.46008	4.885	5.30547	5.24087
ENSG00000146054.17_2	TRIM7	chr5:180620924-180632293	-	protein_coding	0.722616	1.65017	0.00194955	0.0107339	2.02629	1.30367	1.41758	1.38585	1.60801	3.5445	3.07918	2.64638
ENSG00000111961.17_3	SASH1	chr6:148593440-148873186	+	protein_coding	0.722505	1.65004	0.000882833	0.00670751	1.66463	0.942128	0.835231	1.0347	0.899482	1.90952	2.42715	2.19564
ENSG00000180340.6_2	FZD2	chr17:42634827-42636938	+	protein_coding	0.722421	1.64995	0.0014213	0.00888264	5.31277	4.59035	21.8793	24.0096	23.4313	43.3976	35.5036	37.7446
ENSG00000119321.8_4	FKBP15	chr9:115923286-115983641	-	protein_coding	0.722169	1.64966	0.000290973	0.00359335	3.05326	2.33109	4.34875	3.72058	4.04593	7.06381	7.66691	7.18405
ENSG00000180801.13_3	ARSJ	chr4:114821440-114900883	-	protein_coding	0.72171	1.64914	0.010337	0.0313241	2.65788	1.93617	2.37219	3.08599	3.06748	4.27637	5.95077	5.85386
ENSG00000179546.4_3	HTR1D	chr1:23518388-23521222	-	protein_coding	0.721177	1.64853	0.0231842	0.055172	2.22142	1.50024	1.27699	2.12912	2.17738	4.1734	2.91645	4.00579
ENSG00000137261.13_3	KIAA0319	chr6:24544332-24646383	-	protein_coding	0.720485	1.64774	0.000488665	0.0047338	0.764919	0.044434	0.0265013	0.0414625	0.0259465	0.832402	0.554702	0.722356
ENSG00000137404.14_3	NRM	chr6:30655824-30659197	-	protein_coding	0.719929	1.6471	0.00120725	0.00809305	4.05807	3.33814	9.70321	8.77587	8.88491	15.4002	14.309	17.408
ENSG00000126368.5_2	NR1D1	chr17:38249040-38256978	-	protein_coding	0.719886	1.64705	0.00222397	0.0115859	3.15265	2.43277	4.5666	4.44279	4.19512	9.06946	6.94633	7.78934
ENSG00000172465.13_3	TCEAL1	chrX:102883632-102885881	+	protein_coding	0.719867	1.64703	0.00327527	0.0146129	4.31337	3.5935	11.0067	11.5461	10.6769	16.0576	20.4878	20.4413
ENSG00000125844.15_4	RRBP1	chr20:17594323-17662940	-	protein_coding	0.719757	1.64691	0.00902557	0.0286009	4.5158	3.79604	15.7061	11.7135	11.6191	21.3716	24.1933	20.2419
ENSG00000196700.8_3	ZNF512B	chr20:62588055-62601218	-	protein_coding	0.71932	1.64641	0.000264519	0.00341099	3.97399	3.25467	8.32405	8.44014	8.87812	15.8919	13.9322	14.3838
ENSG00000115486.11_2	GGCX	chr2:85771846-85788670	-	protein_coding	0.718428	1.64539	0.000480483	0.00468247	2.68962	1.97119	2.68119	3.24721	2.85544	5.32389	5.2911	5.74932
ENSG00000164736.5_2	SOX17	chr8:55370495-55373448	+	protein_coding	0.717841	1.64472	0.000925838	0.00684221	0.82106	0.103219	0.16327	0.065456	0	0.85343	0.806408	0.64702
ENSG00000170989.8_2	S1PR1	chr1:101702444-101707074	+	protein_coding	0.717674	1.64453	0.000223449	0.0031256	1.07932	0.361647	0.371453	0.259691	0.227878	1.03525	1.18504	1.12151
ENSG00000166173.10_3	LARP6	chr15:71121469-71146498	-	protein_coding	0.717597	1.64444	0.00167324	0.0097877	3.09925	2.38166	4.7709	4.31877	3.61101	7.69597	7.44017	7.57505
ENSG00000080561.13_3	MID2	chrX:107068985-107170423	+	protein_coding	0.717292	1.64409	0.00417966	0.017019	1.86328	1.14599	1.18343	1.50467	0.981711	2.31341	2.6918	2.93728
ENSG00000155755.18_3	TMEM237	chr2:202484907-202508293	-	protein_coding	0.716213	1.64286	0.000711715	0.00586152	2.46075	1.74454	2.34795	2.30056	2.40491	4.06182	4.44363	5.05456
ENSG00000154710.16_3	RABGEF1	chr7:66147151-66276451	+	protein_coding	0.715834	1.64243	0.0378747	0.0791271	2.48877	1.77294	1.81615	2.07469	3.60963	4.95765	4.93869	3.99827
ENSG00000168496.3_3	FEN1	chr11:61560109-61564716	+	protein_coding	0.715721	1.6423	0.000835822	0.00651282	6.54668	5.83096	52.0016	56.8233	59.1852	99.9371	87.109	90.8695
ENSG00000242732.4_3	RTL5	chrX:71346960-71351751	-	protein_coding	0.715359	1.64189	0.000261516	0.00339506	0.772888	0.0575289	0.0200869	0.0401771	0.0622073	0.828454	0.597237	0.708182
ENSG00000171877.20_3	FRMD5	chr15:44162959-44487450	-	protein_coding	0.714994	1.64148	0.000569668	0.00520463	0.917037	0.202044	0.160302	0.124214	0.166926	1.00666	0.954924	0.71618
ENSG00000196312.12_3	MFSD14C	chr9:99660199-99775990	-	protein_coding	0.714638	1.64107	0.00262547	0.012776	2.59913	1.88449	2.19379	3.00233	2.93773	4.8768	5.16669	5.1384
ENSG00000169594.13_3	BNC1	chr15:83924655-83953466	-	protein_coding	0.714108	1.64047	0.00488625	0.0188214	2.0867	1.37259	1.39217	1.44648	1.96646	2.80332	3.4735	3.50469
ENSG00000163898.9_2	LIPH	chr3:185224050-185270401	-	protein_coding	0.714066	1.64042	0.000976515	0.00704923	1.55634	0.842275	0.80694	0.944541	0.640171	1.92229	1.80745	2.10085
ENSG00000164841.4_2	TMEM74	chr8:109619079-109799844	-	protein_coding	0.713924	1.64026	0.000607477	0.00537536	0.713924	0	0	0	0	0.777739	0.661007	0.494509
ENSG00000212864.3_2	RNF208	chr9:140114699-140116033	-	protein_coding	0.713869	1.6402	0.00207052	0.0110823	1.80581	1.09194	1.34503	1.21087	0.868127	2.5892	2.41612	2.4856
ENSG00000262246.5_4	CORO7	chr16:4404543-4475706	-	protein_coding	0.713694	1.64	0.000326321	0.0037863	1.90234	1.18864	1.46595	1.24143	1.14261	2.81309	2.66353	2.73943
ENSG00000166135.13_2	HIF1AN	chr10:102288829-102319755	+	protein_coding	0.713315	1.63957	0.000105507	0.0021635	3.36812	2.65481	5.10991	5.30553	5.48298	9.87424	8.91072	9.21443
ENSG00000175471.19_3	MCTP1	chr5:94039446-94620279	-	protein_coding	0.713081	1.6393	0.000281515	0.00353842	0.72398	0.0108997	0.0072055	0.0094365	0.00611196	0.539333	0.776428	0.647932
ENSG00000110090.12_2	CPT1A	chr11:68522088-68611878	-	protein_coding	0.713019	1.63923	0.0006656	0.00561304	5.27054	4.55753	22.7762	22.7231	22.1495	41.7371	35.7706	35.5991
ENSG00000264343.5_3	NOTCH2NL	chr1:145209119-145291972	+	protein_coding	0.712928	1.63913	0.000649616	0.00553894	2.54579	1.83287	2.26038	2.87575	2.57781	4.7051	4.89674	4.91841
ENSG00000167513.8_3	CDT1	chr16:88869621-88875666	+	protein_coding	0.712597	1.63875	0.0015631	0.00940599	4.88644	4.17384	17.0827	18.2228	15.915	31.7837	26.5062	27.695
ENSG00000144647.5_2	POMGNT2	chr3:43120724-43147568	-	protein_coding	0.71251	1.63865	0.00442288	0.0176264	3.68076	2.96825	6.40413	6.30147	7.86569	13.4023	11.0891	11.1124
ENSG00000185359.12_3	HGS	chr17:79650356-79670168	+	protein_coding	0.712404	1.63853	0.00156423	0.00940599	4.04097	3.32857	8.29958	9.24029	9.64678	16.8636	14.0138	15.6303
ENSG00000130433.7_2	CACNG6	chr19:54495542-54515923	+	protein_coding	0.711823	1.63787	0.0160039	0.042435	1.51027	0.798451	0.926462	0.616721	0.689187	2.39721	1.31894	1.93429
ENSG00000169826.7_2	CSGALNACT2	chr10:43633934-43680756	+	protein_coding	0.711775	1.63782	0.0141276	0.038914	3.3569	2.64512	6.01947	4.59674	5.23084	7.50453	10.9118	9.6158
ENSG00000197702.11_2	PARVA	chr11:12398732-12552348	+	protein_coding	0.711508	1.63751	6.81759e-05	0.00173321	4.33741	3.6259	11.0554	11.8069	11.1867	18.3478	19.7034	19.625
ENSG00000170876.7_3	TMEM43	chr3:14166440-14185179	+	protein_coding	0.710619	1.63651	0.000126252	0.00232145	5.69371	4.98309	31.9721	28.9305	31.0569	51.8787	49.0007	51.4419
ENSG00000237649.7_2	KIFC1	chr6:33359313-33377701	+	protein_coding	0.710592	1.63648	0.00106541	0.0074556	5.12966	4.41907	19.4373	20.0174	21.7939	36.9485	31.134	34.1876
ENSG00000159792.9_2	PSKH1	chr16:67927175-67963581	+	protein_coding	0.710311	1.63616	0.00197272	0.0107946	3.68057	2.97026	7.58619	6.58853	6.3867	13.1428	11.4508	10.9715
ENSG00000166106.3_2	ADAMTS15	chr11:130318869-130346536	+	protein_coding	0.710262	1.6361	0.0036003	0.0154947	1.7482	1.03794	0.794228	1.10454	1.29252	2.57872	2.15796	2.35462
ENSG00000130052.13_4	STARD8	chrX:67867508-67945684	+	protein_coding	0.710155	1.63598	0.00149105	0.00914132	1.64392	0.933768	0.782006	1.11325	0.85104	2.36172	2.04155	1.98507
ENSG00000173548.8_2	SNX33	chr15:75940247-75954642	+	protein_coding	0.710131	1.63595	0.00243351	0.0122412	3.16961	2.45948	4.75561	4.71171	4.06147	9.01306	7.16405	7.91198
ENSG00000117385.15_2	P3H1	chr1:43212006-43232755	-	protein_coding	0.709875	1.63566	0.0111867	0.0330826	3.65396	2.94409	7.39926	6.40988	6.32358	14.3312	9.95341	10.8777
ENSG00000107819.13_2	SFXN3	chr10:102790991-102801001	+	protein_coding	0.709851	1.63564	0.0047673	0.0185243	3.72159	3.01174	8.04484	6.82312	6.4147	13.9396	11.1511	11.6467
ENSG00000136247.14_2	ZDHHC4	chr7:6617065-6629005	+	protein_coding	0.709392	1.63511	0.000705429	0.00584202	3.45807	2.74868	5.74288	5.99428	5.43745	10.8337	9.09208	10.1133
ENSG00000139344.7_3	AMDHD1	chr12:96337071-96362494	+	protein_coding	0.709238	1.63494	0.00374252	0.0158805	1.0091	0.299865	0.231944	0.18658	0.276194	0.747727	1.29096	1.0362
ENSG00000169223.14_2	LMAN2	chr5:176758563-176778853	-	protein_coding	0.70893	1.63459	0.00463353	0.0181775	6.38218	5.67325	54.3135	50.444	45.6972	94.1638	80.5915	73.7426
ENSG00000276045.2_3	ORAI1	chr12:122064455-122080583	+	protein_coding	0.708762	1.6344	0.00417234	0.0170034	4.94319	4.23443	18.7335	17.0777	17.6949	34.3603	25.8487	29.6696
ENSG00000186111.9_3	PIP5K1C	chr19:3630181-3700477	-	protein_coding	0.70872	1.63435	0.000204681	0.00299853	3.8709	3.16218	8.15846	7.9816	7.7208	14.6303	12.8653	13.4502
ENSG00000133065.10_2	SLC41A1	chr1:205758221-205782876	-	protein_coding	0.708587	1.6342	0.000102309	0.00213221	3.5252	2.81661	5.66558	6.17543	6.3109	10.8441	10.279	10.4236
ENSG00000148848.14_3	ADAM12	chr10:127700950-128077024	-	protein_coding	0.708099	1.63365	0.00408451	0.0167953	2.59774	1.88964	2.1862	3.04419	2.94831	4.72337	5.0275	5.4299
ENSG00000110628.13_3	SLC22A18	chr11:2920951-2946476	+	protein_coding	0.707923	1.63345	0.00455503	0.0179864	2.3337	1.62578	2.493	2.09549	1.71829	4.34257	3.60989	4.20117
ENSG00000151136.14_3	BTBD11	chr12:107712190-108053419	+	protein_coding	0.707919	1.63345	7.26396e-06	0.000737393	0.707919	0	0	0	0	0.62406	0.684339	0.593248
ENSG00000160216.18_3	AGPAT3	chr21:45285067-45406417	+	protein_coding	0.70766	1.63315	0.00541436	0.0201239	2.71398	2.00632	3.07442	2.82937	3.15615	5.18093	6.77532	4.87749
ENSG00000079246.15_3	XRCC5	chr2:216972187-217071026	+	protein_coding	0.706799	1.63218	0.000940791	0.006907	6.76129	6.05449	63.8753	65.1411	67.423	96.4158	113.586	113.365
ENSG00000168090.9_2	COPS6	chr7:99686577-99689823	+	protein_coding	0.70675	1.63212	0.00358538	0.0154514	5.12828	4.42153	21.2538	22.2826	17.9933	32.1984	32.2942	37.7089
ENSG00000182179.12_3	UBA7	chr3:49842640-49851379	-	protein_coding	0.705929	1.63119	0.00482219	0.0186552	1.88848	1.18256	1.23318	1.55794	1.04711	3.06871	2.33787	2.73719
ENSG00000139192.11_3	TAPBPL	chr12:6560856-6575683	+	protein_coding	0.705627	1.63085	0.000555417	0.0051282	2.05404	1.34841	1.65665	1.66232	1.33424	3.33486	3.10037	3.02889
ENSG00000182544.8_3	MFSD5	chr12:53645035-53648189	+	protein_coding	0.705562	1.63078	0.000385445	0.00415786	3.83703	3.13147	8.23682	7.48459	7.58712	14.3445	12.7776	12.8058
ENSG00000159842.14_3	ABR	chr17:906758-1132315	-	protein_coding	0.705171	1.63034	0.000314555	0.00372321	3.37328	2.66811	5.11318	5.32554	5.64016	9.81431	8.67624	9.63337
ENSG00000214944.9_3	ARHGEF28	chr5:72921983-73237818	+	protein_coding	0.70474	1.62985	0.00358066	0.015446	1.97907	1.27433	1.31172	1.41549	1.53453	2.40014	3.33991	3.15244
ENSG00000177556.11_3	ATOX1	chr5:151121877-151152093	-	protein_coding	0.704539	1.62962	0.000277009	0.0035087	4.03549	3.33095	8.60312	9.6328	8.97899	16.2518	14.6721	15.3097
ENSG00000112414.14_3	ADGRG6	chr6:142622991-142767403	+	protein_coding	0.704325	1.62938	0.0254093	0.0588083	4.53925	3.83493	12.4167	12.7304	14.7745	16.9975	26.7136	24.2026
ENSG00000158122.11_2	AAED1	chr9:99401859-99417585	-	protein_coding	0.703534	1.62849	0.00617556	0.0219859	3.53512	2.83158	5.53207	6.07535	6.80501	8.9761	11.8406	11.1613
ENSG00000142945.12_2	KIF2C	chr1:45205490-45233439	+	protein_coding	0.703284	1.62821	6.12112e-05	0.00166741	5.4891	4.78581	26.0429	26.5094	27.2152	46.1982	42.8282	42.7993
ENSG00000167110.17_3	GOLGA2	chr9:131018108-131038274	-	protein_coding	0.702046	1.62681	0.000531846	0.00500936	4.73199	4.02994	16.7308	15.299	14.0838	26.1225	25.1132	25.4984
ENSG00000186575.17_3	NF2	chr22:29999545-30094587	+	protein_coding	0.700602	1.62518	0.0059724	0.0215089	3.83206	3.13146	7.17483	8.08784	8.05844	11.0427	14.2725	14.706
ENSG00000120937.8_2	NPPB	chr1:11917521-11918988	-	protein_coding	0.700506	1.62507	0.0406056	0.0833435	1.13232	0.431816	0.324592	0.110815	0.668187	0.866181	1.07411	1.72146
ENSG00000169245.5_2	CXCL10	chr4:76942270-76944650	-	protein_coding	0.700268	1.62481	0.000346962	0.00391349	0.743905	0.0436366	0	0	0.094984	0.593064	0.666426	0.769269
ENSG00000151612.15_3	ZNF827	chr4:146678779-146859787	-	protein_coding	0.700112	1.62463	0.00217624	0.0114402	2.12296	1.42284	1.92897	1.59043	1.5402	2.9231	3.65392	3.52659
ENSG00000115310.17_4	RTN4	chr2:55199323-55339757	-	protein_coding	0.699862	1.62435	0.00219768	0.0115107	5.89016	5.1903	35.7038	35.7852	35.0513	51.0685	59.8199	64.8752
ENSG00000075223.13_2	SEMA3C	chr7:80371854-80551675	-	protein_coding	0.699525	1.62397	0.0282849	0.0636358	3.57132	2.8718	6.19387	6.11573	6.66147	8.01761	13.493	11.8522
ENSG00000132429.9_2	POPDC3	chr6:105606155-105627870	-	protein_coding	0.699201	1.62361	0.000963824	0.00701303	3.02172	2.32252	3.70707	4.25947	4.05531	6.51225	7.11276	7.78909
ENSG00000167130.17_3	DOLPP1	chr9:131843379-131852717	+	protein_coding	0.699121	1.62352	7.45813e-05	0.00181705	4.77625	4.07713	15.6176	15.4917	16.5461	26.8882	25.2615	27.0959
ENSG00000120889.12_2	TNFRSF10B	chr8:22877646-22926692	-	protein_coding	0.698277	1.62257	5.46842e-05	0.00163377	4.79762	4.09934	16.3958	16.4624	15.5778	27.5023	27.2867	25.6821
ENSG00000148411.7_2	NACC2	chr9:138898383-138987131	-	protein_coding	0.697618	1.62182	9.18174e-06	0.000780341	4.23044	3.53282	10.242	10.6913	10.7964	17.679	17.5545	18.0838
ENSG00000131153.8_3	GINS2	chr16:85709804-85723679	-	protein_coding	0.696144	1.62017	0.0021877	0.011487	4.46604	3.76989	11.5541	13.2832	13.156	23.6665	19.8924	19.9478
ENSG00000198853.11_3	RUSC2	chr9:35490124-35561895	+	protein_coding	0.695381	1.61931	0.000321482	0.00376745	3.34738	2.652	5.47495	5.49251	4.9067	9.74224	8.78734	9.02826
ENSG00000173264.14_3	GPR137	chr11:64037534-64056972	+	protein_coding	0.694926	1.6188	0.00300256	0.0138502	2.62098	1.92605	2.55449	2.91317	2.94543	5.95223	4.51994	5.06627
ENSG00000205309.13_2	NT5M	chr17:17206649-17250977	+	protein_coding	0.694392	1.6182	0.000834088	0.00650624	1.41077	0.716379	0.764626	0.654478	0.51929	1.73225	1.75261	1.49913
ENSG00000270757.1_3	HSPE1-MOB4	chr2:198365137-198415450	+	protein_coding	0.693969	1.61773	0.0198586	0.0492773	2.49214	1.79817	2.3848	2.07962	3.03531	3.95668	5.86422	4.23409
ENSG00000068724.15_3	TTC7A	chr2:47143296-47303276	+	protein_coding	0.693483	1.61718	0.0291653	0.0651396	3.91311	3.21962	6.26636	10.1187	9.00554	15.5116	12.2174	14.6658
ENSG00000175745.11_2	NR2F1	chr5:92919043-92930321	+	protein_coding	0.693136	1.61679	0.00323366	0.014504	3.35752	2.66438	5.94825	5.11578	4.99585	8.08135	9.83268	9.94602
ENSG00000184922.13_3	FMNL1	chr17:43298811-43324687	+	protein_coding	0.691443	1.6149	0.0010544	0.00740661	4.07705	3.38561	10.1754	9.45357	8.77199	17.3027	15.0256	15.3914
ENSG00000146828.17_3	SLC12A9	chr7:100424442-100464631	+	protein_coding	0.691221	1.61465	0.000148064	0.00252659	2.07938	1.38816	1.66939	1.63601	1.54846	3.46618	3.0103	3.21463
ENSG00000108312.14_2	UBTF	chr17:42282401-42298994	-	protein_coding	0.6912	1.61463	0.000851892	0.00661336	4.73879	4.04759	14.8887	15.6333	16.1108	28.2694	23.7835	25.2407
ENSG00000174233.11_3	ADCY6	chr12:49159977-49182820	-	protein_coding	0.691158	1.61458	0.048926	0.0965175	3.39712	2.70596	5.59947	7.32366	4.05708	10.7977	7.76612	10.3057
ENSG00000023318.7_3	ERP44	chr9:102741461-102861322	-	protein_coding	0.690876	1.61426	0.00219208	0.0115058	4.2125	3.52162	11.7322	10.1142	9.70428	16.0099	18.1175	18.5943
ENSG00000169136.10_3	ATF5	chr19:50431959-50437192	+	protein_coding	0.690793	1.61417	0.0146483	0.0398454	3.66872	2.97793	6.36467	6.05642	8.41021	13.119	10.0214	12.2173
ENSG00000166130.14_3	IKBIP	chr12:99007183-99038891	-	protein_coding	0.688523	1.61163	0.0129877	0.0366301	4.53749	3.84897	13.8462	11.9226	14.5954	18.1844	25.2165	23.9021
ENSG00000103326.11_3	CAPN15	chr16:577717-604636	+	protein_coding	0.688252	1.61133	0.00125026	0.00825116	3.51939	2.83114	5.70747	6.13167	6.53398	11.4522	9.53734	10.4909
ENSG00000065809.13_3	FAM107B	chr10:14560556-14816896	-	protein_coding	0.688194	1.61126	0.0289511	0.0647799	3.2568	2.56861	6.07701	4.66456	4.20795	7.46712	10.9037	7.66492
ENSG00000132334.16_3	PTPRE	chr10:129705325-129884119	+	protein_coding	0.688166	1.61123	0.00133518	0.00859433	0.882081	0.193914	0.159962	0.0851423	0.189027	0.669515	1.00307	0.872028
ENSG00000005243.9_3	COPZ2	chr17:46103533-46115392	-	protein_coding	0.687527	1.61052	0.0018662	0.0104634	1.30952	0.621997	0.586171	0.565052	0.468387	1.39273	1.28113	1.78981
ENSG00000067798.14_3	NAV3	chr12:77718421-78606788	+	protein_coding	0.68723	1.61019	0.000252887	0.00332437	0.879791	0.192561	0.161854	0.108624	0.158682	0.797328	0.973826	0.75628
ENSG00000169957.9_3	ZNF768	chr16:30535322-30538142	-	protein_coding	0.687151	1.6101	0.00438681	0.0175252	4.68201	3.99486	15.5381	14.1597	15.1637	28.3763	21.4333	24.6676
ENSG00000170540.14_3	ARL6IP1	chr16:18802989-18813000	-	protein_coding	0.686959	1.60989	0.000141772	0.00245839	6.61933	5.93237	61.7509	57.862	60.6602	93.7564	102.745	95.6652
ENSG00000137338.5_2	PGBD1	chr6:28249349-28270326	+	protein_coding	0.686212	1.60905	0.00324007	0.0145242	2.59074	1.90453	2.29901	2.87536	3.10458	4.60921	5.11304	5.37552
ENSG00000129103.17_3	SUMF2	chr7:56131695-56148363	+	protein_coding	0.686042	1.60886	0.000305851	0.00367071	4.28169	3.59565	10.8178	11.3842	11.0722	19.9912	17.855	17.5903
ENSG00000198855.6_2	FICD	chr12:108908962-108919614	+	protein_coding	0.6855	1.60826	0.000113225	0.00223356	2.26288	1.57738	2.02246	1.82607	2.11154	3.91106	3.68633	3.80372
ENSG00000079337.15_3	RAPGEF3	chr12:48128150-48164823	-	protein_coding	0.685433	1.60818	4.19938e-06	0.000651892	0.769282	0.0838485	0.0814434	0.0377122	0.0608207	0.686893	0.726726	0.699885
ENSG00000126243.8_2	LRFN3	chr19:36426260-36436669	+	protein_coding	0.685126	1.60784	0.00199453	0.0108588	1.99651	1.31138	1.52138	1.48742	1.43731	3.48638	2.57825	2.95787
ENSG00000138430.15_2	OLA1	chr2:174937175-175113426	-	protein_coding	0.684847	1.60753	0.00711763	0.0243163	4.99577	4.31092	17.7655	17.5702	21.4376	29.876	35.5326	27.7958
ENSG00000181588.16_3	MEX3D	chr19:1554668-1568057	-	protein_coding	0.684747	1.60742	0.000269293	0.00345006	3.93089	3.24614	7.98101	8.3857	9.13364	14.729	13.8156	14.2239
ENSG00000065882.15_3	TBC1D1	chr4:37892708-38140796	+	protein_coding	0.684276	1.6069	0.0025903	0.0126862	3.15157	2.4673	4.07397	5.3632	4.23802	7.84103	7.94655	7.87145
ENSG00000101346.13_3	POFUT1	chr20:30795683-30826470	+	protein_coding	0.684129	1.60673	0.000391566	0.00419334	4.79646	4.11233	16.0956	15.8917	16.9161	29.0475	25.5284	25.9223
ENSG00000126522.16_3	ASL	chr7:65540785-65558545	+	protein_coding	0.683943	1.60652	0.00770734	0.0256993	3.1764	2.49245	4.4273	4.81681	4.64472	9.84625	6.95829	7.56
ENSG00000198648.10_3	STK39	chr2:168810530-169104651	-	protein_coding	0.683909	1.60649	0.00627947	0.022241	2.93776	2.25385	3.80538	3.31255	4.23567	5.65299	7.25225	7.19362
ENSG00000102699.5_2	PARP4	chr13:24995064-25086948	-	protein_coding	0.683416	1.60594	0.00159128	0.00952082	4.87119	4.18777	16.9632	17.4194	17.2926	25.1511	31.3478	28.6337
ENSG00000173692.12_2	PSMD1	chr2:231921578-232037541	+	protein_coding	0.683098	1.60558	0.00206574	0.0110815	5.8176	5.13451	32.3909	34.145	35.9344	49.077	59.5986	58.118
ENSG00000038210.12_3	PI4K2B	chr4:25235597-25280714	+	protein_coding	0.68288	1.60534	0.0130661	0.0368016	3.61732	2.93444	6.6929	6.4684	6.77576	8.85113	12.9761	12.4243
ENSG00000134775.15_2	FHOD3	chr18:33877677-34360018	+	protein_coding	0.682765	1.60521	0.00936648	0.0293644	1.88692	1.20416	0.978555	1.43396	1.53982	2.25258	2.87608	3.01275
ENSG00000131408.13_4	NR1H2	chr19:50832910-50886239	+	protein_coding	0.68271	1.60515	0.0123154	0.0352441	4.24348	3.56077	11.6903	11.579	9.29387	21.3986	16.88	15.969
ENSG00000108448.21_4	TRIM16L	chr17:18601311-18639431	+	protein_coding	0.682698	1.60514	0.0119365	0.0345467	3.44062	2.75792	6.44837	5.30452	5.59077	9.54159	11.9874	8.3489
ENSG00000143545.8_2	RAB13	chr1:153954093-153958834	-	protein_coding	0.680798	1.60303	0.00529585	0.0198793	5.26858	4.58779	26.9647	22.9047	19.8013	37.5996	37.8874	37.1605
ENSG00000138685.13_3	FGF2	chr4:123747863-123819391	+	protein_coding	0.68076	1.60298	0.0223454	0.0537512	3.42025	2.73949	5.15816	5.54915	6.38536	7.4396	11.0402	11.0736
ENSG00000141696.12_4	P3H4	chr17:39958199-39968856	-	protein_coding	0.680367	1.60255	0.0148361	0.0402141	3.11043	2.43007	5.22791	4.66178	3.43887	8.23634	6.73956	8.01122
ENSG00000106635.7_2	BCL7B	chr7:72950686-72972332	-	protein_coding	0.679511	1.6016	0.000713803	0.00586381	3.65694	2.97743	6.49125	7.25849	6.8964	12.2113	10.613	12.0814
ENSG00000049769.12_3	PPP1R3F	chrX:49126306-49157940	+	protein_coding	0.679025	1.60106	0.00213084	0.0112967	1.05164	0.372612	0.239405	0.298716	0.348262	1.00271	0.901725	1.3386
ENSG00000175866.15_3	BAIAP2	chr17:79008922-79091232	+	protein_coding	0.67897	1.601	0.00955984	0.0297395	2.51403	1.83506	2.54673	2.46704	2.69348	5.77443	3.80459	4.72617
ENSG00000106330.11_2	MOSPD3	chr7:100209725-100213007	+	protein_coding	0.678666	1.60066	0.00330666	0.0146876	2.57201	1.89334	2.85194	3.04209	2.29287	5.36174	4.49814	5.01124
ENSG00000164659.14_3	KIAA1324L	chr7:86506222-86689015	-	protein_coding	0.678141	1.60008	0.00195646	0.0107476	1.43258	0.754439	0.623164	0.796542	0.646367	1.42648	1.75014	1.94725
ENSG00000186185.13_2	KIF18B	chr17:43002077-43025079	-	protein_coding	0.677865	1.59977	0.00228285	0.011771	4.32974	3.65188	10.0353	12.0276	12.8142	19.0785	19.4375	18.8147
ENSG00000196876.9	SCN8A	chr12:51984050-52206648	+	protein_coding	0.677827	1.59973	0.00563187	0.0206512	0.970194	0.292367	0.0694578	0.3839	0.240981	0.801232	1.09124	0.996175
ENSG00000143537.13_3	ADAM15	chr1:155023042-155035251	+	protein_coding	0.677707	1.5996	0.00554052	0.0204627	4.61917	3.94147	14.0352	14.4802	14.5817	28.1657	21.4758	21.6434
ENSG00000130244.12_3	FAM98C	chr19:38893775-38899728	+	protein_coding	0.67744	1.5993	0.00979407	0.0302365	1.74108	1.06364	0.875207	1.19929	1.21429	2.52328	1.82761	2.74963
ENSG00000134291.11_2	TMEM106C	chr12:48357352-48362661	+	protein_coding	0.677229	1.59907	0.00120929	0.00810082	5.04992	4.37269	19.7917	21.7358	17.8075	32.9048	31.0643	32.4386
ENSG00000185624.14_2	P4HB	chr17:79801035-79818570	-	protein_coding	0.677037	1.59885	0.00144422	0.00896745	6.87411	6.19707	74.0532	75.3659	67.9038	127.594	106.859	115.375
ENSG00000106400.11_2	ZNHIT1	chr7:100860949-100867471	+	protein_coding	0.676847	1.59864	0.0016473	0.00970976	3.53373	2.85688	5.90585	6.77841	6.07801	11.5668	9.56202	10.7031
ENSG00000187838.16_3	PLSCR3	chr17:7293046-7298162	-	protein_coding	0.676608	1.59838	0.0178214	0.045608	2.70299	2.02639	2.90891	3.06744	3.25239	4.83801	4.73318	7.24873
ENSG00000162889.10_2	MAPKAPK2	chr1:206858289-206907628	+	protein_coding	0.676126	1.59784	0.000161455	0.0026459	4.90363	4.22751	17.5186	18.2457	17.4451	30.5928	27.3527	28.9393
ENSG00000175764.14_3	TTLL11	chr9:124584207-124855885	-	protein_coding	0.67537	1.59701	0.00752014	0.0253177	1.61323	0.937865	0.677881	0.981709	1.11434	2.47428	1.87096	1.87081
ENSG00000213928.8_3	IRF9	chr14:24630262-24635774	+	protein_coding	0.675004	1.5966	0.0113534	0.0333638	2.26905	1.59404	1.89864	2.09	2.07193	4.92349	3.41399	3.28297
ENSG00000127824.13_3	TUBA4A	chr2:220114433-220142892	-	protein_coding	0.674695	1.59626	0.00901042	0.0285776	5.2996	4.62491	20.8824	22.4448	28.2797	41.8026	35.7254	37.867
ENSG00000205250.8_3	E2F4	chr16:67226072-67232821	+	protein_coding	0.674518	1.59606	0.0324266	0.0704011	4.83365	4.15913	13.0665	16.9225	21.6194	29.8695	25.1231	27.7516
ENSG00000079999.13_3	KEAP1	chr19:10596796-10614417	-	protein_coding	0.674345	1.59587	0.0226057	0.0542077	3.73189	3.05755	6.36505	8.90201	6.91301	14.5456	10.2305	12.4347
ENSG00000162972.10_3	MAIP1	chr2:200820040-200873263	+	protein_coding	0.673972	1.59546	0.000184424	0.00283238	3.99929	3.32532	9.14141	8.64352	9.29737	14.1578	15.1148	15.7439
ENSG00000075420.12_2	FNDC3B	chr3:171757418-172119455	+	protein_coding	0.673934	1.59542	0.0142097	0.0390741	4.17708	3.50315	9.96395	9.6287	11.5087	15.4329	21.1263	15.2802
ENSG00000185803.8_2	SLC52A2	chr8:145577795-145584932	+	protein_coding	0.672934	1.59431	0.0174642	0.0449615	4.11709	3.44416	8.21757	12.0941	9.68299	17.9665	14.3812	16.9114
ENSG00000172922.8_2	RNASEH2C	chr11:65482367-65488418	-	protein_coding	0.672772	1.59413	0.00169834	0.00987916	4.42466	3.75189	12.6646	11.6971	13.0927	22.5535	20.5283	18.5345
ENSG00000165948.10_4	IFI27L1	chr14:94547628-94570192	+	protein_coding	0.672562	1.5939	0.000447341	0.00451742	2.89208	2.21951	3.95064	3.56013	3.47489	6.90029	6.18451	6.20715
ENSG00000126860.11_3	EVI2A	chr17:29644578-29648902	-	protein_coding	0.671509	1.59274	0.001831	0.0103502	0.704762	0.0332529	0	0	0.0715943	0.569149	0.5078	0.830019
ENSG00000137720.7_2	C11orf1	chr11:111749659-111756699	+	protein_coding	0.671184	1.59238	0.00717485	0.0244708	1.73881	1.06762	1.31774	1.17854	0.823602	2.73327	2.22283	2.0901
ENSG00000115073.7_2	ACTR1B	chr2:98272426-98280570	-	protein_coding	0.67052	1.59165	0.00123924	0.00820434	4.50831	3.83779	14.092	13.434	12.4195	23.8872	20.4106	21.1211
ENSG00000157064.10_2	NMNAT2	chr1:183217372-183387737	-	protein_coding	0.670451	1.59157	0.000249042	0.00330354	1.47594	0.80549	0.870699	0.66202	0.717079	1.84022	1.79277	1.71344
ENSG00000143641.9_2	GALNT2	chr1:230193737-230417870	+	protein_coding	0.67024	1.59134	0.000380319	0.00412121	5.69082	5.02058	31.7942	31.7104	30.8823	54.9544	47.8414	49.4309
ENSG00000146242.8_2	TPBG	chr6:83072923-83080545	+	protein_coding	0.67001	1.59108	0.00157553	0.00944669	3.74715	3.07714	8.21718	7.4084	6.7557	11.5298	12.8284	12.9732
ENSG00000143772.9_3	ITPKB	chr1:226819391-226927024	-	protein_coding	0.669641	1.59068	0.002395	0.0121138	1.67451	1.00487	0.960251	1.06465	0.996793	2.56399	2.219	1.83517
ENSG00000225614.2_2	ZNF469	chr16:88493879-88507165	+	protein_coding	0.669249	1.59024	0.000291544	0.00359342	1.27403	0.604777	0.485763	0.591275	0.487557	1.36569	1.57558	1.32128
ENSG00000126561.16_2	STAT5A	chr17:40439565-40463961	+	protein_coding	0.668605	1.58954	0.000647764	0.0055342	1.47803	0.809421	0.691956	0.783994	0.783189	1.80085	2.00157	1.5713
ENSG00000124243.17_3	BCAS4	chr20:49411431-49499213	+	protein_coding	0.668143	1.58903	0.0137162	0.0381113	1.09666	0.428519	0.308441	0.505906	0.237199	1.56705	1.0221	0.884287
ENSG00000153815.16_3	CMIP	chr16:81478775-81745367	+	protein_coding	0.667765	1.58861	0.0160197	0.042454	3.60458	2.93681	6.70485	6.83935	6.43295	13.3966	8.77847	11.7858
ENSG00000167114.12_3	SLC27A4	chr9:131102925-131123749	+	protein_coding	0.667109	1.58789	0.0128494	0.0363734	4.75577	4.08866	14.3816	16.8798	16.9086	31.4281	22.4836	24.8941
ENSG00000122952.16_3	ZWINT	chr10:58116989-58121036	-	protein_coding	0.667016	1.58779	0.00509785	0.0193509	5.16452	4.49751	20.8404	20.9581	23.0326	32.4212	40.8316	31.9992
ENSG00000132475.10_3	H3F3B	chr17:73772515-73781974	-	protein_coding	0.666582	1.58731	0.000447091	0.00451742	5.84139	5.17481	33.8575	36.3811	35.1716	53.1826	60.7261	55.3598
ENSG00000177105.9_3	RHOG	chr11:3848208-3862213	-	protein_coding	0.666247	1.58694	0.00260403	0.0127183	5.87298	5.20674	33.3503	36.552	38.0469	63.1195	51.6209	58.6599
ENSG00000106077.18_2	ABHD11	chr7:73150424-73153197	-	protein_coding	0.666182	1.58687	0.0464232	0.0924795	3.10369	2.4375	5.46972	3.46505	4.50267	9.88061	7.03729	6.26347
ENSG00000168256.17_3	NKIRAS2	chr17:40163400-40177662	+	protein_coding	0.666163	1.58685	0.00170805	0.00991131	3.19297	2.52681	4.84609	4.91932	4.53096	8.5016	7.1584	8.86601
ENSG00000144815.15_3	NXPE3	chr3:101498046-101546236	+	protein_coding	0.666021	1.58669	0.00069799	0.00580006	2.47248	1.80646	2.6344	2.35983	2.50464	4.1089	4.66127	4.91055
ENSG00000163132.6_2	MSX1	chr4:4861393-4865663	+	protein_coding	0.665971	1.58664	0.000433235	0.0044545	4.35575	3.68977	12.418	12.4417	10.914	19.8564	18.8151	19.768
ENSG00000132694.18_2	ARHGEF11	chr1:156904632-157015162	-	protein_coding	0.665916	1.58658	0.00010745	0.00218148	2.8805	2.21459	3.6072	3.5901	3.72839	6.79958	6.13793	6.17317
ENSG00000185361.8_2	TNFAIP8L1	chr19:4639530-4655580	+	protein_coding	0.665632	1.58626	0.000973277	0.00704674	2.39258	1.72695	2.29737	2.37807	2.25653	4.76709	3.81686	4.2119
ENSG00000184254.16_3	ALDH1A3	chr15:101417919-101456831	+	protein_coding	0.665063	1.58564	0.00435512	0.0174803	2.40181	1.73675	1.98877	2.33681	2.71205	3.98202	4.8207	4.08942
ENSG00000129667.12_3	RHBDF2	chr17:74466973-74497872	-	protein_coding	0.665045	1.58562	0.000326938	0.00378699	2.60535	1.9403	2.7198	2.99507	2.80385	5.26114	4.68574	5.33027
ENSG00000144320.13_2	LNPK	chr2:176788620-176867567	-	protein_coding	0.664557	1.58508	0.0102022	0.0310721	2.34896	1.6844	2.21188	2.05632	2.38228	3.20983	4.47798	4.73374
ENSG00000143643.12_3	TTC13	chr1:231041989-231114621	-	protein_coding	0.66417	1.58466	0.0101737	0.0310183	2.69141	2.02724	3.3642	2.83838	3.04324	4.44382	6.50604	5.59588
ENSG00000204335.3_2	SP5	chr2:171571861-171574588	+	protein_coding	0.664009	1.58448	0.000550364	0.0051016	0.756211	0.0922022	0.088849	0.0373332	0.0724597	0.823694	0.684238	0.568813
ENSG00000122641.10_3	INHBA	chr7:41706766-41745432	-	protein_coding	0.66374	1.58418	0.00462438	0.0181622	2.46815	1.80441	2.50541	2.37745	2.59929	3.78504	5.25892	4.65687
ENSG00000163697.16_3	APBB2	chr4:40812044-41218731	-	protein_coding	0.66349	1.58391	0.00145408	0.00899906	2.16526	1.50177	1.88471	1.85321	1.7593	3.15649	4.01927	3.32572
ENSG00000176058.11_3	TPRN	chr9:140086069-140098645	-	protein_coding	0.663454	1.58387	0.0347241	0.0741341	2.70762	2.04417	2.54046	3.0308	3.91607	6.36372	4.23478	6.23157
ENSG00000005007.12_2	UPF1	chr19:18942747-18979045	+	protein_coding	0.662636	1.58297	0.00297316	0.0137468	4.345	3.68237	11.5405	11.4849	12.5148	22.159	17.6496	18.433
ENSG00000097021.19_2	ACOT7	chr1:6324329-6454451	-	protein_coding	0.662588	1.58292	0.0143494	0.0393029	5.21306	4.55047	23.1441	24.6145	19.8059	43.4333	31.8643	33.9484
ENSG00000184588.17_3	PDE4B	chr1:66258197-66840262	+	protein_coding	0.662298	1.5826	0.00649698	0.0227917	1.48254	0.820244	0.877548	0.643278	0.784233	1.38503	2.02693	2.02255
ENSG00000142197.12_3	DOPEY2	chr21:37529080-37666572	+	protein_coding	0.662173	1.58246	0.000163313	0.00266412	1.56152	0.899344	0.782142	0.985932	0.833502	1.93971	1.91693	1.99888
ENSG00000138085.16_3	ATRAID	chr2:27434895-27440046	+	protein_coding	0.661981	1.58225	0.00146104	0.0090268	5.21613	4.55415	23.8767	23.7605	20.0504	37.7701	35.5654	35.2302
ENSG00000115661.13_2	STK16	chr2:220110177-220115059	+	protein_coding	0.661215	1.58141	0.00468402	0.0183029	2.34452	1.6833	2.44049	2.27876	1.93658	4.78419	3.70563	3.81335
ENSG00000196371.3_3	FUT4	chr11:94277006-94283064	+	protein_coding	0.661095	1.58128	0.00260566	0.0127219	1.29564	0.634549	0.570199	0.499376	0.589241	1.28947	1.80236	1.30582
ENSG00000108179.13_2	PPIF	chr10:81107225-81115093	+	protein_coding	0.660686	1.58083	0.0057114	0.0208563	7.1369	6.47622	78.8083	88.7526	97.5169	156.631	128.174	135.914
ENSG00000069966.18_2	GNB5	chr15:52407302-52483566	-	protein_coding	0.660645	1.58079	2.32462e-05	0.00114802	2.01049	1.34984	1.47603	1.56628	1.60595	3.00514	3.13545	2.94921
ENSG00000150093.18_3	ITGB1	chr10:33189247-33294720	-	protein_coding	0.659069	1.57906	0.00954707	0.0297187	7.01305	6.35398	83.7934	78.7687	79.9132	107.029	149.205	131.796
ENSG00000247596.8_3	TWF2	chr3:52262626-52273276	-	protein_coding	0.658843	1.57882	0.0104147	0.0314743	5.35778	4.69894	28.1621	25.2749	21.8667	44.8594	34.898	40.8852
ENSG00000078902.15_2	TOLLIP	chr11:1295601-1330884	-	protein_coding	0.658563	1.57851	0.00298081	0.013776	2.92777	2.2692	4.19773	3.24717	4.07438	6.50265	6.27361	7.07371
ENSG00000181830.8_3	SLC35C1	chr11:45825623-45834566	+	protein_coding	0.658346	1.57827	0.00181248	0.0103053	3.32175	2.66341	5.05805	5.31499	5.64646	10.1101	8.79584	8.18506
ENSG00000143198.12_2	MGST3	chr1:165600098-165631033	+	protein_coding	0.658254	1.57817	0.00086368	0.00662744	3.28731	2.62906	5.62323	5.06902	4.88966	9.30556	8.92473	8.09811
ENSG00000148308.17_2	GTF3C5	chr9:135906062-135933890	+	protein_coding	0.657984	1.57788	0.00261213	0.012736	5.42285	4.76486	27.4433	27.9212	23.429	45.6725	40.071	40.1834
ENSG00000256043.2_2	CTSO	chr4:156845270-156875069	-	protein_coding	0.65766	1.57752	0.00278046	0.0132609	0.960782	0.303122	0.321714	0.233355	0.152181	0.761043	0.951797	1.1452
ENSG00000197971.14_4	MBP	chr18:74690783-74845639	-	protein_coding	0.657442	1.57728	0.00129342	0.00843693	1.62882	0.971377	0.94973	1.01402	0.919564	1.77215	2.28748	2.24556
ENSG00000130313.6_2	PGLS	chr19:17622438-17632097	+	protein_coding	0.657106	1.57692	0.0119501	0.0345572	4.08726	3.43016	10.7409	10.096	8.61332	16.3028	13.5394	18.521
ENSG00000079263.18_2	SP140	chr2:231067826-231177930	+	protein_coding	0.657022	1.57682	0.00267531	0.0129477	0.742821	0.085799	0.0823849	0.0446043	0.0571843	0.915489	0.580928	0.547542
ENSG00000162413.16_3	KLHL21	chr1:6650784-6674667	-	protein_coding	0.656576	1.57634	0.00360649	0.0155058	3.28412	2.62754	4.85668	4.76252	5.99264	9.5667	8.26083	8.44634
ENSG00000188917.14_3	TRMT2B	chrX:100264335-100307105	-	protein_coding	0.655481	1.57514	0.0112351	0.0331519	3.06354	2.40805	3.91281	5.39342	3.76021	7.4365	6.75638	7.92949
ENSG00000175352.10_2	NRIP3	chr11:9002123-9025596	-	protein_coding	0.655393	1.57505	0.00388527	0.0162456	1.8798	1.22441	1.51483	1.07098	1.44945	2.36656	2.80006	2.89633
ENSG00000136114.15_2	THSD1	chr13:52951302-52980629	-	protein_coding	0.65511	1.57474	0.0027783	0.013255	1.20847	0.553356	0.379094	0.578217	0.452012	1.18848	1.17794	1.58919
ENSG00000149948.13_3	HMGA2	chr12:66217911-66360075	+	protein_coding	0.654329	1.57388	0.00314136	0.0142409	1.22915	0.574818	0.495666	0.416224	0.560076	1.12114	1.65284	1.28955
ENSG00000138496.16_2	PARP9	chr3:122246771-122283424	-	protein_coding	0.654008	1.57353	0.00534817	0.0199814	3.2458	2.59179	5.42429	5.06343	4.62446	7.37109	9.77847	8.46047
ENSG00000173801.16_3	JUP	chr17:39910856-39943183	-	protein_coding	0.653875	1.57339	0.0148323	0.0402113	5.28104	4.62717	26.6585	24.3442	20.5298	44.5265	33.4406	36.4904
ENSG00000149798.4_2	CDC42EP2	chr11:65082289-65089900	+	protein_coding	0.653852	1.57336	0.00329041	0.0146465	4.31603	3.66218	11.9812	11.3056	11.7016	21.7241	16.8534	18.4786
ENSG00000197576.13_3	HOXA4	chr7:27168126-27170418	-	protein_coding	0.653661	1.57316	0.00209799	0.0111847	1.79786	1.1442	1.47128	1.11855	1.0623	2.62458	2.27813	2.53789
ENSG00000159885.13_3	ZNF222	chr19:44529494-44537265	+	protein_coding	0.653506	1.57299	0.0302387	0.066883	1.4292	0.775689	0.390998	0.858826	0.940671	1.27357	2.08419	1.78512
ENSG00000151353.14_3	TMEM18	chr2:667335-677439	-	protein_coding	0.653265	1.57272	6.12119e-05	0.00166741	2.54512	1.89186	2.76802	2.65569	2.71051	5.12177	4.73933	4.65894
ENSG00000143320.8_2	CRABP2	chr1:156669398-156675608	-	protein_coding	0.653247	1.5727	0.0424479	0.0862529	5.60881	4.95557	31.2077	36.8789	23.4887	56.927	42.7301	44.8777
ENSG00000185033.14_3	SEMA4B	chr15:90703836-90772911	+	protein_coding	0.653006	1.57244	0.00115744	0.00786585	2.56486	1.91185	2.8608	2.81546	2.61702	5.34608	4.3605	5.08958
ENSG00000128713.13_3	HOXD11	chr2:176968944-176974482	+	protein_coding	0.652689	1.5721	0.00312424	0.0141789	2.74939	2.0967	3.70457	3.31043	2.85897	5.53257	6.30488	5.37163
ENSG00000121797.9_3	CCRL2	chr3:46448654-46454488	+	protein_coding	0.652179	1.57154	0.00319688	0.0144069	1.01846	0.366276	0.18764	0.450563	0.243251	1.11419	0.877666	1.09409
ENSG00000204217.13_3	BMPR2	chr2:203241659-203432474	+	protein_coding	0.651803	1.57113	0.00951906	0.0296806	2.16878	1.51698	1.76397	1.77912	2.0516	2.82387	4.24388	3.53366
ENSG00000138386.16_3	NAB1	chr2:191511472-191557492	+	protein_coding	0.65148	1.57078	0.0371403	0.0779154	3.17828	2.5268	3.43836	5.1761	5.98225	7.08771	8.74173	8.41489
ENSG00000156374.14_3	PCGF6	chr10:105062553-105110891	-	protein_coding	0.651141	1.57041	0.0118323	0.0343729	3.18755	2.53641	5.00107	5.47729	4.02321	6.94724	9.02966	8.48724
ENSG00000081923.11_3	ATP8B1	chr18:55313658-55470333	-	protein_coding	0.65102	1.57028	0.0194133	0.0483781	1.77913	1.12811	0.941015	1.00059	1.68905	2.06719	2.73497	2.5293
ENSG00000089159.16_3	PXN	chr12:120648242-120703574	-	protein_coding	0.649913	1.56907	0.00160533	0.00956652	5.62375	4.97383	30.2663	29.5912	31.4449	52.8665	43.3618	49.1674
ENSG00000105499.13_3	PLA2G4C	chr19:48551100-48614074	-	protein_coding	0.648865	1.56793	4.88564e-05	0.00156963	0.914161	0.265296	0.231343	0.199439	0.175517	0.845638	0.84848	0.961589
ENSG00000198189.10_3	HSD17B11	chr4:88257762-88312538	-	protein_coding	0.648545	1.56759	0.00315464	0.0142814	4.79865	4.15011	17.2003	16.2939	16.7808	23.2658	29.3197	28.3021
ENSG00000137409.19_4	MTCH1	chr6:36935917-36954074	-	protein_coding	0.648522	1.56756	0.000815409	0.00639256	5.93764	5.28912	38.5433	39.4126	36.4078	64.5582	55.4492	61.2213
ENSG00000138623.9_3	SEMA7A	chr15:74701630-74726808	-	protein_coding	0.648427	1.56746	0.00239734	0.0121138	2.36844	1.72001	1.99807	2.36285	2.54629	3.95934	3.93169	4.62979
ENSG00000083817.8_2	ZNF416	chr19:58082934-58090295	-	protein_coding	0.648167	1.56718	0.00350946	0.0152365	1.96488	1.31672	1.2793	1.4733	1.7418	3.25856	2.58776	2.89387
ENSG00000136717.14_3	BIN1	chr2:127805603-127864931	-	protein_coding	0.648026	1.56702	0.00143908	0.00895882	3.77274	3.12471	7.93003	7.38838	7.85863	14.2226	12.0104	11.8927
ENSG00000198612.10_2	COPS8	chr2:237993955-238009109	+	protein_coding	0.647812	1.56679	0.00629005	0.0222526	3.33758	2.68977	5.25905	5.41469	5.68994	7.56155	10.0911	9.87959
ENSG00000178202.12_2	KDELC2	chr11:108342832-108369159	-	protein_coding	0.647416	1.56636	0.00816637	0.0267539	3.53151	2.8841	6.65389	6.38999	6.11333	8.87192	10.6384	12.458
ENSG00000167118.10_2	URM1	chr9:131133598-131154295	+	protein_coding	0.64676	1.56565	0.00689845	0.0238002	3.742	3.09524	6.49627	7.4437	8.86054	13.3027	12.3101	11.5824
ENSG00000100991.11_2	TRPC4AP	chr20:33590207-33680674	-	protein_coding	0.646369	1.56522	0.00163752	0.00967946	5.73745	5.09108	32.4527	34.0584	32.7664	58.2018	47.5488	51.8352
ENSG00000198925.10_3	ATG9A	chr2:220074494-220094439	-	protein_coding	0.645826	1.56464	0.00468225	0.0183008	3.64775	3.00193	6.60743	7.89471	6.59695	12.3963	10.1529	12.1787
ENSG00000151491.12_3	EPS8	chr12:15773092-16035263	-	protein_coding	0.645473	1.56425	0.0102978	0.0312569	2.86724	2.22176	3.6662	3.51677	3.81573	5.1091	7.50306	6.47861
ENSG00000173705.8_3	SUSD5	chr3:33191534-33260707	-	protein_coding	0.644474	1.56317	0.00060084	0.00536207	0.681058	0.0365844	0.018721	0	0.059214	0.473805	0.665951	0.678628
ENSG00000184384.13_3	MAML2	chr11:95709762-96076344	-	protein_coding	0.64442	1.56311	0.00106596	0.0074556	1.41563	0.771207	0.68844	0.771364	0.662172	1.43304	1.87796	1.71146
ENSG00000116815.15_4	CD58	chr1:117057157-117113661	-	protein_coding	0.644315	1.563	0.00360156	0.0154947	3.82077	3.17645	8.56008	7.99552	7.59281	11.3854	14.2075	13.9806
ENSG00000196151.10_2	WDSUB1	chr2:160092304-160143310	-	protein_coding	0.643136	1.56172	0.00327611	0.0146129	2.38805	1.74492	2.65112	2.11457	2.31125	4.14264	4.78914	3.81754
ENSG00000262919.7_3	FAM58A	chrX:152853377-152865500	-	protein_coding	0.642878	1.56144	0.0110889	0.0328599	2.90618	2.26331	4.41428	4.15552	2.96419	6.17909	6.5224	6.80045
ENSG00000125505.16_3	MBOAT7	chr19:54677106-54693733	-	protein_coding	0.64271	1.56126	0.0127881	0.0362422	4.58178	3.93907	12.3222	15.9677	14.9639	26.7308	21.7301	20.787
ENSG00000196126.11_2	HLA-DRB1	chr6:32546546-32557625	-	protein_coding	0.641726	1.56019	0.00833603	0.0271153	0.828148	0.186421	0	0.186893	0.241491	0.953184	0.573082	0.821366
ENSG00000110057.7_3	UNC93B1	chr11:67758575-67772452	-	protein_coding	0.641059	1.55947	0.00757937	0.025413	3.38338	2.74232	5.68239	6.15017	5.27068	10.9559	8.04221	9.51093
ENSG00000256683.6_3	ZNF350	chr19:52467596-52490109	-	protein_coding	0.640172	1.55852	0.0109472	0.0325869	1.22843	0.58826	0.341132	0.571363	0.612515	0.997065	1.57902	1.49769
ENSG00000173762.7_2	CD7	chr17:80272744-80275478	-	protein_coding	0.640058	1.55839	0.000531494	0.00500936	0.758332	0.118274	0.0886949	0.0682377	0.0996076	0.758734	0.772442	0.552637
ENSG00000041880.14_3	PARP3	chr3:51976361-51982883	+	protein_coding	0.639964	1.55829	0.00840764	0.0272996	2.74403	2.10407	2.79961	3.72819	3.4231	6.62853	5.26503	5.29133
ENSG00000170043.11_3	TRAPPC1	chr17:7833663-7835441	-	protein_coding	0.639782	1.55809	0.00846638	0.0274355	6.26174	5.62196	52.6653	47.7207	44.6803	64.7949	79.2964	84.5125
ENSG00000110002.15_3	VWA5A	chr11:123986069-124018428	+	protein_coding	0.638753	1.55698	0.00055104	0.00510462	1.50752	0.868763	0.827413	0.962	0.698382	1.92583	1.80506	1.80048
ENSG00000163681.14_3	SLMAP	chr3:57741177-57914895	+	protein_coding	0.638573	1.55679	0.0428863	0.086878	2.27381	1.63524	2.44298	1.82392	2.08305	4.01024	5.04164	2.73631
ENSG00000171813.13_2	PWWP2B	chr10:134210672-134231367	+	protein_coding	0.637774	1.55593	0.00525876	0.019788	3.73768	3.0999	7.83405	7.88473	7.0295	14.1086	10.7318	12.3928
ENSG00000188566.13_3	NDOR1	chr9:140100137-140111461	+	protein_coding	0.637204	1.55531	0.0039343	0.0163758	3.37214	2.73493	4.8741	6.55973	5.64419	9.60635	9.28227	9.17859
ENSG00000156853.12_3	ZNF689	chr16:30613879-30635333	-	protein_coding	0.636526	1.55458	0.00225613	0.0116744	2.8682	2.23167	3.2222	3.67996	4.24347	6.18183	6.45472	6.27065
ENSG00000134470.20_4	IL15RA	chr10:5985602-6020150	-	protein_coding	0.63636	1.5544	0.00532079	0.0199434	2.73546	2.0991	3.50903	3.71345	2.70042	6.02493	5.6376	5.33448
ENSG00000213221.4_3	DNLZ	chr9:139253932-139258241	-	protein_coding	0.635753	1.55375	0.00273982	0.0131357	2.71101	2.07525	3.40042	2.85415	3.41285	5.82154	4.93096	5.93866
ENSG00000126254.11_2	RBM42	chr19:36119932-36128588	+	protein_coding	0.635378	1.55334	0.00920485	0.0290243	5.42905	4.79368	25.0846	26.5358	28.7057	46.9599	35.3886	44.8226
ENSG00000107821.14_2	KAZALD1	chr10:102821598-102827888	+	protein_coding	0.634829	1.55275	0.0241766	0.0568646	2.22098	1.58615	1.95261	2.30441	1.77419	4.45996	2.74021	3.96202
ENSG00000224470.7_3	ATXN1L	chr16:71879894-71919171	+	protein_coding	0.634317	1.5522	0.000445295	0.00451409	3.21827	2.58396	4.70799	4.99573	5.29825	8.0304	8.88469	8.03066
ENSG00000131015.4_2	ULBP2	chr6:150263136-150270371	+	protein_coding	0.634148	1.55202	0.00521474	0.019672	4.59842	3.96428	17.0937	13.3404	13.6558	21.9052	24.1536	23.6749
ENSG00000013810.18_3	TACC3	chr4:1723217-1746903	+	protein_coding	0.633688	1.55153	0.00340807	0.0149652	4.5476	3.91391	12.6855	14.3603	15.2912	24.7367	20.9515	21.6399
ENSG00000136935.13_3	GOLGA1	chr9:127640636-127710771	-	protein_coding	0.633451	1.55127	0.0020506	0.0110448	3.04295	2.4095	4.12325	4.22748	4.59959	6.40412	7.48458	7.91157
ENSG00000166394.14_2	CYB5R2	chr11:7686331-7698453	-	protein_coding	0.633438	1.55126	1.90429e-05	0.00105348	0.65196	0.0185216	0	0.0158359	0.0230647	0.530177	0.623317	0.561827
ENSG00000104419.14_4	NDRG1	chr8:134249414-134314265	-	protein_coding	0.633095	1.55089	0.00551856	0.0204022	3.90551	3.27242	10.2425	8.23348	7.69086	14.6341	13.7241	13.6194
ENSG00000114942.13_2	EEF1B2	chr2:207024309-207027652	+	protein_coding	0.63309	1.55088	0.00052455	0.00495661	8.06266	7.42957	180.275	166.522	167.717	285.697	256.235	258.15
ENSG00000167767.13_2	KRT80	chr12:52562780-52585784	-	protein_coding	0.633019	1.55081	0.00874557	0.0280603	6.01722	5.3842	35.5295	42.1651	45.1997	71.7503	58.7686	61.4857
ENSG00000122133.16_3	PAEP	chr9:138453602-138458801	+	protein_coding	0.632885	1.55066	0.000205257	0.00300345	0.669444	0.0365586	0	0.0789858	0	0.581399	0.534558	0.657843
ENSG00000148362.10_3	PAXX	chr9:139886870-139888436	+	protein_coding	0.632753	1.55052	0.00499298	0.0191066	5.67508	5.04233	31.6771	33.6625	30.5918	57.5666	44.524	49.0288
ENSG00000143850.13_3	PLEKHA6	chr1:204187979-204346793	-	protein_coding	0.632438	1.55018	0.0223969	0.0538395	2.67517	2.04273	2.33835	3.64072	3.51492	5.44915	6.04465	4.73526
ENSG00000171227.6_3	TMEM37	chr2:120187477-120196096	+	protein_coding	0.632202	1.54993	0.0152172	0.0409677	2.47474	1.84254	2.56055	2.87188	2.34613	5.71533	4.32226	3.80567
ENSG00000164402.13_4	SEPT8	chr5:132086509-132142933	-	protein_coding	0.632059	1.54978	0.00392883	0.0163623	3.7357	3.10364	7.65375	7.98326	7.17017	11.3489	14.2532	11.5513
ENSG00000196968.10_2	FUT11	chr10:75532049-75540009	+	protein_coding	0.631913	1.54962	0.000171243	0.00273278	3.01067	2.37875	4.03611	4.44799	4.12739	7.27023	7.20276	6.71658
ENSG00000145824.12_2	CXCL14	chr5:134906369-134914969	-	protein_coding	0.631879	1.54958	0.0327685	0.0709341	0.840658	0.20878	0.047309	0.205082	0.223081	0.614854	0.541411	1.30748
ENSG00000109705.7_2	NKX3-2	chr4:13542454-13546674	-	protein_coding	0.631583	1.54926	6.27917e-05	0.00168175	0.739576	0.107993	0.08465	0.109826	0.039879	0.638663	0.647193	0.724526
ENSG00000078596.10_2	ITM2A	chrX:78615881-78623164	-	protein_coding	0.631579	1.54926	0.0206396	0.0506054	1.93747	1.30589	1.46591	1.47789	1.4733	2.04619	3.51061	3.08994
ENSG00000102796.10_2	DHRS12	chr13:52342129-52378293	-	protein_coding	0.631468	1.54914	0.00324224	0.0145294	1.19105	0.559582	0.575381	0.472125	0.380455	1.03298	1.42675	1.4125
ENSG00000204160.11_3	ZDHHC18	chr1:27153201-27184093	+	protein_coding	0.631307	1.54897	0.00171403	0.00993092	3.05345	2.42215	4.26898	4.50486	4.30817	8.2408	6.60901	7.13779
ENSG00000144231.10_3	POLR2D	chr2:128601125-128615731	-	protein_coding	0.631283	1.54894	0.00964564	0.029949	3.51025	2.87897	7.13396	5.13735	6.97416	10.0915	10.1424	10.9703
ENSG00000160789.19_2	LMNA	chr1:156052364-156109880	+	protein_coding	0.631124	1.54877	0.0350074	0.0745973	5.86959	5.23846	41.2343	38.9573	30.8818	69.8991	47.4596	57.1762
ENSG00000118508.4_2	RAB32	chr6:146864829-146876101	+	protein_coding	0.629917	1.54748	0.00138065	0.00875618	6.55971	5.92979	58.0496	59.2706	62.652	102.12	85.5993	93.0046
ENSG00000144199.11_2	FAHD2B	chr2:97749320-97760619	-	protein_coding	0.629901	1.54746	0.00295554	0.0136939	3.83551	3.20561	9.31018	7.59579	7.85941	14.2089	12.3607	13.3182
ENSG00000143322.19_2	ABL2	chr1:179068462-179198819	-	protein_coding	0.62981	1.54736	0.00897228	0.0285273	2.96706	2.33725	3.97729	3.93549	4.25322	5.53384	7.55649	7.55183
ENSG00000165698.15_3	SPACA9	chr9:135753414-135765588	+	protein_coding	0.629707	1.54725	0.0115914	0.0338278	2.14576	1.51605	2.36376	1.8325	1.45548	3.4264	3.13639	3.73306
ENSG00000173163.10_3	COMMD1	chr2:62115859-62374382	+	protein_coding	0.629261	1.54677	0.0192654	0.0481766	3.5205	2.89124	5.49343	7.40402	6.48318	8.66467	11.131	11.8897
ENSG00000122863.5_2	CHST3	chr10:73724123-73773322	+	protein_coding	0.628971	1.54646	0.00294629	0.0136813	4.28236	3.65339	10.72	11.6029	12.4879	20.6709	17.3916	17.4868
ENSG00000160179.18_3	ABCG1	chr21:43619799-43717354	+	protein_coding	0.628868	1.54635	0.00876864	0.0281097	1.62844	0.999568	1.29448	0.911653	0.822242	2.46628	1.86617	1.97481
ENSG00000157168.18_1	NRG1	chr8:31496902-32625477	+	protein_coding	0.628355	1.5458	0.000781056	0.00622885	0.902364	0.274009	0.200462	0.200909	0.2263	0.718936	1.02169	0.879069
ENSG00000197355.10_2	UAP1L1	chr9:139971953-139978991	+	protein_coding	0.62834	1.54579	0.00770972	0.0257014	1.6391	1.01076	0.812682	1.34613	0.923673	2.35395	1.91881	2.08667
ENSG00000138594.13_3	TMOD3	chr15:52121825-52239492	+	protein_coding	0.627539	1.54493	0.0229837	0.0548353	3.79116	3.16362	8.32865	7.03084	8.60398	10.2627	15.2007	13.5406
ENSG00000135931.17_3	ARMC9	chr2:232063260-232239548	+	protein_coding	0.627405	1.54478	0.000135656	0.00239785	1.75428	1.12687	1.30546	1.17242	1.07952	2.36965	2.40173	2.34952
ENSG00000105088.8_2	OLFM2	chr19:9964394-10047228	-	protein_coding	0.626998	1.54435	0.00195441	0.0107445	1.53276	0.905759	0.905291	0.896331	0.820147	2.24798	1.7719	1.69046
ENSG00000134780.9_2	DAGLA	chr11:61447905-61514473	+	protein_coding	0.626788	1.54412	0.00109846	0.00762023	2.02468	1.39789	1.43708	1.65738	1.8255	3.19453	3.18182	2.84074
ENSG00000077380.15_3	DYNC1I2	chr2:172543919-172604930	+	protein_coding	0.626741	1.54407	0.0216996	0.0525	4.43269	3.80595	13.0846	11.7688	14.2134	16.4604	22.3437	23.7115
ENSG00000113719.15_3	ERGIC1	chr5:172261278-172379688	+	protein_coding	0.626675	1.544	0.000319369	0.00376034	4.85784	4.23116	17.9889	18.3749	17.0045	29.6598	26.5988	27.8141
ENSG00000152778.8_2	IFIT5	chr10:91174343-91180758	+	protein_coding	0.626446	1.54376	0.00813935	0.0266893	2.97942	2.35298	4.09895	3.94871	4.28418	5.62893	7.60835	7.59655
ENSG00000188986.6_2	NELFB	chr9:140149625-140167998	+	protein_coding	0.626087	1.54337	0.00191331	0.0106283	6.27804	5.65195	48.7463	49.7498	49.3529	86.0516	70.3271	74.2664
ENSG00000177628.15_3	GBA	chr1:155204243-155214490	-	protein_coding	0.626058	1.54334	0.00970775	0.0300844	3.50453	2.87847	6.65346	6.58486	5.8503	12.4116	9.85237	9.04376
ENSG00000267796.7_3	LIN37	chr19:36239262-36245420	+	protein_coding	0.625461	1.5427	0.0442301	0.0889592	2.05238	1.42692	1.76419	1.68879	1.61524	3.8625	2.08115	3.76335
ENSG00000137133.10_2	HINT2	chr9:35812957-35815351	-	protein_coding	0.625306	1.54254	0.0020398	0.0110029	2.61264	1.98733	2.93716	3.29486	2.68645	5.40163	5.34997	4.62841
ENSG00000164684.13_3	ZNF704	chr8:81540686-81787016	-	protein_coding	0.625236	1.54246	0.00377238	0.0159886	0.825901	0.200665	0.14142	0.163801	0.1426	0.552125	0.98218	0.810479
ENSG00000176407.17_3	KCMF1	chr2:85198216-85286595	+	protein_coding	0.624983	1.54219	5.94565e-05	0.00165364	3.97698	3.352	8.93754	9.26142	9.43919	14.181	15.2431	14.8344
ENSG00000126895.13_2	AVPR2	chrX:153167985-153172620	+	protein_coding	0.624588	1.54177	0.0125708	0.0357719	1.19584	0.571255	0.451969	0.555463	0.45237	1.73733	1.24827	0.953334
ENSG00000196152.10_2	ZNF79	chr9:130186653-130207651	+	protein_coding	0.623786	1.54091	0.00217595	0.0114402	2.12953	1.50575	1.67602	2.01006	1.84289	3.75266	3.42767	2.9815
ENSG00000151176.7_2	PLBD2	chr12:113796371-113829430	+	protein_coding	0.623697	1.54082	0.000736015	0.00598724	4.67641	4.05271	14.7365	16.84	15.2802	25.9972	23.7608	24.0111
ENSG00000102871.15_2	TRADD	chr16:67188083-67194201	-	protein_coding	0.623285	1.54038	0.00710668	0.024295	3.44102	2.81773	5.61748	6.06869	6.49264	11.3204	8.43978	10.0144
ENSG00000130590.13_3	SAMD10	chr20:62605466-62611361	-	protein_coding	0.62284	1.5399	0.000113524	0.00223356	2.25972	1.63688	2.17179	2.15046	2.01006	3.716	4.01523	3.64376
ENSG00000106290.14_3	TAF6	chr7:99704693-99717464	-	protein_coding	0.622772	1.53983	0.00427085	0.0172804	3.83494	3.21217	9.00027	8.31496	7.54442	14.5683	11.7791	13.6067
ENSG00000169925.16_4	BRD3	chr9:136895427-136933657	-	protein_coding	0.62265	1.5397	3.6604e-05	0.00132445	4.39452	3.77187	12.7166	13.1447	12.1372	20.1231	19.9886	19.9851
ENSG00000184564.8_2	SLITRK6	chr13:86366925-86373623	-	protein_coding	0.622229	1.53925	0.00147658	0.0090883	0.753129	0.130899	0.11086	0.08828	0.08596	0.513298	0.813421	0.744696
ENSG00000154518.9_2	ATP5G3	chr2:176040986-176049335	-	protein_coding	0.62148	1.53845	0.00145974	0.00902264	4.90425	4.28277	18.3986	18.5916	18.4039	32.435	27.2409	27.4381
ENSG00000122359.17_3	ANXA11	chr10:81910645-81965328	-	protein_coding	0.621134	1.53808	0.00277576	0.0132472	4.64616	4.02503	15.692	15.6779	14.4994	26.796	21.5222	24.079
ENSG00000154473.17_2	BUB3	chr10:124913793-124929983	+	protein_coding	0.620994	1.53793	0.00144738	0.00897655	4.63194	4.01095	14.4165	15.9747	15.0125	21.5552	25.1392	24.8537
ENSG00000105612.8_2	DNASE2	chr19:12986025-12992282	-	protein_coding	0.620548	1.53746	0.0184726	0.0467913	4.63146	4.01091	17.8572	15.0818	12.8165	27.3382	22.2717	22.0899
ENSG00000168894.9_2	RNF181	chr2:85822848-85824736	+	protein_coding	0.620434	1.53734	0.00174477	0.0100374	5.61804	4.99761	32.577	30.6372	29.6938	53.4353	45.5561	45.7457
ENSG00000181938.13_2	GINS3	chr16:58328984-58440048	+	protein_coding	0.61972	1.53658	0.000814669	0.00639229	3.13029	2.51057	4.21313	5.03514	4.88149	7.90416	7.85626	7.51321
ENSG00000152454.3_2	ZNF256	chr19:58452201-58459043	-	protein_coding	0.619437	1.53628	0.00724962	0.024635	1.82991	1.21048	1.32066	1.26079	1.3621	2.05852	3.09116	2.59103
ENSG00000226784.2_3	PGAM4	chrX:77224371-77225135	-	protein_coding	0.618746	1.53554	0.0152493	0.0410196	3.60662	2.98788	7.18849	7.027	6.59565	13.9029	9.61777	10.4235
ENSG00000105755.7_2	ETHE1	chr19:44010871-44031396	-	protein_coding	0.618543	1.53532	0.00450217	0.0178451	4.73884	4.12029	17.7659	16.4442	15.0685	29.0151	24.6386	23.7378
ENSG00000275074.1_2	NUDT18	chr8:21964383-21966932	-	protein_coding	0.618121	1.53488	0.0150427	0.0406297	1.73334	1.11522	1.06905	1.27605	1.15869	2.91911	2.39232	1.7649
ENSG00000111897.6_2	SERINC1	chr6:122764499-122792967	-	protein_coding	0.617934	1.53468	0.0465287	0.0926392	6.06697	5.44904	45.8045	39.2935	43.2024	49.5352	79.9841	72.625
ENSG00000274349.4_2	ZNF658	chr9:40760700-40836415	-	protein_coding	0.617861	1.5346	0.00309748	0.0140934	0.771269	0.153409	0	0.0954581	0.255874	0.669878	0.73165	0.719416
ENSG00000178585.14_2	CTNNBIP1	chr1:9908334-9970394	-	protein_coding	0.61754	1.53426	0.0100746	0.0308225	2.54393	1.92639	2.9181	3.10075	2.41797	5.69076	4.15914	4.74578
ENSG00000119013.8_2	NDUFB3	chr2:201936156-201950473	+	protein_coding	0.61722	1.53392	0.0273445	0.0620494	5.468	4.85078	34.63	22.6141	27.5562	41.4716	47.1024	41.4452
ENSG00000149564.11_2	ESAM	chr11:124622479-124632186	-	protein_coding	0.616671	1.53333	0.000512564	0.00488439	0.965443	0.348773	0.221487	0.379348	0.225774	0.954739	0.99298	0.91113
ENSG00000161692.17_2	DBF4B	chr17:42785976-42829632	+	protein_coding	0.616341	1.53298	0.00290174	0.0135708	2.82787	2.21153	3.69837	4.04186	3.1944	6.63743	5.98054	5.71403
ENSG00000183644.13_3	C11orf88	chr11:111385510-111407756	+	protein_coding	0.616239	1.53287	0.00236532	0.0120182	1.11928	0.503045	0.518531	0.377911	0.360348	1.07497	1.40849	1.05144
ENSG00000188277.9_2	C15orf62	chr15:41062278-41064647	+	protein_coding	0.616219	1.53285	0.000587073	0.00529416	0.874787	0.258568	0.159721	0.241966	0.18863	0.737228	0.797635	0.974481
ENSG00000005075.15_2	POLR2J	chr7:102113565-102119354	-	protein_coding	0.616072	1.5327	3.3337e-05	0.0012799	5.78841	5.17234	34.2291	35.0397	35.9319	54.1109	55.8711	52.8671
ENSG00000123159.15_3	GIPC1	chr19:14588572-14606961	-	protein_coding	0.616048	1.53267	0.00827498	0.0270008	4.69464	4.07859	14.5093	16.2888	16.9876	28.8339	22.0131	24.2926
ENSG00000107281.9_3	NPDC1	chr9:139933922-139940655	-	protein_coding	0.615567	1.53216	0.00322887	0.0145007	5.43728	4.82171	30.2681	26.2215	25.5721	45.6513	38.9679	42.6292
ENSG00000108854.15_2	SMURF2	chr17:62538413-62658186	-	protein_coding	0.61444	1.53096	0.0474407	0.0940323	3.34401	2.72957	4.65582	5.75464	6.63747	7.1206	11.4014	9.39645
ENSG00000105732.12_3	ZNF574	chr19:42572629-42585701	+	protein_coding	0.614198	1.53071	0.00490001	0.0188545	2.57763	1.96343	2.46597	3.13539	3.1382	5.48315	4.50241	4.96333
ENSG00000158292.6_2	GPR153	chr1:6307406-6321035	-	protein_coding	0.613582	1.53005	0.00178648	0.0102171	2.18572	1.57214	2.13942	1.81425	1.97558	3.97449	3.488	3.21796
ENSG00000103966.10_3	EHD4	chr15:42188137-42264776	-	protein_coding	0.613271	1.52972	0.00357213	0.015417	3.9482	3.33493	8.5095	8.87249	9.94357	16.2238	13.4747	13.7518
ENSG00000065548.17_3	ZC3H15	chr2:187350883-187374090	+	protein_coding	0.612539	1.52895	0.015534	0.0415813	5.1998	4.58726	19.2572	26.3174	24.101	32.0215	36.768	38.8075
ENSG00000196313.11_2	POM121	chr7:72349936-72421979	+	protein_coding	0.612409	1.52881	0.00284901	0.0134336	3.36561	2.7532	5.10601	5.88089	6.29433	10.1124	8.77488	9.08157
ENSG00000119042.16_2	SATB2	chr2:200134223-200335989	-	protein_coding	0.612278	1.52867	0.00264532	0.012845	1.52632	0.914039	1.01184	0.857633	0.790215	1.64109	2.17728	1.84815
ENSG00000170965.9_2	PLAC1	chrX:133699868-133898352	-	protein_coding	0.611953	1.52833	0.00432827	0.0174236	0.826168	0.214216	0.136944	0.216882	0.128414	0.605282	1.02319	0.715999
ENSG00000196547.14_3	MAN2A2	chr15:91445448-91465814	+	protein_coding	0.611837	1.5282	0.0325543	0.0705737	1.98643	1.3746	1.44295	1.15569	2.31043	3.24277	2.87814	2.78143
ENSG00000108813.10_2	DLX4	chr17:48046334-48052323	+	protein_coding	0.611265	1.5276	0.0189098	0.0475367	1.87769	1.26642	1.69919	1.54608	1.02576	2.22505	3.06517	2.78534
ENSG00000166510.13_3	CCDC68	chr18:52568740-52626739	-	protein_coding	0.611252	1.52758	0.00235959	0.0120073	1.15736	0.546112	0.35712	0.549167	0.480717	1.02705	1.32413	1.35547
ENSG00000182963.9_3	GJC1	chr17:42875816-42908184	-	protein_coding	0.611171	1.5275	0.0140165	0.0386902	3.1851	2.57392	4.14205	6.05264	4.82099	7.40094	8.18778	8.74741
ENSG00000239305.6_3	RNF103	chr2:86830516-86850989	-	protein_coding	0.610685	1.52698	0.0204702	0.0503396	2.14495	1.53427	2.33625	1.58184	1.82093	3.06089	3.06048	4.24669
ENSG00000138031.14_3	ADCY3	chr2:25042038-25142708	-	protein_coding	0.610621	1.52692	0.0401494	0.0827092	3.91132	3.3007	8.08209	7.84541	10.9104	17.5282	12.3245	12.7973
ENSG00000160014.16_2	CALM3	chr19:47104331-47114050	+	protein_coding	0.610252	1.52653	0.00281041	0.0133358	6.32524	5.71498	52.5842	52.466	49.586	89.6434	73.4246	75.4194
ENSG00000103496.14_3	STX4	chr16:31044210-31054296	+	protein_coding	0.609494	1.52572	0.00111621	0.00769658	3.73729	3.1278	8.34462	7.05035	7.87787	13.0263	12.03	11.9785
ENSG00000168040.4_2	FADD	chr11:70049269-70053496	+	protein_coding	0.609212	1.52543	0.00274778	0.0131652	5.13538	4.52617	21.8917	22.7598	21.4914	38.7339	31.5304	32.5937
ENSG00000183828.14_3	NUDT14	chr14:105639275-105647660	-	protein_coding	0.608859	1.52505	0.0109854	0.032659	3.55941	2.95055	7.73745	6.99387	5.61405	11.8794	10.0231	10.5416
ENSG00000136824.18_3	SMC2	chr9:106856541-106903698	+	protein_coding	0.608752	1.52494	0.0253424	0.0587557	3.75455	3.1458	7.20272	7.97406	8.41872	10.0042	15.3377	12.6756
ENSG00000139044.10_3	B4GALNT3	chr12:569530-672675	+	protein_coding	0.608721	1.52491	7.01946e-05	0.00176004	1.21573	0.607011	0.500857	0.569986	0.499516	1.40062	1.32699	1.24284
ENSG00000187244.10_2	BCAM	chr19:45312316-45324677	+	protein_coding	0.608552	1.52473	0.00740702	0.0250118	4.46205	3.8535	14.1269	14.4455	11.9271	23.9009	19.2436	20.2386
ENSG00000123685.8_2	BATF3	chr1:212859760-212873327	-	protein_coding	0.608442	1.52461	7.06671e-06	0.000722386	0.782052	0.17361	0.147666	0.126522	0.109763	0.754196	0.703161	0.701883
ENSG00000166548.15_3	TK2	chr16:66541906-66586447	-	protein_coding	0.608395	1.52456	0.0203561	0.0501373	1.94248	1.33408	2.11434	1.43313	1.11477	2.83019	2.85708	2.84372
ENSG00000055211.12_2	GINM1	chr6:149887430-149912884	+	protein_coding	0.608346	1.52451	0.0164655	0.0431658	5.51819	4.90985	32.001	27.3545	28.0325	37.0452	50.9954	47.6587
ENSG00000040275.16_3	SPDL1	chr5:169010638-169031782	+	protein_coding	0.607674	1.5238	0.0309169	0.0679614	3.92835	3.32067	8.1517	9.13034	9.75819	11.1284	17.2352	14.9564
ENSG00000243749.1_3	TMEM35B	chr1:35447136-35450954	-	protein_coding	0.606961	1.52305	0.0060054	0.0215778	3.70239	3.09543	8.42843	7.8674	6.46818	11.1233	12.7497	12.2335
ENSG00000187764.11_3	SEMA4D	chr9:91975702-92113045	-	protein_coding	0.606523	1.52259	4.00666e-05	0.00140118	1.83811	1.23159	1.35861	1.38976	1.29735	2.66278	2.45126	2.61571
ENSG00000196663.15_2	TECPR2	chr14:102829300-102968818	+	protein_coding	0.606469	1.52253	0.000850138	0.00660676	1.85643	1.24996	1.54395	1.40937	1.19489	2.73226	2.50419	2.63046
ENSG00000198863.7_3	RUNDC1	chr17:41132582-41145707	+	protein_coding	0.60607	1.52211	0.000220794	0.00310045	3.37265	2.76658	5.60119	5.67305	6.15362	9.81045	9.11877	9.15865
ENSG00000176919.11_2	C8G	chr9:139839698-139841426	+	protein_coding	0.605412	1.52141	0.000629439	0.00546386	0.858913	0.253501	0.223608	0.163077	0.190374	0.812602	0.946531	0.690875
ENSG00000119777.18_3	TMEM214	chr2:27255778-27264563	+	protein_coding	0.60537	1.52137	0.00754741	0.0253699	4.34866	3.74329	13.4484	13.389	10.5525	20.7312	17.9252	19.5639
ENSG00000177917.10_2	ARL6IP6	chr2:153574407-153617767	+	protein_coding	0.60466	1.52062	0.00407262	0.0167559	2.86045	2.25579	3.78604	3.64154	3.90395	5.90156	7.32435	5.66729
ENSG00000161791.13_2	FMNL3	chr12:50030282-50101948	-	protein_coding	0.604473	1.52042	0.0492827	0.0971171	1.42845	0.823982	0.785663	0.911308	0.625547	1.37445	2.57759	1.29545
ENSG00000067840.12_2	PDZD4	chrX:153067621-153096020	-	protein_coding	0.604412	1.52036	0.00087875	0.00668692	1.41219	0.807779	0.609393	0.878365	0.774415	1.72542	1.60294	1.65729
ENSG00000071127.16_2	WDR1	chr4:10075963-10118573	-	protein_coding	0.604236	1.52017	0.00436209	0.0174865	5.5546	4.95036	29.3273	31.9647	28.5626	52.4041	42.6586	43.5307
ENSG00000171903.16_2	CYP4F11	chr19:16023177-16045677	-	protein_coding	0.602681	1.51854	0.000250374	0.00331519	0.807012	0.204331	0.223757	0.144307	0.0921722	0.7686	0.757504	0.722973
ENSG00000171700.13_2	RGS19	chr20:62704534-62711341	-	protein_coding	0.601999	1.51782	0.00403644	0.0166905	3.56009	2.95809	6.27892	7.11282	6.94669	11.4258	9.42605	11.6661
ENSG00000158715.5_2	SLC45A3	chr1:205626979-205649587	-	protein_coding	0.601926	1.51774	0.00261747	0.0127498	2.38638	1.78445	2.25283	2.48693	2.60427	4.79983	3.81674	4.1162
ENSG00000116176.6_2	TPSG1	chr16:1271651-1275257	-	protein_coding	0.601525	1.51732	0.0100613	0.0308011	0.601525	0	0	0	0	0.482356	0.313603	0.793968
ENSG00000012061.15_3	ERCC1	chr19:45910591-45982086	-	protein_coding	0.600769	1.51652	0.000681923	0.00570925	3.27342	2.67265	5.57678	5.63983	4.93568	9.08973	8.25064	8.68587
ENSG00000189120.4_2	SP6	chr17:45922274-45933240	-	protein_coding	0.600729	1.51648	0.0047972	0.0186059	1.71458	1.11385	1.30309	1.30975	0.905612	2.46643	2.05959	2.33332
ENSG00000042286.14_2	AIFM2	chr10:71857979-71892690	-	protein_coding	0.600619	1.51637	0.00556493	0.0204959	4.25019	3.64958	11.2235	11.7067	11.7253	20.3182	15.4959	18.5967
ENSG00000189068.9_3	VSTM1	chr19:54544079-54567207	-	protein_coding	0.600123	1.51585	0.00513066	0.0194452	0.829219	0.229095	0.167892	0.101526	0.251688	0.559833	0.895383	0.897073
ENSG00000084764.10_3	MAPRE3	chr2:27193480-27250064	+	protein_coding	0.600068	1.51579	0.00467547	0.0182794	2.8298	2.22973	4.17226	3.8154	3.14317	6.48799	6.16414	5.69934
ENSG00000148110.15_3	MFSD14B	chr9:97136833-97223324	+	protein_coding	0.59967	1.51537	0.00525948	0.019788	5.51909	4.91942	27.4953	30.0388	30.333	39.422	50.2634	45.5384
ENSG00000153721.18_3	CNKSR3	chr6:154708638-154831793	-	protein_coding	0.599359	1.51504	0.00444892	0.017698	2.01597	1.41661	1.4492	1.64784	1.9337	2.69286	3.095	3.3751
ENSG00000164850.14_3	GPER1	chr7:1121844-1133451	+	protein_coding	0.599348	1.51503	0.00256186	0.0126219	1.08916	0.489813	0.477178	0.435937	0.305502	1.34662	1.045	1.00667
ENSG00000138376.10_3	BARD1	chr2:215590370-215674435	-	protein_coding	0.599021	1.51469	0.0240353	0.0566325	2.28974	1.69072	2.27936	2.07937	2.33134	3.0034	4.9592	3.90031
ENSG00000188910.7_2	GJB3	chr1:35246790-35251970	+	protein_coding	0.598663	1.51431	0.00239224	0.0121128	2.72914	2.13048	2.92943	3.5755	3.66924	5.51494	5.40214	5.98916
ENSG00000214087.8_3	ARL16	chr17:79648204-79650954	-	protein_coding	0.598582	1.51423	0.0166696	0.0435177	3.26835	2.66977	5.19477	5.75755	5.15494	10.7763	7.7427	7.68877
ENSG00000088888.17_2	MAVS	chr20:3827446-3856770	+	protein_coding	0.598121	1.51374	0.000599945	0.00536063	3.49019	2.89207	6.53095	6.72073	6.03541	10.948	10.0509	9.74637
ENSG00000271425.7_1	NBPF10	chr1:145293371-145358886	+	protein_coding	0.597653	1.51325	0.0286681	0.0642943	1.52239	0.924741	0.659287	0.956328	1.10747	1.50432	2.5036	1.70181
ENSG00000088826.17_2	SMOX	chr20:4101627-4168394	+	protein_coding	0.596614	1.51216	0.00479513	0.0186059	2.39923	1.80261	2.42621	2.72334	2.32795	4.87591	3.69632	4.3197
ENSG00000119522.16_3	DENND1A	chr9:126141933-126692431	-	protein_coding	0.596471	1.51201	0.00163836	0.00968051	2.9946	2.39812	4.09666	4.52429	4.20188	7.74891	6.80982	6.40958
ENSG00000267534.2_3	S1PR2	chr19:10332111-10341948	-	protein_coding	0.59632	1.51186	0.00840099	0.0272841	1.84114	1.24482	1.11734	1.61841	1.40078	2.54643	2.98791	2.25219
ENSG00000139618.14_3	BRCA2	chr13:32889611-32974403	+	protein_coding	0.596236	1.51177	0.0252724	0.0586306	1.43956	0.843325	0.602431	0.839414	0.959474	1.25143	2.20902	1.76199
ENSG00000188215.9_3	DCUN1D3	chr16:20866247-20911706	-	protein_coding	0.59614	1.51167	0.000381345	0.00412621	1.73605	1.13991	1.12146	1.22195	1.27025	2.15819	2.32231	2.52315
ENSG00000165813.18_3	CCDC186	chr10:115880621-115933979	-	protein_coding	0.595876	1.51139	0.0125784	0.0357795	1.6327	1.03682	0.985877	1.05557	1.11572	1.57274	2.47622	2.33404
ENSG00000178074.5_3	C2orf69	chr2:200775979-200820658	+	protein_coding	0.59578	1.51129	0.0350218	0.0746173	3.00247	2.40669	3.98622	3.79393	5.23728	5.58767	8.34531	7.35941
ENSG00000136425.12_2	CIB2	chr15:78396948-78423886	-	protein_coding	0.595708	1.51121	0.0122376	0.035085	2.10646	1.51075	1.52553	2.33928	1.74371	3.68164	2.98271	3.28296
ENSG00000173848.18_2	NET1	chr10:5454514-5500426	+	protein_coding	0.595698	1.5112	0.0152178	0.0409677	4.71266	4.11696	16.3895	14.6955	18.1392	21.2435	28.2495	26.7099
ENSG00000128284.19_3	APOL3	chr22:36536378-36562225	-	protein_coding	0.595543	1.51104	0.00506106	0.0192752	1.12249	0.526945	0.423931	0.424004	0.475293	1.34718	0.881327	1.33721
ENSG00000124226.10_3	RNF114	chr20:48552873-48570429	+	protein_coding	0.595505	1.511	0.00103228	0.00730039	3.49662	2.90112	6.52229	6.42644	6.4617	11.4293	9.75019	9.76216
ENSG00000188542.9_2	DUSP28	chr2:241499471-241503431	+	protein_coding	0.595347	1.51084	1.03643e-05	0.000814544	1.34674	0.751394	0.661271	0.72254	0.667119	1.50367	1.53926	1.58787
ENSG00000159720.11_3	ATP6V0D1	chr16:67471917-67515140	-	protein_coding	0.595334	1.51082	0.0251674	0.0584827	3.5193	2.92396	7.28356	5.29968	7.37654	12.2017	9.34628	10.0363
ENSG00000162636.15_2	FAM102B	chr1:109102711-109187522	+	protein_coding	0.59468	1.51014	0.0148793	0.0403012	1.85793	1.26325	1.51994	1.30191	1.38424	2.0047	3.15722	2.81306
ENSG00000112759.16_2	SLC29A1	chr6:44187242-44201888	+	protein_coding	0.594646	1.5101	0.0028321	0.0133893	4.27932	3.68468	10.4943	13.0771	12.1401	19.1262	18.4317	17.7216
ENSG00000164885.12_2	CDK5	chr7:150750899-150755617	-	protein_coding	0.594551	1.51	0.00117782	0.00796189	3.12498	2.53043	4.93043	4.98189	4.43605	8.42316	7.26826	7.52179
ENSG00000204103.3_2	MAFB	chr20:39314488-39317880	-	protein_coding	0.594517	1.50997	0.00200387	0.0108894	1.12656	0.532042	0.506991	0.326843	0.512	1.09824	1.35638	1.10515
ENSG00000175183.9_2	CSRP2	chr12:77252495-77272840	-	protein_coding	0.59445	1.5099	0.00700474	0.024036	1.1668	0.572346	0.556338	0.397063	0.51203	1.43286	1.40266	0.936039
ENSG00000133985.2_2	TTC9	chr14:71108504-71142077	+	protein_coding	0.594184	1.50962	0.000899408	0.00675272	1.1571	0.562913	0.501408	0.400067	0.533606	1.07545	1.3553	1.26884
ENSG00000076641.4_2	PAG1	chr8:81880045-82024303	-	protein_coding	0.59416	1.50959	1.35021e-05	0.000937847	0.650087	0.0559263	0.0173885	0.0577679	0.0438289	0.540749	0.60141	0.566218
ENSG00000136240.9_3	KDELR2	chr7:6485584-6523873	-	protein_coding	0.593809	1.50923	6.15549e-05	0.00166758	6.12462	5.53081	46.9653	45.1249	43.6638	67.2991	69.1536	69.895
ENSG00000204264.8_2	PSMB8	chr6:32808494-32812480	-	protein_coding	0.593691	1.5091	0.00524227	0.0197557	5.40221	4.80851	29.093	27.1316	24.9933	46.6873	37.9917	39.6727
ENSG00000175213.2_2	ZNF408	chr11:46722368-46727462	+	protein_coding	0.593146	1.50853	0.00305363	0.013944	2.79393	2.20078	3.24782	3.83406	3.73179	6.6485	5.47754	5.73257
ENSG00000054392.12_3	HHAT	chr1:210501596-210849638	+	protein_coding	0.592995	1.50838	0.000906129	0.00677213	0.729849	0.136853	0.166279	0.0854127	0.0500102	0.715954	0.718082	0.547283
ENSG00000125845.6_3	BMP2	chr20:6748311-6760927	+	protein_coding	0.592987	1.50837	0.00217645	0.0114402	1.52498	0.931994	1.05582	0.954574	0.728371	1.73952	2.0177	1.88301
ENSG00000153827.13_3	TRIP12	chr2:230628554-230787955	-	protein_coding	0.592942	1.50832	0.016193	0.0427118	4.20447	3.61153	10.4613	10.9598	12.3222	14.3904	19.9124	18.4699
ENSG00000176171.11_2	BNIP3	chr10:133779959-133795517	-	protein_coding	0.592813	1.50818	0.00227288	0.0117361	4.25961	3.66679	11.8634	11.7097	11.5301	16.0625	19.6695	18.9267
ENSG00000205542.10_2	TMSB4X	chrX:12993227-12995346	+	protein_coding	0.592788	1.50816	0.00149145	0.00914132	8.40607	7.81328	247.294	216.159	210.032	345.839	326.898	342.215
ENSG00000179010.14_2	MRFAP1	chr4:6641818-6644472	+	protein_coding	0.592511	1.50787	0.0347354	0.0741476	4.99055	4.39804	20.2273	21.0069	19.062	35.8414	34.3889	23.6442
ENSG00000166167.17_2	BTRC	chr10:103113790-103317078	+	protein_coding	0.592269	1.50762	0.00650933	0.022824	2.50354	1.91127	2.52445	2.74918	3.02735	4.05964	5.41904	4.61475
ENSG00000170340.10_2	B3GNT2	chr2:62423248-62451866	+	protein_coding	0.591907	1.50724	0.0227513	0.0544853	3.6918	3.09989	7.1049	7.46512	8.18541	9.41429	13.396	13.393
ENSG00000121390.18_2	PSPC1	chr13:20248892-20357159	-	protein_coding	0.591903	1.50723	0.00229075	0.0117992	4.74269	4.15078	16.5692	16.9167	16.8041	24.4592	29.1147	24.0293
ENSG00000123453.17_3	SARDH	chr9:136528682-136605077	-	protein_coding	0.591148	1.50644	0.000705774	0.00584202	1.53243	0.941281	1.01044	0.828954	0.92561	1.95776	1.70697	2.02326
ENSG00000121068.13_2	TBX2	chr17:59477257-59486827	+	protein_coding	0.590958	1.50625	0.00696466	0.0239336	1.09887	0.507913	0.364415	0.392202	0.513708	1.4366	0.887694	1.1363
ENSG00000175505.10_3	CLCF1	chr11:67131639-67141648	-	protein_coding	0.59085	1.50613	0.00867463	0.0279123	2.60902	2.01817	3.4901	3.02241	2.67999	4.65633	4.80545	5.91528
ENSG00000164610.8_4	RP9	chr7:33134409-33149013	-	protein_coding	0.590377	1.50564	0.00362928	0.0155717	3.04863	2.45825	5.11457	4.26223	4.15803	7.39473	6.67323	7.79423
ENSG00000167173.18_3	C15orf39	chr15:75487984-75504510	+	protein_coding	0.589665	1.5049	0.0259345	0.0597214	2.8695	2.27984	3.8668	4.09735	3.61646	8.19152	5.45416	5.57946
ENSG00000196196.2_2	HRCT1	chr9:35906189-35907138	+	protein_coding	0.589155	1.50437	0.0401048	0.0826536	3.33884	2.74968	6.38177	5.82566	5.03815	11.9231	8.16968	7.74073
ENSG00000072682.18_3	P4HA2	chr5:131527531-131631008	-	protein_coding	0.588725	1.50392	0.00272806	0.0131008	3.00491	2.41618	4.89998	4.18722	3.96872	7.51231	7.03136	6.56596
ENSG00000002549.12_2	LAP3	chr4:17578815-17609595	+	protein_coding	0.588646	1.50384	0.000998784	0.00715347	4.73944	4.1508	15.4576	17.0425	17.8747	24.4791	26.7193	25.9883
ENSG00000112763.15_3	BTN2A1	chr6:26458132-26476849	+	protein_coding	0.588504	1.50369	0.000627086	0.0054564	4.03599	3.44749	10.2434	9.56372	9.93147	14.2624	16.3521	15.6682
ENSG00000188760.10_3	TMEM198	chr2:220408385-220415317	+	protein_coding	0.588273	1.50345	0.00155073	0.00937107	1.22735	0.639073	0.5522	0.623574	0.49872	1.42552	1.12993	1.48448
ENSG00000076258.9_2	FMO4	chr1:171283347-171311223	+	protein_coding	0.588213	1.50338	0.0133563	0.0374386	0.803849	0.215636	0.114225	0.167179	0.204005	0.458703	1.00004	0.823651
ENSG00000141012.12_3	GALNS	chr16:88880142-88923378	-	protein_coding	0.58812	1.50329	0.0146463	0.0398454	2.19134	1.60322	2.02158	2.24101	1.86375	4.36374	2.89591	3.55929
ENSG00000182749.5_3	PAQR7	chr1:26187701-26197744	-	protein_coding	0.587913	1.50307	0.00116861	0.00790864	2.71714	2.12923	3.44118	3.24207	3.44433	6.22107	5.28755	5.26236
ENSG00000092445.11_3	TYRO3	chr15:41849873-41875784	+	protein_coding	0.587832	1.50299	0.00167744	0.00979657	2.9006	2.31277	3.85903	3.97027	4.07822	7.25259	6.31128	5.90118
ENSG00000102034.16_2	ELF4	chrX:129198849-129244691	-	protein_coding	0.587481	1.50262	0.00675948	0.0234343	4.45074	3.86326	12.6855	13.6254	14.3994	24.223	19.3772	19.346
ENSG00000087448.9_2	KLHL42	chr12:27932953-27955973	+	protein_coding	0.587381	1.50252	0.0161161	0.0426244	2.72142	2.13404	3.37506	3.03178	3.79455	4.52522	6.25588	6.15561
ENSG00000173545.4_2	ZNF622	chr5:16451628-16465901	-	protein_coding	0.587034	1.50216	0.00236208	0.0120073	6.01304	5.42601	43.2338	41.5622	41.2081	71.3828	59.2125	60.8011
ENSG00000186063.12_2	AIDA	chr1:222841355-222886552	-	protein_coding	0.587005	1.50212	0.0037659	0.0159658	4.26579	3.67879	11.8095	11.6174	11.9949	15.948	18.7643	20.2518
ENSG00000101412.12_2	E2F1	chr20:32263489-32274210	-	protein_coding	0.58671	1.50182	0.000616883	0.00540623	5.62962	5.04291	33.0366	32.8495	30.0959	50.3317	45.6808	49.6442
ENSG00000196363.9_2	WDR5	chr9:137000487-137025090	+	protein_coding	0.586594	1.5017	0.000502538	0.00482454	5.87553	5.28893	35.8175	39.2457	39.3284	60.7547	55.8043	56.6872
ENSG00000159216.18_3	RUNX1	chr21:36160098-37376965	-	protein_coding	0.586234	1.50132	0.00234208	0.011975	2.06128	1.47505	1.75159	1.63957	1.95789	2.79099	3.31448	3.44466
ENSG00000020577.13_2	SAMD4A	chr14:55033815-55260033	+	protein_coding	0.585968	1.50105	0.0193778	0.0483305	1.87363	1.28766	2.00918	1.17258	1.22559	2.58794	2.57269	2.83895
ENSG00000234444.9_3	ZNF736	chr7:63767837-63815238	+	protein_coding	0.585858	1.50093	0.0134297	0.0375724	1.08374	0.497878	0.380434	0.369991	0.489	0.852279	1.52949	1.03223
ENSG00000176619.12_3	LMNB2	chr19:2427636-2456994	-	protein_coding	0.585858	1.50093	0.00887548	0.0283341	5.98356	5.39771	36.4513	43.1436	44.319	70.4651	58.4789	58.5991

## Sheet: down_5-8F-DDP_vs_5-8F
#log2FC <= -0.585 #p-value cut-off <= 0.05 #q-value cut-off <= 1.00 #Gene biotype: protein_coding #Condition pair: down_5-8F-DDP_vs_5-8F Column A: Track_id, The database name in gene level. Column B: Gene_Name, The name of gene. Column C: Locus, The genomic coordinates of gene. Column D: Strand, Strand of the gene. Column E: Gene_Type, The biological type of gene. Column F: log2FC, if the compari…
Annotation					DE Statistic				FPKM
Track_id	Gene_Name	Locus	Strand	Gene_Type	log2FC	Fold_Change	p_value	q_value	5-8F-DDP_FPKM	5-8F_FPKM	5-8F-1	5-8F-2	5-8F-3	5-8F-DDP-1	5-8F-DDP-2	5-8F-DDP-3
ENSG00000070915.9_3	SLC12A3	chr16:56899119-56949762	+	protein_coding	-5.17556	0.0276695	7.55362e-08	0.000116129	0.0351894	5.21075	37.2935	37.4609	33.4849	0	0.0285883	0.0460142
ENSG00000186480.12_3	INSIG1	chr7:155089486-155101945	+	protein_coding	-4.44055	0.0460535	0.000507282	0.00485941	1.82685	6.2674	45.4852	103.623	92.9907	1.58955	3.28862	3.0204
ENSG00000173237.4_2	C11orf86	chr11:66742748-66744475	+	protein_coding	-4.43572	0.0462077	7.54904e-06	0.000737879	1.11047	5.54619	52.8473	47.5808	38.0016	1.12299	1.32979	1.03512
ENSG00000163295.4_2	ALPI	chr2:233320833-233324742	+	protein_coding	-4.39808	0.0474291	0.000175883	0.00277053	0.0162709	4.41435	30.4051	20.5091	13.3528	0.0344134	0	0
ENSG00000163283.6_2	ALPP	chr2:233243244-233247599	+	protein_coding	-4.07016	0.0595334	4.39273e-05	0.00147616	2.42489	6.49505	88.5846	91.8478	87.2279	3.86195	3.44386	6.16675
ENSG00000169174.10_2	PCSK9	chr1:55505221-55530525	+	protein_coding	-4.06628	0.0596935	9.90552e-06	0.000795598	2.28122	6.3475	84.2273	83.0874	74.3451	4.82502	3.26481	3.62326
ENSG00000137440.4_2	FGFBP1	chr4:15937192-15940363	-	protein_coding	-3.9488	0.064758	7.7852e-05	0.00185954	1.30774	5.25654	45.0723	36.6219	31.2288	1.22147	1.13408	2.20002
ENSG00000112972.14_3	HMGCS1	chr5:43289497-43313614	-	protein_coding	-3.94384	0.0649811	1.7157e-05	0.00101759	3.56393	7.50777	187.019	175.726	180.421	8.65223	13.1639	11.0987
ENSG00000163993.6_2	S100P	chr4:6694796-6698897	+	protein_coding	-3.90572	0.0667209	5.80107e-05	0.00165302	2.1832	6.08892	84.8005	69.4321	51.1892	3.95732	3.4607	3.23621
ENSG00000099194.5_2	SCD	chr10:102106881-102124591	+	protein_coding	-3.84197	0.0697351	5.67421e-07	0.000276485	5.27184	9.11381	587.013	555.579	518.614	35.3849	38.9358	38.6887
ENSG00000237597.4	GAGE13	chrX:49188094-49195366	+	protein_coding	-3.69497	0.0772151	3.23667e-09	1.57712e-05	0	3.69497	12.2741	11.7782	11.8062	0	0	0
ENSG00000122711.8_2	SPINK4	chr9:33218363-33248565	+	protein_coding	-3.67661	0.0782043	0.000256876	0.00336169	1.20042	4.87703	39.3116	26.9775	21.4987	0.829135	1.75299	1.41013
ENSG00000104140.6_2	RHOV	chr15:41164412-41166487	-	protein_coding	-3.58238	0.0834825	0.000138489	0.00242305	1.58862	5.171	45.2089	34.1854	27.7601	2.71749	1.71142	1.69909
ENSG00000112175.7_2	BMP5	chr6:55618443-55740362	-	protein_coding	-3.57924	0.0836645	6.07242e-06	0.000691731	0.370742	3.94998	12.5914	14.8326	16.1543	0.210781	0.286928	0.387373
ENSG00000109107.13_3	ALDOC	chr17:26900133-26904282	-	protein_coding	-3.20139	0.108714	1.92502e-05	0.00105789	0.55887	3.76026	14.4029	12.9685	10.5638	0.597145	0.38412	0.44608
ENSG00000114854.7_3	TNNC1	chr3:52485118-52488086	-	protein_coding	-3.13413	0.113902	7.84974e-07	0.000324904	0.712459	3.84659	12.6016	13.5474	14.0468	0.561374	0.633673	0.724815
ENSG00000067064.10_3	IDI1	chr10:1085848-1095110	-	protein_coding	-2.99295	0.125612	5.85525e-05	0.00165364	2.70691	5.69986	55.3728	48.5229	49.3053	4.28652	6.61474	5.91453
ENSG00000134215.15_2	VAV3	chr1:108113782-108507766	-	protein_coding	-2.99174	0.125718	2.96746e-06	0.000603229	0.344808	3.33655	9.79656	9.26242	8.30399	0.187741	0.308731	0.317712
ENSG00000072310.16_3	SREBF1	chr17:17713713-17740316	-	protein_coding	-2.89115	0.134796	1.1607e-05	0.000857188	2.58921	5.48036	46.3323	45.0429	39.8261	5.59129	4.37937	5.14588
ENSG00000181449.3_4	SOX2	chr3:181429712-181432224	+	protein_coding	-2.88222	0.135633	6.30083e-06	0.000692523	0.125583	3.0078	7.81223	6.70157	6.66741	0.161715	0	0.117668
ENSG00000107159.12_2	CA9	chr9:35673853-35681156	+	protein_coding	-2.87063	0.136727	0.00015285	0.00255539	0.527625	3.39826	12.0167	9.81052	7.32882	0.432817	0.603005	0.304268
ENSG00000163286.8_3	ALPPL2	chr2:233271553-233275424	+	protein_coding	-2.844	0.139274	7.59509e-06	0.000737879	0.0861984	2.9302	6.65333	7.39004	5.89633	0.126437	0	0.062033
ENSG00000174827.13_2	PDZK1	chr1:145726918-145764207	+	protein_coding	-2.75389	0.148251	3.22203e-06	0.000603229	0.219717	2.9736	6.82086	6.53928	7.21954	0.0905767	0.270183	0.139992
ENSG00000104549.11_2	SQLE	chr8:126010739-126034525	+	protein_coding	-2.73983	0.149703	2.31773e-05	0.00114802	3.16265	5.90247	58.3094	57.6107	60.5692	6.62094	9.05416	8.37128
ENSG00000175899.14_2	A2M	chr12:9220260-9268825	-	protein_coding	-2.71924	0.151855	0.000173134	0.00274499	0.140888	2.86012	7.53922	6.63686	4.86971	0.0281398	0	0.303713
ENSG00000122378.13_2	FAM213A	chr10:82167585-82196871	+	protein_coding	-2.70254	0.153622	4.35742e-05	0.00147004	0.0925592	2.7951	7.29964	5.67646	5.03424	0.0283972	0.0500828	0.122548
ENSG00000021826.14_3	CPS1	chr2:211342406-211543831	+	protein_coding	-2.69019	0.154943	0.000140106	0.00244109	1.2763	3.96649	18.2402	14.5333	11.7827	1.17351	1.49513	1.62035
ENSG00000124107.5_2	SLPI	chr20:43880880-43883205	-	protein_coding	-2.6878	0.155199	0.00425892	0.0172504	4.16139	6.84919	134.498	114.762	96.7107	28.742	17.5422	9.38914
ENSG00000052802.12_3	MSMO1	chr4:166248775-166264312	+	protein_coding	-2.61427	0.163315	9.82379e-05	0.00209031	2.75269	5.36696	44.6272	39.1783	37.3385	4.63255	7.06853	5.73642
ENSG00000118707.9_3	TGIF2	chr20:35201891-35222353	+	protein_coding	-2.55302	0.170398	0.000206239	0.00300892	1.31442	3.86744	11.1314	12.6039	17.8395	1.47578	1.65569	1.33963
ENSG00000116761.11_2	CTH	chr1:70876901-70905534	+	protein_coding	-2.55198	0.170521	0.00122967	0.00817804	1.29909	3.85107	18.6763	13.7446	9.35829	1.0087	1.5061	1.95993
ENSG00000167703.14_2	SLC43A2	chr17:1472561-1532180	-	protein_coding	-2.53952	0.172	6.41169e-06	0.000694268	0.516269	3.05579	7.78602	7.76372	6.46741	0.478948	0.422187	0.391002
ENSG00000127954.12_2	STEAP4	chr7:87900207-87936206	-	protein_coding	-2.48755	0.178309	1.27748e-05	0.000902137	0.0309782	2.51853	5.5113	4.49377	4.2592	0	0.0317404	0.0337265
ENSG00000166407.13_2	LMO1	chr11:8245851-8290263	-	protein_coding	-2.47618	0.17972	4.18536e-05	0.00143282	0.121569	2.59775	5.6182	5.45385	4.19326	0.18705	0.0327944	0.0502791
ENSG00000173267.13_2	SNCG	chr10:88718375-88723017	+	protein_coding	-2.46188	0.18151	0.000146943	0.00251913	3.83839	6.30026	91.2366	81.6606	63.1952	14.9811	12.3457	12.7234
ENSG00000167676.4_3	PLIN4	chr19:4502192-4518477	-	protein_coding	-2.43933	0.184369	6.76372e-05	0.00173122	0.413699	2.85303	7.05863	6.48231	5.25524	0.218386	0.287487	0.506883
ENSG00000169710.8_1	FASN	chr17:80036209-80056208	-	protein_coding	-2.41094	0.188033	7.01467e-05	0.00176004	4.97125	7.38219	163.496	177.734	156.914	36.5873	27.0473	28.279
ENSG00000121769.7_3	FABP3	chr1:31838472-31849697	-	protein_coding	-2.36258	0.194444	0.000310827	0.00369404	0.311639	2.67422	6.83588	4.85006	4.67295	0.131245	0.503237	0.124227
ENSG00000163590.13_2	PPM1L	chr3:160473390-160796695	+	protein_coding	-2.27247	0.206976	1.53569e-05	0.00097516	0.610975	2.88344	6.65352	6.54782	5.95543	0.398126	0.692787	0.505278
ENSG00000130829.17_2	DUSP9	chrX:152907946-152916781	+	protein_coding	-2.26502	0.208048	3.35342e-05	0.0012799	0.948774	3.21379	8.32484	8.94593	7.61101	1.17519	0.744798	0.894901
ENSG00000168209.4_2	DDIT4	chr10:74033678-74035794	+	protein_coding	-2.25576	0.209387	0.00238444	0.0120817	5.62336	7.87912	328.341	255.667	153.36	53.1404	44.7248	47.3864
ENSG00000224389.8_2	C4B	chr6:31982539-32003195	+	protein_coding	-2.21244	0.215769	0.000153814	0.00256123	0.242524	2.45497	5.36021	4.80868	3.46176	0.228914	0.203931	0.119175
ENSG00000079459.12_3	FDFT1	chr8:11653082-11696818	+	protein_coding	-2.20581	0.216762	3.45611e-05	0.00129933	3.46774	5.67356	53.2481	51.9592	45.2813	11.3695	9.64659	9.28303
ENSG00000236249.6	GAGE2C	chrX:49226182-49233481	+	protein_coding	-2.20109	0.217474	3.00702e-05	0.00124523	3.2629	5.46399	47.4457	43.8994	38.5347	9.12484	7.8428	8.8791
ENSG00000103485.17_3	QPRT	chr16:29690329-29710020	+	protein_coding	-2.16911	0.222348	0.000438496	0.00448171	0.111063	2.28017	4.96173	4.17364	2.7156	0.102145	0.0930397	0.0457439
ENSG00000198911.11_2	SREBF2	chr22:42229083-42303312	+	protein_coding	-2.13976	0.226917	6.59171e-06	0.000705967	3.04875	5.18851	36.1961	36.4726	33.7921	7.90643	7.259	6.70308
ENSG00000152661.7_2	GJA1	chr6:121756838-121770873	+	protein_coding	-2.13779	0.227227	5.7064e-05	0.00164847	1.68359	3.82139	12.6989	12.4127	14.3764	1.81591	2.59214	2.27691
ENSG00000121858.10_2	TNFSF10	chr3:172223298-172241297	-	protein_coding	-2.13667	0.227404	0.000860952	0.00662744	1.77869	3.91536	18.4467	12.5463	12.0393	1.77816	2.80162	2.82463
ENSG00000150347.14_2	ARID5B	chr10:63661059-63856703	+	protein_coding	-2.12881	0.228646	9.16874e-06	0.000780341	2.24667	4.37548	20.1449	19.3625	19.7689	3.34934	4.1867	3.73836
ENSG00000137699.16_1	TRIM29	chr11:119981983-120056237	-	protein_coding	-2.11624	0.230647	3.76505e-06	0.000632615	0.323627	2.43987	4.58163	4.68831	4.03122	0.255703	0.21559	0.284074
ENSG00000241465.2	GAGE12I	chrX:49216659-49223943	+	protein_coding	-2.10703	0.232124	1.48327e-05	0.000963661	4.02185	6.12889	74.8668	68.9089	63.6177	14.3894	16.3443	15.0589
ENSG00000187634.11_4	SAMD11	chr1:859308-879961	+	protein_coding	-2.09707	0.233732	0.000203757	0.00299349	1.83252	3.92959	15.0901	14.8932	12.8357	3.04185	1.91662	2.83242
ENSG00000123405.13_2	NFE2	chr12:54685895-54694905	-	protein_coding	-2.09305	0.234385	0.0012401	0.00820635	0.353791	2.44684	4.63407	6.22424	2.98202	0.383243	0.27006	0.187907
ENSG00000184117.11_3	NIPSNAP1	chr22:29950797-29977326	-	protein_coding	-2.07675	0.237047	0.0270246	0.0614665	2.17929	4.25604	14.0678	41.3622	9.9284	4.49473	3.42362	2.82267
ENSG00000148175.12_2	STOM	chr9:124101266-124132582	-	protein_coding	-2.074	0.2375	6.78217e-05	0.00173122	3.91751	5.99151	65.2134	61.8742	60.8668	12.0974	14.1792	16.3552
ENSG00000106772.17_3	PRUNE2	chr9:79226292-79521003	-	protein_coding	-2.06067	0.239705	4.11653e-07	0.000250731	0.0929605	2.15363	3.43796	3.28334	3.63398	0.0744032	0.059054	0.0662678
ENSG00000186891.13_3	TNFRSF18	chr1:1138888-1142071	-	protein_coding	-2.03252	0.244428	5.13768e-05	0.00159698	0.030197	2.06271	3.35086	3.62795	2.62119	0	0.0648063	0
ENSG00000176092.14_3	CRYBG2	chr1:26648350-26686543	-	protein_coding	-2.01982	0.246589	3.59297e-05	0.00131682	0.50441	2.52423	4.30119	5.58222	4.45584	0.391203	0.403799	0.461611
ENSG00000244731.7_3	C4A	chr6:31949801-31970458	+	protein_coding	-2.00635	0.248903	0.000238906	0.00324566	0.289335	2.29568	4.88644	3.98949	3.02994	0.211661	0.271611	0.184568
ENSG00000165389.6_3	SPTSSA	chr14:34901995-34931562	-	protein_coding	-1.98947	0.251832	0.000904915	0.00677213	3.97566	5.96513	72.4296	58.2798	55.0109	11.4397	18.6758	14.9089
ENSG00000113140.10_3	SPARC	chr5:151040657-151066726	-	protein_coding	-1.98919	0.25188	5.59268e-06	0.000691731	2.89806	4.88725	29.6983	29.6817	26.5188	6.68578	6.12929	6.55913
ENSG00000235169.7_3	SMIM1	chr1:3689352-3692546	+	protein_coding	-1.97649	0.254108	0.00091302	0.00678522	0.812725	2.78921	7.34098	5.76296	4.85539	1.20543	0.637923	0.500299
ENSG00000163694.14_2	RBM47	chr4:40425284-40632892	-	protein_coding	-1.96666	0.255845	5.50997e-05	0.00163377	0.829493	2.79615	5.24246	5.95791	6.71512	0.63087	0.888534	0.82206
ENSG00000105289.14_3	TJP3	chr19:3708107-3750811	+	protein_coding	-1.96107	0.256838	0.000133804	0.00239337	0.396938	2.35801	5.08936	4.01935	3.40831	0.308152	0.305636	0.336567
ENSG00000163083.5_2	INHBB	chr2:121103719-121109384	+	protein_coding	-1.95166	0.258518	6.62981e-05	0.00172753	0.961476	2.91314	7.16402	5.79048	6.70939	0.975785	0.754507	1.13012
ENSG00000206172.8_2	HBA1	chr16:226679-227521	+	protein_coding	-1.94232	0.260198	0.0171384	0.0443727	2.05368	3.99599	10.7242	16.0381	19.3347	1.91935	2.23736	6.57143
ENSG00000172795.15_2	DCP2	chr5:112312399-112356667	+	protein_coding	-1.93992	0.260632	0.0046221	0.0181622	1.41217	3.35209	9.20281	8.47667	10.0119	1.79636	2.86508	0.744088
ENSG00000203883.6_2	SOX18	chr20:62678935-62680994	-	protein_coding	-1.92744	0.262895	0.000113929	0.00223356	1.23666	3.1641	8.92034	7.95007	7.11179	1.68034	1.2846	1.13705
ENSG00000153233.12_3	PTPRR	chr12:71031853-71314623	-	protein_coding	-1.91889	0.264459	3.02972e-06	0.000603229	0.38383	2.30272	4.22875	3.95204	3.63851	0.309968	0.319399	0.285276
ENSG00000115255.10_4	REEP6	chr19:1490746-1497926	+	protein_coding	-1.91136	0.265842	0.00044043	0.00448655	1.86145	3.77281	15.2244	11.3882	11.7061	3.26364	2.60234	2.12388
ENSG00000100075.9_2	SLC25A1	chr22:19163088-19166343	-	protein_coding	-1.9099	0.266111	0.000401205	0.00425604	4.72621	6.63611	101.102	115.063	82.0381	27.1714	21.9181	27.7217
ENSG00000204228.3_2	HSD17B8	chr6:33172419-33174608	+	protein_coding	-1.90792	0.266477	0.000118085	0.00225129	1.14399	3.05191	8.01019	7.91648	6.09941	1.39888	1.16579	1.07732
ENSG00000167508.11_3	MVD	chr16:88718343-88729569	-	protein_coding	-1.90536	0.266949	9.60152e-06	0.000781975	2.46906	4.37442	21.486	19.5964	18.266	4.70068	4.45066	4.46269
ENSG00000113161.15_3	HMGCR	chr5:74632154-74657929	+	protein_coding	-1.89848	0.268226	6.44413e-05	0.00170962	2.69535	4.59383	23.7797	22.3441	23.3425	4.74936	6.41004	5.37823
ENSG00000149485.18_3	FADS1	chr11:61567097-61596790	-	protein_coding	-1.88328	0.271067	2.27315e-05	0.00114583	2.90702	4.7903	28.6891	27.0689	24.4241	6.11845	7.03291	6.37971
ENSG00000181885.18_3	CLDN7	chr17:7163222-7167302	-	protein_coding	-1.87537	0.272558	0.00567878	0.0207791	0.290078	2.16544	5.52377	3.41476	2.13462	0.51852	0.167976	0.0306528
ENSG00000069812.11_2	HES2	chr1:6472478-6484730	-	protein_coding	-1.87308	0.272989	1.17929e-06	0.000400903	0.65614	2.52922	4.99278	4.80349	4.53094	0.532093	0.605545	0.590912
ENSG00000198915.11_3	RASGEF1A	chr10:43689983-43762367	-	protein_coding	-1.86832	0.273893	9.57813e-06	0.000781975	0.323475	2.19179	3.37686	3.91577	3.43234	0.229289	0.206138	0.321528
ENSG00000278540.4_3	ACACA	chr17:35441923-35766909	-	protein_coding	-1.86815	0.273924	4.20196e-05	0.00143401	2.61655	4.48471	19.0333	22.5053	22.8328	5.60397	4.89602	4.92405
ENSG00000204060.7_4	FOXO6	chr1:41827594-41849262	+	protein_coding	-1.83587	0.280122	0.000217542	0.00308315	1.67759	3.51346	12.1099	10.6848	8.72196	2.41627	1.90887	2.29413
ENSG00000139372.14_3	TDG	chr12:104359582-104382652	+	protein_coding	-1.82793	0.281669	0.0156501	0.0418004	2.43574	4.26367	17.381	17.7533	19.5602	1.899	6.34937	6.43347
ENSG00000131069.19_3	ACSS2	chr20:33459949-33515765	+	protein_coding	-1.82587	0.282071	0.00141052	0.00885563	2.81007	4.63594	30.7791	24.8394	17.7176	6.69013	5.76339	5.63206
ENSG00000170522.9_2	ELOVL6	chr4:110967002-111120355	-	protein_coding	-1.8213	0.282966	0.000193201	0.0028996	1.92502	3.74632	13.3037	11.5741	12.438	2.18335	3.09449	3.20125
ENSG00000064205.10_2	WISP2	chr20:43343485-43357150	+	protein_coding	-1.8181	0.283594	0.00100204	0.0071668	0.866436	2.68454	5.60925	7.00789	4.02003	1.02318	0.673987	0.7893
ENSG00000150165.13	ANXA8L1	chr10:47157983-47174093	-	protein_coding	-1.81805	0.283603	1.42554e-05	0.000952106	1.90121	3.71927	12.1618	12.5725	11.7896	2.62564	3.09223	2.51254
ENSG00000258529.5_4	AP001781.3	chr11:111657010-111750149	-	protein_coding	-1.81382	0.284438	0.00166274	0.00976173	0.0279877	1.8418	3.77993	1.69185	2.57967	0	0.0599256	0
ENSG00000158825.5_2	CDA	chr1:20915441-20945401	+	protein_coding	-1.8052	0.286141	0.00011675	0.00225129	5.07656	6.88176	131.081	121.41	100.436	34.1564	30.8879	33.2735
ENSG00000001630.15_3	CYP51A1	chr7:91741465-91772266	-	protein_coding	-1.79641	0.287889	1.58758e-05	0.000983356	3.39118	5.1876	34.9742	35.8393	35.5229	8.83832	10.5742	9.14215
ENSG00000205775.8	GAGE2E	chrX:49197607-49204923	+	protein_coding	-1.79587	0.287997	0.000130733	0.00237989	3.75113	5.547	47.2432	46.1066	43.9703	14.9017	11.3447	11.436
ENSG00000243207.6_3	PPAN-P2RY11	chr19:10216899-10225456	+	protein_coding	-1.79447	0.288277	0.0178203	0.045608	1.35585	3.15032	8.29592	5.50568	10.5727	1.34701	3.26296	0.67581
ENSG00000165181.16_3	C9orf84	chr9:114448453-114557288	-	protein_coding	-1.79052	0.289068	3.11853e-06	0.000603229	0.319273	2.10979	3.30326	3.12009	3.53551	0.212835	0.29181	0.239743
ENSG00000143382.14_3	ADAMTSL4	chr1:150521845-150533413	+	protein_coding	-1.78412	0.290352	0.00011762	0.00225129	2.13139	3.91552	15.4915	14.8618	12.1357	3.6635	3.02452	3.48141
ENSG00000129757.12_2	CDKN1C	chr11:2904443-2907111	-	protein_coding	-1.78075	0.291033	0.000117809	0.00225129	2.56096	4.3417	19.0505	22.4096	16.7595	4.93475	5.10546	4.67093
ENSG00000164211.12_2	STARD4	chr5:110831731-110848288	-	protein_coding	-1.77962	0.291259	0.000123703	0.00228964	1.76785	3.54747	11.3662	9.77321	10.9979	2.01177	2.87164	2.38694
ENSG00000101255.10_3	TRIB3	chr20:343479-378203	+	protein_coding	-1.77088	0.29303	0.00112414	0.00772949	2.74383	4.51471	26.5606	23.141	16.9532	6.47227	4.80955	5.92358
ENSG00000187017.15_3	ESPN	chr1:6484848-6521430	+	protein_coding	-1.76644	0.293933	0.000234964	0.00321914	0.34714	2.11358	4.21773	3.0702	2.81642	0.31915	0.222121	0.276703
ENSG00000160867.14_3	FGFR4	chr5:176513887-176525145	+	protein_coding	-1.76458	0.294312	0.000339317	0.00387692	0.819506	2.58409	5.76096	5.16623	4.17172	0.992703	0.547244	0.782733
ENSG00000139329.4_2	LUM	chr12:91496406-91505608	-	protein_coding	-1.74883	0.297544	0.000198583	0.00295009	0.0862039	1.83503	2.66655	2.11903	2.97119	0	0	0.196327
ENSG00000196154.11_3	S100A4	chr1:153516089-153522612	-	protein_coding	-1.74643	0.298038	0.0187385	0.0472437	5.61926	7.36569	228.009	197.886	97.4978	58.0105	33.332	57.6233
ENSG00000174343.5_2	CHRNA9	chr4:40337346-40357234	+	protein_coding	-1.74599	0.298129	8.91616e-05	0.00198987	0	1.74599	2.79734	2.39774	1.92494	0	0	0
ENSG00000181577.15_3	C6orf223	chr6:43968317-43973695	+	protein_coding	-1.74263	0.298824	0.000218391	0.00308315	0.325187	2.06782	3.66126	3.4733	2.53425	0.332986	0.164678	0.266607
ENSG00000211448.11_3	DIO2	chr14:80663870-80854100	-	protein_coding	-1.73505	0.300399	0.00251671	0.0124794	5.59093	7.32598	147.915	153.199	178.887	33.4177	55.2958	56.7904
ENSG00000237671.3_2	GAGE12C	chrX:49296814-49304141	+	protein_coding	-1.71444	0.30472	7.01744e-07	0.000304724	2.69532	4.40976	20.1729	21.0114	19.6056	5.53199	5.56168	5.33953
ENSG00000141424.12_3	SLC39A6	chr18:33688495-33709348	-	protein_coding	-1.70683	0.306333	0.0010024	0.0071668	3.51968	5.22651	37.3331	36.5242	35.4859	7.77619	12.7671	11.4866
ENSG00000172893.15_3	DHCR7	chr11:71139239-71163914	-	protein_coding	-1.70451	0.306826	0.00264757	0.012845	3.12245	4.82696	26.2753	27.1834	28.7451	10.469	5.28078	8.16886
ENSG00000073849.14_3	ST6GAL1	chr3:186648274-186796341	+	protein_coding	-1.68927	0.310083	0.0138814	0.0384171	0.100225	1.7895	0.983219	3.82347	3.31866	0.0930229	0.0734986	0.049739
ENSG00000185924.6_3	RTN4RL1	chr17:1837971-1928639	-	protein_coding	-1.6891	0.310119	0.000114781	0.00224053	1.77426	3.46337	9.17803	10.2156	10.7556	2.87581	2.1065	2.32419
ENSG00000060982.14_2	BCAT1	chr12:24962956-25102393	-	protein_coding	-1.68882	0.31018	0.00019029	0.00287361	2.92565	4.61447	22.9841	23.2996	24.221	5.69413	7.98486	6.29325
ENSG00000136111.12_3	TBC1D4	chr13:75858801-76056250	-	protein_coding	-1.68094	0.311879	0.000285079	0.00356483	2.65593	4.33688	18.9926	17.5598	21.2406	4.37503	6.09019	5.56914
ENSG00000175265.17_3	GOLGA8A	chr15:34671269-34729667	-	protein_coding	-1.67842	0.312424	0.00114993	0.00781844	2.03819	3.71662	13.2241	11.078	12.2258	2.15615	3.74663	3.62517
ENSG00000172716.16_3	SLFN11	chr17:33677324-33700720	-	protein_coding	-1.67259	0.313689	8.7203e-07	0.000335809	0.041497	1.71409	2.23753	2.22362	2.38393	0.0588507	0.0295342	0
ENSG00000173227.13_3	SYT12	chr11:66774249-66818334	+	protein_coding	-1.67207	0.313804	5.11676e-05	0.00159698	0.307959	1.98002	3.19093	3.08098	2.58976	0.234019	0.330974	0.155109
ENSG00000151967.18_3	SCHIP1	chr3:159557650-159615149	+	protein_coding	-1.67059	0.314125	2.84009e-06	0.000603229	0.150808	1.8214	2.59281	2.35461	2.66279	0.0792697	0.133275	0.118738
ENSG00000165272.14_2	AQP3	chr9:33441152-33447609	-	protein_coding	-1.66746	0.314807	8.22768e-05	0.00189778	4.13769	5.80515	60.9277	55.9128	48.5993	16.7756	15.679	17.3954
ENSG00000160285.14_2	LSS	chr21:47608055-47648738	-	protein_coding	-1.65587	0.317346	0.00123198	0.00817851	2.99036	4.64623	24.1704	24.3351	23.6237	9.26	6.74006	5.31939
ENSG00000182492.15_2	BGN	chrX:152760397-152775012	+	protein_coding	-1.65318	0.317938	0.000399769	0.00425006	0.431033	2.08422	3.63002	3.35849	2.77848	0.221304	0.254088	0.59996
ENSG00000215269.5_2	GAGE12G	chrX:49335037-49342357	+	protein_coding	-1.65184	0.318233	2.31218e-05	0.00114802	5.10594	6.75779	111.16	105.944	104.656	36.3916	30.7165	33.4404
ENSG00000052850.5_2	ALX4	chr11:44281994-44331716	-	protein_coding	-1.6438	0.320012	1.93115e-06	0.0005195	0	1.6438	1.96914	2.25723	2.15515	0	0	0
ENSG00000147883.10_2	CDKN2B	chr9:22002902-22009362	-	protein_coding	-1.6404	0.320767	1.59605e-05	0.000983651	1.51154	3.15195	8.33467	7.52735	7.82221	1.73727	1.75409	2.07443
ENSG00000163701.18_3	IL17RE	chr3:9944296-9958086	+	protein_coding	-1.63203	0.322633	0.00137065	0.00871517	0.330307	1.96234	4.0543	2.7388	2.13168	0.265018	0.192364	0.317624
ENSG00000237289.9_2	CKMT1B	chr15:43885252-43897099	+	protein_coding	-1.6298	0.323134	0.00011847	0.00225229	0.123527	1.75332	2.83862	2.05114	2.27168	0.164214	0.0430732	0.0646532
ENSG00000092758.15_3	COL9A3	chr20:61447596-61472511	+	protein_coding	-1.61561	0.326328	9.62288e-06	0.000781975	0.594249	2.20986	3.94253	3.45179	3.50002	0.444189	0.5419	0.545183
ENSG00000138413.13_2	IDH1	chr2:209100951-209130798	-	protein_coding	-1.60881	0.327869	0.000467293	0.00459992	3.71716	5.32597	44.9213	38.3533	34.7136	10.3414	13.7021	12.6422
ENSG00000109072.13_3	VTN	chr17:26694297-26700110	-	protein_coding	-1.59656	0.330665	0.000566075	0.00518477	0.758574	2.35513	4.99746	4.11135	3.36909	0.550851	0.634146	0.910731
ENSG00000198836.8_2	OPA1	chr3:193310933-193415612	+	protein_coding	-1.58562	0.333182	0.000811381	0.00637293	2.45034	4.03596	14.9345	14.8666	16.4588	3.43364	5.63912	4.54639
ENSG00000131269.15_2	ABCB7	chrX:74273007-74376567	-	protein_coding	-1.58398	0.33356	0.000335779	0.00386186	3.03207	4.61606	23.6314	23.996	22.9528	5.81128	8.38772	7.55948
ENSG00000137745.11_2	MMP13	chr11:102813724-102826463	-	protein_coding	-1.58164	0.334101	6.8921e-06	0.00071453	0	1.58164	2.10822	1.78551	2.09706	0	0	0
ENSG00000012171.19_3	SEMA3B	chr3:50304990-50314977	+	protein_coding	-1.58082	0.334292	0.000165139	0.00267121	2.94722	4.52804	21.4999	24.3861	20.5007	7.73816	6.15127	6.34179
ENSG00000119138.4_2	KLF9	chr9:72999513-73029540	-	protein_coding	-1.57789	0.334972	0.000660295	0.00559228	1.76337	3.34125	10.5189	8.62536	8.38913	1.83488	2.89305	2.54531
ENSG00000105464.3_2	GRIN2D	chr19:48898132-48948188	+	protein_coding	-1.57647	0.335301	1.84369e-05	0.00104689	0.291608	1.86808	2.57235	2.95953	2.43912	0.249222	0.243823	0.180186
ENSG00000147689.16_3	FAM83A	chr8:124191200-124222319	+	protein_coding	-1.56735	0.337428	0.00070729	0.00584569	0.955855	2.5232	5.62237	4.77712	3.96541	1.03562	0.659565	1.16039
ENSG00000171310.10_3	CHST11	chr12:104849073-105155792	+	protein_coding	-1.56682	0.337551	0.00013941	0.00243476	1.43704	3.00386	6.77625	7.34552	6.9531	1.47201	1.56649	2.12887
ENSG00000033867.16_3	SLC4A7	chr3:27414212-27525911	-	protein_coding	-1.56326	0.338385	0.000303196	0.00365686	2.05613	3.61939	10.6124	10.5708	12.815	2.64445	3.66123	3.23383
ENSG00000125726.10_3	CD70	chr19:6583194-6604114	-	protein_coding	-1.56141	0.338821	3.31033e-05	0.0012799	5.07639	6.6378	105.422	99.7482	91.0999	34.862	31.2625	32.1975
ENSG00000153162.8_2	BMP6	chr6:7727030-7881655	+	protein_coding	-1.55512	0.340301	0.00130265	0.00847069	1.76211	3.31722	10.9234	9.1454	7.18615	2.32351	1.99531	2.92015
ENSG00000142235.8_2	LMTK3	chr19:48988528-49016446	-	protein_coding	-1.55498	0.340333	0.000292466	0.00359418	0.0860255	1.641	2.64333	2.13261	1.65809	0.0612857	0.068612	0.0544753
ENSG00000164825.3_2	DEFB1	chr8:6728097-6735544	-	protein_coding	-1.55193	0.341054	0.00484167	0.0187065	0.197297	1.74923	3.15228	2.47557	1.63267	0	0	0.507221
ENSG00000134107.4_2	BHLHE40	chr3:5020801-5027008	+	protein_coding	-1.53906	0.344108	7.77759e-05	0.00185954	4.06919	5.60826	52.6066	48.8748	42.4173	15.8085	16.303	15.2629
ENSG00000070404.9_3	FSTL3	chr19:676365-683399	+	protein_coding	-1.53468	0.345155	6.79671e-05	0.00173122	4.13525	5.66993	49.8989	53.4632	46.6045	18.3132	16.0717	15.4578
ENSG00000186807.9	ANXA8L2	chr10:47746936-47763041	+	protein_coding	-1.53285	0.345594	0.00321367	0.0144457	1.7197	3.25254	7.80841	8.97412	8.853	3.21158	1.41658	2.5107
ENSG00000004487.15_3	KDM1A	chr1:23345941-23410182	+	protein_coding	-1.52932	0.34644	1.39744e-07	0.000157136	4.71044	6.23976	74.1393	74.4122	75.165	25.8207	25.0039	24.7299
ENSG00000129422.14_3	MTUS1	chr8:17501304-17658426	-	protein_coding	-1.52678	0.34705	4.35895e-06	0.000651892	0.446294	1.97308	2.80734	2.94173	3.03236	0.293368	0.398966	0.398024
ENSG00000188641.12_3	DPYD	chr1:97543299-98386605	-	protein_coding	-1.52523	0.347425	4.67956e-05	0.0015205	2.22323	3.74846	11.7287	12.5103	13.1171	3.24901	3.852	3.93819
ENSG00000114378.16_2	HYAL1	chr3:50337320-50349812	-	protein_coding	-1.52201	0.348201	0.00213439	0.0113046	0.085256	1.60726	2.73215	2.29566	1.29934	0.13252	0	0.0542602
ENSG00000196415.9_2	PRTN3	chr19:840960-848175	+	protein_coding	-1.51336	0.350295	0.00225969	0.0116845	0.13149	1.64485	2.49591	2.7465	1.33485	0.0785109	0.0445173	0.166829
ENSG00000128228.4_2	SDF2L1	chr22:21996550-21998587	+	protein_coding	-1.51276	0.350441	7.21079e-05	0.00178053	4.28115	5.79391	56.158	54.9001	52.4482	20.8388	17.046	17.6491
ENSG00000077097.15_3	TOP2B	chr3:25639396-25706398	-	protein_coding	-1.51175	0.350686	0.000255165	0.0033483	4.18451	5.69626	49.4607	49.0905	54.1475	14.5365	19.1321	18.2197
ENSG00000216649.3_2	GAGE12E	chrX:49315936-49323252	+	protein_coding	-1.51153	0.35074	0.000974819	0.00704743	3.08474	4.59627	25.4186	23.7164	20.6745	8.92753	7.87094	5.93407
ENSG00000125962.14_3	ARMCX5	chrX:101854096-101859087	+	protein_coding	-1.51088	0.350897	9.69742e-05	0.00207737	0.642898	2.15378	3.39793	3.8242	3.15319	0.504204	0.726066	0.466324
ENSG00000112715.21_4	VEGFA	chr6:43737921-43754224	+	protein_coding	-1.50917	0.351312	0.00389867	0.0162761	1.05017	2.55935	5.56493	5.2593	3.98383	1.25446	1.5574	0.540133
ENSG00000143333.6_2	RGS16	chr1:182567758-182573543	-	protein_coding	-1.50427	0.352508	7.77276e-05	0.00185954	0.43937	1.94364	2.93758	3.22515	2.42146	0.384402	0.335744	0.348358
ENSG00000141738.13_3	GRB7	chr17:37894180-37903544	+	protein_coding	-1.50213	0.353032	0.00213136	0.0112967	0.797997	2.30013	5.46805	3.32815	3.26723	0.725779	0.582445	0.924639
ENSG00000174669.11_2	SLC29A2	chr11:66129992-66139685	-	protein_coding	-1.49784	0.354084	0.000366311	0.00403826	2.30555	3.80338	12.7956	13.6933	12.4257	4.39417	3.13696	4.41389
ENSG00000177034.14_2	MTX3	chr5:79272554-79287085	-	protein_coding	-1.49568	0.354615	0.0349964	0.0745849	1.07177	2.56744	4.45427	4.74434	5.64746	0.409389	3.0039	0.645844
ENSG00000130707.17_2	ASS1	chr9:133320316-133376661	+	protein_coding	-1.49338	0.355178	0.00107367	0.00749162	5.9754	7.46879	206.796	183.59	143.925	69.419	56.0337	61.0162
ENSG00000068078.17_3	FGFR3	chr4:1795034-1810599	+	protein_coding	-1.49305	0.355261	2.03685e-05	0.0010749	2.69559	4.18864	17.598	16.8232	17.292	6.03236	5.08813	5.35
ENSG00000160752.14_2	FDPS	chr1:155278539-155290457	+	protein_coding	-1.48992	0.356033	0.00021837	0.00308315	4.66161	6.15153	74.5555	71.1168	64.9303	28.1074	22.9701	22.2372
ENSG00000138942.15_2	RNF185	chr22:31556169-31603005	+	protein_coding	-1.48923	0.356203	8.88162e-05	0.00198783	1.82582	3.31505	9.03809	8.18735	9.68927	2.27989	2.5191	2.86003
ENSG00000134202.10_2	GSTM3	chr1:110276554-110283660	-	protein_coding	-1.48623	0.356945	0.000112703	0.00222935	0.0162952	1.50252	2.21679	1.55691	1.76551	0	0	0.0344655
ENSG00000103067.13_3	ESRP2	chr16:68263014-68272005	-	protein_coding	-1.48369	0.357574	0.000101167	0.00211973	0.673417	2.1571	2.96813	3.86601	3.59514	0.523129	0.594021	0.670802
ENSG00000236362.8_2	GAGE12F	chrX:49315881-49332821	+	protein_coding	-1.48291	0.357765	1.24238e-05	0.000891507	3.46656	4.94947	31.003	31.0412	27.7687	10.0994	9.73522	10.3372
ENSG00000230453.9_2	ANKRD18B	chr9:33524392-33573007	+	protein_coding	-1.47615	0.359446	0.000322604	0.00377266	1.41241	2.88856	6.66318	6.61937	5.95514	1.30521	2.0727	1.6626
ENSG00000138829.11_3	FBN2	chr5:127593601-127994878	-	protein_coding	-1.46999	0.360985	4.98814e-05	0.00158921	3.9138	5.38379	38.2274	42.3981	41.7545	13.2567	15.4788	13.5736
ENSG00000107731.12_2	UNC5B	chr10:72972327-73062621	+	protein_coding	-1.4632	0.362687	0.0025217	0.0124914	0.830241	2.29345	5.211	3.98127	2.80791	0.944167	0.628561	0.775191
ENSG00000224902.5_2	GAGE12H	chrX:49344586-49351904	+	protein_coding	-1.46227	0.362921	0.0215828	0.052278	0.795486	2.25776	3.57915	3.7646	4.01357	1.2907	0	1.28259
ENSG00000163435.15_3	ELF3	chr1:201977073-201986316	+	protein_coding	-1.46181	0.363038	6.6418e-05	0.00172758	1.5002	2.96201	7.28563	6.73228	6.3846	2.0824	1.6078	1.81613
ENSG00000237412.6_2	PRSS56	chr2:233385173-233390426	+	protein_coding	-1.46155	0.363102	0.00153174	0.00929084	0.0176562	1.47921	2.40281	1.92419	1.17779	0	0.0373973	0
ENSG00000102554.13_2	KLF5	chr13:73629114-73651680	+	protein_coding	-1.46048	0.363373	0.00020803	0.00302171	3.51785	4.97833	31.0463	30.0117	30.5191	8.8089	11.2255	11.5328
ENSG00000231850.3	GAGE2B	chrX:49235708-49242997	+	protein_coding	-1.4603	0.363419	3.3235e-05	0.0012799	5.79059	7.25089	164.748	146.005	144.019	57.0856	52.3905	53.6884
ENSG00000165175.15_2	MID1IP1	chrX:38660685-38665790	+	protein_coding	-1.45771	0.36407	6.54474e-05	0.00171761	2.35449	3.8122	13.5579	14.0578	11.6445	4.35845	3.97998	4.01244
ENSG00000245848.2_2	CEBPA	chr19:33790840-33793470	-	protein_coding	-1.45492	0.364775	0.000125397	0.00231155	1.07168	2.5266	4.93532	4.69994	4.65502	1.37673	0.886783	1.07073
ENSG00000184575.11_2	XPOT	chr12:64798130-64844907	+	protein_coding	-1.45358	0.365115	0.00150703	0.00919822	3.99906	5.45263	45.6136	41.7139	41.1829	11.5985	18.3833	15.7403
ENSG00000036672.15_3	USP2	chr11:119225925-119252436	-	protein_coding	-1.45202	0.365508	9.72034e-05	0.00207737	0.353217	1.80524	2.14181	2.54289	2.83492	0.273913	0.34224	0.219037
ENSG00000164176.12_3	EDIL3	chr5:83236373-83680611	-	protein_coding	-1.45111	0.36574	0.00124552	0.00823213	3.99498	5.44609	43.3515	40.1077	44.4438	11.7234	18.1564	15.6305
ENSG00000124216.3_2	SNAI1	chr20:48599536-48605423	+	protein_coding	-1.44474	0.367357	0.000114801	0.00224053	2.2758	3.72054	13.0966	12.8647	10.7208	4.12324	3.59925	3.81968
ENSG00000147162.13_2	OGT	chrX:70752933-70795747	+	protein_coding	-1.44239	0.367958	0.00184702	0.0104037	4.01985	5.46223	45.1444	40.4949	43.7481	11.5878	18.7126	16.2024
ENSG00000100078.3_2	PLA2G3	chr22:31530795-31536593	-	protein_coding	-1.44186	0.368092	0.00111266	0.00768334	0	1.44186	2.31361	1.75882	1.19334	0	0	0
ENSG00000143452.15_3	HORMAD1	chr1:150670536-150693364	-	protein_coding	-1.43716	0.369294	5.77757e-06	0.000691731	1.12137	2.55853	4.77143	5.15435	4.75598	1.09257	1.17645	1.26084
ENSG00000265190.6_3	ANXA8	chr10:48255204-48279200	+	protein_coding	-1.43581	0.36964	0.0130282	0.036709	1.37371	2.80952	5.84617	5.90643	6.28696	1.17359	0.948295	3.10915
ENSG00000135069.13_2	PSAT1	chr9:80912059-80945009	+	protein_coding	-1.42356	0.372792	0.00192858	0.0106586	5.64109	7.06465	166.082	129.261	109.222	43.0678	52.9658	51.26
ENSG00000205213.13_2	LGR4	chr11:27387508-27494322	-	protein_coding	-1.42229	0.373121	0.000227698	0.00315796	2.49894	3.92122	13.1203	13.7551	15.6891	4.01357	5.03747	4.96708
ENSG00000140795.12_2	MYLK3	chr16:46737281-46824319	-	protein_coding	-1.42145	0.373337	3.75898e-06	0.000632615	0.0405766	1.46203	1.6937	1.90738	1.66988	0.0404913	0.0184918	0.0267114
ENSG00000215252.11_2	GOLGA8B	chr15:34817408-34880704	-	protein_coding	-1.41066	0.376138	0.00529689	0.0198793	2.08255	3.49321	9.33847	10.3659	11.1513	2.04291	4.39606	3.62765
ENSG00000164292.12_3	RHOBTB3	chr5:95049226-95160087	+	protein_coding	-1.40163	0.3785	0.00139032	0.00878673	5.01683	6.41846	84.0113	82.6259	87.0302	24.4231	36.6366	34.4657
ENSG00000223572.9_2	CKMT1A	chr15:43985084-43991420	+	protein_coding	-1.40038	0.378828	0.000258772	0.00337538	0.0956115	1.496	2.19911	1.73163	1.56784	0.169591	0.0227437	0.0198703
ENSG00000133247.13_3	KMT5C	chr19:55851221-55859488	+	protein_coding	-1.39636	0.379887	0.000340567	0.00388332	0.82128	2.21764	3.29165	4.30542	3.4196	0.943116	0.75686	0.616049
ENSG00000172935.8_2	MRGPRF	chr11:68771863-68780877	-	protein_coding	-1.39636	0.379887	0.000179524	0.00280372	0.842886	2.23924	3.44799	4.02543	3.7087	0.950932	0.585344	0.865677
ENSG00000198074.9_2	AKR1B10	chr7:134212344-134226160	+	protein_coding	-1.38918	0.381783	0.00142846	0.008916	1.54245	2.93162	7.78459	7.01975	5.30428	1.61652	1.82307	2.34597
ENSG00000277957.1_3	SENP3-EIF4A1	chr17:7466604-7482033	+	protein_coding	-1.38776	0.382158	0.0137264	0.0381323	3.01035	4.39811	29.0931	14.3437	19.2998	7.2878	5.46535	8.76305
ENSG00000218336.8_4	TENM3	chr4:183065140-183724177	+	protein_coding	-1.38403	0.383147	1.93836e-05	0.00106123	2.01021	3.39424	8.98812	9.69389	9.8815	2.78926	3.10606	3.2017
ENSG00000224659.2_2	GAGE12J	chrX:49178536-49185863	+	protein_coding	-1.38091	0.383978	8.51669e-05	0.00193921	3.44837	4.82928	26.8536	28.9471	26.5448	10.9938	9.86223	8.98426
ENSG00000173599.13_2	PC	chr11:66615704-66725847	-	protein_coding	-1.38011	0.384189	0.00112491	0.00772949	2.95297	4.33308	20.9061	19.8499	16.9263	8.35101	5.75517	6.35025
ENSG00000142182.8_3	DNMT3L	chr21:45666222-45682099	-	protein_coding	-1.37964	0.384315	0.000289405	0.00359127	0	1.37964	2.03084	1.30418	1.52265	0	0	0
ENSG00000162599.15_3	NFIA	chr1:61330931-61928465	+	protein_coding	-1.37767	0.38484	0.00010207	0.00213151	1.09429	2.47196	4.32017	4.60125	4.73054	1.08166	1.3838	0.961398
ENSG00000167701.13_2	GPT	chr8:145728356-145732557	+	protein_coding	-1.37367	0.385908	0.000619226	0.00541327	0.0777788	1.45145	2.29451	1.54035	1.44402	0.0771812	0	0.091321
ENSG00000227488.2_2	GAGE12D	chrX:49306370-49313697	+	protein_coding	-1.37108	0.386602	1.5461e-05	0.00097516	2.51584	3.88692	14.5528	14.1162	12.7716	4.83556	4.63556	4.68866
ENSG00000243279.3_3	PRAF2	chrX:48928813-48931730	-	protein_coding	-1.37088	0.386656	0.000209405	0.00302171	2.47139	3.84227	14.1396	14.0224	11.9737	5.17861	4.25954	4.24868
ENSG00000115596.3_2	WNT6	chr2:219724544-219738955	+	protein_coding	-1.36689	0.387727	0.00284333	0.0134207	2.93797	4.30486	21.9427	20.7802	14.4515	7.64506	5.67091	6.80369
ENSG00000187049.9_2	TMEM216	chr11:61159159-61166335	+	protein_coding	-1.36608	0.387943	4.62777e-05	0.00151339	0.0574221	1.4235	1.90607	1.44887	1.71193	0.0309573	0.0374306	0.0535559
ENSG00000143416.20_3	SELENBP1	chr1:151336778-151345209	-	protein_coding	-1.35765	0.390218	0.00144165	0.00896005	1.25448	2.61213	5.86229	5.49111	4.13096	1.76244	1.35201	1.09014
ENSG00000176907.4_2	C8orf4	chr8:40010974-40012827	+	protein_coding	-1.35463	0.391035	0.000140773	0.00244688	1.12688	2.48151	4.82146	4.87387	4.0941	1.07872	1.08809	1.39954
ENSG00000149418.10_2	ST14	chr11:130029457-130080271	+	protein_coding	-1.35241	0.391636	0.000238508	0.00324327	0.347045	1.69946	2.43986	2.30982	2.00898	0.438031	0.233416	0.160205
ENSG00000168490.13_2	PHYHIP	chr8:22077217-22089854	-	protein_coding	-1.34904	0.392554	0.000175064	0.00276417	0.248921	1.59796	2.16662	2.30793	1.64818	0.191035	0.159899	0.214657
ENSG00000142102.15_4	PGGHG	chr11:289135-296107	+	protein_coding	-1.34823	0.392774	0.00255746	0.0126087	1.34761	2.69584	6.27015	6.15252	4.23096	1.66896	1.14287	1.88187
ENSG00000131746.12_2	TNS4	chr17:38632080-38657849	-	protein_coding	-1.3465	0.393244	0.000302229	0.00365122	1.86929	3.2158	8.85861	9.02682	7.11289	2.9535	2.58927	2.4368
ENSG00000110876.9_2	SELPLG	chr12:109016053-109027735	-	protein_coding	-1.33944	0.395173	0.000390839	0.00418866	1.40728	2.74672	6.49164	5.79619	4.93872	1.71339	1.85879	1.40549
ENSG00000274997.1_2	HIST1H2AH	chr6:27114908-27115294	+	protein_coding	-1.33569	0.396203	0.00856904	0.0277252	0.855879	2.19157	2.33991	4.0122	4.694	1.11641	0.480391	0.892162
ENSG00000166532.15_4	RIMKLB	chr12:8834196-8935691	+	protein_coding	-1.33488	0.396426	0.00672907	0.0233758	1.15435	2.48923	6.25645	3.35369	4.60292	0.822245	1.55525	1.36834
ENSG00000120437.8_2	ACAT2	chr6:160181360-160200087	+	protein_coding	-1.32844	0.398199	1.96812e-05	0.00106354	2.2394	3.56784	11.2717	11.0288	10.2967	3.82844	3.4466	3.90392
ENSG00000197766.7_2	CFD	chr19:859643-863630	+	protein_coding	-1.32834	0.398226	0.0015437	0.00934786	2.98124	4.30958	22.1067	18.7521	16.084	8.30116	6.37461	6.17885
ENSG00000073060.15_2	SCARB1	chr12:125261402-125367214	-	protein_coding	-1.32563	0.398976	0.000155999	0.00257963	4.57215	5.89778	58.7274	59.0571	58.0862	26.0525	20.7386	21.8889
ENSG00000134759.13_2	ELP2	chr18:33709407-33760519	+	protein_coding	-1.32056	0.40038	3.2447e-05	0.00127846	1.85378	3.17434	8.71108	7.96125	7.45433	2.56506	2.75065	2.5315
ENSG00000011021.21_3	CLCN6	chr1:11866153-11903201	+	protein_coding	-1.3189	0.40084	0.00223986	0.011623	1.01712	2.33602	4.8227	4.00339	3.41824	0.651983	1.33534	1.1488
ENSG00000155324.9_4	GRAMD2B	chr5:125695824-125832186	+	protein_coding	-1.31527	0.401851	0.00334998	0.0148259	1.7335	3.04877	6.75462	5.83925	9.68423	2.26364	2.72323	2.02611
ENSG00000134684.10_2	YARS	chr1:33240838-33283754	-	protein_coding	-1.31427	0.402128	0.000395839	0.00422363	3.32895	4.64322	26.7852	23.908	21.5473	10.2541	8.34883	8.64427
ENSG00000131368.7_2	MRPS25	chr3:15083967-15106842	-	protein_coding	-1.31082	0.403093	0.000187049	0.00284821	3.30693	4.61775	25.4989	21.3151	24.0275	9.84457	8.33683	8.573
ENSG00000180834.7_3	MAP6D1	chr3:183533664-183543382	-	protein_coding	-1.30553	0.404574	0.00112061	0.007716	0.420955	1.72648	2.12936	2.4817	2.326	0.0976239	0.557659	0.403572
ENSG00000125657.4_2	TNFSF9	chr19:6531010-6535939	+	protein_coding	-1.30215	0.405521	1.10643e-05	0.000844578	4.21969	5.52184	45.6427	43.8296	45.384	18.7639	16.799	17.3861
ENSG00000183508.4_2	FAM46C	chr1:118148556-118170994	+	protein_coding	-1.30143	0.405722	0.00218687	0.0114868	0.271268	1.5727	2.49019	2.21597	1.34494	0.132403	0.311238	0.183851
ENSG00000188610.8	FAM72B	chr1:120837756-120855681	+	protein_coding	-1.29957	0.406248	0.0120355	0.0347148	1.78406	3.08363	8.68143	9.50984	4.98767	2.09018	3.28135	2.08747
ENSG00000139269.2_2	INHBE	chr12:57846106-57853063	+	protein_coding	-1.29935	0.406309	0.0307733	0.0677574	0.0276122	1.32696	3.20024	1.29222	0.639974	0.0290409	0.0292092	0
ENSG00000083720.12_2	OXCT1	chr5:41730167-41870621	-	protein_coding	-1.29766	0.406784	0.00097159	0.00704286	3.9085	5.20616	38.482	37.8535	31.7946	11.8583	16.2341	14.2811
ENSG00000062038.13_3	CDH3	chr16:68670092-68756519	+	protein_coding	-1.29662	0.407077	0.00325171	0.0145464	1.79113	3.08775	9.7013	7.37367	5.85748	2.78898	2.07558	2.55713
ENSG00000240303.7_3	ACAD11	chr3:132276982-132379567	-	protein_coding	-1.29432	0.407728	0.000512034	0.00488253	1.38828	2.6826	5.15486	6.12342	5.03569	1.40412	2.00927	1.47929
ENSG00000112773.15_4	FAM46A	chr6:82201156-82462491	-	protein_coding	-1.29215	0.408343	0.000604601	0.00537146	3.58176	4.87391	29.9678	27.5586	27.5057	9.07585	11.786	12.3241
ENSG00000105141.5_3	CASP14	chr19:15160195-15169104	+	protein_coding	-1.29172	0.408464	0.00948454	0.0296096	0.00573033	1.29745	2.3747	1.52682	0.741425	0	0	0.0119872
ENSG00000205765.8_2	C5orf51	chr5:41904290-41921738	+	protein_coding	-1.29006	0.408935	0.00443676	0.0176614	2.12795	3.41801	9.70404	9.54319	9.82049	2.34863	4.71659	3.36238
ENSG00000198786.2	MT-ND5	chrM:12337-14148	+	protein_coding	-1.28965	0.409051	0.00122583	0.00816367	9.1102	10.3999	1389.59	1414.3	1252.01	449.053	609.061	613.748
ENSG00000124207.16_2	CSE1L	chr20:47662783-47713497	+	protein_coding	-1.28325	0.41087	0.00411076	0.0168413	5.57858	6.86183	107.914	112.131	126.698	35.0119	55.8894	52.2698
ENSG00000216490.3_3	IFI30	chr19:18283972-18288927	+	protein_coding	-1.27988	0.41183	0.0104102	0.0314675	4.53496	5.81484	50.138	59.6999	56.4633	28.5726	15.005	25.3228
ENSG00000120211.4_2	INSL4	chr9:5231419-5235304	+	protein_coding	-1.27936	0.411977	0.00186421	0.010457	0	1.27936	1.98857	1.43765	0.963122	0	0	0
ENSG00000090539.15_3	CHRD	chr3:184097861-184108524	+	protein_coding	-1.27593	0.41296	0.00228014	0.0117612	0.306082	1.58201	2.63203	2.0786	1.3999	0.318998	0.141459	0.255206
ENSG00000189064.8_2	GAGE2A	chrX:49354132-49361430	+	protein_coding	-1.27575	0.413011	0.000580909	0.00526782	2.45875	3.7345	13.7892	11.9629	11.301	4.47981	5.21972	3.87459
ENSG00000126882.12_2	FAM78A	chr9:134133463-134151934	-	protein_coding	-1.27504	0.413215	5.13544e-05	0.00159698	1.63573	2.91077	7.06926	6.65876	5.88168	2.17354	2.06837	2.08151
ENSG00000147155.10_3	EBP	chrX:48379546-48387104	+	protein_coding	-1.27433	0.413418	0.00970188	0.0300725	3.13166	4.40599	18.0814	17.8049	25.5536	9.58034	5.46999	8.83489
ENSG00000135525.18_3	MAP7	chr6:136663419-136871957	-	protein_coding	-1.27261	0.413912	0.000795016	0.00631634	2.63233	3.90493	16.2823	13.1173	12.7769	4.4898	5.8356	5.35176
ENSG00000168079.16_3	SCARA5	chr8:27727399-27850244	-	protein_coding	-1.26474	0.416173	0.00216443	0.0114087	0.0481547	1.3129	2.13944	1.35303	1.0758	0.020287	0	0.0833423
ENSG00000114054.13_3	PCCB	chr3:135969148-136056738	+	protein_coding	-1.25882	0.417886	0.000118124	0.00225129	2.87872	4.13754	16.6023	16.6791	16.5201	7.2594	5.84868	6.03371
ENSG00000115904.12_3	SOS1	chr2:39208537-39351486	-	protein_coding	-1.25783	0.418174	0.000582481	0.0052788	2.01854	3.27637	9.83507	8.5558	7.78531	2.59344	3.45937	3.15089
ENSG00000099260.10_2	PALMD	chr1:100111499-100160097	+	protein_coding	-1.25721	0.418353	0.00040283	0.00425782	0.168221	1.42543	2.1369	1.51149	1.45957	0.092584	0.163278	0.116298
ENSG00000182463.15_3	TSHZ2	chr20:51588946-52111869	+	protein_coding	-1.25478	0.419057	0.000871041	0.0066525	0.180937	1.43572	2.11231	1.82601	1.25075	0.125919	0.106632	0.169209
ENSG00000075651.15_2	PLD1	chr3:171318195-171528740	-	protein_coding	-1.25361	0.419398	0.000239479	0.00325042	1.93848	3.19209	9.17424	8.05562	7.28552	2.62134	3.10397	2.78918
ENSG00000072042.12_3	RDH11	chr14:68143518-68162531	-	protein_coding	-1.25132	0.420064	2.26153e-05	0.00114391	3.31769	4.56901	23.7984	23.3363	21.1588	8.75167	9.28719	8.8809
ENSG00000176387.6_2	HSD11B2	chr16:67464555-67471456	+	protein_coding	-1.24794	0.421049	0.00130683	0.00847899	0.529351	1.77729	2.07905	2.23017	3.04959	0.269915	0.48757	0.591473
ENSG00000182759.3_2	MAFA	chr8:144501352-144512576	-	protein_coding	-1.24229	0.422702	0.00215409	0.0113718	0.411247	1.65353	2.38695	2.66354	1.50946	0.289504	0.442976	0.263895
ENSG00000099977.13_3	DDT	chr22:24313554-24322660	-	protein_coding	-1.24051	0.423223	0.0108946	0.0325147	4.2595	5.50001	54.6837	30.2153	52.3218	19.6776	16.704	18.1928
ENSG00000255152.8_3	MSH5-SAPCD1	chr6:31707797-31732628	+	protein_coding	-1.2396	0.423491	0.000894922	0.00674397	0.471857	1.71145	2.60118	1.81096	2.46975	0.345444	0.553473	0.27632
ENSG00000100344.10_3	PNPLA3	chr22:44319619-44360368	+	protein_coding	-1.23538	0.424729	0.000159621	0.00262223	0.935866	2.17125	3.68077	3.20159	3.64626	0.945027	1.07123	0.737871
ENSG00000125257.13_2	ABCC4	chr13:95672083-95953700	-	protein_coding	-1.23226	0.425651	0.00191364	0.0106283	2.27738	3.50963	10.0691	10.1599	10.9603	2.87231	4.66411	4.19486
ENSG00000196550.10_2	FAM72A	chr1:206136916-206155151	+	protein_coding	-1.22716	0.427159	0.0185853	0.046971	1.38965	2.6168	6.60718	6.55391	3.01617	1.3359	1.94148	1.61791
ENSG00000151726.13_3	ACSL1	chr4:185676749-185747972	-	protein_coding	-1.22706	0.427188	0.000346824	0.00391349	2.47299	3.70005	13.8117	11.2715	11.0775	4.4563	4.95742	4.26476
ENSG00000179152.19_2	TCAIM	chr3:44379611-44450943	+	protein_coding	-1.22672	0.427289	0.000163699	0.00266412	1.47673	2.70344	5.63578	5.47629	5.43036	1.473	2.03657	1.87084
ENSG00000099994.10_2	SUSD2	chr22:24577227-24585078	+	protein_coding	-1.22461	0.427913	0.000208098	0.00302171	2.3124	3.53701	10.9527	11.1508	9.76886	4.1525	3.46748	4.32388
ENSG00000132423.11_3	COQ3	chr6:99817276-99842080	-	protein_coding	-1.22381	0.42815	0.000280626	0.00353637	3.2477	4.47151	23.0173	19.7058	20.9564	8.42838	7.64914	9.50888
ENSG00000166575.16_3	TMEM135	chr11:86748886-87034800	+	protein_coding	-1.21889	0.429614	0.00467128	0.0182726	2.34483	3.56372	12.648	8.86629	11.2783	3.26086	5.2761	3.90238
ENSG00000039123.15_3	SKIV2L2	chr5:54603588-54721409	+	protein_coding	-1.21597	0.430482	0.000578233	0.00525548	2.48506	3.70104	11.2922	11.9066	12.8652	3.79997	5.13121	4.9628
ENSG00000133026.12_4	MYH10	chr17:8377523-8534079	-	protein_coding	-1.21466	0.430873	8.97711e-05	0.00200042	2.49532	3.70998	12.0809	12.016	12.1622	4.35234	5.26406	4.3468
ENSG00000101197.12_2	BIRC7	chr20:61867235-61871859	+	protein_coding	-1.21351	0.431219	0.00817235	0.0267615	0.42853	1.64204	3.15024	2.04556	1.40528	0.413259	0.174089	0.469192
ENSG00000054793.13_3	ATP9A	chr20:50213053-50385173	-	protein_coding	-1.21279	0.431435	0.022706	0.0544036	2.28628	3.49907	10.314	10.4066	10.1995	5.24714	2.06012	5.07154
ENSG00000150201.14_2	FXYD4	chr10:43867090-43871783	+	protein_coding	-1.21225	0.431595	0.000497309	0.00479845	0	1.21225	1.70979	1.22688	1.06129	0	0	0
ENSG00000120306.9_3	CYSTM1	chr5:139554227-139661637	+	protein_coding	-1.20968	0.432365	0.000349684	0.00392904	3.58545	4.79513	29.6733	26.3459	24.5141	10.7886	12.2185	10.1005
ENSG00000096696.13_3	DSP	chr6:7541808-7586950	+	protein_coding	-1.20904	0.432556	4.78668e-05	0.00154463	3.69209	4.90113	28.5784	27.8392	30.2757	11.103	12.7959	11.9315
ENSG00000167771.5_2	RCOR2	chr11:63678693-63684316	-	protein_coding	-1.20858	0.432695	0.00097062	0.00704152	1.33293	2.54151	4.60155	4.84632	5.02589	2.00507	1.44245	1.1781
ENSG00000065060.16_2	UHRF1BP1	chr6:34759792-34850915	+	protein_coding	-1.20854	0.432707	0.000218981	0.00308315	1.83896	3.0475	7.92404	7.47543	6.47211	2.31129	2.67343	2.76426
ENSG00000177943.13_3	MAMDC4	chr9:139745395-139755251	+	protein_coding	-1.20765	0.432973	9.3862e-05	0.0020327	0.726517	1.93417	2.58653	3.0544	2.83818	0.583348	0.598486	0.789885
ENSG00000136628.17_2	EPRS	chr1:220141943-220220000	-	protein_coding	-1.20762	0.432981	0.000518735	0.00492623	4.76255	5.97017	65.4737	58.2103	61.5969	22.4627	29.0798	27.337
ENSG00000184481.16_2	FOXO4	chrX:70316047-70323385	+	protein_coding	-1.20653	0.433309	0.00206893	0.0110823	2.55713	3.76366	14.5102	13.5314	10.1173	5.40826	5.05099	4.25719
ENSG00000163629.12_3	PTPN13	chr4:87515468-87736324	+	protein_coding	-1.20168	0.434769	0.0020662	0.0110815	1.22201	2.42368	4.87158	3.90863	4.35907	0.983095	1.84001	1.25381
ENSG00000154380.17_3	ENAH	chr1:225674537-225840844	-	protein_coding	-1.19978	0.435341	3.62507e-05	0.00131819	2.67414	3.87392	13.1357	13.274	14.6184	5.16699	5.72514	5.26921
ENSG00000072274.12_2	TFRC	chr3:195754054-195809060	-	protein_coding	-1.19893	0.435597	0.00211057	0.0112395	5.13585	6.33479	73.6323	77.5164	88.7418	29.5442	42.0604	32.0468
ENSG00000198157.10_4	HMGN5	chrX:80369200-80457441	-	protein_coding	-1.1981	0.435849	0.000614286	0.00539965	2.3445	3.5426	10.0201	10.9958	10.9693	3.32906	4.5774	4.42586
ENSG00000129493.14_3	HEATR5A	chr14:31760997-31889788	-	protein_coding	-1.19723	0.436111	0.000191535	0.00288645	1.28957	2.4868	4.85754	4.57368	4.39445	1.20517	1.69774	1.45558
ENSG00000133101.9_2	CCNA1	chr13:37005657-37017019	+	protein_coding	-1.19628	0.436399	0.000645959	0.00552939	0.853077	2.04936	3.82898	3.08338	2.59649	0.84375	0.783816	0.792062
ENSG00000114857.17_2	NKTR	chr3:42642106-42690233	+	protein_coding	-1.19589	0.436517	0.00316345	0.0142991	1.32191	2.5178	4.48304	4.4269	5.31289	0.963988	1.87898	1.76331
ENSG00000203817.5	FAM72C	chr1:149438750-149459549	-	protein_coding	-1.19486	0.436828	4.42503e-05	0.00147683	1.85186	3.04672	7.55062	7.23364	7.01443	2.34703	2.68402	2.81428
ENSG00000141425.17_3	RPRD1A	chr18:33564350-33647539	-	protein_coding	-1.19477	0.436857	0.00213323	0.0113025	2.1553	3.35007	8.72594	8.84586	10.0721	2.5803	4.07614	3.86386
ENSG00000124802.11_3	EEF1E1	chr6:8073593-8102811	-	protein_coding	-1.19319	0.437335	0.00105184	0.00739574	4.31716	5.51035	42.7404	43.8467	47.2755	15.7088	21.8726	19.7264
ENSG00000124839.12_2	RAB17	chr2:238482965-238510257	-	protein_coding	-1.19304	0.43738	0.00320615	0.0144283	0.391868	1.58491	2.61301	2.20493	1.33146	0.327218	0.300617	0.308582
ENSG00000172766.18_2	NAA16	chr13:41885341-41951166	+	protein_coding	-1.19206	0.437677	0.00305274	0.013944	1.63504	2.8271	6.68683	5.43703	6.22265	1.4971	2.74591	2.20328
ENSG00000140905.10_3	GCSH	chr16:81115543-81130030	-	protein_coding	-1.18795	0.438927	7.94422e-08	0.000116129	2.44405	3.632	11.3006	11.558	11.336	4.46196	4.48558	4.37811
ENSG00000123358.19_3	NR4A1	chr12:52416616-52453291	+	protein_coding	-1.18742	0.439089	0.00643587	0.0226425	1.18295	2.37037	5.2591	4.78075	2.82083	1.18858	1.18155	1.45122
ENSG00000102221.13_3	JADE3	chrX:46771711-46920641	+	protein_coding	-1.1825	0.440587	0.000970629	0.00704152	1.77305	2.95555	6.24374	6.65471	7.41848	1.94809	2.93809	2.43869
ENSG00000232593.7_2	KANTR	chrX:53123327-53200096	+	protein_coding	-1.1823	0.440649	4.46689e-05	0.00148402	0.757315	1.93961	2.86259	2.88179	2.76472	0.576932	0.822849	0.680195
ENSG00000198604.10_2	BAZ1A	chr14:35221937-35344853	-	protein_coding	-1.17971	0.441441	0.000976299	0.00704923	2.87088	4.05059	14.389	14.692	17.8434	5.41714	7.10525	6.52585
ENSG00000100941.8_2	PNN	chr14:39644387-39652422	+	protein_coding	-1.17537	0.442771	0.00427444	0.0172894	4.91675	6.09212	70.19	61.478	70.3815	22.2926	34.9045	31.9535
ENSG00000122042.9_2	UBL3	chr13:30338508-30424821	-	protein_coding	-1.1689	0.44476	0.00175608	0.0100791	3.47797	4.64687	24.2097	23.9686	23.9791	8.06347	12.1301	10.624
ENSG00000132424.14_2	PNISR	chr6:99845927-99873207	-	protein_coding	-1.16818	0.444983	0.001884	0.0105281	2.09776	3.26593	8.37706	8.17238	9.34866	2.47453	3.67347	3.82977
ENSG00000162433.14_3	AK4	chr1:65613232-65697828	+	protein_coding	-1.16797	0.445047	0.0335915	0.0722311	2.78304	3.95101	14.2819	13.6858	15.4833	7.37336	8.33763	3.17065
ENSG00000205544.3_3	TMEM256	chr17:7306294-7307456	-	protein_coding	-1.16774	0.445118	0.00151257	0.00921452	4.1642	5.33194	42.7745	40.3472	35.104	20.3399	15.1091	15.7643
ENSG00000168143.8_2	FAM83B	chr6:54711569-54806820	+	protein_coding	-1.16635	0.445547	7.81712e-05	0.00186412	0.293544	1.45989	1.79338	1.76735	1.69291	0.11593	0.303022	0.266216
ENSG00000184792.15_4	OSBP2	chr22:31089769-31303811	+	protein_coding	-1.16584	0.445705	0.00455068	0.0179789	2.87926	4.0451	19.4785	14.4718	13.1987	5.37247	6.26379	7.60519
ENSG00000047188.15_2	YTHDC2	chr5:112849380-112930982	+	protein_coding	-1.16574	0.445736	0.00150279	0.00919155	1.50209	2.66784	4.9539	5.06384	6.10797	1.38412	2.18398	1.99383
ENSG00000168827.14_2	GFM1	chr3:158362067-158410364	+	protein_coding	-1.16476	0.446037	0.000825167	0.00645042	2.80777	3.97253	13.7984	14.2397	16.1538	5.11918	6.98709	6.02398
ENSG00000155792.9_2	DEPTOR	chr8:120885957-121063152	+	protein_coding	-1.16399	0.446275	0.00178945	0.0102276	0.754405	1.9184	3.28317	2.79878	2.31954	0.966743	0.631085	0.496481
ENSG00000171451.13_3	DSEL	chr18:65173819-65184217	-	protein_coding	-1.16066	0.447307	0.000972139	0.00704286	1.21745	2.37811	4.40433	4.06615	4.13134	1.15422	1.78545	1.09548
ENSG00000162194.12_3	LBHD1	chr11:62430289-62439727	-	protein_coding	-1.16014	0.447468	2.73259e-05	0.00121245	1.93368	3.09383	7.70604	7.09553	7.82952	2.77279	3.01474	2.68102
ENSG00000163961.4_2	RNF168	chr3:196195654-196230639	-	protein_coding	-1.15807	0.448111	0.000799814	0.00633695	2.35386	3.51193	10.7339	9.84809	10.6624	3.45298	4.95573	4.03684
ENSG00000272325.1_3	NUDT3	chr6:34247456-34360451	-	protein_coding	-1.15644	0.448618	0.000219728	0.00308844	2.89417	4.05062	16.2955	14.3727	16.1154	5.7208	6.78655	6.85116
ENSG00000123843.12_3	C4BPB	chr1:207262187-207273338	+	protein_coding	-1.15247	0.449856	0.00110702	0.00766287	0.535004	1.68747	2.27474	1.77877	2.67205	0.479352	0.561686	0.316713
ENSG00000175130.6_2	MARCKSL1	chr1:32799433-32801980	-	protein_coding	-1.15182	0.450057	3.23665e-05	0.00127846	4.64862	5.80044	52.5907	55.396	56.277	25.7748	23.4779	23.0779
ENSG00000155313.15_2	USP25	chr21:17102344-17252388	+	protein_coding	-1.15164	0.450113	0.00358257	0.0154484	1.87028	3.02192	7.50618	6.74197	7.13736	1.89609	3.48925	2.75877
ENSG00000130939.18_3	UBE4B	chr1:10092890-10241297	+	protein_coding	-1.15153	0.450147	0.00010004	0.00211973	2.46187	3.6134	10.9616	11.9473	10.8375	4.159	4.42817	4.9713
ENSG00000106537.7_2	TSPAN13	chr7:16793160-16824161	+	protein_coding	-1.15129	0.450223	0.000121344	0.00227647	1.619	2.77029	6.11533	6.24743	5.158	2.1586	1.98882	2.06977
ENSG00000165887.11_3	ANKRD2	chr10:99332256-99343641	+	protein_coding	-1.14973	0.45071	0.0015918	0.00952082	1.97916	3.12889	6.42829	7.75224	9.29577	2.99393	3.23385	2.62429
ENSG00000166012.16_3	TAF1D	chr11:93463114-93517557	-	protein_coding	-1.14958	0.450756	0.00879477	0.0281749	2.76565	3.91524	14.0411	13.7134	14.5174	3.99092	7.81476	6.14895
ENSG00000225996.2	AL356356.1	chr1:150521897-150524367	+	protein_coding	-1.14936	0.450826	0.000637358	0.00548698	0	1.14936	1.38885	0.881995	1.42755	0	0	0
ENSG00000198125.12_3	MB	chr22:36002811-36033998	-	protein_coding	-1.14848	0.451101	7.11307e-05	0.00176905	0.280282	1.42876	1.78251	1.84508	1.46472	0.246218	0.184011	0.213865
ENSG00000131370.15_2	SH3BP5	chr3:15296360-15382875	-	protein_coding	-1.14807	0.451227	0.00878677	0.0281616	3.19276	4.34084	24.1923	14.4649	20.3577	9.09354	6.72242	8.80745
ENSG00000128422.15_2	KRT17	chr17:39775689-39781094	-	protein_coding	-1.14781	0.451311	0.00525017	0.0197802	3.46835	4.61616	26.1015	22.596	22.066	13.1982	7.92968	9.69456
ENSG00000225697.12_3	SLC26A6	chr3:48663156-48672926	-	protein_coding	-1.14689	0.451599	0.000110926	0.00220915	1.77231	2.91919	6.87267	6.7958	6.05195	2.69289	2.29008	2.28079
ENSG00000174640.12_2	SLCO2A1	chr3:133651540-133771028	-	protein_coding	-1.14652	0.451713	0.000731354	0.00596259	0.399249	1.54577	2.24053	1.60698	1.94589	0.341185	0.185652	0.442485
ENSG00000112667.12_3	DNPH1	chr6:43193367-43197222	-	protein_coding	-1.14312	0.452779	0.00665832	0.0232239	4.00249	5.14561	39.8652	27.9715	36.4646	14.7983	12.2722	18.6359
ENSG00000179532.12_3	DNHD1	chr11:6518490-6614988	+	protein_coding	-1.14113	0.453405	0.000115671	0.0022495	0.40946	1.55059	2.04489	2.10237	1.66106	0.278829	0.331138	0.376395
ENSG00000134986.13_4	NREP	chr5:110998318-111333161	-	protein_coding	-1.14076	0.453522	0.00328979	0.0146465	0.566306	1.70706	2.77534	2.3351	1.76417	0.662641	0.247302	0.565507
ENSG00000184203.7_3	PPP1R2	chr3:195241221-195270209	-	protein_coding	-1.13971	0.45385	0.000337149	0.00386825	2.83719	3.9769	14.6387	14.5066	15.0984	5.28852	6.30632	6.94313
ENSG00000160050.14_2	CCDC28B	chr1:32665987-32670988	+	protein_coding	-1.13821	0.454324	0.000448956	0.0045182	1.4586	2.59681	4.89825	5.8514	4.47838	1.72751	1.59822	1.9296
ENSG00000108984.13_3	MAP2K6	chr17:67410839-67539472	+	protein_coding	-1.13738	0.454584	0.000132983	0.00238814	0.697949	1.83533	2.73633	2.70144	2.28588	0.515784	0.709232	0.647678
ENSG00000160183.13_2	TMPRSS3	chr21:43791999-43816955	-	protein_coding	-1.13505	0.455318	0.00147056	0.00905884	1.63252	2.76757	7.27986	5.36063	4.99574	2.15023	1.98308	2.17179
ENSG00000180071.19_3	ANKRD18A	chr9:38571355-38620657	-	protein_coding	-1.1343	0.455557	0.00015019	0.00252659	1.21311	2.34741	4.05034	4.20635	4.01265	1.07801	1.46568	1.43201
ENSG00000101166.15_2	PRELID3B	chr20:57608200-57617964	-	protein_coding	-1.13394	0.455669	0.00219807	0.0115107	4.70163	5.83557	54.6907	54.9808	58.7347	20.0634	29.5052	26.4217
ENSG00000136100.12_2	VPS36	chr13:52986737-53024763	-	protein_coding	-1.13386	0.455695	0.00113627	0.00779079	2.20329	3.33715	8.94778	8.6435	9.75927	2.85811	4.06151	4.00165
ENSG00000187961.13_3	KLHL17	chr1:895967-901095	+	protein_coding	-1.13318	0.455909	0.000305473	0.00366919	1.75619	2.88937	6.42432	6.09953	6.71752	2.31809	2.06123	2.79501
ENSG00000078070.12_3	MCCC1	chr3:182733006-182833863	-	protein_coding	-1.1316	0.456408	0.000298743	0.00362409	1.90391	3.03551	7.144	7.83583	6.66044	2.98273	2.37283	2.90143
ENSG00000204882.3_2	GPR20	chr8:142366600-142377367	-	protein_coding	-1.13099	0.456603	2.59855e-05	0.00118705	0.472918	1.60391	2.20143	1.87162	2.05492	0.433255	0.351229	0.380496
ENSG00000101695.8_3	RNF125	chr18:29598335-29653176	+	protein_coding	-1.12957	0.457052	0.000263553	0.00341099	0.241785	1.37136	1.92146	1.36763	1.50347	0.15908	0.215485	0.17352
ENSG00000067704.9_2	IARS2	chr1:220267444-220321383	+	protein_coding	-1.12927	0.457147	0.00126499	0.00832956	4.75439	5.88366	58.4691	59.6884	56.0262	21.5094	30.0113	27.1679
ENSG00000171236.9_3	LRG1	chr19:4536421-4540486	-	protein_coding	-1.12865	0.457343	0.000347691	0.00391436	0.241237	1.36989	1.88318	1.59169	1.31035	0.244584	0.142073	0.161825
ENSG00000111907.20_4	TPD52L1	chr6:125440195-125585553	+	protein_coding	-1.12861	0.457356	2.51691e-05	0.00118425	1.49322	2.62183	5.35379	5.36107	4.77008	1.86494	1.84857	1.73379
ENSG00000240257.2	GAGE2D	chrX:49207160-49214420	+	protein_coding	-1.12742	0.457734	0.00174297	0.0100344	4.41432	5.54174	50.1291	42.9818	43.9525	24.665	17.9243	18.9605
ENSG00000175938.6_3	ORAI3	chr16:30960387-30967782	+	protein_coding	-1.12664	0.457981	0.00293282	0.0136454	0.854497	1.98114	3.87399	2.76721	2.35152	0.719763	0.990593	0.726779
ENSG00000166165.12_3	CKB	chr14:103985996-103989448	-	protein_coding	-1.1256	0.458312	0.000301089	0.0036426	5.7989	6.9245	115.671	115.283	131.119	60.0964	50.1445	54.2219
ENSG00000168566.12_2	SNRNP48	chr6:7590432-7612200	+	protein_coding	-1.12288	0.459177	0.00258362	0.0126694	2.13859	3.26147	8.19264	7.55878	10.2085	2.75346	3.97876	3.56864
ENSG00000135473.14_2	PAN2	chr12:56710007-56727837	-	protein_coding	-1.12271	0.459232	0.000808268	0.00636183	0.986973	2.10968	3.95457	3.17659	2.8851	0.928905	0.86193	1.16796
ENSG00000106078.17_3	COBL	chr7:51083909-51384515	-	protein_coding	-1.12234	0.459348	2.87776e-05	0.00123329	0.239287	1.36163	1.7602	1.46672	1.49236	0.192598	0.183935	0.164866
ENSG00000160193.11_2	WDR4	chr21:44263204-44299678	-	protein_coding	-1.12137	0.459657	0.000935764	0.00687387	3.30497	4.42634	19.2519	20.6869	21.632	10.3599	7.53531	8.95622
ENSG00000054598.6_2	FOXC1	chr6:1610207-1614132	+	protein_coding	-1.12097	0.459785	6.38542e-06	0.000694268	2.89315	4.01412	14.5626	15.6174	15.3103	6.36177	6.27181	6.65855
ENSG00000103257.8_2	SLC7A5	chr16:87863629-87903094	-	protein_coding	-1.12055	0.459919	0.000339475	0.00387692	6.80405	7.9246	252.965	245.845	227.784	122.017	98.8791	112.561
ENSG00000111142.13_3	METAP2	chr12:95867296-95909615	+	protein_coding	-1.11964	0.460207	0.00411568	0.0168413	4.1005	5.22014	37.2375	33.4204	38.3509	12.3626	18.2942	18.5795
ENSG00000069482.6_2	GAL	chr11:68451247-68458643	+	protein_coding	-1.11888	0.460452	0.000609716	0.00538865	5.30228	6.42115	88.7635	82.96	82.5037	43.8383	33.5015	38.7141
ENSG00000171109.18_3	MFN1	chr3:179065480-179112719	+	protein_coding	-1.11599	0.461374	0.00181806	0.0103249	2.32972	3.44572	9.71803	9.54196	10.4487	3.12162	4.78407	4.32905
ENSG00000132196.13_2	HSD17B7	chr1:162760492-162782607	+	protein_coding	-1.1147	0.461786	0.000307527	0.00367274	2.02411	3.13881	8.25157	8.07091	7.14263	3.14327	2.68203	3.41086
ENSG00000152620.12_2	NADK2	chr5:36192694-36242381	-	protein_coding	-1.11451	0.461849	0.00684373	0.0236492	2.32593	3.44044	10.8019	10.0345	8.82475	2.83453	4.3228	5.17554
ENSG00000177565.16_3	TBL1XR1	chr3:176737128-176945788	-	protein_coding	-1.11317	0.462277	0.00594289	0.0214237	3.44963	4.5628	21.5266	22.2483	24.2075	7.29968	12.2042	10.9001
ENSG00000126217.20_3	MCF2L	chr13:113548692-113754053	+	protein_coding	-1.1088	0.463679	0.000137492	0.00241569	0.708997	1.8178	2.76246	2.33258	2.49449	0.769424	0.550498	0.592154
ENSG00000120656.11_2	TAF12	chr1:28915835-28969597	-	protein_coding	-1.10874	0.463698	0.000891479	0.0067347	2.52421	3.63296	10.9939	12.5421	10.7554	3.96333	5.08403	5.30415
ENSG00000261150.2_2	EPPK1	chr8:144939497-144952632	-	protein_coding	-1.10854	0.463764	1.1653e-05	0.000857188	1.4281	2.53664	4.61402	5.10726	4.69757	1.68578	1.75158	1.63663
ENSG00000250479.8_2	CHCHD10	chr22:24108021-24110630	-	protein_coding	-1.10688	0.464296	0.00055523	0.0051282	4.72674	5.83362	58.0422	51.4751	58.8645	28.8883	23.0392	24.8373
ENSG00000104081.13_3	BMF	chr15:40380091-40401093	-	protein_coding	-1.10665	0.464372	0.00324614	0.014538	1.00574	2.11239	4.1697	3.42946	2.53072	0.819535	1.15297	1.0667
ENSG00000113448.18_3	PDE4D	chr5:58264865-59817947	-	protein_coding	-1.10114	0.466147	0.00197312	0.0107946	0.979547	2.08069	3.73479	3.08213	2.91618	0.688374	1.29802	0.976045
ENSG00000167964.12_3	RAB26	chr16:2190804-2204166	+	protein_coding	-1.09922	0.466769	0.00945006	0.0295372	1.64444	2.74366	7.30497	5.87917	4.25896	2.77672	1.84144	1.84726
ENSG00000156017.12_3	CARNMT1	chr9:77595936-77643339	-	protein_coding	-1.09667	0.467593	0.00459894	0.0180962	2.2049	3.30157	8.19013	8.4188	10.0738	2.72442	4.62238	3.67994
ENSG00000117020.16_3	AKT3	chr1:243651535-244014381	-	protein_coding	-1.09617	0.467758	0.00174673	0.0100448	2.24593	3.3421	9.28972	8.75649	9.38767	2.95515	4.59112	3.82633
ENSG00000113721.13_2	PDGFRB	chr5:149493400-149535435	-	protein_coding	-1.0949	0.468169	0.000392247	0.00419553	0.793473	1.88837	2.79281	2.52997	2.78997	0.624578	0.623914	0.973666
ENSG00000139800.8_2	ZIC5	chr13:100615218-100624163	-	protein_coding	-1.08959	0.469895	0.00100261	0.0071668	1.11466	2.20424	3.48296	3.46642	3.88773	0.88273	1.50663	1.15157
ENSG00000185133.13_3	INPP5J	chr22:31518717-31530682	+	protein_coding	-1.08918	0.470029	0.000858051	0.00662538	0.994307	2.08348	3.50987	3.69266	2.59742	1.0217	0.93051	1.02563
ENSG00000139746.15_3	RBM26	chr13:79885959-79980612	-	protein_coding	-1.08836	0.470296	0.000929578	0.00685651	2.37807	3.46643	9.56424	9.81544	10.8199	3.44024	4.65004	4.59956
ENSG00000189007.15_3	ADAT2	chr6:143743969-143771810	-	protein_coding	-1.0883	0.470315	0.000598951	0.00535502	1.27997	2.36827	3.78527	4.05858	4.68625	1.16675	1.60189	1.53998
ENSG00000122367.19_3	LDB3	chr10:88428206-88495825	+	protein_coding	-1.08743	0.470598	0.00252829	0.0125071	0.0928173	1.18025	1.67888	1.36428	0.837479	0.0416266	0.0961732	0.0622608
ENSG00000075239.13_2	ACAT1	chr11:107992243-108018503	+	protein_coding	-1.08556	0.471208	0.000396826	0.00422799	3.61329	4.69886	27.7587	24.2122	23.1608	10.3208	12.2089	11.257
ENSG00000085741.12_2	WNT11	chr11:75897369-75921780	-	protein_coding	-1.08541	0.47126	0.00410687	0.0168399	0.648825	1.73423	3.09577	2.38073	1.65963	0.593095	0.493531	0.619912
ENSG00000105427.9_2	CNFN	chr19:42891171-42894439	-	protein_coding	-1.08475	0.471474	0.00382301	0.0161154	1.90922	2.99397	7.70371	7.75135	5.63812	3.17896	2.99466	2.17431
ENSG00000108256.8_2	NUFIP2	chr17:27582854-27621136	-	protein_coding	-1.08464	0.471509	0.00488059	0.0188095	3.65893	4.74357	25.7548	23.8527	27.9131	9.04137	14.5084	11.9414
ENSG00000101104.12_2	PABPC1L	chr20:43538703-43587676	+	protein_coding	-1.08463	0.471514	0.00177983	0.010187	1.01178	2.09641	3.71563	3.09243	3.0525	0.703053	1.30398	1.0894
ENSG00000157483.8_3	MYO1E	chr15:59424633-59665099	-	protein_coding	-1.08216	0.47232	2.95366e-05	0.00123758	3.65192	4.73408	26.0583	26.2132	24.5989	10.8696	11.7699	12.1035
ENSG00000188021.8_3	UBQLN2	chrX:56590072-56594301	+	protein_coding	-1.08211	0.472336	2.10997e-05	0.00109956	2.88676	3.96887	14.4427	15.2781	14.273	6.0349	6.67543	6.49277
ENSG00000137513.9_3	NARS2	chr11:78147007-78285919	-	protein_coding	-1.08077	0.472777	0.00122676	0.0081661	2.82467	3.90543	12.7856	14.3541	14.8967	7.31778	5.40301	5.6763
ENSG00000100292.16_2	HMOX1	chr22:35776354-35790207	+	protein_coding	-1.08014	0.472983	0.000686238	0.00573552	2.21623	3.29637	8.57721	8.84791	9.05387	4.36126	3.1066	3.55726
ENSG00000064102.14_2	INTS13	chr12:27058114-27091259	-	protein_coding	-1.07831	0.473582	0.000189894	0.00287347	3.85128	4.9296	30.1739	26.7985	31.6632	12.8221	14.2939	13.2221
ENSG00000128165.8_2	ADM2	chr22:50919985-50924869	+	protein_coding	-1.07635	0.474228	0.0365739	0.0770149	0.752362	1.82871	4.17046	2.77713	1.29509	0.793431	0.74198	0.53011
ENSG00000215784.5_2	FAM72D	chr1:143896448-143913143	-	protein_coding	-1.07627	0.474252	0.000469109	0.0046054	2.54527	3.62154	11.3803	11.0319	11.5174	4.10389	5.4696	5.0232
ENSG00000135744.7_3	AGT	chr1:230838269-230850043	-	protein_coding	-1.07557	0.474483	0.00205794	0.0110676	0	1.07557	1.36582	1.31404	0.709956	0	0	0
ENSG00000153015.15_3	CWC27	chr5:64064757-64314590	+	protein_coding	-1.07514	0.474624	5.38308e-05	0.00162233	3.24015	4.3153	18.2226	18.9606	19.5644	7.79572	8.72553	8.86199
ENSG00000258472.8_4	AC005726.2	chr17:26782770-26941215	-	protein_coding	-1.07382	0.475059	0.000363142	0.00401241	0.643148	1.71697	2.66507	2.07574	2.1517	0.451338	0.644599	0.595851
ENSG00000198695.2	MT-ND6	chrM:14149-14673	-	protein_coding	-1.07076	0.476068	0.003857	0.016183	7.9182	8.98896	483.837	568.533	474.037	193.407	266.941	270.704
ENSG00000065717.14_3	TLE2	chr19:2997636-3047633	-	protein_coding	-1.06891	0.476679	0.00421557	0.0171271	1.11405	2.18296	4.13675	3.98068	2.65956	1.45283	0.970991	1.09765
ENSG00000186205.12_3	MARC1	chr1:220960101-220992999	+	protein_coding	-1.06824	0.476902	0.000356305	0.00396684	1.65379	2.72202	6.23859	5.79452	4.8401	2.06043	2.24267	2.13932
ENSG00000081181.7_2	ARG2	chr14:68086515-68118437	+	protein_coding	-1.06799	0.476984	5.98423e-05	0.00165364	1.50362	2.5716	5.14484	4.74065	4.9555	1.72395	1.74189	2.05248
ENSG00000151729.10_2	SLC25A4	chr4:186064395-186071536	+	protein_coding	-1.06617	0.477585	0.000282308	0.0035423	0.62285	1.68902	1.99647	2.59803	2.10931	0.623855	0.507854	0.491363
ENSG00000172216.5_2	CEBPB	chr20:48807271-48809226	+	protein_coding	-1.0643	0.478205	0.00069297	0.00577199	5.64416	6.70846	109.136	106.893	95.2551	55.4176	44.0102	48.2561
ENSG00000106484.14_2	MEST	chr7:130126012-130146137	+	protein_coding	-1.06379	0.478373	0.0028185	0.0133509	2.64873	3.71252	12.2002	11.8576	12.2741	4.18364	5.22305	6.6455
ENSG00000006695.10_2	COX10	chr17:13972813-14111994	+	protein_coding	-1.0609	0.479332	0.0017816	0.0101931	2.74179	3.80269	11.5049	12.9392	14.5904	5.84272	4.80271	6.53742
ENSG00000153561.12_2	RMND5A	chr2:86947296-87005164	+	protein_coding	-1.0586	0.480097	0.00037719	0.00411168	3.22001	4.27861	17.8051	18.241	19.2053	7.28048	9.25552	8.52666
ENSG00000075151.20_3	EIF4G3	chr1:21132785-21503381	-	protein_coding	-1.05744	0.480484	0.000344508	0.00391216	3.22641	4.28385	18.7066	18.3572	18.3751	7.42179	9.51661	8.25673
ENSG00000138095.18_2	LRPPRC	chr2:44113647-44223144	-	protein_coding	-1.056	0.480964	0.0047555	0.0184981	4.08841	5.14441	34.4215	32.0424	36.803	12.3577	18.962	17.4614
ENSG00000102096.9_2	PIM2	chrX:48770459-48776301	-	protein_coding	-1.05383	0.481689	3.09908e-05	0.00125241	1.83677	2.8906	6.08173	6.88331	6.30506	2.61044	2.6363	2.47178
ENSG00000139428.11_2	MMAB	chr12:109991542-110011679	-	protein_coding	-1.05234	0.482184	0.000352782	0.00394565	1.69522	2.74757	5.9891	5.67335	5.49432	2.59579	1.91043	2.24478
ENSG00000111110.11_2	PPM1H	chr12:63037762-63328817	-	protein_coding	-1.05206	0.48228	0.00187326	0.0104915	1.90593	2.95799	5.79552	7.13728	7.48459	2.23785	3.0368	3.02658
ENSG00000142178.7_2	SIK1	chr21:44834395-44847008	-	protein_coding	-1.0511	0.482601	0.00031978	0.00376034	3.48981	4.5409	24.2692	22.3534	20.3748	9.36481	10.7693	10.6224
ENSG00000110042.7_2	DTX4	chr11:58938903-58976060	+	protein_coding	-1.0474	0.483839	0.000934906	0.00687387	1.87034	2.91774	5.86493	6.24242	7.6788	2.62839	2.40889	2.95144
ENSG00000179029.14_3	TMEM107	chr17:8076555-8079717	-	protein_coding	-1.04557	0.484452	0.0011465	0.00780964	1.3867	2.43227	4.53857	4.70821	3.97352	1.66591	1.95367	1.27042
ENSG00000089902.9_2	RCOR1	chr14:103058998-103196913	+	protein_coding	-1.04552	0.484471	0.00182502	0.0103502	3.48547	4.53099	21.4114	21.7328	23.2533	8.30876	11.8073	10.7855
ENSG00000101558.13_2	VAPA	chr18:9913999-9960018	+	protein_coding	-1.04447	0.484824	0.000965348	0.00702062	3.5307	4.57517	23.5019	22.2938	22.7327	8.83401	11.2206	11.8444
ENSG00000166582.9_2	CENPV	chr17:16245848-16256970	-	protein_coding	-1.04432	0.484873	0.000196742	0.00293215	3.2186	4.26292	16.9728	19.2083	18.4831	9.14553	7.95864	7.87502
ENSG00000135679.22_3	MDM2	chr12:69201956-69244466	+	protein_coding	-1.04298	0.485324	0.000369198	0.00405779	1.61105	2.65403	5.33602	5.08851	5.46394	1.70486	2.327	2.16755
ENSG00000108578.14_2	BLMH	chr17:28575213-28619074	-	protein_coding	-1.04225	0.485569	1.11909e-05	0.000845085	3.95115	4.9934	31.2301	30.3661	30.972	13.795	15.1622	14.475
ENSG00000114416.17_2	FXR1	chr3:180585929-180700541	+	protein_coding	-1.04176	0.485733	0.00249298	0.0124185	2.834	3.87577	13.7837	12.3654	15.0103	5.05739	7.36252	6.15711
ENSG00000175198.15_3	PCCA	chr13:100741269-101182691	+	protein_coding	-1.0415	0.485822	0.00126761	0.00834047	1.45159	2.4931	5.35258	4.41027	4.19182	1.50703	1.63025	2.10287
ENSG00000096063.15_3	SRPK1	chr6:35800743-35889119	-	protein_coding	-1.04016	0.486273	0.00207468	0.011094	3.87272	4.91288	27.5087	29.4988	30.4424	11.2654	16.1501	13.9441
ENSG00000128272.14_2	ATF4	chr22:39915700-39918690	+	protein_coding	-1.03818	0.48694	0.00198285	0.0108194	6.67948	7.71767	247.309	212.056	175.304	104.42	100.652	99.4925
ENSG00000116679.15_2	IVNS1ABP	chr1:185265520-185286461	-	protein_coding	-1.03719	0.487275	0.00526039	0.019788	2.993	4.03019	14.5755	14.1632	17.4667	5.93681	8.99745	6.27608
ENSG00000189280.3_2	GJB5	chr1:35220648-35224113	+	protein_coding	-1.03599	0.487682	2.71768e-05	0.00121245	0.857614	1.8936	2.66753	2.67533	2.80559	0.852293	0.884569	0.704436
ENSG00000134324.11_3	LPIN1	chr2:11817721-11967535	+	protein_coding	-1.03479	0.488089	0.00077801	0.00621732	2.00825	3.04304	6.38521	8.01849	7.40694	2.78158	2.86276	3.45717
ENSG00000100372.14_3	SLC25A17	chr22:41165634-41215403	-	protein_coding	-1.03475	0.4881	0.00248812	0.0124092	2.44772	3.48247	9.31973	10.8385	10.4293	5.53379	4.31969	3.67154
ENSG00000065833.8_2	ME1	chr6:83920108-84140790	-	protein_coding	-1.0342	0.488288	0.000357695	0.00397627	4.36365	5.39785	42.3953	40.5075	40.6076	17.2325	20.3783	21.3846
ENSG00000205426.10_2	KRT81	chr12:52679697-52685318	-	protein_coding	-1.03316	0.488639	0.00097396	0.00704743	4.36113	5.39429	42.7631	43.2581	37.4083	21.7807	17.0297	20.1317
ENSG00000143674.10_2	MAP3K21	chr1:233463514-233520894	+	protein_coding	-1.03287	0.488735	0.00197203	0.0107946	1.52432	2.55719	4.38915	4.43036	5.96668	1.59784	2.09755	1.95778
ENSG00000117054.13_3	ACADM	chr1:76190032-76253260	+	protein_coding	-1.03177	0.48911	0.00305303	0.013944	2.97148	4.00325	15.3577	13.169	16.7924	6.07604	8.37858	6.27092
ENSG00000154743.17_2	TSEN2	chr3:12525931-12581122	+	protein_coding	-1.03177	0.489111	0.000373785	0.00408707	1.53873	2.5705	4.50784	5.0414	5.29901	2.17876	1.89297	1.66693
ENSG00000144560.14_3	VGLL4	chr3:11597544-11812824	-	protein_coding	-1.0313	0.48927	2.52013e-05	0.00118425	2.44151	3.47281	9.78849	10.4172	10.1106	4.29294	4.74528	4.27101
ENSG00000174749.5_3	C4orf32	chr4:113066553-113116412	+	protein_coding	-1.02959	0.489848	0.000633227	0.00546823	1.07822	2.10781	3.385	3.1431	3.40805	0.833113	1.24513	1.28715
ENSG00000173269.13_3	MMRN2	chr10:88695297-88729238	-	protein_coding	-1.02951	0.489877	0.000543581	0.00506441	0.316524	1.34603	1.70219	1.69748	1.2538	0.208018	0.192256	0.340931
ENSG00000048028.11_3	USP28	chr11:113668596-113746292	-	protein_coding	-1.02892	0.490075	0.00212223	0.0112605	2.54123	3.57015	11.8248	10.4554	10.4054	3.88028	5.70823	5.02429
ENSG00000096060.14_2	FKBP5	chr6:35541362-35696360	-	protein_coding	-1.02791	0.49042	0.000265498	0.00341341	1.65779	2.6857	4.92204	5.28949	6.15063	2.05668	2.26475	2.14802
ENSG00000182885.16_2	ADGRG3	chr16:57702099-57723290	+	protein_coding	-1.02701	0.490727	0.00398863	0.0165313	0	1.02701	1.50844	1.03461	0.658041	0	0	0
ENSG00000143401.14_4	ANP32E	chr1:150190717-150208504	-	protein_coding	-1.02655	0.490882	0.00723261	0.0246047	4.25726	5.28381	38.1954	33.7181	42.4478	13.8951	20.9204	20.4188
ENSG00000088970.15_3	KIZ	chr20:21106624-21227260	+	protein_coding	-1.02494	0.49143	0.00125326	0.00826722	1.03548	2.06042	3.30343	3.32519	2.89875	0.817432	1.38976	0.982971
ENSG00000170469.10_4	SPATA24	chr5:138732252-138739777	-	protein_coding	-1.02359	0.49189	0.00134619	0.00864615	1.64817	2.67177	5.3045	5.87803	4.96665	2.62885	1.7689	2.0646
ENSG00000164070.11_3	HSPA4L	chr4:128702976-128761888	+	protein_coding	-1.0232	0.492024	0.000336705	0.00386642	1.06902	2.09222	2.87972	3.2171	3.7386	1.00615	1.14648	1.14453
ENSG00000176444.18_2	CLK2	chr1:155232659-155248282	-	protein_coding	-1.02314	0.492044	0.000811765	0.00637293	2.58804	3.61118	11.0118	11.3561	11.2951	4.22838	5.08434	5.83364
ENSG00000196950.13_3	SLC39A10	chr2:196440701-196602426	+	protein_coding	-1.02246	0.492275	0.00882473	0.0282325	3.69924	4.72171	25.5643	25.5049	25.0918	8.66212	14.3626	13.7643
ENSG00000204396.10_2	VWA7	chr6:31733367-31745071	-	protein_coding	-1.02047	0.492954	0.00150641	0.00919822	0.833262	1.85374	3.15714	2.51981	2.22684	0.961515	0.767399	0.631488
ENSG00000122376.11_3	FAM35A	chr10:88853918-88951225	+	protein_coding	-1.01996	0.49313	0.00254951	0.0125823	2.75575	3.77571	11.5735	11.8792	14.8659	4.82548	6.42127	6.12661
ENSG00000196497.16_3	IPO4	chr14:24649425-24658170	-	protein_coding	-1.01941	0.493319	0.0377237	0.0788905	2.55915	3.57855	7.62046	11.5907	14.71	6.17173	3.38367	5.51148
ENSG00000134874.17_2	DZIP1	chr13:96230456-96296957	-	protein_coding	-1.01698	0.49415	0.000404035	0.00426178	2.15781	3.17479	7.83679	7.92251	8.33975	2.94036	3.79508	3.70286
ENSG00000124784.8_2	RIOK1	chr6:7389729-7418270	+	protein_coding	-1.01688	0.494184	0.00132325	0.00854006	3.74005	4.75693	24.8494	25.7996	27.5337	10.3419	13.1425	13.8728
ENSG00000111300.9_3	NAA25	chr12:112464493-112546826	-	protein_coding	-1.01606	0.494464	0.00793179	0.0262086	2.38195	3.39801	9.06546	8.75474	10.9305	3.02987	4.87158	4.98504
ENSG00000112739.16_2	PRPF4B	chr6:4021501-4065217	+	protein_coding	-1.01482	0.49489	0.00437566	0.0175062	3.1594	4.17422	16.8597	16.1225	18.2421	6.15616	9.5988	8.40342
ENSG00000165288.10_2	BRWD3	chrX:79926353-80065187	-	protein_coding	-1.01456	0.49498	0.0013628	0.0086893	1.52359	2.53815	4.56996	4.50134	5.39524	1.547	2.29071	1.83544
ENSG00000140006.11_3	WDR89	chr14:64063757-64108579	-	protein_coding	-1.01419	0.495106	0.00152065	0.00924276	1.58177	2.59596	5.15633	4.84789	5.13857	1.51661	2.14012	2.39406
ENSG00000152904.11_3	GGPS1	chr1:235490665-235507847	+	protein_coding	-1.01386	0.495219	0.00207012	0.0110823	2.60867	3.62253	12.8132	10.52	10.7416	4.60963	6.16256	4.64761
ENSG00000158234.12_3	FAIM	chr3:138327448-138352218	+	protein_coding	-1.01352	0.495337	0.000791231	0.00629968	2.64004	3.65356	10.9247	11.3	12.5874	4.57551	6.004	5.20242
ENSG00000114544.16_3	SLC41A3	chr3:125725198-125820404	-	protein_coding	-1.01259	0.495656	0.000458491	0.00455624	2.71192	3.72451	12.6756	12.1762	11.8182	6.43659	5.05952	5.24157
ENSG00000111371.15_3	SLC38A1	chr12:46576846-46663800	-	protein_coding	-1.01148	0.496038	0.00554343	0.0204683	4.22636	5.23784	37.9735	34.1444	38.2293	13.7401	21.3237	18.9303
ENSG00000058056.8_2	USP13	chr3:179370543-179507189	+	protein_coding	-1.0104	0.496408	0.00165172	0.00972796	1.93764	2.94804	5.67203	6.95826	7.65509	2.51103	3.20659	2.80627
ENSG00000057149.15_3	SERPINB3	chr18:61322431-61329197	-	protein_coding	-1.01032	0.496437	0.0150953	0.0407353	0	1.01032	1.63448	1.12004	0.463415	0	0	0
ENSG00000079393.20_3	DUSP13	chr10:76854190-76868979	-	protein_coding	-1.00962	0.496677	0.00390389	0.0162851	0	1.00962	1.51663	0.912237	0.69596	0	0	0
ENSG00000159335.15_2	PTMS	chr12:6874682-6880118	+	protein_coding	-1.00845	0.497081	0.00189377	0.010558	5.00348	6.01192	69.6116	66.2834	55.562	35.584	28.0579	30.0481
ENSG00000104267.9_2	CA2	chr8:86376081-86393722	+	protein_coding	-1.00761	0.497368	0.00278504	0.0132611	1.03937	2.04699	3.8316	3.14473	2.52391	0.841759	1.17999	1.16251
ENSG00000153560.11_2	UBP1	chr3:33429828-33482863	-	protein_coding	-1.00664	0.497704	0.00976392	0.0301753	2.88327	3.88991	15.8139	16.3809	10.1481	7.08453	6.20642	5.89416
ENSG00000167615.16_3	LENG8	chr19:54960065-54973217	+	protein_coding	-1.00504	0.498256	0.002614	0.0127371	3.01213	4.01717	18.8357	13.3845	13.8772	6.8405	6.9485	7.42547
ENSG00000125703.14_2	ATG4C	chr1:63249806-63331184	+	protein_coding	-1.00478	0.498347	0.00291882	0.0136179	1.89864	2.90342	6.1676	6.21827	7.09542	2.05366	3.09157	3.14886
ENSG00000167755.14_3	KLK6	chr19:51461887-51472929	-	protein_coding	-1.0045	0.498442	0.000466323	0.00459992	0.0196526	1.02416	1.02243	0.822679	1.28203	0.0417129	0	0
ENSG00000040608.13_3	RTN4R	chr22:20228938-20270769	-	protein_coding	-1.00379	0.498687	0.00562153	0.0206264	1.1766	2.18039	4.03048	3.76889	2.88207	1.63187	0.866054	1.35172
ENSG00000102287.18_3	GABRE	chrX:151121596-151143152	-	protein_coding	-1.00344	0.49881	0.00368027	0.0156846	1.03499	2.03842	3.34195	2.94041	3.05187	0.667121	1.12062	1.43365
ENSG00000164823.9_2	OSGIN2	chr8:90914087-90940116	+	protein_coding	-1.00282	0.499023	0.0123829	0.035361	3.0572	4.06002	17.5201	14.6243	15.0368	5.14773	8.81889	8.55313
ENSG00000140262.17_2	TCF12	chr15:57210821-57591479	+	protein_coding	-1.00125	0.499566	0.00263419	0.0128064	1.80438	2.80564	5.96971	5.92797	6.07821	2.00103	3.26157	2.33182
ENSG00000128266.8_2	GNAZ	chr22:23412547-23467224	+	protein_coding	-1.00064	0.499778	0.00168359	0.00981087	1.37795	2.37859	4.67106	4.35318	3.63242	1.25919	1.79785	1.77739
ENSG00000114796.15_2	KLHL24	chr3:183353356-183402265	+	protein_coding	-0.999723	0.500096	0.000931581	0.0068673	0.807094	1.80682	2.69212	2.72974	2.11003	0.652225	0.943486	0.668124
ENSG00000087299.11_2	L2HGDH	chr14:50704281-50779266	-	protein_coding	-0.999156	0.500293	0.000631647	0.00546742	1.9295	2.92866	6.99126	6.39356	6.47088	2.45631	3.33245	2.6912
ENSG00000173702.7_4	MUC13	chr3:124624289-124672663	-	protein_coding	-0.996087	0.501358	0.000469725	0.00460835	0	0.996087	1.2472	0.972906	0.789813	0	0	0
ENSG00000091127.13_2	PUS7	chr7:105080108-105162714	-	protein_coding	-0.995248	0.50165	0.00638362	0.022505	2.89513	3.89038	12.9545	13.1732	15.4886	4.85395	7.59888	7.17851
ENSG00000151093.7_2	OXSM	chr3:25824408-25836025	+	protein_coding	-0.995233	0.501655	0.00114167	0.00780721	1.81715	2.81238	6.05803	5.50703	6.54687	2.16019	3.02667	2.43865
ENSG00000132199.18_2	ENOSF1	chr18:670324-712676	-	protein_coding	-0.995189	0.50167	5.91883e-05	0.00165364	1.42728	2.42246	4.6126	4.2105	4.26817	1.55349	1.67823	1.84431
ENSG00000162851.7_2	TFB2M	chr1:246703862-246729626	-	protein_coding	-0.995094	0.501703	0.00550269	0.0203693	3.86961	4.86471	24.2807	28.202	32.5017	11.0462	15.2933	14.9129
ENSG00000211456.10_2	SACM1L	chr3:45730548-45786916	+	protein_coding	-0.99492	0.501764	0.00819665	0.0268171	2.46258	3.4575	9.59196	9.89326	10.4894	3.19476	5.63709	5.01512
ENSG00000250067.11_3	YJEFN3	chr19:19639670-19648390	+	protein_coding	-0.993807	0.502151	0.00134807	0.00864835	1.32401	2.31782	4.54655	3.5716	3.88772	1.33242	1.35842	1.85281
ENSG00000133703.11_2	KRAS	chr12:25357723-25403870	-	protein_coding	-0.991595	0.502921	0.00251832	0.0124804	2.96115	3.95274	13.7949	14.0751	15.6461	5.52537	8.04009	7.00584
ENSG00000078618.21_3	NRDC	chr1:52254863-52344609	-	protein_coding	-0.990515	0.503298	0.00100858	0.00719861	4.24654	5.23706	38.6744	36.8419	34.7317	15.3823	19.6795	19.1881
ENSG00000205302.6_2	SNX2	chr5:122110691-122165803	+	protein_coding	-0.989746	0.503567	0.00413485	0.016893	3.17173	4.16147	17.0934	15.624	18.0513	6.2441	9.16236	8.93972
ENSG00000130159.13_4	ECSIT	chr19:11616731-11639989	-	protein_coding	-0.9887	0.503932	0.0188112	0.0473595	2.56619	3.55489	11.8877	13.3696	7.76535	5.85484	3.90822	5.17423
ENSG00000079134.11_3	THOC1	chr18:214520-268050	-	protein_coding	-0.987272	0.504431	0.0043449	0.0174632	1.21665	2.20393	3.74666	3.24079	3.85857	0.882501	1.72546	1.44666
ENSG00000125977.6_2	EIF2S2	chr20:32676104-32700138	-	protein_coding	-0.986318	0.504764	0.00663428	0.0231678	6.46574	7.45206	190.341	167.855	165.171	67.9394	100.138	98.0289
ENSG00000134899.18_3	ERCC5	chr13:103497194-103528351	+	protein_coding	-0.984408	0.505433	0.0299612	0.0664401	2.44621	3.43062	11.1569	8.95548	9.35787	5.33102	2.68378	5.94033
ENSG00000213983.11_3	AP1G2	chr14:24028774-24037279	-	protein_coding	-0.983657	0.505696	0.000764661	0.00613828	1.58438	2.56804	5.84759	4.67217	4.36889	1.97286	1.99738	2.02638
ENSG00000154359.12_2	LONRF1	chr8:12579403-12613582	-	protein_coding	-0.982498	0.506103	0.00146857	0.00905424	0.984023	1.96652	3.27118	2.75055	2.72652	0.705001	1.08357	1.17835
ENSG00000150768.15_2	DLAT	chr11:111895538-111935114	+	protein_coding	-0.982388	0.506141	1.09232e-05	0.000844578	3.83251	4.8149	26.3918	27.2551	27.8115	12.7694	13.7709	13.216
ENSG00000173209.22_3	AHSA2	chr2:61404553-61418338	+	protein_coding	-0.981816	0.506342	0.00193662	0.0106788	1.45685	2.43867	5.37393	4.14299	3.86089	1.53474	1.96296	1.7543
ENSG00000152413.14_2	HOMER1	chr5:78668459-78810040	-	protein_coding	-0.981513	0.506448	0.00808616	0.0265626	1.76513	2.74664	4.96327	5.05301	7.37547	2.07659	3.0165	2.17799
ENSG00000163807.5_2	KIAA1143	chr3:44779153-44803154	-	protein_coding	-0.979769	0.507061	0.00332782	0.0147457	3.00142	3.98119	13.8773	14.2773	16.3301	5.63725	8.22453	7.38725
ENSG00000167524.14_3	SGK494	chr17:26934982-26941218	-	protein_coding	-0.979582	0.507127	0.000772976	0.00619042	0.610169	1.58975	1.9541	1.87551	2.21031	0.391952	0.73417	0.473402
ENSG00000175054.14_3	ATR	chr3:142168077-142297668	-	protein_coding	-0.979414	0.507186	0.00557484	0.0205117	1.662	2.64142	4.64692	5.36871	5.75423	1.5254	2.6105	2.4757
ENSG00000174405.13_2	LIG4	chr13:108859787-108870716	-	protein_coding	-0.979117	0.50729	0.0138071	0.0382985	1.61869	2.59781	4.20691	5.26783	5.7976	1.37651	2.87225	2.14716
ENSG00000185305.10_3	ARL15	chr5:53179775-53606412	-	protein_coding	-0.977471	0.507869	0.00288234	0.0135169	1.04887	2.02634	2.81373	3.17041	3.25047	0.758187	1.47194	1.03759
ENSG00000137710.14_3	RDX	chr11:110045605-110167447	-	protein_coding	-0.975992	0.50839	0.00305299	0.013944	4.24226	5.21825	36.2935	34.0794	38.4336	14.5456	20.5594	19.2255
ENSG00000110195.12_2	FOLR1	chr11:71900602-71907367	+	protein_coding	-0.974518	0.50891	0.00381273	0.0160943	1.49093	2.46545	4.91981	4.91251	3.81326	2.33588	1.48353	1.68018
ENSG00000205777.17_2	GAGE1	chrX:49354099-49373139	+	protein_coding	-0.970577	0.510302	0.00017404	0.00275636	3.8317	4.80228	25.5332	27.4903	27.7345	13.7037	12.0775	14.0114
ENSG00000132952.11_2	USPL1	chr13:31191830-31234907	+	protein_coding	-0.970437	0.510352	0.00196996	0.0107894	2.21478	3.18522	7.65108	8.05583	8.60602	2.92572	4.29819	3.80953
ENSG00000126106.13_2	TMEM53	chr1:45100910-45140227	-	protein_coding	-0.970026	0.510497	0.00158849	0.0095088	0.64646	1.61649	2.01296	2.4224	1.79582	0.780287	0.436818	0.499408
ENSG00000136381.12_2	IREB2	chr15:78729773-78793798	+	protein_coding	-0.968447	0.511056	0.00328428	0.0146371	2.36033	3.32878	9.09598	8.40208	9.68598	3.21044	4.814	4.53082
ENSG00000116754.13_2	SRSF11	chr1:70671365-70718735	+	protein_coding	-0.967512	0.511387	0.00311765	0.0141683	3.16168	4.12919	16.3136	16.0854	17.1141	6.272	8.99319	8.86097
ENSG00000173726.10_2	TOMM20	chr1:235272651-235292251	-	protein_coding	-0.967441	0.511412	0.00128547	0.00839845	5.43307	6.40051	84.4102	83.2992	82.7351	35.646	46.7691	45.066
ENSG00000147383.10_4	NSDHL	chrX:151999511-152038273	+	protein_coding	-0.966727	0.511666	0.00168392	0.00981087	3.36788	4.33461	19.0094	19.7693	18.7644	11.1693	9.03823	8.0069
ENSG00000205268.10_2	PDE7A	chr8:66629745-66754557	-	protein_coding	-0.966434	0.51177	0.000105131	0.0021635	1.67334	2.63977	5.21257	5.02379	5.46862	1.95513	2.28625	2.34117
ENSG00000205707.10_3	ETFRF1	chr12:25348150-25362579	+	protein_coding	-0.966141	0.511873	0.0378336	0.0790639	1.98349	2.94963	5.07862	8.06336	7.36925	3.59184	1.75269	3.89242
ENSG00000125351.11_3	UPF3B	chrX:118939274-118986961	-	protein_coding	-0.964633	0.512409	0.00095782	0.00698673	3.6446	4.60924	23.5037	25.7654	21.1692	10.2247	12.1252	12.2778
ENSG00000188158.14_3	NHS	chrX:17393543-17754114	+	protein_coding	-0.964362	0.512505	0.000803982	0.00634142	2.05888	3.02324	7.34629	6.63783	7.42932	2.74217	3.70273	3.11034
ENSG00000237190.3_2	CDKN2AIPNL	chr5:133737778-133747589	-	protein_coding	-0.963717	0.512734	0.000603815	0.00536896	4.93037	5.89409	62.6367	58.3161	54.7198	33.1026	27.5712	28.0972
ENSG00000119707.13_3	RBM25	chr14:73525144-73590606	+	protein_coding	-0.962844	0.513045	0.0108933	0.0325147	2.77197	3.73481	11.428	12.8908	12.6693	4.37163	7.85107	5.70249
ENSG00000176105.13_3	YES1	chr18:721588-812547	-	protein_coding	-0.962133	0.513297	0.00256765	0.0126334	3.41606	4.3782	18.9438	18.8278	21.7418	8.01607	11.178	10.0769
ENSG00000164754.14_3	RAD21	chr8:117858174-117887105	-	protein_coding	-0.962104	0.513308	0.00306567	0.0139852	5.2607	6.22281	75.184	70.9493	75.0087	30.4221	43.2199	39.554
ENSG00000140022.9_3	STON2	chr14:81727000-81902809	-	protein_coding	-0.961	0.513701	0.000117243	0.00225129	0.534178	1.49518	1.85839	1.92816	1.67647	0.381256	0.552826	0.41584
ENSG00000114450.9_3	GNB4	chr3:179113877-179169378	-	protein_coding	-0.959921	0.514085	0.00525296	0.0197806	2.37725	3.33717	8.59758	8.12415	10.7872	3.32586	4.68566	4.70185
ENSG00000105655.18_3	ISYNA1	chr19:18545198-18549111	-	protein_coding	-0.959472	0.514245	0.000663533	0.00560215	2.0386	2.99807	7.32251	7.74869	6.0038	3.2437	3.07111	3.01407
ENSG00000138385.15_2	SSB	chr2:170648443-170668574	+	protein_coding	-0.958722	0.514512	0.00592701	0.0213981	4.26419	5.22291	34.9996	35.0834	39.1007	14.1425	20.8783	20.4157
ENSG00000142864.14_3	SERBP1	chr1:67873493-67896098	-	protein_coding	-0.958177	0.514707	0.00140098	0.00883066	5.66646	6.62463	92.7799	94.9355	105.795	42.792	53.5958	53.7983
ENSG00000122779.17_3	TRIM24	chr7:138145079-138274738	+	protein_coding	-0.957976	0.514779	0.000457654	0.00455624	1.64615	2.60412	5.05919	4.6461	5.57041	1.89057	2.38092	2.13761
ENSG00000102886.14_2	GDPD3	chr16:30116131-30125177	-	protein_coding	-0.957508	0.514946	0.000896397	0.00674397	0.445472	1.40298	1.47569	1.70711	1.7594	0.191846	0.437265	0.474158
ENSG00000154727.10_2	GABPA	chr21:27106881-27144771	+	protein_coding	-0.957228	0.515045	0.00337588	0.0148973	2.0953	3.05252	6.61553	7.69043	7.62903	2.65469	4.11039	3.17769
ENSG00000139116.18_3	KIF21A	chr12:39687030-39837192	-	protein_coding	-0.956879	0.51517	0.00240696	0.0121495	1.97446	2.93134	6.19992	6.4467	7.27889	2.33096	3.48746	3.06019
ENSG00000134900.11_2	TPP2	chr13:103249353-103332308	+	protein_coding	-0.956503	0.515305	0.00466801	0.0182726	3.13393	4.09043	14.8757	14.8745	18.6153	6.33808	8.98272	8.234
ENSG00000198804.2	MT-CO1	chrM:5904-7445	+	protein_coding	-0.956238	0.515399	0.00194545	0.0107194	11.4373	12.3936	5715.83	5594.83	4868.47	2398.35	2852.29	3114.24
ENSG00000103269.13_2	RHBDL1	chr16:725666-728268	+	protein_coding	-0.956147	0.515431	0.00341001	0.0149692	1.29104	2.24718	4.45825	3.42673	3.42867	1.09019	1.72737	1.57035
ENSG00000197568.13_3	HHLA3	chr1:70820488-70851022	+	protein_coding	-0.955918	0.515513	0.00404128	0.0166927	1.89696	2.85288	7.70902	5.72486	5.43799	3.01939	2.31013	2.88255
ENSG00000132640.14_3	BTBD3	chr20:11871371-11907257	+	protein_coding	-0.95573	0.515581	0.0036725	0.0156588	3.10228	4.05801	16.3078	15.4261	15.2543	6.04374	9.16897	7.84206
ENSG00000110245.11_2	APOC3	chr11:116700422-116703788	+	protein_coding	-0.954686	0.515954	0.0163371	0.0429491	0.15245	1.10714	1.86775	1.05796	0.69381	0.104592	0	0.243009
ENSG00000164050.12_2	PLXNB1	chr3:48445261-48471460	-	protein_coding	-0.954631	0.515974	0.000100456	0.00211973	1.27637	2.231	3.71349	3.90778	3.4727	1.571	1.29337	1.41048
ENSG00000159086.14_2	PAXBP1	chr21:34106210-34144169	-	protein_coding	-0.953914	0.51623	0.0164236	0.0431025	2.25437	3.20829	8.2198	7.11909	9.54733	2.55058	4.62019	4.44316
ENSG00000110076.18_2	NRXN2	chr11:64373646-64490660	-	protein_coding	-0.953175	0.516494	5.49242e-05	0.00163377	0.0578393	1.01101	0.910317	1.15764	0.98588	0.0341307	0.0337921	0.0549343
ENSG00000008083.13_2	JARID2	chr6:15246527-15522271	+	protein_coding	-0.952131	0.516869	0.000127076	0.00233367	2.82966	3.78179	12.4188	12.9079	12.9419	5.90537	6.74247	5.72
ENSG00000175426.10_3	PCSK1	chr5:95726119-95769847	-	protein_coding	-0.95127	0.517177	0.00708139	0.0242426	0.282484	1.23375	2.03472	1.13547	1.00715	0.182792	0.253127	0.213963
ENSG00000069011.15_2	PITX1	chr5:134363425-134370503	-	protein_coding	-0.949691	0.517743	0.00114561	0.00780721	3.75958	4.70927	26.3291	26.4593	22.855	13.8625	10.9679	12.9678
ENSG00000112208.11_2	BAG2	chr6:57037124-57054631	+	protein_coding	-0.949612	0.517772	0.00244058	0.0122431	2.91048	3.86009	12.1438	13.3707	15.2109	5.47829	7.25924	6.94369
ENSG00000161920.9_2	MED11	chr17:4634723-4636905	+	protein_coding	-0.949182	0.517926	0.00250299	0.0124325	3.26036	4.20954	19.3013	17.7621	15.6261	10.0575	7.44841	8.41819
ENSG00000141744.3_2	PNMT	chr17:37824234-37826728	+	protein_coding	-0.949075	0.517964	0.00453124	0.0179214	1.15241	2.10148	3.96182	3.35157	2.66051	1.01845	1.56475	1.12161
ENSG00000116133.11_2	DHCR24	chr1:55315306-55352891	-	protein_coding	-0.948529	0.51816	0.00438729	0.0175252	5.0057	5.95423	60.2809	61.5116	61.2183	29.8077	38.7746	26.0603
ENSG00000079691.17_3	CARMIL1	chr6:25279306-25620758	+	protein_coding	-0.947601	0.518494	8.80554e-05	0.00197422	3.02017	3.96777	14.8383	14.374	14.7311	6.50986	7.58135	7.28514
ENSG00000114120.11_3	SLC25A36	chr3:140660672-140698775	+	protein_coding	-0.947197	0.518639	0.0135338	0.0377841	2.69349	3.64068	11.4223	10.703	12.3465	3.88629	7.20207	5.75396
ENSG00000086189.9_2	DIMT1	chr5:61683081-61699766	-	protein_coding	-0.946744	0.518802	0.00100674	0.00718933	2.8905	3.83725	11.928	13.4145	14.6694	5.68455	6.89424	6.72687
ENSG00000243566.6_3	UPK3B	chr7:76139745-76145838	+	protein_coding	-0.94635	0.518944	0.00021055	0.0030234	1.00299	1.94934	3.00886	2.96925	2.61995	1.15063	0.993702	0.87744
ENSG00000185561.9_2	TLCD2	chr17:1606084-1613732	-	protein_coding	-0.946342	0.518947	0.00533249	0.0199541	1.58395	2.53029	6.06421	4.61184	3.86305	1.72603	2.07916	2.20983
ENSG00000111962.7_2	UST	chr6:149068464-149398126	+	protein_coding	-0.945108	0.519391	0.00149292	0.00914647	2.34733	3.29244	8.89734	9.08341	8.42414	3.4264	4.88125	4.0621
ENSG00000116661.10_3	FBXO2	chr1:11697075-11715842	-	protein_coding	-0.944568	0.519585	0.021196	0.0516062	2.36739	3.31195	12.6304	8.6677	6.43294	4.0629	3.97054	4.45957
ENSG00000152193.7_2	RNF219	chr13:79188426-79233314	-	protein_coding	-0.944275	0.519691	0.0190975	0.0478726	2.61423	3.5585	10.6104	10.7409	10.9977	3.39807	6.83578	5.66098
ENSG00000164163.10_3	ABCE1	chr4:146019084-146050331	+	protein_coding	-0.944189	0.519722	0.00682929	0.0236214	3.79448	4.73867	23.2374	25.467	28.6659	10.0637	14.6557	14.4236
ENSG00000116874.11_3	WARS2	chr1:119573839-119683294	-	protein_coding	-0.944033	0.519778	0.00057423	0.00523374	2.12135	3.06538	7.15907	7.75763	7.20901	2.91114	3.34733	3.84445
ENSG00000100294.12_2	MCAT	chr22:43528212-43539400	-	protein_coding	-0.943864	0.519839	0.000425396	0.00440752	2.37897	3.32283	9.025	8.62085	9.38767	4.23043	3.7025	4.72212
ENSG00000108821.13_3	COL1A1	chr17:48260650-48278993	-	protein_coding	-0.942961	0.520164	0.000309806	0.0036909	1.38617	2.32913	4.57993	3.90724	3.63394	1.64518	1.55528	1.64207
ENSG00000173905.8_2	GOLIM4	chr3:167726465-167813763	-	protein_coding	-0.942122	0.520467	0.00344217	0.0150427	3.60438	4.54651	23.0133	21.7307	22.3797	8.88829	12.7573	12.226
ENSG00000157557.11_3	ETS2	chr21:40177231-40196879	+	protein_coding	-0.94207	0.520485	0.000418601	0.00435834	4.03946	4.98153	33.0687	31.7006	27.3046	15.5533	16.0312	14.7711
ENSG00000125772.12_3	GPCPD1	chr20:5525050-5591672	-	protein_coding	-0.942059	0.52049	0.000548267	0.00509099	0.389026	1.33108	1.82168	1.31172	1.44143	0.271178	0.378959	0.281055
ENSG00000249319.2_4	AC068533.4	chr7:65552748-65617264	+	protein_coding	-0.941659	0.520634	0.00267445	0.0129477	0	0.941659	1.3103	0.651594	0.857084	0	0	0
ENSG00000100288.19_3	CHKB	chr22:51017378-51039884	-	protein_coding	-0.941398	0.520728	0.00327283	0.0146083	1.60069	2.54209	4.73186	5.96566	3.94853	2.19047	1.86521	2.0518
ENSG00000106546.12_2	AHR	chr7:17338246-17385776	+	protein_coding	-0.941216	0.520794	0.000917587	0.00680345	2.44379	3.385	9.63019	9.1568	9.56001	3.77604	5.14102	4.49099
ENSG00000138078.15_3	PREPL	chr2:44543420-44589001	-	protein_coding	-0.940902	0.520907	0.000653183	0.00555129	2.21033	3.15123	8.15152	7.21155	8.33094	3.24565	4.12513	3.55486
ENSG00000129071.9_2	MBD4	chr3:129149787-129159022	-	protein_coding	-0.939545	0.521397	0.000722007	0.00590946	3.15015	4.08969	15.2379	15.7491	17.1484	6.89495	8.69583	8.13971
ENSG00000123739.10_2	PLA2G12A	chr4:110631145-110651233	-	protein_coding	-0.938859	0.521645	0.00384351	0.0161635	2.18361	3.12247	8.48703	7.14375	7.54896	2.79529	4.32548	3.63863
ENSG00000162402.13_2	USP24	chr1:55532032-55680786	-	protein_coding	-0.938758	0.521682	0.00345556	0.0150782	2.66761	3.60637	10.5553	10.8325	12.2134	4.28971	6.34198	5.60457
ENSG00000102098.17_3	SCML2	chrX:18257434-18372847	-	protein_coding	-0.93853	0.521764	0.0243828	0.0571845	1.12987	2.0684	2.00015	3.74104	4.18726	1.03421	1.53341	1.03365
ENSG00000117528.11_2	ABCD3	chr1:94884011-94984222	+	protein_coding	-0.937922	0.521984	0.00205614	0.0110676	2.98698	3.9249	13.8391	13.5184	15.2634	5.71717	7.37643	7.8566
ENSG00000173391.8_3	OLR1	chr12:10310900-10324737	-	protein_coding	-0.936251	0.522589	0.0116319	0.0339089	4.94113	5.87738	51.5939	55.6981	67.1236	22.9585	34.904	32.7039
ENSG00000163660.11_2	CCNL1	chr3:156864297-156878549	-	protein_coding	-0.936038	0.522666	0.00131485	0.00849712	2.71953	3.65557	11.2267	13.2224	10.5087	5.22352	6.29064	5.29769
ENSG00000029725.16_3	RABEP1	chr17:5185560-5289132	+	protein_coding	-0.935434	0.522885	0.00129806	0.00844838	3.23383	4.16926	16.9355	15.8687	18.2497	7.22761	9.47878	8.65726
ENSG00000113048.16_2	MRPS27	chr5:71515236-71616473	-	protein_coding	-0.935205	0.522968	0.0119713	0.0345923	3.37674	4.31194	22.4267	17.7013	16.885	12.2689	8.08702	8.29487
ENSG00000160472.4_2	TMEM190	chr19:55888204-55889612	+	protein_coding	-0.93482	0.523108	0.00186677	0.0104634	0	0.93482	1.28127	0.772514	0.727665	0	0	0
ENSG00000204856.11_2	FAM216A	chr12:110906169-110928190	+	protein_coding	-0.932924	0.523795	0.0013406	0.00861778	3.09533	4.02825	13.9672	15.4354	16.6584	6.66777	8.61409	7.46799
ENSG00000111700.12_3	SLCO1B3	chr12:20963636-21069845	+	protein_coding	-0.932349	0.524004	0.000353838	0.00395443	0.600952	1.5333	1.88513	1.68776	2.12718	0.41231	0.600095	0.543966
ENSG00000150593.17_3	PDCD4	chr10:112631553-112659764	+	protein_coding	-0.931776	0.524213	0.0212551	0.0517302	2.63439	3.56616	12.9556	13.1307	7.42662	4.69767	5.50879	5.45493
ENSG00000145050.15_2	MANF	chr3:51422478-51426828	+	protein_coding	-0.930566	0.524653	0.00165777	0.0097479	5.35848	6.28905	82.3939	82.778	67.4406	44.2803	39.5039	36.6519
ENSG00000142733.14_2	MAP3K6	chr1:27681675-27693383	-	protein_coding	-0.930542	0.524661	0.00091474	0.00679109	1.31468	2.24522	4.30182	3.42619	3.54128	1.67187	1.27862	1.52803
ENSG00000100304.12_2	TTLL12	chr22:43562628-43583139	-	protein_coding	-0.9302	0.524786	0.00305373	0.013944	3.71616	4.64636	20.8783	23.0647	28.8323	13.2564	11.804	11.4357
ENSG00000178127.12_3	NDUFV2	chr18:9102628-9134343	+	protein_coding	-0.930054	0.524839	0.000115734	0.0022495	4.72782	5.65787	50.9144	48.3854	49.1971	27.5116	25.3168	23.7963
ENSG00000264717.5_4	NPY4R2	chr10:47083534-47088320	+	protein_coding	-0.930027	0.524849	0.0151072	0.0407447	0.874941	1.80497	3.12869	2.10558	2.32731	1.33646	0.478788	0.785199
ENSG00000120162.9_2	MOB3B	chr9:27325207-27529779	-	protein_coding	-0.929299	0.525114	7.95318e-05	0.00187173	1.47684	2.40614	4.20498	4.32224	4.37589	1.63372	1.99301	1.73555
ENSG00000117148.7_2	ACTL8	chr1:18081808-18153558	+	protein_coding	-0.92874	0.525317	0.00033442	0.00385228	0.228492	1.15723	1.05041	1.36098	1.29167	0.242316	0.0957419	0.18143
ENSG00000004534.14_3	RBM6	chr3:49977440-50137478	+	protein_coding	-0.928511	0.5254	0.00185727	0.0104261	2.88416	3.81267	13.2963	12.1173	13.795	5.39819	7.4488	6.44394
ENSG00000083544.13_3	TDRD3	chr13:60970591-61148012	+	protein_coding	-0.925675	0.526434	0.0010285	0.00728877	1.42416	2.34983	4.22207	4.03623	4.03688	1.3321	1.99949	1.76279
ENSG00000145990.10_2	GFOD1	chr6:13358062-13487894	-	protein_coding	-0.925127	0.526634	0.000561043	0.00516132	0.973825	1.89895	2.73949	2.67915	2.7702	0.744421	1.16971	1.0017
ENSG00000138398.15_3	PPIG	chr2:170440850-170497916	+	protein_coding	-0.923127	0.527365	0.0123663	0.0353259	2.30404	3.22717	7.23851	10.5111	7.65884	3.07479	4.05558	4.84631
[truncated: 915 more rows]
