# Supplementary material for: Differential Expression and Alternative Splicing of Transcripts Associated With Cisplatin-Induced Chemoresistance in Nasopharyngeal Carcinoma
Source: Front Genet. 2020 Feb 25;11:52. doi: 10.3389/fgene.2020.00052 (PMC7052373; doi:10.3389/fgene.2020.00052)
Supplement: Supplementary file 3 [file Table_3.xlsx]

## Sheet: up_5-8F-DDP_vs_5-8F
#log2FC >= 0.585 #p-value cut-off <= 0.05 #q-value cut-off <= 1.00 #Transcript biotype: protein_coding #Condition pair: up_5-8F-DDP_vs_5-8F Column A: Track_id, The database name in transcript level. Column B: Gene_Name, The name of gene. Column C: Trans_Name, The name of transcript. Column D: Locus, The genomic coordinates of transcript. Column E: Strand, The strand of transcript. Column F: Trans…
supplementary table 3. Differentially expressed transcripts
Annotation						DE Statistic				FPKM
Track_id	Gene_Name	Trans_Name	Locus	Strand	Trans_Type	log2FC	Fold_Change	p_value	q_value	5-8F-DDP_FPKM	5-8F_FPKM	5-8F-1	5-8F-2	5-8F-3	5-8F-DDP-1	5-8F-DDP-2	5-8F-DDP-3
ENST00000420959.6_1	CORO1C	CORO1C-202	chr12:109038891-109096774	-	protein_coding	6.048	66.165	2.9361e-08	0.000135814	6.048	0	0	0	0	69.7182	64.2377	61.7848
ENST00000420892.1_1	HTRA1	HTRA1-202	chr10:124266207-124274423	+	protein_coding	6.01881	64.84	6.30031e-06	0.00236497	6.45299	0.434181	0.194658	0.721561	0.199329	96.2296	78.9839	85.4633
ENST00000534510.5_1	CTSB	CTSB-232	chr8:11701879-11725615	-	protein_coding	5.94227	61.4895	0.0385232	0.16915	7.90188	1.95961	0.007449	9.4e-05	57.4041	273.756	220.911	223.379
ENST00000487661.1_1	HEG1	HEG1-205	chr3:124686321-124720864	-	protein_coding	5.77007	54.5711	3.8508e-07	0.000632349	6.14868	0.378609	0.353765	0.317459	0.232077	62.4686	72.3338	75.7263
ENST00000370053.2_1	STMN3	STMN3-201	chr20:62271061-62284780	-	protein_coding	4.94003	30.6971	0.000140052	0.00843971	5.60551	0.66548	0	1.05758	0.93924	54.3283	44.5876	44.7599
ENST00000414879.5_1	PTPRF	PTPRF-205	chr1:44057121-44088513	+	protein_coding	4.78024	27.4787	1.27649e-06	0.0011369	4.8882	0.107956	0.034028	7.5e-05	0.2104	28.9196	30.5629	26.5012
ENST00000533432.5_1	CSRP1	CSRP1-219	chr1:201453491-201475967	-	protein_coding	4.5447	23.3395	0.000100857	0.00746458	4.95466	0.40996	0	0.483946	0.580567	23.3076	29.6607	39.0113
ENST00000242465.3_1	SRGN	SRGN-201	chr10:70847874-70864567	+	protein_coding	4.49336	22.5235	1.03863e-05	0.00292985	9.16863	4.67528	26.8652	20.7689	26.4978	490.339	634.872	609.028
ENST00000273067.4_1	MARCH4	MARCH4-201	chr2:217122588-217236750	-	protein_coding	4.38868	20.9471	3.70054e-10	8.65515e-06	4.83942	0.450735	0.359628	0.364265	0.37637	27.6663	27.2327	27.9937
ENST00000358548.4_3	TPD52L2	TPD52L2-206	chr20:62496647-62522898	+	protein_coding	4.34716	20.3528	6.71316e-07	0.000857563	4.34716	0	0	0	0	19.7704	17.342	21.1301
ENST00000315274.6_1	MMP1	MMP1-201	chr11:102660651-102668891	-	protein_coding	4.30666	19.7894	2.87181e-08	0.000135814	5.82914	1.52248	1.90511	1.77039	1.94602	54.522	57.6786	55.4016
ENST00000295927.3_1	PTX3	PTX3-201	chr3:157154578-157161417	+	protein_coding	4.24427	18.9519	1.16754e-06	0.00109557	5.27458	1.03031	0.90337	0.98048	1.2603	35.4748	39.9632	37.8178
ENST00000618164.1_1	HIKESHI	HIKESHI-208	chr11:86017375-86056704	+	protein_coding	4.19205	18.2782	6.25847e-05	0.00599685	4.81759	0.625542	0.667997	0.381645	0.593416	37.3658	24.2701	22.1296
ENST00000618200.4_1	IFI27	IFI27-211	chr14:94577093-94582784	+	protein_coding	4.14513	17.6933	2.46045e-06	0.00155773	4.31557	0.170436	0.147924	0.241668	0	19.9882	19.2372	17.5876
ENST00000263341.6_1	IL1B	IL1B-201	chr2:113587328-113594480	-	protein_coding	4.05155	16.582	3.66841e-07	0.00062183	4.08437	0.0328249	0	0	0.070641	15.4666	17.2883	15.2098
ENST00000532401.1_1	FOSL1	FOSL1-204	chr11:65660116-65667890	-	protein_coding	4.03509	16.3939	0.00807891	0.07035	5.59066	1.55558	2.18939	1.33796	2.40629	119.388	16.4602	52.2402
ENST00000640615.1_1	HLA-B	HLA-B-258	chr6:31237268-31323181	-	protein_coding	4.02187	16.2444	0.000255604	0.0116349	6.49623	2.47435	6.02544	4.15729	3.7366	129.791	67.0605	81.6427
ENST00000412585.6_1	HLA-B	HLA-B-249	chr6:31321649-31324964	-	protein_coding	3.93927	15.3405	1.7797e-05	0.00348751	9.30102	5.36175	45.0061	43.5957	32.8869	693.73	636.383	565.812
ENST00000360472.8_1	PEA15	PEA15-201	chr1:160175127-160185166	+	protein_coding	3.93711	15.3176	0.000149709	0.00870342	6.44581	2.5087	4.75803	5.14141	4.21239	118.4	88.1855	61.2084
ENST00000300060.6_1	ANPEP	ANPEP-201	chr15:90328120-90358094	-	protein_coding	3.92981	15.2402	3.51083e-06	0.00187056	4.21936	0.289551	0.219219	0.229058	0.218531	20.643	16.5032	16.0619
ENST00000382040.3_1	RSAD2	RSAD2-201	chr2:7017796-7038370	+	protein_coding	3.90942	15.0263	5.99957e-06	0.00236497	5.23231	1.3229	1.70347	1.30965	1.50743	31.7612	40.9704	37.6321
ENST00000475616.5_2	MYLK	MYLK-208	chr3:123332952-123512688	-	protein_coding	3.88853	14.8103	1.44313e-07	0.000345569	3.88853	0	0	0	0	13.1279	14.8045	13.5489
ENST00000393962.6_1	ANGPTL4	ANGPTL4-202	chr19:8429053-8439215	+	protein_coding	3.88472	14.7713	0.00060767	0.017494	3.88472	0	0	0	0	18.6171	18.2669	7.52719
ENST00000300527.8_1	COL6A2	COL6A2-201	chr21:47518011-47552763	+	protein_coding	3.86876	14.6088	8.64989e-06	0.00272172	6.27559	2.40682	4.86285	4.39513	3.71483	87.5405	69.8108	73.1615
ENST00000621160.4_1	IFI27	IFI27-215	chr14:94577095-94583032	+	protein_coding	3.82227	14.1455	3.91314e-06	0.00201099	3.82227	0	0	0	0	11.6852	15.3486	12.6483
ENST00000394945.5_1	SPOCK1	SPOCK1-202	chr5:136310987-136835037	-	protein_coding	3.81075	14.033	0.00167153	0.0298254	3.98137	0.170619	0.07855	0.021454	0.294271	10.2187	10.1817	30.411
ENST00000442250.5_1	ITGA6	ITGA6-206	chr2:173292517-173368980	+	protein_coding	3.81052	14.0308	0.00195072	0.0322453	4.25066	0.440137	0	1.49737	0	18.6089	25.5777	12.236
ENST00000245479.2_1	SOX9	SOX9-201	chr17:70117161-70122561	+	protein_coding	3.80737	14.0001	1.60183e-06	0.00131521	4.85259	1.04522	1.0524	0.880456	1.27721	26.5765	28.6127	28.533
ENST00000341037.8_2	TNC	TNC-201	chr9:117782839-117853426	-	protein_coding	3.79953	13.9243	0.000876812	0.0212967	3.93698	0.137449	0.06747	0	0.246733	25.3807	12.7756	8.88666
ENST00000536592.5_1	ARHGDIB	ARHGDIB-203	chr12:15094979-15103629	-	protein_coding	3.79855	13.9148	0.000905183	0.021589	3.79855	0	0	0	0	9.04038	9.63696	24.227
ENST00000312562.6_1	FOSL1	FOSL1-201	chr11:65659691-65667997	-	protein_coding	3.7862	13.7962	0.000111419	0.00780541	6.85191	3.06571	5.61656	6.66438	10.5745	111.44	125.3	107.534
ENST00000379868.5_1	DDX58	DDX58-201	chr9:32455703-32526206	-	protein_coding	3.7705	13.6469	0.000814338	0.0205237	4.17968	0.409177	0	0	1.34166	17.595	18.3949	15.5022
ENST00000373808.8_1	GSN	GSN-203	chr9:124030338-124095016	+	protein_coding	3.73828	13.3455	0.000626479	0.0178281	3.73828	0	0	0	0	17.8012	15.0115	6.89569
ENST00000285279.9_1	VOPP1	VOPP1-201	chr7:55538306-55640218	-	protein_coding	3.73794	13.3424	0.0367615	0.164672	5.67471	1.93677	0.735443	0.577519	19.4972	51.9722	47.061	51.3524
ENST00000492843.5_1	PRKAG2	PRKAG2-215	chr7:151253247-151433400	-	protein_coding	3.72288	13.2038	5.73234e-06	0.00236497	3.73969	0.016807	0.035567	0	0	10.4358	13.9182	12.973
ENST00000295666.6_1	IGFBP7	IGFBP7-201	chr4:57896939-57976551	-	protein_coding	3.68747	12.8836	4.27663e-05	0.00505819	6.77371	3.08624	8.04587	6.98634	7.47924	110.859	85.8177	133.892
ENST00000404739.7_1	NT5C2	NT5C2-203	chr10:104847774-104934739	-	protein_coding	3.6712	12.7392	0.00637486	0.0611009	3.71594	0.0447397	0.00397	0.001205	0.091843	21.1623	19.5548	3.98085
ENST00000223095.4_1	SERPINE1	SERPINE1-201	chr7:100770370-100782547	+	protein_coding	3.66945	12.7237	1.1386e-06	0.00108784	6.06347	2.39402	3.91375	4.14426	4.74487	69.0177	63.0115	65.7407
ENST00000371697.3_1	ANKRD1	ANKRD1-201	chr10:92671853-92681033	-	protein_coding	3.64712	12.5283	3.80587e-05	0.00478447	5.47161	1.82449	2.10534	2.34247	3.28056	36.88	49.0178	45.1128
ENST00000262958.3_1	GNA15	GNA15-201	chr19:3136191-3163767	+	protein_coding	3.63958	12.463	2.93841e-05	0.00426541	4.64335	1.00376	1.3759	1.04428	0.660048	26.8637	21.8382	23.5278
ENST00000546355.3_1	RFLNA	RFLNA-205	chr12:124779772-124800570	+	protein_coding	3.6023	12.1451	7.93637e-07	0.000940186	3.6023	0	0	0	0	12.3041	10.3279	10.8869
ENST00000418647.7_1	BCAR1	BCAR1-204	chr16:75263057-75299905	-	protein_coding	3.58895	12.0332	1.37008e-05	0.00328389	3.78633	0.197378	0.313021	0.044008	0.099702	14.6773	11.4504	12.4568
ENST00000539589.5_3	PACSIN3	PACSIN3-211	chr11:47199091-47207432	-	protein_coding	3.58513	12.0014	0.00313734	0.0413703	3.68664	0.101511	0.049306	0.06676	0.103327	5.12103	21.9755	14.1803
ENST00000601498.5_1	AP2S1	AP2S1-209	chr19:47341415-47353573	-	protein_coding	3.57316	11.9022	1.45834e-05	0.00328897	4.12366	0.550508	0.281181	0.624929	0.509083	16.7026	14.3765	18.46
ENST00000375771.5_2	FBLIM1	FBLIM1-203	chr1:16083154-16113089	+	protein_coding	3.56525	11.8371	3.37933e-06	0.00184976	3.56525	0	0	0	0	12.5108	9.79725	10.3696
ENST00000614445.4_1	PHB	PHB-214	chr17:47481411-47492267	-	protein_coding	3.55731	11.7722	0.0483254	0.192949	3.58168	0.0243692	0.002463	0.004265	0.044939	36.8808	1.13855	20.1856
ENST00000371811.4_1	IFIT3	IFIT3-201	chr10:91092241-91100728	+	protein_coding	3.54114	11.641	0.000756499	0.0197185	5.24058	1.69944	1.09054	2.73143	3.39153	29.791	48.3786	34.5428
ENST00000282223.11_1	SPOCK1	SPOCK1-201	chr5:136310989-136602744	-	protein_coding	3.53373	11.5813	0.00139973	0.0271848	4.7427	1.20897	1.50749	1.38295	1.06756	28.8636	41.6488	14.0673
ENST00000392583.6_1	OAS2	OAS2-202	chr12:113416207-113449523	+	protein_coding	3.49734	11.2929	8.19181e-06	0.00264088	4.04261	0.54527	0.52454	0.511296	0.348776	16.6537	16.8022	13.2407
ENST00000379440.8_2	PRNP	PRNP-201	chr20:4666882-4682236	+	protein_coding	3.48699	11.2121	2.38835e-05	0.00399398	5.467	1.98001	2.89431	3.10836	2.83735	34.8124	49.2394	47.0966
ENST00000263339.3_1	IL1A	IL1A-201	chr2:113531492-113542167	-	protein_coding	3.41354	10.6556	3.96088e-05	0.00486914	3.53008	0.11654	0.045195	0.072416	0.136804	8.13352	12.212	11.7755
ENST00000577875.5_2	KPNB1	KPNB1-204	chr17:45727724-45736007	+	protein_coding	3.40903	10.6223	0.00281668	0.0389813	5.0227	1.61367	2.96152	0.5626	3.63	35.9189	24.3711	35.6744
ENST00000258405.8_1	SERPINE2	SERPINE2-201	chr2:224839829-224904036	-	protein_coding	3.39857	10.5456	0.000144323	0.00854041	6.13832	2.73975	7.25444	3.94498	6.30116	70.3687	76.8307	61.921
ENST00000260356.5_1	THBS1	THBS1-201	chr15:39873294-39891667	+	protein_coding	3.38256	10.4292	9.90722e-05	0.00738994	6.53993	3.15737	6.11782	7.5351	10.6905	85.546	98.5416	92.517
ENST00000368076.1_1	PEA15	PEA15-202	chr1:160175211-160185166	+	protein_coding	3.37579	10.3804	0.00198095	0.0325602	5.67383	2.29804	2.06461	4.38096	6.21274	35.9584	46.9615	74.0531
ENST00000553152.1_1	OAS1	OAS1-210	chr12:113354422-113357015	+	protein_coding	3.3333	10.0791	9.61088e-05	0.00735127	4.52508	1.19178	0.840261	1.32205	1.78958	26.1968	20.7506	19.6332
ENST00000588734.5_1	TK1	TK1-203	chr17:76170202-76183314	-	protein_coding	3.30503	9.88354	0.0134856	0.0937233	5.97533	2.67031	7.44915	8.47579	2.2218	26.0821	92.8977	96.9324
ENST00000397890.6_2	CRMP1	CRMP1-202	chr4:5822510-5890208	-	protein_coding	3.29615	9.82288	9.23241e-07	0.000970289	3.29615	0	0	0	0	8.78535	8.09997	9.64389
ENST00000442011.6_1	TGFBI	TGFBI-201	chr5:135364584-135399506	+	protein_coding	3.27182	9.65867	3.6558e-05	0.00470181	7.47554	4.20372	15.5856	15.6906	21.6013	194.446	172.831	164.934
ENST00000394536.4_1	PCDH1	PCDH1-203	chr5:141242217-141257975	-	protein_coding	3.26292	9.59926	0.0396254	0.171674	4.12309	0.860163	0	1.30595	1.59391	36.9049	30.679	3.40606
ENST00000608478.1_1	FGF2	FGF2-202	chr4:123747986-123816619	+	protein_coding	3.19244	9.14157	3.7835e-05	0.00477493	3.55696	0.364516	0.336595	0.273827	0.253373	8.45741	12.3211	11.9402
ENST00000256951.9_1	EMP1	EMP1-201	chr12:13349650-13372873	+	protein_coding	3.18962	9.12369	0.00148725	0.0279814	3.90026	0.710645	0.117634	1.83262	0.384488	12.6907	15.0291	14.1689
ENST00000377050.4_1	UBD	UBD-203	chr6:29523292-29527702	-	protein_coding	3.18831	9.11542	2.92608e-06	0.00172764	3.51078	0.322472	0.356189	0.203525	0.197969	9.49323	11.0378	10.7245
ENST00000326685.11_1	ABLIM3	ABLIM3-202	chr5:148521046-148640105	+	protein_coding	3.17269	9.01725	0.00914087	0.07539	3.17269	0	0	0	0	4.46112	4.87459	21.8541
ENST00000404377.3_1	TNFSF18	TNFSF18-201	chr1:173009100-173020103	-	protein_coding	3.16374	8.96149	9.51177e-05	0.00733956	3.19925	0.0355089	0	0.038299	0.03692	6.39384	10.8926	7.81174
ENST00000615670.4_1	PRAG1	PRAG1-201	chr8:8175259-8244008	-	protein_coding	3.14154	8.82464	0.00209025	0.0334364	3.75822	0.616679	0.206794	0.065177	1.80454	13.7312	11.7451	12.1955
ENST00000379893.5_1	DCLK1	DCLK1-204	chr13:36345476-36429779	-	protein_coding	3.13278	8.77126	1.64599e-05	0.00345471	3.13278	0	0	0	0	6.50347	9.19818	7.81863
ENST00000478464.5_1	MRPS22	MRPS22-205	chr3:139063407-139075856	+	protein_coding	3.13176	8.76504	0.0232527	0.127333	4.7395	1.60774	3.36626	0	5.48375	16.4808	32.4606	31.5913
ENST00000540176.5_1	STAT1	STAT1-212	chr2:191833762-191878976	-	protein_coding	3.13168	8.76454	0.0186907	0.112234	3.5654	0.433726	0	0	1.4643	5.49686	7.32785	29.6651
ENST00000452357.6_1	OAS1	OAS1-203	chr12:113344655-113356267	+	protein_coding	3.10445	8.60071	0.000202988	0.0102761	4.26013	1.15568	1.7151	1.04709	0.989569	23.3403	17.7827	14.3887
ENST00000537320.5_1	TNC	TNC-211	chr9:117783308-117853420	-	protein_coding	3.09807	8.56272	0.0376211	0.167159	3.16828	0.0702152	0	0	0.157206	1.21945	16.3379	17.8801
ENST00000544334.6_1	RPTOR	RPTOR-202	chr17:78519268-78940168	+	protein_coding	3.08622	8.49268	0.0175307	0.108304	3.08622	0	0	0	0	15.5097	11.9667	1.86132
ENST00000258743.9_1	IL6	IL6-201	chr7:22766766-22771619	+	protein_coding	3.07648	8.43552	2.07764e-05	0.00372613	5.51536	2.43888	3.7889	4.71422	4.82552	38.9251	47.7388	48.1748
ENST00000448083.6_1	FOSL1	FOSL1-202	chr11:65659520-65667890	-	protein_coding	3.05924	8.33536	0.00100337	0.0227656	3.70695	0.647707	0.196078	0.849221	0.73856	12.1696	8.11013	17.5616
ENST00000523338.5_1	TNIP1	TNIP1-218	chr5:150409510-150466719	-	protein_coding	3.02834	8.1587	8.55638e-05	0.0069279	5.14036	2.11202	3.44431	2.79141	3.79443	27.3329	37.754	38.9575
ENST00000427699.5_1	ABCC3	ABCC3-202	chr17:48712218-48745284	+	protein_coding	3.01517	8.08456	7.77266e-06	0.00255274	3.37657	0.361397	0.17186	0.249271	0.448243	9.47253	8.78078	9.93748
ENST00000367535.7_1	NCF2	NCF2-201	chr1:183524860-183559716	-	protein_coding	2.99853	7.99185	2.1445e-06	0.00148275	3.04074	0.0422151	0	0	0.091752	7.80669	7.29399	6.62938
ENST00000620066.1_1	IFI27	IFI27-213	chr14:94577161-94583035	+	protein_coding	2.98058	7.89301	0.000479559	0.0157894	3.13164	0.151069	0.221413	0.120899	0	10.8491	8.1999	5.17573
ENST00000361475.6_1	TGM2	TGM2-201	chr20:36755789-36793774	-	protein_coding	2.97052	7.83818	4.02885e-05	0.00490065	6.83861	3.86809	15.9203	12.7676	12.3649	131.872	104.583	105.869
ENST00000475381.5_1	NCEH1	NCEH1-204	chr3:172348039-172429008	-	protein_coding	2.96309	7.79794	0.00143867	0.0275406	4.84086	1.87777	1.73682	2.25772	4.56719	20.4579	34.9736	29.4905
ENST00000375064.5_2	TBC1D2	TBC1D2-203	chr9:100961311-101017862	-	protein_coding	2.95417	7.74985	0.000321316	0.0128988	3.20892	0.254752	0	0.698493	0	8.55449	8.08196	8.1108
ENST00000349880.8_1	NAV2	NAV2-201	chr11:19734912-20143144	+	protein_coding	2.94615	7.70687	2.41305e-06	0.00155579	2.95537	0.00922074	0	0	0.019359	7.04265	7.27381	6.01224
ENST00000489960.5_2	TPRA1	TPRA1-209	chr3:127291989-127309931	-	protein_coding	2.94151	7.68217	0.0380072	0.168033	4.20843	1.26692	0	7.64218	0.612558	20.4613	19.981	13.0316
ENST00000383329.7_1	HLA-C	HLA-C-203	chr6:31236526-31239863	-	protein_coding	2.93702	7.65827	0.0100243	0.0791667	5.70782	2.7708	5.88012	12.5567	2.40823	65.7356	58.7974	34.7793
ENST00000423817.7_1	FXYD5	FXYD5-205	chr19:35645845-35660782	+	protein_coding	2.92866	7.61402	0.0486796	0.193701	3.93329	1.00463	0	0	7.07737	11.5508	21.7576	11.4829
ENST00000610292.4_1	TP53	TP53-218	chr17:7571720-7590799	-	protein_coding	2.92292	7.5838	0.0283507	0.142028	3.76181	0.838887	0	4.72256	0	16.7413	9.17458	12.8277
ENST00000252854.8_1	OLFM1	OLFM1-201	chr9:137967366-138013024	+	protein_coding	2.90674	7.49923	0.000292675	0.0122546	3.02703	0.120291	0.074407	0.055178	0.132763	8.07026	4.8532	9.20164
ENST00000397463.2_1	LYPD1	LYPD1-202	chr2:133402426-133427778	-	protein_coding	2.90428	7.48645	5.23853e-05	0.00556109	4.72879	1.82451	1.98732	2.5911	3.14176	28.5318	24.8204	23.4494
ENST00000307407.7_1	CXCL8	CXCL8-201	chr4:74606223-74609433	+	protein_coding	2.9032	7.48086	5.04773e-05	0.00546738	3.59572	0.692516	0.612359	0.530897	0.71	9.90224	13.8884	9.88667
ENST00000301455.6_1	ANGPTL4	ANGPTL4-201	chr19:8429035-8439257	+	protein_coding	2.88189	7.37114	4.61769e-05	0.00525386	3.22759	0.345703	0.405979	0.198266	0.218061	7.84136	7.27704	10.2308
ENST00000618908.4_1	LAP3	LAP3-211	chr4:17578927-17609590	+	protein_coding	2.8808	7.36556	0.0306837	0.148353	3.53527	0.654475	0.072158	2.46721	0.049086	27.6192	5.10464	7.9197
ENST00000406606.7_3	VAV2	VAV2-203	chr9:136627016-136857403	-	protein_coding	2.87664	7.34439	0.00986027	0.07847	4.20553	1.32889	4.93968	0.566179	0.704125	18.1001	17.0082	17.2585
ENST00000334047.11_1	F3	F3-201	chr1:94994781-95007356	-	protein_coding	2.86592	7.28998	0.000232555	0.0110292	6.27403	3.40811	7.26806	10.7089	11.3571	62.8742	84.8839	83.4844
ENST00000531493.5_1	FOSL1	FOSL1-203	chr11:65659945-65667890	-	protein_coding	2.86333	7.27695	0.00120217	0.0250681	4.80897	1.94563	2.90464	3.37584	2.34533	40.7683	26.911	17.8932
ENST00000346932.9_1	SEZ6L2	SEZ6L2-202	chr16:29882480-29910385	-	protein_coding	2.85718	7.24596	0.000281433	0.0121219	3.06927	0.212098	0	0	0.554331	8.68267	7.19993	6.44776
ENST00000392386.7_1	CRLF1	CRLF1-201	chr19:18704047-18717660	-	protein_coding	2.85293	7.22465	3.54374e-05	0.00467457	4.1276	1.27467	1.73256	1.51787	1.05843	18.1776	15.1581	16.2347
ENST00000369047.8_2	ECM1	ECM1-202	chr1:150480561-150486265	+	protein_coding	2.8504	7.21201	0.000421168	0.0147582	3.37476	0.524358	0.304947	1.045	0.114951	8.94866	9.35028	9.83913
ENST00000451137.6_1	CYR61	CYR61-201	chr1:86046444-86049645	+	protein_coding	2.84878	7.20393	8.87963e-05	0.00704216	8.27048	5.4217	33.9165	41.2375	52.4014	306.057	303.641	313.762
ENST00000378988.4_1	MAGEB2	MAGEB2-201	chrX:30233677-30238206	+	protein_coding	2.84659	7.19296	4.81593e-06	0.00221989	4.67848	1.83189	2.29273	2.50986	2.90406	26.0151	24.7093	23.1762
ENST00000240100.6_1	DUSP4	DUSP4-201	chr8:29190581-29208185	-	protein_coding	2.84382	7.17917	3.32861e-07	0.000620259	4.58429	1.74047	2.51119	2.31189	2.20827	23.5793	22.358	23.0446
ENST00000397763.5_1	COL6A2	COL6A2-203	chr21:47531364-47549722	+	protein_coding	2.83874	7.15396	9.53132e-05	0.00734387	3.78904	0.950294	1.02071	0.536702	1.32331	13.6742	12.4817	12.3519
ENST00000393664.6_1	ETV4	ETV4-202	chr17:41605214-41623039	-	protein_coding	2.83728	7.14671	6.83221e-06	0.00240952	4.97145	2.13417	3.59286	3.30835	3.27517	34.3849	28.6633	28.4191
ENST00000350878.8_1	MAP4K4	MAP4K4-205	chr2:102314165-102511151	+	protein_coding	2.83308	7.12593	0.00283014	0.0390877	3.54977	0.716695	0.645725	0.580567	0.706358	14.4235	5.43629	15.1788
ENST00000228928.11_1	OAS3	OAS3-201	chr12:113376157-113411054	+	protein_coding	2.818	7.05186	7.84318e-06	0.0025599	6.11282	3.29481	7.99813	9.04936	9.45258	74.5236	67.7533	62.8335
ENST00000272462.2_1	MALL	MALL-201	chr2:110841447-110874143	-	protein_coding	2.77801	6.85908	5.7644e-06	0.00236497	4.93347	2.15546	3.7711	3.60898	3.02115	30.794	27.7892	30.1742
ENST00000339728.5_1	ARL4C	ARL4C-201	chr2:235401685-235405244	-	protein_coding	2.77519	6.84565	0.0445309	0.18405	2.77519	0	0	0	0	11.4315	13.2334	0.813066
ENST00000370473.4_1	GBP1	GBP1-201	chr1:89518002-89531043	-	protein_coding	2.751	6.73184	1.49836e-05	0.00332218	3.43296	0.681954	0.601849	0.63656	0.575115	8.51953	11.3477	9.7168
ENST00000303375.9_1	MRC2	MRC2-201	chr17:60704762-60770958	+	protein_coding	2.72878	6.62893	2.44528e-05	0.00400755	5.25427	2.52549	4.83862	5.49375	4.03434	40.4308	36.3914	34.8908
ENST00000409829.7_1	ANTXR1	ANTXR1-203	chr2:69240438-69373533	+	protein_coding	2.71187	6.55169	2.83579e-05	0.00416557	5.42419	2.71232	4.57787	5.82202	6.39759	39.7715	43.421	42.7106
ENST00000413411.5_1	SEPHS1	SEPHS1-203	chr10:13375877-13389358	-	protein_coding	2.71001	6.54328	0.009057	0.0749846	2.98831	0.278293	0.212901	0.278675	0.150107	2.61651	11.6838	9.8936
ENST00000504238.5_1	ABLIM3	ABLIM3-205	chr5:148521384-148640002	+	protein_coding	2.69778	6.48801	0.00504154	0.0533688	2.69778	0	0	0	0	9.38476	6.74886	2.39391
ENST00000330714.7_1	MX2	MX2-201	chr21:42733870-42780870	+	protein_coding	2.69548	6.47768	3.07428e-05	0.00436614	3.50903	0.813555	0.941677	0.622231	0.723548	11.5876	10.8373	8.90323
ENST00000295522.3_1	CLDN1	CLDN1-201	chr3:190023490-190040264	-	protein_coding	2.69006	6.45341	0.000354193	0.0134773	4.05795	1.36789	1.25396	1.41225	2.16197	11.8686	18.2549	17.6475
ENST00000395761.3_1	CXCL1	CXCL1-201	chr4:74735121-74736959	+	protein_coding	2.68017	6.40933	1.44657e-05	0.00328897	2.77631	0.0961422	0.14351	0	0.068034	6.74679	5.56238	5.32528
ENST00000530866.5_1	LTBP3	LTBP3-218	chr11:65306882-65326401	-	protein_coding	2.67779	6.39874	0.00021731	0.0106085	2.68988	0.012097	0.015519	0	0.009803	6.31934	3.82852	6.6019
ENST00000296839.4_2	FOXQ1	FOXQ1-201	chr6:1312675-1314983	+	protein_coding	2.65956	6.3184	1.07764e-07	0.000333105	2.9265	0.266944	0.166296	0.204554	0.240051	6.49116	6.53598	6.78409
ENST00000339275.9_1	OASL	OASL-202	chr12:121458360-121476959	-	protein_coding	2.65814	6.31219	0.000406981	0.0145582	5.0904	2.43226	5.59032	4.94813	3.01107	38.3399	29.318	32.1554
ENST00000056233.3_1	NFE2L3	NFE2L3-201	chr7:26191860-26226745	+	protein_coding	2.64663	6.26204	2.8878e-06	0.00172441	5.78398	3.13734	7.51025	7.79263	8.10422	50.6275	58.9612	53.038
ENST00000369966.7_1	NFKB2	NFKB2-203	chr10:104154354-104162281	+	protein_coding	2.64587	6.25872	0.00491455	0.0525967	4.44284	1.79697	4.90939	0.946701	2.64742	22.0849	21.8549	18.4974
ENST00000602540.5_1	PHLDA1	PHLDA1-202	chr12:76419227-76425384	-	protein_coding	2.64495	6.25474	4.55971e-06	0.0021982	4.99624	2.35129	4.38666	4.16754	3.77334	28.4145	32.4696	32.0249
ENST00000523095.5_1	ZNF395	ZNF395-210	chr8:28206076-28243590	-	protein_coding	2.62885	6.18533	0.00120543	0.025126	3.29886	0.670009	0.190716	1.40512	0.406478	10.156	7.90416	8.59548
ENST00000527096.5_2	PLEC	PLEC-210	chr8:144990345-145049537	-	protein_coding	2.6259	6.17271	2.60077e-05	0.00409662	6.11178	3.48588	9.43896	11.2702	9.9788	77.2961	60.861	67.2861
ENST00000342112.9_1	TBC1D2	TBC1D2-201	chr9:100961311-101017872	-	protein_coding	2.61519	6.12703	0.00111961	0.024112	2.99068	0.375494	0	0.240329	0.760223	9.40069	5.45667	6.47796
ENST00000355387.6_1	RNF220	RNF220-202	chr1:44870866-45117395	+	protein_coding	2.61263	6.11618	0.0481981	0.19269	2.99016	0.377531	0.279106	0.360107	0.260273	13.7424	1.19456	14.5049
ENST00000295400.10_1	TGFA	TGFA-201	chr2:70674412-70781147	-	protein_coding	2.61251	6.11569	4.69849e-06	0.00220443	4.64511	2.03259	3.08703	2.98127	3.20905	21.6166	25.7759	24.8689
ENST00000527886.5_2	TOLLIP	TOLLIP-207	chr11:1295602-1324020	-	protein_coding	2.61167	6.11211	0.0176784	0.108714	2.83538	0.223707	0.592309	0	0	1.97115	9.67718	10.4609
ENST00000548567.5_1	CS	CS-212	chr12:56665485-56694175	-	protein_coding	2.61132	6.11062	0.0127906	0.0910236	5.04964	2.43832	1.95231	8.67751	4.57308	52.549	27.6481	22.6826
ENST00000340006.6_1	CSRP1	CSRP1-201	chr1:201452662-201476387	-	protein_coding	2.6102	6.1059	0.0423106	0.178309	5.47427	2.86407	1.36339	9.06971	15.2165	28.4403	55.4914	51.8243
ENST00000253332.5_1	AKAP12	AKAP12-201	chr6:151561509-151677908	+	protein_coding	2.60564	6.08663	0.0309284	0.148991	4.06893	1.46329	3.48988	0	3.66925	19.1958	9.81669	20.64
ENST00000616714.4_1	STIM1	STIM1-220	chr11:3876933-4114440	+	protein_coding	2.60143	6.06888	0.0181548	0.110352	2.67871	0.0772827	0	0.099082	0.068472	2.06321	4.64411	14.1826
ENST00000409304.5_1	SERPINE2	SERPINE2-202	chr2:224839829-224904005	-	protein_coding	2.59122	6.02607	0.000492477	0.0160041	5.60176	3.01054	7.37216	9.00543	5.24765	46.1109	40.094	58.1551
ENST00000393420.10_2	BCAR1	BCAR1-202	chr16:75263409-75285380	-	protein_coding	2.58674	6.00742	0.00813203	0.0706494	3.11192	0.525176	0	1.98045	0	8.49711	7.21697	7.28021
ENST00000439025.1_1	RPS27L	RPS27L-203	chr15:63447170-63449698	-	protein_coding	2.58099	5.98349	0.00458745	0.0508675	2.82855	0.247561	0.205709	0.171141	0.184999	12.2568	4.15516	4.2451
ENST00000371222.3_1	JUN	JUN-201	chr1:59246460-59249999	-	protein_coding	2.57235	5.94777	0.000100346	0.00744546	5.21278	2.64043	4.12007	5.38368	6.4165	39.0496	34.0092	35.377
ENST00000395226.6_1	GPAT3	GPAT3-202	chr4:84457261-84527028	+	protein_coding	2.57143	5.94397	1.97794e-05	0.00369231	2.57143	0	0	0	0	4.10733	5.49126	5.33443
ENST00000257570.9_1	OASL	OASL-201	chr12:121456914-121477045	-	protein_coding	2.5679	5.92944	4.3026e-05	0.00506935	7.47991	4.91202	32.3481	30.0465	25.3579	200.429	169.464	164.683
ENST00000340126.8_1	SP100	SP100-202	chr2:231280981-231407898	+	protein_coding	2.55099	5.86035	4.31999e-05	0.00507845	2.63409	0.0831018	0	0.052187	0.12968	4.40004	6.23978	5.11923
ENST00000587274.1_1	APLP1	APLP1-204	chr19:36365410-36370653	+	protein_coding	2.54921	5.85315	0.000469825	0.0156553	2.76838	0.219162	0	0.577333	0	6.88163	5.23393	5.43747
ENST00000514062.2_1	IGFBP7	IGFBP7-203	chr4:57898204-57976551	-	protein_coding	2.54806	5.84846	0.00281594	0.0389813	3.08424	0.536187	0.19218	1.35442	0.086424	5.80327	7.91309	9.0601
ENST00000508466.1_1	LIMCH1	LIMCH1-207	chr4:41615493-41699500	+	protein_coding	2.54549	5.83807	0.0235791	0.128437	3.23631	0.690817	0	3.20601	0	6.40433	10.4341	8.88534
ENST00000368985.7_1	CTSS	CTSS-201	chr1:150702672-150738433	-	protein_coding	2.54077	5.81898	0.00032627	0.0130161	3.51474	0.973971	1.1982	1.03358	0.695331	9.97027	8.30214	13.6327
ENST00000456019.1_1	COL13A1	COL13A1-206	chr10:71690209-71718683	+	protein_coding	2.536	5.7998	0.00224868	0.0348299	3.22821	0.692207	0.441725	1.04244	0.432493	10.9866	10.4589	4.99134
ENST00000598188.5_3	BABAM1	BABAM1-208	chr19:17378159-17390146	+	protein_coding	2.53487	5.79524	0.00464613	0.0511303	4.33667	1.80181	2.45801	2.35487	2.65334	9.9438	26.407	26.5028
ENST00000371752.5_2	ZNFX1	ZNFX1-202	chr20:47862434-47894602	-	protein_coding	2.52347	5.74963	0.00659619	0.0624197	3.97903	1.45556	3.05997	0.672597	2.03798	19.6439	17.3806	9.334
ENST00000438799.5_1	PPP1R7	PPP1R7-211	chr2:242088991-242109271	+	protein_coding	2.521	5.73981	0.0263509	0.13622	3.25061	0.729603	0	0.302663	2.49998	13.9751	10.6668	3.93481
ENST00000361157.10_1	IFI6	IFI6-202	chr1:27992572-27998729	-	protein_coding	2.51432	5.71327	0.000781945	0.0200437	6.19986	3.68554	9.95727	10.4567	15.9673	72.0048	57.959	91.2846
ENST00000396946.8_1	CARD11	CARD11-203	chr7:2945775-3083579	-	protein_coding	2.51243	5.70582	9.32857e-06	0.00278672	4.68466	2.17223	3.60595	3.53276	3.38567	27.8828	22.651	23.8992
ENST00000304101.8_1	KCNS3	KCNS3-201	chr2:18059945-18114228	+	protein_coding	2.50037	5.6583	7.4433e-05	0.00646497	2.60022	0.0998506	0.230762	0	0	5.99204	4.37003	4.93814
ENST00000341772.4_1	DNER	DNER-201	chr2:230222345-230579274	-	protein_coding	2.49384	5.63273	3.23624e-05	0.00445382	2.68317	0.189333	0.16107	0.105765	0.154685	4.67575	5.22028	6.50428
ENST00000637915.1_1	CTSD	CTSD-213	chr11:1774018-1785126	-	protein_coding	2.49043	5.61947	0.0148301	0.0989701	4.74112	2.25069	4.20846	3.10958	4.0358	28.3304	51.1027	11.5165
ENST00000520267.5_2	COL13A1	COL13A1-213	chr10:71561874-71718489	+	protein_coding	2.48578	5.60136	0.000931806	0.0218983	2.63931	0.153529	0.176469	0.169688	0	3.39792	7.42537	5.52672
ENST00000272438.8_1	TEX261	TEX261-201	chr2:71213068-71222075	-	protein_coding	2.48237	5.58813	0.00280732	0.0389336	5.06526	2.58289	3.84936	3.51412	8.82481	35.558	27.1876	35.4201
ENST00000543669.5_1	FHL1	FHL1-218	chrX:135251455-135293508	+	protein_coding	2.4816	5.58516	0.0380939	0.168243	3.6107	1.1291	0.059047	3.97523	0.985854	5.17876	15.5332	16.8454
ENST00000301050.6_1	CACNB3	CACNB3-201	chr12:49212514-49222724	+	protein_coding	2.47865	5.57375	0.00123914	0.0254453	3.14299	0.664343	0.276073	0.316577	1.36941	8.26955	8.54708	6.78889
ENST00000289893.8_1	MACF1	MACF1-201	chr1:39796810-39952659	+	protein_coding	2.47695	5.56717	6.42423e-05	0.00602822	2.62911	0.152167	0.062693	0.077466	0.19842	4.48425	6.39719	4.83634
ENST00000563630.5_2	ZNF598	ZNF598-204	chr16:2047655-2059824	-	protein_coding	2.47671	5.56625	0.00973899	0.0779973	2.54795	0.0712398	0.107223	0.000942	0.046386	9.71171	5.22673	1.99851
ENST00000259526.3_1	NOV	NOV-201	chr8:120428546-120436593	+	protein_coding	2.46696	5.52878	4.6943e-05	0.00527087	4.21494	1.74798	2.32901	2.14033	2.62485	15.0386	20.1909	17.8431
ENST00000381405.4_1	ESM1	ESM1-202	chr5:54273692-54281491	-	protein_coding	2.46133	5.50725	0.00102995	0.0230896	2.46133	0	0	0	0	2.73673	6.26006	5.15703
ENST00000295633.7_1	FSTL1	FSTL1-201	chr3:120111140-120170100	-	protein_coding	2.45138	5.4694	6.3247e-05	0.0059991	5.13202	2.68064	5.29393	5.55263	5.39027	27.9811	38.657	36.5181
ENST00000407816.7_1	CFAP36	CFAP36-205	chr2:55746826-55772215	+	protein_coding	2.44043	5.42803	0.03557	0.161782	3.19374	0.75331	0	3.78969	0	7.83158	10.9866	6.23599
ENST00000373203.8_1	ENG	ENG-202	chr9:130577291-130617035	-	protein_coding	2.43725	5.41607	0.00179419	0.0309695	5.3251	2.88786	6.4188	6.9805	5.84906	35.8885	27.5178	60.2409
ENST00000306376.9_1	ETV5	ETV5-201	chr3:185764097-185826901	-	protein_coding	2.43581	5.41066	1.58617e-05	0.00341598	3.87577	1.43996	2.10128	1.48059	1.5961	13.6342	13.6029	13.8034
ENST00000370747.8_1	IFI44	IFI44-201	chr1:79115516-79129763	+	protein_coding	2.43231	5.39756	0.000128819	0.00827757	5.32703	2.89472	7.56884	6.31108	5.56578	34.0074	46.0434	38.2759
ENST00000371818.8_1	IFIT3	IFIT3-202	chr10:91087651-91100728	+	protein_coding	2.42856	5.38354	3.23028e-05	0.00445382	6.00791	3.57936	12.3167	9.77187	10.9067	56.813	66.6686	67.1195
ENST00000344120.4_1	SPRY4	SPRY4-201	chr5:141689992-141704566	-	protein_coding	2.42516	5.37088	1.06576e-05	0.00292985	2.95708	0.531925	0.593521	0.346206	0.408987	6.31209	6.7509	7.26265
ENST00000301464.3_1	IGFBP6	IGFBP6-201	chr12:53491229-53496124	+	protein_coding	2.42029	5.3528	5.58027e-05	0.00573198	7.59704	5.17675	39.5436	33.492	32.84	222.516	174.547	183.974
ENST00000296755.11_1	MAP1B	MAP1B-201	chr5:71403061-71505397	+	protein_coding	2.41827	5.34528	0.000123674	0.00808734	3.5411	1.12283	1.24933	1.25483	1.03635	8.48675	12.7448	11.0969
ENST00000618229.4_1	SURF4	SURF4-209	chr9:136228326-136243037	-	protein_coding	2.41597	5.33677	0.00372102	0.0453356	3.55427	1.13831	0.921972	1.50083	1.21903	8.88075	18.7734	7.29773
ENST00000503118.2_2	LRRC59	LRRC59-202	chr17:48452420-48462495	-	protein_coding	2.41049	5.31654	0.0322621	0.152722	3.25408	0.843595	4.00665	0.012469	0.140022	9.93264	8.10349	7.72564
ENST00000376228.9_1	HLA-C	HLA-C-201	chr6:31236526-31239863	-	protein_coding	2.40602	5.30008	0.0181488	0.110341	6.04813	3.64211	8.79457	20.1956	8.37402	101.732	82.4579	32.7934
ENST00000379589.3_1	LHFPL6	LHFPL6-201	chr13:39917029-40177308	-	protein_coding	2.39549	5.26157	5.21887e-05	0.00555144	4.17567	1.78018	2.29962	2.38383	2.62903	14.2157	18.7577	18.6326
ENST00000579662.5_1	ITGB4	ITGB4-206	chr17:73717408-73753685	+	protein_coding	2.39058	5.24369	0.0101118	0.0795681	5.07336	2.68278	9.26268	2.48571	6.40017	37.9573	23.0928	39.6656
ENST00000227155.8_1	CD82	CD82-201	chr11:44587141-44641913	+	protein_coding	2.38854	5.23628	0.000143746	0.00851583	4.65786	2.26932	4.22236	4.42462	2.95515	27.3687	22.0898	23.5589
ENST00000020945.3_2	SNAI2	SNAI2-201	chr8:49830327-49833988	-	protein_coding	2.38618	5.22771	0.000176644	0.00955216	3.75944	1.37326	1.16387	1.64601	2.03639	10.8922	14.3524	12.6042
ENST00000400068.7_2	SIRPA	SIRPA-203	chr20:1874813-1920540	+	protein_coding	2.38285	5.21565	0.00589781	0.0585414	3.2127	0.829852	0	1.85122	0.969703	8.89079	7.73061	8.22742
ENST00000285238.12_1	ABCC3	ABCC3-201	chr17:48712218-48769613	+	protein_coding	2.38019	5.20605	0.00135836	0.0267036	3.20111	0.820923	0.359753	0.542846	1.62776	8.5543	7.35186	8.74787
ENST00000541323.1_1	PDGFRL	PDGFRL-203	chr8:17433942-17500642	+	protein_coding	2.37492	5.18708	5.45161e-06	0.00236497	3.52531	1.15039	1.26867	1.15123	1.24102	11.6681	10.1143	9.84121
ENST00000368108.7_1	DUSP23	DUSP23-202	chr1:159750750-159752333	+	protein_coding	2.37302	5.18023	0.000273813	0.0120606	2.43634	0.0633276	0	0.14075	0	4.82653	3.20751	5.46849
ENST00000358131.5_1	TOX2	TOX2-202	chr20:42574345-42698256	+	protein_coding	2.37285	5.17962	0.00137676	0.0269245	2.39851	0.0256642	0.054817	0	0	6.85353	3.76069	2.92046
ENST00000271064.11_1	TINAGL1	TINAGL1-201	chr1:32042136-32053287	+	protein_coding	2.36655	5.15707	0.000141896	0.0084922	6.37729	4.01074	14.896	12.5849	18.3962	87.7688	74.05	85.2301
ENST00000402697.5_3	PRAME	PRAME-203	chr22:22890189-22901695	-	protein_coding	2.36246	5.14247	0.00544023	0.0557034	3.12422	0.761761	1.80602	0	0.737192	7.91693	7.23868	8.02364
ENST00000275521.10_1	IGFBP3	IGFBP3-201	chr7:45952197-45960873	-	protein_coding	2.35641	5.12095	0.0147104	0.0984715	3.46646	1.11004	0	1.90406	2.46309	8.32991	10.9378	11.126
ENST00000377365.3_1	FAM196B	FAM196B-201	chr5:169291268-169407744	-	protein_coding	2.35304	5.109	1.13622e-05	0.00296231	2.43007	0.077031	0.063697	0.051288	0.049606	3.90979	5.03658	4.28106
ENST00000305123.5_1	IRS1	IRS1-201	chr2:227596033-227664475	-	protein_coding	2.34297	5.07347	5.98815e-06	0.00236497	2.92098	0.578004	0.424789	0.506708	0.549567	5.94263	7.07587	6.74803
ENST00000409414.1_1	CYSRT1	CYSRT1-201	chr9:140119087-140120763	+	protein_coding	2.33483	5.04493	3.92834e-05	0.00485709	2.78849	0.453654	0.491444	0.189151	0.448261	6.29639	6.09353	5.37212
ENST00000397747.4_1	PDCD1LG2	PDCD1LG2-201	chr9:5510570-5571254	+	protein_coding	2.33186	5.03453	2.61691e-05	0.00409662	2.64675	0.314889	0.263562	0.174687	0.296745	4.46732	5.66932	5.73589
ENST00000449768.2_1	OAS2	OAS2-203	chr12:113416287-113426610	+	protein_coding	2.3264	5.01553	0.000316709	0.0127822	2.70247	0.376068	0.294964	0.148219	0.470078	4.52265	7.2117	5.08126
ENST00000220763.9_1	CPQ	CPQ-201	chr8:97657455-98155729	+	protein_coding	2.32586	5.01365	4.91637e-05	0.00535986	2.74127	0.415413	0.220552	0.450689	0.339754	6.67018	5.05518	5.43702
ENST00000355754.6_1	GBP4	GBP4-201	chr1:89646831-89664615	-	protein_coding	2.32501	5.01069	1.80082e-06	0.00136948	2.39312	0.0681138	0.054314	0.067069	0.024119	3.89066	4.44735	4.44067
ENST00000415568.2_1	TCEAL4	TCEAL4-202	chrX:102840443-102842430	+	protein_coding	2.31985	4.99279	0.00192046	0.0319962	4.81422	2.49438	5.33472	6.5253	2.75314	31.5138	25.796	24.5586
ENST00000437805.5_1	SAMD9L	SAMD9L-204	chr7:92760346-92777658	-	protein_coding	2.31447	4.97422	0.000303866	0.012474	2.31447	0	0	0	0	2.81194	4.37159	5.01072
ENST00000445853.5_1	FLOT1	FLOT1-206	chr6:30707953-30710053	-	protein_coding	2.3142	4.9733	0.0468759	0.18979	3.65443	1.34022	2.10735	2.28625	0.589468	33.6232	7.93676	5.45251
ENST00000620565.4_2	UHRF1	UHRF1-205	chr19:4909442-4962161	+	protein_coding	2.30992	4.95856	0.0142527	0.0968405	5.458	3.14808	3.91224	6.7518	17.2942	41.8652	44.1891	42.8455
ENST00000262768.11_1	TIMP2	TIMP2-201	chr17:76849059-76921469	-	protein_coding	2.30366	4.93707	0.0341978	0.158072	6.44398	4.14033	16.2424	17.6765	16.0291	57.7019	236.028	46.4288
ENST00000335681.9_1	NPAS2	NPAS2-201	chr2:101436614-101613291	+	protein_coding	2.30063	4.92671	1.24527e-07	0.000345569	3.13477	0.834147	0.770752	0.792683	0.785043	7.58113	8.11636	7.66195
ENST00000613397.4_3	BIRC2	BIRC2-213	chr11:102218105-102249394	+	protein_coding	2.29881	4.92053	0.0213081	0.121261	2.29881	0	0	0	0	4.73945	8.54121	1.17551
ENST00000320031.12_2	ITGA3	ITGA3-202	chr17:48133474-48167844	+	protein_coding	2.281	4.86014	0.000689614	0.0187002	7.81431	5.53332	41.2323	61.4655	36.6529	254.68	204.493	216.038
ENST00000279488.7_1	DUSP6	DUSP6-201	chr12:89741009-89747048	-	protein_coding	2.27976	4.85598	0.000267671	0.0119504	2.73736	0.457597	0.402723	0.544041	0.195695	6.92137	5.83481	4.47714
ENST00000354624.5_1	HKDC1	HKDC1-201	chr10:70980059-71027315	+	protein_coding	2.27737	4.84795	2.56192e-05	0.00409662	4.92256	2.64519	4.51278	5.61529	5.71314	31.3061	27.7249	29.059
ENST00000007722.11_2	ITGA3	ITGA3-201	chr17:48133804-48167093	+	protein_coding	2.27503	4.84009	0.0205024	0.118464	2.8946	0.619563	2.26497	0	0.110814	9.70315	5.88909	4.57708
ENST00000408995.5_1	FHL2	FHL2-206	chr2:105977318-106015507	-	protein_coding	2.27379	4.83592	1.16388e-05	0.0029834	4.65267	2.37888	4.51427	4.30521	3.81005	22.2878	24.3218	25.987
ENST00000273261.7_1	LRIG1	LRIG1-201	chr3:66429221-66551356	-	protein_coding	2.27266	4.83215	0.00346124	0.0435776	3.28949	1.01682	0.234024	1.46202	1.72689	8.31436	9.85678	8.24376
ENST00000296641.4_1	F2RL2	F2RL2-201	chr5:75911307-75919259	-	protein_coding	2.27171	4.82895	3.98004e-06	0.00201099	2.32092	0.049212	0.083611	0.022279	0	3.63012	4.18082	4.20008
ENST00000231004.4_1	LOX	LOX-201	chr5:121398890-121413980	-	protein_coding	2.2692	4.82057	1.45717e-05	0.00328897	3.52343	1.25423	1.67841	1.3198	1.18449	10.3112	10.3498	10.8434
ENST00000456097.6_1	EPB41L2	EPB41L2-207	chr6:131190799-131211564	-	protein_coding	2.2677	4.81554	0.000872221	0.0212192	2.41629	0.14859	0.022547	0.148475	0.159806	4.02688	6.36871	3.10614
ENST00000305988.5_1	ADRB2	ADRB2-201	chr5:148204808-148208250	+	protein_coding	2.26674	4.81236	5.40628e-08	0.000178596	3.16706	0.90032	0.88736	0.885282	0.827424	8.18122	7.90812	7.86048
ENST00000382771.8_1	SERPINB5	SERPINB5-201	chr18:61143994-61172318	+	protein_coding	2.26388	4.80281	0.000152937	0.00874489	5.04244	2.77856	6.36238	5.69477	5.5545	25.6977	36.6934	34.5665
ENST00000391418.3_1	KRTAP2-3	KRTAP2-3-201	chr17:39215492-39216366	-	protein_coding	2.26147	4.79481	4.58983e-05	0.00524753	2.26147	0	0	0	0	4.65382	3.47993	3.35213
ENST00000335585.9_1	PPP2R2C	PPP2R2C-202	chr4:6322305-6383597	-	protein_coding	2.25723	4.78073	0.0163218	0.10415	3.38801	1.13078	2.19514	2.28629	0	9.21567	9.91406	9.29026
ENST00000417294.5_1	MAP4K4	MAP4K4-207	chr2:102314992-102508449	+	protein_coding	2.25404	4.77017	0.00100727	0.0227951	2.65886	0.404822	0.496744	0.293117	0.198962	3.88081	4.93229	7.69917
ENST00000379958.2_1	SAMD9	SAMD9-201	chr7:92728829-92747336	-	protein_coding	2.25267	4.76564	0.000198558	0.0101793	3.99625	1.74358	2.26088	2.66404	2.14277	12.0713	18.1265	15.2562
ENST00000257770.7_1	NT5E	NT5E-201	chr6:86159809-86205496	+	protein_coding	2.25167	4.76234	0.000240259	0.0112523	6.25521	4.00354	16.293	15.119	13.803	60.199	90.1407	78.9032
ENST00000354675.10_1	AKAP12	AKAP12-202	chr6:151646823-151677908	+	protein_coding	2.24952	4.75526	0.0129843	0.0918054	3.18567	0.936148	0	2.36592	1.08124	7.13763	9.99181	7.42134
ENST00000422782.2_1	MMADHC	MMADHC-202	chr2:150426186-150444292	-	protein_coding	2.24891	4.75323	0.017534	0.108304	3.59384	1.34493	0.860297	0.674617	4.2613	14.3596	7.87149	11.9176
ENST00000391588.2_1	KRTAP3-1	KRTAP3-1-201	chr17:39164773-39165366	-	protein_coding	2.24725	4.74778	4.62282e-06	0.00220443	2.30417	0.0569173	0	0	0.125645	3.99667	4.1129	3.71547
ENST00000382093.5_1	ADI1	ADI1-202	chr2:3502224-3521518	-	protein_coding	2.2471	4.74727	0.000411885	0.0146737	2.77845	0.531353	0.766373	0.372775	0.245024	6.26297	4.65803	6.85982
ENST00000230990.6_1	HBEGF	HBEGF-201	chr5:139712428-139726216	-	protein_coding	2.24593	4.74341	6.95157e-05	0.00626572	3.9009	1.65497	1.67157	2.64669	2.20569	14.3456	13.8374	13.6391
ENST00000543677.1_1	OASL	OASL-203	chr12:121461542-121476750	-	protein_coding	2.23517	4.70818	0.000283245	0.0121219	3.03849	0.803318	0.488488	1.05745	0.735373	8.18719	5.87275	7.78446
ENST00000311852.10_1	MMP14	MMP14-201	chr14:23305766-23316970	+	protein_coding	2.23429	4.7053	5.38017e-05	0.00562664	3.00255	0.768261	0.753635	0.710681	0.647028	8.46052	6.29624	6.45687
ENST00000371804.3_1	IFIT1	IFIT1-201	chr10:91152303-91163745	+	protein_coding	2.23273	4.70022	1.40411e-05	0.00328897	6.70195	4.46922	22.2435	21.1083	20.1473	97.0258	115.002	98.2338
ENST00000393306.5_1	OSGIN1	OSGIN1-203	chr16:83986827-83999937	+	protein_coding	2.23168	4.6968	0.000200882	0.0102187	4.52976	2.29808	4.44437	4.20307	3.19917	25.3822	18.5704	22.8707
ENST00000263464.7_1	BIRC3	BIRC3-201	chr11:102188226-102208465	+	protein_coding	2.23008	4.6916	0.0132911	0.0930159	3.25423	1.02415	0.008216	1.93251	1.84515	6.8448	9.85163	9.20431
ENST00000582130.5_1	PSMC5	PSMC5-213	chr17:61904813-61908563	+	protein_coding	2.22861	4.68684	0.0097445	0.0780132	2.73414	0.505528	0.031001	0.447381	0.917323	10.5463	3.60997	4.53394
ENST00000294507.3_1	LAPTM5	LAPTM5-201	chr1:31205316-31230667	-	protein_coding	2.22843	4.68625	4.73838e-05	0.00528086	4.14385	1.91541	3.35817	2.63573	2.38761	15.5319	17.4117	17.1489
ENST00000260324.11_1	SQOR	SQOR-201	chr15:45926938-45983492	+	protein_coding	2.21886	4.65525	4.22118e-05	0.00502655	4.13058	1.91172	3.18441	2.84527	2.31051	16.6014	15.292	17.7397
ENST00000428331.6_1	ATP2C1	ATP2C1-204	chr3:130613379-130721994	+	protein_coding	2.21501	4.64285	0.00270315	0.0382561	3.59157	1.37656	1.42673	1.36003	2.05646	6.84827	14.8047	13.1238
ENST00000586826.1_1	ETV4	ETV4-208	chr17:41605867-41607802	-	protein_coding	2.21423	4.64034	0.000255312	0.0116349	2.74398	0.529756	0.311827	0.478705	0.551169	4.69798	7.36787	5.30564
ENST00000304141.4_1	CAVIN2	CAVIN2-201	chr2:192699028-192711981	-	protein_coding	2.20983	4.62619	6.06511e-05	0.00596834	4.75529	2.54547	4.45754	4.51907	5.60578	23.12	28.7247	26.4766
ENST00000396957.5_2	RPL32	RPL32-203	chr3:12876445-12883081	-	protein_coding	2.20748	4.61867	0.0299921	0.146406	4.53367	2.3262	3.45802	4.31187	4.32567	30.8013	8.35258	40.7772
ENST00000429035.1_1	SDC1	SDC1-204	chr2:20403579-20424041	-	protein_coding	2.20669	4.61613	0.00497458	0.052946	2.41926	0.212578	0	0	0.555882	7.26445	2.78775	3.88897
ENST00000315050.11_1	TNIP1	TNIP1-201	chr5:150409510-150466719	-	protein_coding	2.20554	4.61246	0.00535239	0.0551593	5.22387	3.01834	8.09006	5.1887	8.45509	57.6995	33.8865	24.4881
ENST00000265598.7_1	LAMP3	LAMP3-201	chr3:182840001-182880699	-	protein_coding	2.20497	4.61065	7.31683e-06	0.00250184	2.49599	0.291017	0.226594	0.270328	0.175434	4.74632	5.03941	4.17269
ENST00000500692.6_1	GNPDA1	GNPDA1-202	chr5:141380239-141392595	-	protein_coding	2.20487	4.61032	0.0116853	0.0867407	2.78462	0.579749	0.317399	0.030173	1.46002	8.28923	3.37076	7.05791
ENST00000355119.8_1	LIMS2	LIMS2-202	chr2:128396003-128432764	-	protein_coding	2.20448	4.60909	0.000570944	0.017054	2.20448	0	0	0	0	5.10737	2.60188	3.45103
ENST00000543351.5_2	VDAC2	VDAC2-214	chr10:76969912-76991202	+	protein_coding	2.20412	4.60792	0.0170965	0.106663	5.01488	2.81077	3.61812	3.9422	14.1353	34.9818	30.1853	29.1202
ENST00000418370.6_1	MYLK	MYLK-206	chr3:123331157-123344163	-	protein_coding	2.19134	4.5673	0.000295158	0.012295	2.64857	0.457232	0.416263	0.33064	0.373147	4.96332	6.98361	4.1786
ENST00000330205.10_1	SPATC1L	SPATC1L-202	chr21:47581062-47604390	-	protein_coding	2.1911	4.56653	1.40831e-06	0.00120818	2.1911	0	0	0	0	3.82002	3.29543	3.59942
ENST00000504392.5_1	ACSF2	ACSF2-207	chr17:48503579-48552031	+	protein_coding	2.18624	4.55117	0.00260567	0.0374262	2.18624	0	0	0	0	6.09917	2.93683	2.37298
ENST00000259727.4_1	GMPR	GMPR-201	chr6:16238811-16295780	+	protein_coding	2.18067	4.53364	7.43373e-05	0.00646497	3.0627	0.882032	0.679033	0.820411	1.04798	8.59539	6.8636	6.73059
ENST00000612273.1_1	COL6A1	COL6A1-207	chr21:47401683-47424015	+	protein_coding	2.17807	4.52548	4.57892e-05	0.00524753	6.32877	4.1507	16.3519	15.6487	18.3965	70.2876	80.6061	88.2707
ENST00000456095.6_2	PUF60	PUF60-204	chr8:144898547-144911473	-	protein_coding	2.17685	4.52166	0.0453995	0.186355	4.03035	1.8535	1.01184	8.12226	1.57145	18.5584	9.19266	20.8849
ENST00000344849.4_1	ENG	ENG-201	chr9:130577296-130616915	-	protein_coding	2.17452	4.51434	0.00202126	0.0327997	6.52484	4.35032	18.9619	20.0959	19.1527	125.922	98.1821	61.0221
ENST00000368107.1_1	DUSP23	DUSP23-201	chr1:159750793-159752333	+	protein_coding	2.17129	4.50426	0.00035513	0.0134934	2.30196	0.130675	0	0.096767	0.196456	4.51316	4.64232	2.85499
ENST00000638617.1_1	AC004922.1	AC004922.1-201	chr7:98923502-98992276	+	protein_coding	2.17032	4.50125	0.0335438	0.156278	4.60834	2.43802	4.74022	1.50612	10.0617	24.0484	32.9048	16.0886
ENST00000262424.9_1	CRISPLD2	CRISPLD2-201	chr16:84853590-84943116	+	protein_coding	2.16493	4.48443	2.62793e-05	0.00409662	3.00951	0.844588	0.633009	0.988012	0.783739	6.62319	6.89136	7.68107
ENST00000268151.11_1	MFGE8	MFGE8-202	chr15:89441944-89456612	-	protein_coding	2.16482	4.48411	0.00114988	0.0244456	2.33044	0.165618	0.411133	0	0	3.21325	3.55814	5.6251
ENST00000565899.1_2	PLEKHG4	PLEKHG4-211	chr16:67312060-67314168	+	protein_coding	2.16479	4.48401	6.26633e-05	0.00599685	2.27914	0.114351	0	0.123507	0.128998	4.50735	3.23443	3.90379
ENST00000308713.9_3	SEZ6L2	SEZ6L2-201	chr16:29882480-29910868	-	protein_coding	2.16463	4.48351	0.0042168	0.048607	2.87495	0.710321	0.779995	0.32618	0.855506	4.86909	10.6867	4.75541
ENST00000311177.6_1	HOXB9	HOXB9-201	chr17:46698521-46703718	-	protein_coding	2.16413	4.48196	5.58494e-05	0.00573198	3.27714	1.11301	1.49106	1.16118	0.879639	9.04986	8.50008	8.54256
ENST00000281428.12_1	FLI1	FLI1-201	chr11:128563811-128683161	+	protein_coding	2.1548	4.45307	0.00180944	0.0311122	2.15767	0.00286673	0	0.005979	0	1.9831	4.68947	4.23392
ENST00000263642.2_1	IFIH1	IFIH1-201	chr2:163123589-163175213	-	protein_coding	2.15472	4.45282	0.000132226	0.00830614	4.12221	1.96749	3.16098	2.5852	3.00969	13.7985	19.4164	16.4795
ENST00000456257.1_1	ERCC3	ERCC3-204	chr2:128046249-128047851	-	protein_coding	2.14999	4.43825	0.0191335	0.113762	2.58789	0.437901	0	1.48579	0	2.90544	8.24094	5.02161
ENST00000367815.8_1	ATP1B1	ATP1B1-201	chr1:169075561-169101257	+	protein_coding	2.14862	4.43403	7.19254e-05	0.00635965	6.55807	4.40946	20.7405	18.6305	21.4871	80.3732	105.233	95.7806
ENST00000355327.7_2	THSD4	THSD4-202	chr15:71389291-72075722	+	protein_coding	2.14824	4.43287	9.49272e-06	0.00278672	3.2773	1.12906	1.27189	1.25466	1.04257	7.94421	9.08389	9.10479
ENST00000544972.1_1	TNC	TNC-213	chr9:117791651-117827191	-	protein_coding	2.14688	4.42869	1.73604e-05	0.00345471	2.1569	0.0100164	0.021047	0	0	2.97101	3.88701	3.57012
ENST00000415816.6_2	IFI35	IFI35-203	chr17:41158742-41166473	+	protein_coding	2.14597	4.42591	0.00473755	0.0516491	4.41545	2.26947	6.0841	4.21231	2.03544	24.2776	18.556	18.6575
ENST00000265284.10_1	TLE4	TLE4-201	chr9:82187660-82340148	+	protein_coding	2.14522	4.4236	0.0016987	0.0301667	3.1734	1.02818	0.720568	1.83748	0.737527	7.06042	10.2447	7.10137
ENST00000373615.8_2	LHX2	LHX2-201	chr9:126773889-126795580	+	protein_coding	2.14143	4.41199	1.63968e-05	0.00345471	3.13457	0.993145	1.03687	0.994297	0.941538	8.15115	6.81888	8.46635
ENST00000407693.6_3	PTGR1	PTGR1-205	chr9:114325247-114362135	-	protein_coding	2.14057	4.40935	0.000562396	0.0168917	5.4244	3.28383	9.28026	11.1238	6.41228	40.0257	44.8337	41.1189
ENST00000360986.8_1	CPZ	CPZ-202	chr4:8594387-8621478	+	protein_coding	2.13841	4.40275	0.00208235	0.033334	4.37192	2.23352	3.15686	5.40363	2.90728	26.1282	18.2217	16.0227
ENST00000320631.7_1	EHD1	EHD1-201	chr11:64619114-64646191	-	protein_coding	2.1365	4.39695	0.0109156	0.0832283	4.32825	2.19175	3.37751	3.55312	3.78423	32.5024	9.8716	21.2554
ENST00000409724.5_1	CAPG	CAPG-204	chr2:85622016-85641197	-	protein_coding	2.12929	4.37502	0.0448093	0.184823	4.83152	2.70223	9.05189	2.14163	7.72888	43.6763	35.7347	13.0652
ENST00000256460.7_1	CAMK1	CAMK1-201	chr3:9799026-9811661	-	protein_coding	2.12903	4.37423	0.00030797	0.012538	3.49081	1.36178	1.2575	1.45267	2.06577	12.2328	9.94073	8.81328
ENST00000347667.5_1	BACE2	BACE2-203	chr21:42539728-42654445	+	protein_coding	2.12622	4.36573	1.9429e-06	0.00136948	2.27707	0.150843	0.111553	0.081734	0.138084	3.55211	3.94783	4.05556
ENST00000369583.3_1	DUSP5	DUSP5-201	chr10:112257596-112271302	+	protein_coding	2.12081	4.34939	3.30996e-06	0.00184976	4.44025	2.31943	4.14161	3.76397	4.07677	21.1045	19.3842	21.7074
ENST00000413150.6_1	MAP4K4	MAP4K4-206	chr2:102314488-102511149	+	protein_coding	2.12073	4.34915	0.0444355	0.183771	3.18653	1.06579	0.958931	0.901054	1.46317	13.1962	14.8856	2.34614
ENST00000359947.8_1	PTPRF	PTPRF-201	chr1:43996547-44089337	+	protein_coding	2.11967	4.34594	0.000406916	0.0145582	3.25143	1.13176	0.89552	1.00578	1.76741	8.83602	9.47331	7.38364
ENST00000357503.2_1	TOR4A	TOR4A-201	chr9:140172201-140177093	+	protein_coding	2.11916	4.34442	3.59269e-05	0.00467457	5.30792	3.18875	8.65053	7.85464	7.87177	43.9963	34.8137	37.5745
ENST00000373004.4_2	SRPX2	SRPX2-201	chrX:99899163-99930785	+	protein_coding	2.11901	4.34396	3.56617e-05	0.00467457	3.01283	0.893819	0.855804	0.848199	0.87033	8.21564	6.95596	6.17197
ENST00000392349.8_1	ORMDL1	ORMDL1-202	chr2:190636038-190649097	-	protein_coding	2.11237	4.32402	0.000195795	0.0101166	4.81648	2.70411	4.63194	5.85345	6.16946	23.4661	31.679	26.9823
ENST00000419821.6_1	TAOK3	TAOK3-202	chr12:118587606-118797525	-	protein_coding	2.11204	4.32301	0.0229192	0.126234	2.9733	0.86126	0	0.543867	2.88316	5.76357	7.8054	7.13261
ENST00000424772.1_1	NCEH1	NCEH1-202	chr3:172351663-172428842	-	protein_coding	2.10787	4.31054	0.000194603	0.0100848	2.45582	0.347951	0.15372	0.227304	0.456056	5.44948	3.78945	4.34584
ENST00000372433.5_1	HYI	HYI-205	chr1:43916825-43919387	-	protein_coding	2.10323	4.2967	0.000707054	0.0190047	2.34031	0.237076	0.102327	0.485218	0	5.10088	3.88712	3.35574
ENST00000250092.10_1	CD68	CD68-201	chr17:7482785-7485431	+	protein_coding	2.10214	4.29345	0.000268469	0.0119657	3.5219	1.41976	1.49056	1.97116	1.5879	11.3738	12.191	8.28558
ENST00000277415.15_1	OLFM1	OLFM1-202	chr9:137967268-137989953	+	protein_coding	2.10163	4.29193	0.00139656	0.0271701	2.17206	0.07043	0	0.157723	0	5.4276	2.68109	2.86847
ENST00000370207.4_1	F3	F3-202	chr1:94994866-95007193	-	protein_coding	2.09964	4.28603	0.0180627	0.110085	2.99058	0.890939	1.13541	0	1.98619	4.53409	9.66784	7.50433
ENST00000431010.2_1	HRH1	HRH1-203	chr3:11196214-11304939	+	protein_coding	2.09954	4.28574	0.00108034	0.0236562	2.09954	0	0	0	0	3.96162	4.22021	2.03925
ENST00000370268.8_1	ZNF185	ZNF185-204	chrX:152082997-152142015	+	protein_coding	2.09791	4.28088	0.00813619	0.0706645	2.35843	0.26052	0.718989	0	0	2.3651	4.25043	6.63274
ENST00000637507.1_1	CAPN15	CAPN15-208	chr16:590105-598031	+	protein_coding	2.09771	4.28029	0.0168597	0.105924	2.78885	0.691141	0.164805	0.101607	2.28006	7.34253	5.64109	4.95726
ENST00000527303.1_1	PLEC	PLEC-211	chr8:144996100-145001179	-	protein_coding	2.096	4.27524	0.000540492	0.016619	4.00679	1.91078	2.71355	3.56507	2.13598	18.3633	14.0465	13.2586
ENST00000272983.12_1	PPP1R7	PPP1R7-202	chr2:242089073-242122400	+	protein_coding	2.09501	4.2723	0.0179096	0.109572	3.37758	1.28257	0.592465	1.05565	3.39805	14.0083	9.58149	6.06944
ENST00000398224.3_1	PDE9A	PDE9A-207	chr21:44073923-44195619	+	protein_coding	2.09355	4.26798	0.0282039	0.141624	2.65301	0.559459	0	0	2.20068	6.22355	3.32798	6.95928
ENST00000379883.2_1	DDX58	DDX58-202	chr9:32455703-32526322	-	protein_coding	2.09146	4.26179	0.00134224	0.0265537	4.91594	2.82449	6.70525	6.32405	5.29834	20.4606	35.8889	33.7538
ENST00000625099.3_2	SLC22A18AS	SLC22A18AS-203	chr11:2909010-2924970	-	protein_coding	2.09108	4.26068	0.000489737	0.01595	2.76158	0.670492	0.95083	0.253416	0.648921	6.38902	5.13295	5.88169
ENST00000295113.4_1	FRZB	FRZB-201	chr2:183698002-183731890	-	protein_coding	2.08959	4.25627	3.69302e-05	0.00470181	2.2552	0.16561	0.097553	0.191737	0.078835	3.50258	4.44207	3.44041
ENST00000355622.6_1	TLR4	TLR4-201	chr9:120466650-120479149	+	protein_coding	2.08743	4.24991	0.00235071	0.0356972	3.71744	1.63001	2.34803	1.18176	3.05929	9.76477	14.1911	12.9185
ENST00000320623.9_1	NQO1	NQO1-201	chr16:69743304-69760854	-	protein_coding	2.08695	4.2485	0.00163436	0.0293113	7.44323	5.35628	34.981	52.2964	34.845	132.41	184.654	211.821
ENST00000397640.5_1	TEN1	TEN1-201	chr17:73975301-73996667	+	protein_coding	2.08466	4.24174	0.031922	0.151667	2.33727	0.252611	0.045238	0.121286	0.442775	9.15985	4.60628	1.26569
ENST00000359209.10_1	KIRREL1	KIRREL1-201	chr1:157963400-158065443	+	protein_coding	2.08228	4.23474	0.00289053	0.0396067	3.24327	1.16099	1.05228	1.30213	1.36655	11.006	10.5372	5.13006
ENST00000367976.3_1	CTGF	CTGF-201	chr6:132269316-132272513	-	protein_coding	2.08165	4.23292	2.61885e-07	0.000550461	4.48493	2.40328	4.13924	4.24257	4.49456	21.6134	21.1178	21.4486
ENST00000355295.4_1	TDRD7	TDRD7-201	chr9:100174232-100258407	+	protein_coding	2.08091	4.23075	6.56868e-05	0.00609843	4.21899	2.13808	3.12932	3.55585	3.53347	15.6826	20.6035	16.9201
ENST00000576541.1_1	P4HB	P4HB-224	chr17:79805203-79818354	-	protein_coding	2.07404	4.21065	0.0215422	0.121983	3.85099	1.77694	3.95008	2.12147	1.60476	19.2127	6.26833	19.4516
ENST00000391911.5_1	LAMB3	LAMB3-203	chr1:209788220-209824679	-	protein_coding	2.07096	4.20166	0.035906	0.162688	4.89395	2.82299	2.01481	7.32358	13.1203	30.739	23.9352	32.21
ENST00000344824.10_3	TPM4	TPM4-202	chr19:16178317-16212600	+	protein_coding	2.07044	4.20015	0.0127181	0.0907326	5.12214	3.0517	5.60104	12.4342	5.42887	24.4513	53.6906	29.3481
ENST00000413823.1_1	TOX2	TOX2-204	chr20:42682991-42698256	+	protein_coding	2.06416	4.18191	0.000308035	0.012538	3.95038	1.88622	3.53324	2.69745	2.0138	13.4514	14.9495	15.0285
ENST00000521452.1_1	TMEM200B	TMEM200B-202	chr1:29445940-29450447	-	protein_coding	2.06233	4.1766	0.000916803	0.021701	2.52075	0.458427	0.588274	0	0.633334	5.0931	4.4577	4.68356
ENST00000313766.5	FAM20C	FAM20C-001	chr7:192969-300711	+	protein_coding	2.05085	4.1435	9.78975e-06	0.00284216	5.55769	3.50684	10.7079	9.90134	10.509	50.1511	42.6063	45.8483
ENST00000306156.7_1	PRKCE	PRKCE-201	chr2:45878913-46415129	+	protein_coding	2.04899	4.13818	5.7352e-05	0.00578451	3.32823	1.27923	1.41755	1.54244	1.32613	7.64353	9.8593	9.79432
ENST00000381218.8_1	ZBED1	ZBED1-201	chrX:2406227-2418596	-	protein_coding	2.04895	4.13805	0.0168203	0.105783	2.72519	0.676243	0.725252	0.659989	0.424788	2.44991	6.16362	10.6992
ENST00000393408.7_2	CBX1	CBX1-202	chr17:46147414-46178560	-	protein_coding	2.04536	4.12776	0.0321955	0.152566	3.23185	1.18649	0.132543	1.70685	2.84585	13.1584	5.01235	8.74081
ENST00000378026.4_3	CKAP4	CKAP4-201	chr12:106631655-106641766	-	protein_coding	2.04129	4.11614	1.29941e-05	0.00319072	7.19918	5.15789	37.6347	34.9431	31.7676	152.459	139.161	146.532
ENST00000243776.10_1	CHPF	CHPF-201	chr2:220403669-220408509	-	protein_coding	2.04111	4.11563	0.000899196	0.0215219	5.21077	3.16965	8.93044	8.50317	6.72051	47.9524	31.6255	30.8024
ENST00000434472.6_1	CD44	CD44-210	chr11:35160840-35251213	+	protein_coding	2.0405	4.11388	0.00178176	0.0308595	3.42485	1.38435	2.42531	0.931646	1.68882	9.49646	11.7879	8.22789
ENST00000522100.5_3	TNIP1	TNIP1-213	chr5:150425427-150466727	-	protein_coding	2.03349	4.09394	5.47838e-05	0.00566688	2.95907	0.925581	0.902349	0.734254	1.07721	7.20395	5.92691	7.27454
ENST00000471652.1_1	ZC3HAV1	ZC3HAV1-204	chr7:138745084-138794465	-	protein_coding	2.02845	4.07966	0.000105216	0.00762602	3.68166	1.65322	1.74627	2.09733	2.65823	10.983	11.8775	12.6922
ENST00000368984.7_1	HTRA1	HTRA1-201	chr10:124221041-124274424	+	protein_coding	2.0268	4.075	7.06098e-05	0.00632096	5.13981	3.11301	8.47112	7.86274	6.71534	38.2961	31.4779	33.3375
ENST00000379389.4_3	ISG15	ISG15-201	chr1:948803-949920	+	protein_coding	2.02676	4.07488	0.000219677	0.0106221	9.06891	7.04215	154.938	118.283	122.074	616.002	487.435	512.983
ENST00000344686.6_1	MAP3K14	MAP3K14-201	chr17:43340488-43394406	-	protein_coding	2.02178	4.06083	0.000724639	0.0191927	3.83834	1.81656	2.9986	1.79305	2.91319	11.1001	13.4194	15.7737
ENST00000263398.10_1	CD44	CD44-201	chr11:35160417-35253949	+	protein_coding	2.02103	4.05875	1.08023e-05	0.00292985	7.25905	5.23802	37.9629	35.463	36.8351	139.522	164.692	153.358
ENST00000300571.6_1	GPRC5B	GPRC5B-201	chr16:19868013-19896239	-	protein_coding	2.02103	4.05874	2.70962e-05	0.00413269	2.30068	0.279642	0.128123	0.223292	0.296149	3.45136	4.19996	4.16683
ENST00000376809.9_1	HLA-A	HLA-A-203	chr6:29910247-29913661	+	protein_coding	2.02099	4.05863	0.000225339	0.010822	8.81067	6.78968	120.004	108.625	101.089	535.858	441.593	380.032
ENST00000301178.8_1	AXL	AXL-201	chr19:41725108-41767671	+	protein_coding	2.0203	4.05668	4.6952e-05	0.00527087	7.08716	5.06686	28.7003	33.4795	35.7716	145.02	126.557	133.968
ENST00000373887.7_1	TRAF1	TRAF1-201	chr9:123664671-123691047	-	protein_coding	2.01718	4.04792	5.2294e-07	0.000777343	2.48872	0.471537	0.33931	0.408404	0.413292	4.78749	4.58908	4.46646
ENST00000252804.8_1	PXDN	PXDN-201	chr2:1635659-1748278	-	protein_coding	2.01663	4.04639	2.99398e-06	0.00172887	4.39267	2.37603	4.49093	4.20216	3.89714	19.4524	20.6827	19.8985
ENST00000376055.8_1	BCL2L1	BCL2L1-202	chr20:30252255-30310663	-	protein_coding	2.01654	4.04613	0.014991	0.0994504	3.91609	1.89955	2.67558	4.82014	1.42777	22.8878	11.4486	10.5688
ENST00000546796.5_1	TMBIM6	TMBIM6-204	chr12:50132776-50152266	+	protein_coding	2.01633	4.04555	0.00142961	0.0274323	2.81336	0.797021	1.27174	0.388068	0.663459	4.76488	7.25251	6.30023
ENST00000311337.10_1	GNPDA1	GNPDA1-201	chr5:141380234-141392596	-	protein_coding	2.01602	4.04467	0.0250882	0.132776	2.56813	0.552105	0.006068	0.001245	2.12919	6.38441	3.73251	4.96817
ENST00000409789.5_1	CNPPD1	CNPPD1-202	chr2:220036896-220042828	-	protein_coding	2.01544	4.04304	0.00156112	0.0286829	2.0329	0.0174604	0	0.036975	0	1.84394	3.88648	3.93146
ENST00000280527.6_1	CRIM1	CRIM1-201	chr2:36583069-36778278	+	protein_coding	2.01521	4.04241	0.000186686	0.00985702	6.5899	4.57468	21.0122	22.8659	24.7578	79.034	108.617	100.887
ENST00000332175.12_1	PTPRM	PTPRM-201	chr18:7566780-8406859	+	protein_coding	2.01504	4.04193	0.000146053	0.00859487	2.60654	0.591497	0.639975	0.26745	0.645914	4.60386	5.09205	5.61746
ENST00000426395.7_1	FCGRT	FCGRT-202	chr19:50016411-50029590	+	protein_coding	2.01388	4.03866	0.000809202	0.0204497	2.14059	0.126711	0	0.301461	0	3.83845	4.15421	2.43776
ENST00000434438.6_1	HIP1	HIP1-204	chr7:75163409-75368259	-	protein_coding	2.01257	4.035	0.0156928	0.10186	2.01257	0	0	0	0	2.29598	6.91738	1.51747
ENST00000224237.9_1	VIM	VIM-201	chr10:17271277-17279592	+	protein_coding	2.00565	4.01568	0.00502261	0.0532543	8.44601	6.44036	120.611	53.8904	97.1207	377.723	300.288	370.71
ENST00000374724.1_2	SLC44A1	SLC44A1-203	chr9:108006903-108201452	+	protein_coding	2.00409	4.01135	0.0135796	0.0941464	2.9355	0.931416	0	1.68264	1.58577	6.92114	5.71786	7.41406
ENST00000414200.6_1	CCND3	CCND3-204	chr6:41902723-41909493	-	protein_coding	2.0022	4.00611	0.00459	0.0508688	4.01248	2.01028	1.79649	4.02323	3.65441	14.8392	20.3939	11.4053
ENST00000287008.7_1	PCDH1	PCDH1-201	chr5:141232676-141257975	-	protein_coding	2.00161	4.00446	0.00843481	0.07214	2.68147	0.679865	1.28202	0.292858	0.393506	4.26685	3.98825	9.04873
ENST00000537663.5_1	RNF182	RNF182-207	chr6:13924677-13980239	+	protein_coding	2.00003	4.0001	0.00513995	0.053954	2.00003	0	0	0	0	5.27049	2.85504	1.64777
ENST00000302424.11_1	TRIM8	TRIM8-201	chr10:104404253-104418164	+	protein_coding	1.99943	3.99842	0.000122725	0.00808734	5.44181	3.44238	8.2727	11.1118	10.4384	46.4164	39.3182	41.955
ENST00000248071.5_1	KLF2	KLF2-201	chr19:16435628-16438685	+	protein_coding	1.99804	3.99458	0.000177171	0.00955352	2.84339	0.845351	0.647098	0.933436	0.821288	7.31334	5.06238	6.33537
ENST00000318407.4_1	BOK	BOK-201	chr2:242498136-242513553	+	protein_coding	1.99782	3.99395	4.42315e-05	0.00514727	5.0917	3.09389	6.87329	7.3355	8.48359	36.4731	31.5061	31.5524
ENST00000613246.4_1	PTPRJ	PTPRJ-207	chr11:48002110-48192393	+	protein_coding	1.99674	3.99097	7.13861e-05	0.00635965	4.56649	2.56975	4.65341	5.26187	4.91152	19.4083	25.219	23.8615
ENST00000368849.7_1	TUFT1	TUFT1-203	chr1:151512781-151556059	+	protein_coding	1.99634	3.98987	0.00903712	0.0749381	2.56288	0.566541	0.303024	0.040787	1.3951	6.96365	3.82169	4.37283
ENST00000432226.5_3	GSN	GSN-207	chr9:124030338-124079390	+	protein_coding	1.99438	3.98445	0.00484039	0.0521322	3.79826	1.80388	1.2192	3.86847	2.9398	14.8916	12.4765	11.5725
ENST00000409921.5_1	CAPG	CAPG-205	chr2:85621890-85637493	-	protein_coding	1.99347	3.98195	0.0447483	0.184716	4.58581	2.59233	2.96517	6.80209	6.08985	39.331	32.5381	9.23809
ENST00000313059.9_1	PARP10	PARP10-202	chr8:145058896-145060598	-	protein_coding	1.99328	3.98141	0.0142315	0.0967325	1.99328	0	0	0	0	5.79041	1.16123	3.30046
ENST00000332822.4_1	NOG	NOG-201	chr17:54671060-54672951	+	protein_coding	1.9905	3.97376	8.9592e-07	0.000960792	3.86329	1.87278	2.84736	2.58831	2.55826	13.5714	13.2674	13.8268
ENST00000510217.1_1	PFDN1	PFDN1-203	chr5:139624710-139682698	-	protein_coding	1.983	3.95313	0.0197496	0.115761	3.73681	1.75381	2.12885	3.31359	1.84202	14.5211	5.9234	21.0512
ENST00000505093.1_1	IL7R	IL7R-202	chr5:35873636-35876810	+	protein_coding	1.97592	3.93379	0.00362371	0.0447777	2.91305	0.937128	0.445472	1.33539	1.07942	4.35162	8.09165	7.78246
ENST00000318445.10_1	SLCO3A1	SLCO3A1-201	chr15:92396925-92709133	+	protein_coding	1.97472	3.93051	0.0114058	0.0854236	3.10724	1.13253	0.850191	0.446749	2.93698	8.25245	6.51668	8.201
ENST00000493259.5_1	CPA4	CPA4-210	chr7:129933003-129962961	+	protein_coding	1.97207	3.9233	5.76927e-07	0.000777343	1.97207	0	0	0	0	3.06581	2.74743	2.96345
ENST00000356082.8_1	LAMB3	LAMB3-201	chr1:209788215-209825811	-	protein_coding	1.96971	3.91689	0.00805338	0.0702112	5.16483	3.19512	13.7296	6.37927	6.06765	39.5316	25.8628	41.3994
ENST00000457433.6_1	TINAGL1	TINAGL1-202	chr1:32042086-32053283	+	protein_coding	1.96642	3.90798	0.0129344	0.0916254	3.06918	1.10276	1.21912	1.81469	0.585918	9.18778	10.8366	3.90278
ENST00000278559.7_1	CAPN5	CAPN5-201	chr11:76777988-76837201	+	protein_coding	1.96605	3.90698	0.00014849	0.00868913	3.38137	1.41532	1.77204	1.86893	1.38583	10.8802	8.05102	9.52354
ENST00000532942.5_1	RCN1	RCN1-210	chr11:31837932-32126211	+	protein_coding	1.96445	3.90265	0.0377915	0.167567	3.78055	1.81609	2.2407	2.81564	2.53091	17.182	23.7418	4.76898
ENST00000221466.9_1	FCGRT	FCGRT-201	chr19:50015536-50029590	+	protein_coding	1.96265	3.89778	0.000766604	0.0198264	1.96265	0	0	0	0	3.60036	1.90472	3.43157
ENST00000378533.3_1	SRPX	SRPX-201	chrX:38008592-38080152	-	protein_coding	1.96242	3.89716	0.0250415	0.132663	2.18937	0.226942	0.159478	0.159912	0.19196	5.25566	1.10307	6.2122
ENST00000525063.2_2	ADM	ADM-203	chr11:10326635-10328455	+	protein_coding	1.96239	3.89707	0.0468769	0.18979	2.96921	1.00682	1.40018	0	2.38071	12.2384	3.48499	7.0885
ENST00000422920.1_1	BCL2L1	BCL2L1-205	chr20:30309458-30310901	-	protein_coding	1.96212	3.89635	0.000135693	0.00835922	4.15729	2.19517	3.16604	3.17679	4.51916	17.1457	16.3134	17.0824
ENST00000416600.6_1	MAVS	MAVS-201	chr20:3827446-3856770	+	protein_coding	1.962	3.896	0.0341945	0.158072	2.78008	0.818083	0.3806	2.96949	0	7.27019	5.91467	4.66726
ENST00000434127.2_1	SPRY4	SPRY4-202	chr5:141692539-141704605	-	protein_coding	1.95728	3.88329	2.42777e-06	0.00155579	1.95728	0	0	0	0	2.65752	2.88778	3.11823
ENST00000442997.5_1	AKR1C1	AKR1C1-203	chr10:5005641-5014939	+	protein_coding	1.95486	3.87679	0.0284771	0.142353	3.62436	1.66949	4.39473	0.830464	2.25965	14.4631	6.3925	15.4071
ENST00000543711.5_1	NCEH1	NCEH1-206	chr3:172348435-172429008	-	protein_coding	1.95038	3.86476	8.05137e-07	0.000940186	1.95038	0	0	0	0	2.8368	2.71036	3.05492
ENST00000341259.6_1	SH2B3	SH2B3-201	chr12:111843752-111889427	+	protein_coding	1.94694	3.85557	4.37323e-05	0.00511806	5.02093	3.07399	7.43968	7.73475	7.10046	28.7093	36.0221	30.1171
ENST00000370270.6_1	ZNF185	ZNF185-205	chrX:152083034-152139085	+	protein_coding	1.94602	3.8531	0.00433637	0.0492261	1.94602	0	0	0	0	4.36183	3.32785	1.46517
ENST00000368705.2_1	S100A16	S100A16-203	chr1:153579838-153581820	-	protein_coding	1.94137	3.84071	0.0118683	0.0873831	4.02633	2.08496	2.51281	4.94356	2.65769	17.142	9.00078	22.8464
ENST00000567439.5_1	FAM192A	FAM192A-218	chr16:57188112-57219952	-	protein_coding	1.93886	3.83402	0.0440056	0.182649	3.07768	1.13882	1.26866	1.38316	0.974854	5.42511	3.52555	19.6951
ENST00000618628.4_1	ENC1	ENC1-207	chr5:73923231-73937249	-	protein_coding	1.93689	3.82881	0.00481704	0.0519948	3.24118	1.30428	1.72621	1.23438	1.4727	4.96641	10.7618	11.0473
ENST00000219070.8_1	MMP2	MMP2-201	chr16:55512883-55540603	+	protein_coding	1.9351	3.82406	0.0145906	0.0980066	5.29404	3.35893	10.3193	16.0178	4.60656	39.9009	36.2649	38.6239
ENST00000413996.7_1	SGK1	SGK1-205	chr6:134490388-134497129	-	protein_coding	1.93285	3.81809	0.0442342	0.183198	2.58051	0.647658	0.017631	0.028346	2.67421	5.34707	3.2747	6.88774
ENST00000340934.9_1	BROX	BROX-201	chr1:222885895-222908538	+	protein_coding	1.93283	3.81804	0.000849343	0.0209144	3.0513	1.11847	1.07687	0.851278	1.66194	5.74369	8.35172	8.03254
ENST00000341197.8_1	TOX2	TOX2-201	chr20:42543504-42697657	+	protein_coding	1.93249	3.81712	7.22493e-05	0.00635965	3.61411	1.68163	2.0379	2.57894	2.03622	12.0942	9.92131	11.8386
ENST00000331200.7_1	DUT	DUT-201	chr15:48623620-48635570	+	protein_coding	1.93212	3.81616	0.0023532	0.0356972	4.63356	2.70144	5.72804	7.3279	3.91153	24.6041	29.0553	18.8742
ENST00000360620.7_1	EPHB4	EPHB4-202	chr7:100400187-100424737	-	protein_coding	1.92691	3.8024	0.00181535	0.0311436	2.13958	0.212668	0.00018	0.555894	0	4.07821	2.58152	3.70384
ENST00000437626.5_1	ADARB1	ADARB1-205	chr21:46494515-46646474	+	protein_coding	1.92429	3.7955	0.000581909	0.0172271	2.8819	0.957606	1.14326	0.665697	1.05179	7.75688	5.00989	6.61019
ENST00000394957.7_1	VSIR	VSIR-201	chr10:73507316-73533255	-	protein_coding	1.92302	3.79217	0.000178789	0.00958501	4.08536	2.16233	3.69358	2.83701	3.98063	17.0778	14.0446	16.9853
ENST00000367511.3_1	FAM129A	FAM129A-201	chr1:184760164-184943682	-	protein_coding	1.92248	3.79074	3.1876e-05	0.00445382	3.32366	1.40118	1.57737	1.65705	1.6904	7.83784	9.81391	9.50114
ENST00000481591.5_1	ITGB5	ITGB5-207	chr3:124485077-124540305	-	protein_coding	1.92058	3.78574	0.00159898	0.0290537	4.98023	3.05966	5.59513	6.88854	10.141	34.4205	25.8587	32.0567
ENST00000372469.5_1	PRRX2	PRRX2-201	chr9:132427920-132484953	+	protein_coding	1.91932	3.78244	0.000357327	0.0135475	3.03597	1.11666	1.18693	1.34648	0.986952	8.75532	7.41132	5.72438
ENST00000392048.7_2	SP110	SP110-204	chr2:231041189-231084688	-	protein_coding	1.91887	3.78128	0.0274975	0.139473	1.97946	0.0605815	0.118943	0.003139	0.010512	1.83705	7.58676	1.51727
ENST00000227507.2_1	CCND1	CCND1-201	chr11:69455855-69469242	+	protein_coding	1.91811	3.77928	0.000159068	0.0089975	6.77424	4.85613	23.9879	27.6796	32.9015	100.6	114.527	110.73
ENST00000228945.8_1	ARHGDIB	ARHGDIB-201	chr12:15094951-15114603	-	protein_coding	1.91514	3.77151	0.00309269	0.0410079	4.91386	2.99872	5.44847	7.42148	8.40308	35.6758	34.151	20.2492
ENST00000409757.8_1	TBC1D14	TBC1D14-201	chr4:6911572-7034838	+	protein_coding	1.91355	3.76736	0.0231371	0.126968	2.70188	0.788326	0	0.484515	2.47012	5.10895	5.28863	6.16995
ENST00000266085.6_1	TIMP3	TIMP3-201	chr22:33197687-33259030	+	protein_coding	1.90877	3.75488	2.83342e-05	0.00416557	4.69726	2.78849	5.28758	6.50194	5.99199	23.7535	24.4138	26.7549
ENST00000378555.7_1	PODXL	PODXL-202	chr7:131188890-131241366	-	protein_coding	1.90736	3.75123	0.000146225	0.00859487	5.02758	3.12021	6.87472	7.08534	9.32521	33.3428	32.2454	29.3939
ENST00000326840.10_1	DCBLD2	DCBLD2-201	chr3:98514785-98620533	-	protein_coding	1.90347	3.74112	0.000517502	0.016362	3.92843	2.02496	2.60461	3.44284	3.20926	11.3356	17.1595	14.7567
ENST00000410113.5_1	EVA1A	EVA1A-205	chr2:75719612-75788064	-	protein_coding	1.90164	3.73637	0.010118	0.079605	2.3338	0.432163	0	0.037998	1.36639	3.71371	4.67196	3.79221
ENST00000261861.9_1	CORO2B	CORO2B-201	chr15:68871308-69020145	+	protein_coding	1.89764	3.72603	6.48526e-05	0.00606373	1.93724	0.0396056	0	0.085844	0	2.44405	2.7247	3.37869
ENST00000288439.9_1	SLC38A10	SLC38A10-201	chr17:79224996-79269067	-	protein_coding	1.89734	3.72525	0.0122001	0.088707	4.87372	2.97638	3.64427	8.74956	9.76557	20.9097	32.6771	33.1535
ENST00000620204.3_1	TNFAIP3	TNFAIP3-210	chr6:138192348-138203885	+	protein_coding	1.89493	3.71904	0.00222276	0.0345976	2.90659	1.01166	0.41098	1.24901	1.58292	5.87527	6.99186	6.67319
ENST00000446486.1_1	IFI44	IFI44-203	chr1:79128420-79129763	+	protein_coding	1.89283	3.71363	0.00124717	0.0255034	2.70891	0.816079	1.24917	0.420295	0.70841	4.84201	6.82383	5.11516
ENST00000504154.5_2	SLIT2	SLIT2-204	chr4:20255187-20622180	+	protein_coding	1.89085	3.70855	0.0273377	0.139052	2.54325	0.652398	0.01789	0.150636	2.3154	4.02807	5.8814	4.72411
ENST00000382452.6_1	WDR1	WDR1-203	chr4:10075964-10118573	-	protein_coding	1.8899	3.70608	0.0140843	0.0962173	5.01035	3.12045	6.10149	5.27607	13.7574	43.1836	24.0974	29.1928
ENST00000335512.8_1	PDE9A	PDE9A-204	chr21:44073860-44195619	+	protein_coding	1.88833	3.70207	0.000821123	0.0206254	2.27991	0.391578	0.276452	0.425582	0.240604	2.74471	4.10283	4.99424
ENST00000261388.7_2	TMEM159	TMEM159-202	chr16:21170000-21191930	+	protein_coding	1.88386	3.69062	0.00399362	0.0472142	2.09859	0.214731	0.562865	0	0	2.21666	4.61649	3.34858
ENST00000518856.1_1	RELL2	RELL2-205	chr5:141017009-141020620	+	protein_coding	1.88369	3.69017	0.00675701	0.0632017	1.88369	0	0	0	0	1.22643	3.56699	3.94197
ENST00000370501.3_1	NTSR1	NTSR1-201	chr20:61340189-61394123	+	protein_coding	1.88297	3.68833	1.44429e-05	0.00328897	2.46887	0.5859	0.502728	0.509151	0.491103	5.11479	4.38905	4.14893
ENST00000329214.12_1	CCDC137	CCDC137-201	chr17:79633394-79640929	+	protein_coding	1.88036	3.68168	0.0407546	0.174537	4.63233	2.75196	4.00957	14.84	2.85227	26.0662	24.0208	21.5258
ENST00000224784.10_1	ACTA2	ACTA2-201	chr10:90694831-90712530	-	protein_coding	1.87638	3.67153	0.000304988	0.0124793	2.88364	1.00726	0.775436	1.33294	0.9608	7.60324	5.95803	5.71485
ENST00000238609.3_1	IFI27L2	IFI27L2-201	chr14:94594118-94596001	-	protein_coding	1.87301	3.66297	0.00430056	0.048989	5.22194	3.34893	12.4287	9.8935	6.23081	44.5784	28.3787	37.8234
ENST00000374479.3_1	FUCA1	FUCA1-201	chr1:24171567-24194784	-	protein_coding	1.8673	3.64849	0.000147221	0.00862451	4.48041	2.61311	5.26685	5.99146	4.22704	21.8012	19.8365	22.4116
ENST00000444035.6_1	PDE2A	PDE2A-206	chr11:72287186-72353504	-	protein_coding	1.86619	3.64569	5.08917e-05	0.00546738	1.87058	0.00439022	0	0.009171	0	3.18762	2.52448	2.31315
ENST00000336665.9_1	AGAP1	AGAP1-202	chr2:236402751-237035198	+	protein_coding	1.86253	3.63644	0.00084338	0.0208359	2.3084	0.445877	0.522335	0.304343	0.272815	2.83994	4.29502	4.97729
ENST00000394166.7_1	NR2F2	NR2F2-201	chr15:96873946-96883492	+	protein_coding	1.86201	3.63515	0.000273476	0.0120599	3.86392	2.00191	2.62194	2.94267	3.49958	16.1781	13.0248	11.8114
ENST00000382599.8_1	PPP2R2C	PPP2R2C-203	chr4:6324783-6474173	-	protein_coding	1.85699	3.62252	0.000190747	0.0099636	3.82154	1.96454	2.93419	2.9563	2.81957	15.8187	12.9701	11.0282
ENST00000532933.1_1	DRAP1	DRAP1-208	chr11:65687195-65689025	+	protein_coding	1.85537	3.61843	5.06879e-05	0.00546738	4.10221	2.24685	3.60649	3.34935	4.33715	15.737	15.4827	17.3636
ENST00000409760.1_1	VAMP8	VAMP8-202	chr2:85804716-85809154	+	protein_coding	1.85409	3.61523	0.0234005	0.127853	3.28193	1.42784	0.827148	2.10735	2.4301	13.6733	4.39365	10.6271
ENST00000409970.5_1	DFNA5	DFNA5-203	chr7:24738000-24797094	-	protein_coding	1.85283	3.61209	0.0178018	0.109217	2.46215	0.609315	1.76897	0.090367	0.175914	6.14775	4.33423	3.38834
ENST00000315717.9_1	ARPC2	ARPC2-202	chr2:219081817-219119071	+	protein_coding	1.85228	3.6107	0.00827311	0.0713617	7.14089	5.28861	45.0199	47.1809	25.932	109.693	202.772	123.623
ENST00000546672.1_1	SDSL	SDSL-203	chr12:113866224-113876046	+	protein_coding	1.84745	3.59863	0.0010397	0.023187	1.8689	0.0214547	0	0	0.045624	1.83746	3.76056	2.60745
ENST00000586397.5_1	PRKAR1A	PRKAR1A-211	chr17:66510962-66526805	+	protein_coding	1.84707	3.59769	0.0153392	0.10055	2.43889	0.591818	1.20794	0.049485	0.477414	2.4788	6.54929	5.07015
ENST00000200181.7_1	ITGB4	ITGB4-201	chr17:73717516-73753899	+	protein_coding	1.84631	3.59578	0.0127839	0.0910009	4.42622	2.57992	7.62299	3.04245	5.13187	29.2954	14.0109	20.852
ENST00000377960.8_1	GLIPR2	GLIPR2-202	chr9:36136742-36163910	+	protein_coding	1.8361	3.57043	0.000564418	0.016919	3.12801	1.29192	1.95459	0.921086	1.58625	7.84456	7.64747	7.73598
ENST00000225577.8_1	RPS6KB1	RPS6KB1-201	chr17:57970525-58027925	+	protein_coding	1.83561	3.56922	0.0426479	0.179141	3.23836	1.40275	0.840124	5.18515	0.624103	7.46338	9.99954	8.02841
ENST00000260526.10_1	ARHGAP29	ARHGAP29-201	chr1:94637307-94703121	-	protein_coding	1.83501	3.56774	0.000453262	0.0153863	4.26582	2.43081	4.25931	4.67148	4.25551	14.3667	21.8695	19.2572
ENST00000303115.7_1	IL7R	IL7R-201	chr5:35856951-35879705	+	protein_coding	1.83174	3.55965	0.00110102	0.0238779	6.42782	4.59609	19.0856	23.7677	27.4387	68.1473	99.3557	90.957
ENST00000544915.5_2	ARNTL2	ARNTL2-208	chr12:27485787-27578222	+	protein_coding	1.8303	3.5561	0.00964494	0.0776501	2.94423	1.11393	0.633151	2.67773	0.688013	6.07137	6.40233	7.71026
ENST00000506850.5_1	IL7R	IL7R-204	chr5:35856993-35875824	+	protein_coding	1.82967	3.55456	0.000329957	0.0130632	2.98589	1.15622	1.49904	0.832797	1.41702	6.9947	7.60723	6.22534
ENST00000507756.5_2	RACK1	RACK1-217	chr5:180663929-180669246	-	protein_coding	1.82805	3.55056	0.00419627	0.0484628	3.88231	2.05426	4.49347	1.88376	3.52251	14.6608	11.1188	15.8966
ENST00000438576.2_1	C11orf68	C11orf68-201	chr11:65684279-65686588	-	protein_coding	1.82522	3.5436	0.00477186	0.0518296	4.4105	2.58529	3.10934	6.52545	5.98948	25.6753	18.8341	17.1786
ENST00000456923.5_1	FN1	FN1-213	chr2:216225870-216257870	-	protein_coding	1.82085	3.53291	0.0488017	0.194014	2.08915	0.268294	0	0	0.747002	4.48195	6.37306	0.905928
ENST00000359092.7_1	AXL	AXL-202	chr19:41725140-41766199	+	protein_coding	1.81625	3.52164	0.000246618	0.0114481	3.54356	1.72731	2.3579	2.02254	2.57663	11.9717	8.76524	11.5162
ENST00000361492.8_2	GLI2	GLI2-203	chr2:121554867-121750228	+	protein_coding	1.81583	3.52062	1.37592e-08	0.000103289	1.81821	0.00238223	0	0.004966	0	2.58313	2.47975	2.51722
ENST00000374867.6_1	NRP1	NRP1-206	chr10:33466422-33623833	-	protein_coding	1.81531	3.51935	0.0369087	0.165118	2.77773	0.962419	1.22235	0.979773	0.681604	2.09992	8.3252	10.1565
ENST00000275767.3_1	TMEM140	TMEM140-201	chr7:134832824-134850967	+	protein_coding	1.81436	3.51704	3.04474e-05	0.00434769	2.43668	0.622324	0.651499	0.470342	0.502165	4.04112	4.9333	4.30544
ENST00000331536.7_1	CROT	CROT-201	chr7:86975011-87029111	+	protein_coding	1.81334	3.51454	0.00166892	0.0298091	2.2743	0.460961	0	0.715835	0.519894	3.70153	4.17492	3.65321
ENST00000344042.5_1	HM13	HM13-203	chr20:30102324-30149533	+	protein_coding	1.81104	3.50896	0.0288181	0.143198	5.25663	3.44558	4.85348	12.0207	15.9677	52.1615	25.8824	38.0967
ENST00000636571.1_1	CTSD	CTSD-207	chr11:1774229-1785157	-	protein_coding	1.81103	3.50892	0.0328797	0.154347	6.00705	4.19603	12.9094	30.3984	13.0985	96.5541	72.183	36.2609
ENST00000306320.9_2	RETREG1	RETREG1-201	chr5:16473163-16617167	-	protein_coding	1.80829	3.50226	0.00134276	0.0265537	2.02903	0.220747	0.012686	0.000864	0.561364	2.6623	3.16375	3.45823
ENST00000415557.1_1	ACTA2	ACTA2-202	chr10:90701542-90751096	-	protein_coding	1.8061	3.49696	0.00226261	0.0349487	2.39119	0.585086	0.655769	0.190095	0.713182	5.90955	3.50847	3.63424
ENST00000548547.5_1	IGFBP6	IGFBP6-203	chr12:53491220-53496129	+	protein_coding	1.8057	3.49598	0.000777472	0.0199778	2.71304	0.907343	1.06221	0.558341	1.05313	4.40004	5.94389	6.51828
ENST00000374886.7_1	MSANTD3	MSANTD3-202	chr9:103189719-103212963	+	protein_coding	1.8056	3.49575	0.00156	0.0286825	1.95395	0.148348	0.012725	0.046525	0.28449	3.77901	3.15325	1.92999
ENST00000367604.6_2	HIVEP2	HIVEP2-203	chr6:143072615-143267502	-	protein_coding	1.80443	3.49291	0.000375758	0.0139416	1.80891	0.0044736	0.009346	0	0	1.8035	3.03137	2.80584
ENST00000202917.9_1	OAS1	OAS1-201	chr12:113344582-113357708	+	protein_coding	1.80405	3.49198	0.00328737	0.0424081	2.15088	0.346831	0.441725	0.087188	0.312299	2.09424	4.43567	4.2075
ENST00000350763.8_2	TNC	TNC-202	chr9:117782813-117880536	-	protein_coding	1.80273	3.4888	0.000184674	0.00982423	2.6746	0.87187	0.936113	0.964144	0.611658	4.58557	5.62361	6.03467
ENST00000306675.4_2	ADRA1B	ADRA1B-201	chr5:159343481-159399551	+	protein_coding	1.80095	3.4845	0.000446074	0.0152309	2.75152	0.950573	1.34834	0.762418	0.744146	5.51399	5.13185	6.64601
ENST00000244333.3_1	LYPD3	LYPD3-201	chr19:43964939-43969812	-	protein_coding	1.79983	3.4818	0.000217017	0.0106085	5.70462	3.90478	15.2674	14.5129	12.3154	59.8056	47.0554	47.5396
ENST00000222482.8_1	CPA4	CPA4-201	chr7:129932993-129964019	+	protein_coding	1.7981	3.47762	3.96576e-05	0.00486914	5.73195	3.93385	12.5828	14.5885	15.8589	52.495	51.4858	52.4705
ENST00000522226.5_1	TNIP1	TNIP1-214	chr5:150410053-150467221	-	protein_coding	1.79617	3.47296	0.00582907	0.0581226	1.79963	0.00346248	0	0	0.007226	1.98163	1.57531	4.4947
ENST00000476071.5_1	NSFL1C	NSFL1C-206	chr20:1422807-1447563	-	protein_coding	1.79426	3.46837	0.0472119	0.19053	2.66721	0.872952	0	1.74796	1.23534	2.39989	7.7073	7.65725
ENST00000394863.7_3	TGFB1I1	TGFB1I1-203	chr16:31483380-31489279	+	protein_coding	1.78379	3.44329	0.00481349	0.0519948	2.95093	1.16714	1.71142	0.968443	1.12183	4.86515	10.2958	5.9784
ENST00000442151.6_2	CD44	CD44-211	chr11:35160853-35244867	+	protein_coding	1.78375	3.44321	0.00676556	0.0632367	2.63308	0.849326	0.232075	1.06658	1.29683	7.19838	4.73998	4.07304
ENST00000640254.1_1	STAT6	STAT6-225	chr12:57492603-57502061	-	protein_coding	1.78154	3.43792	0.00962645	0.0775607	2.92521	1.14367	1.99513	1.46884	0.458586	9.36455	5.52883	5.47652
ENST00000287156.8_1	UBE2L6	UBE2L6-201	chr11:57319135-57335280	-	protein_coding	1.78104	3.43674	0.000613378	0.0176064	5.95695	4.17591	19.2159	19.0353	13.5793	69.6506	55.6732	58.8649
ENST00000276141.10_1	SYTL4	SYTL4-202	chrX:99929491-99986522	-	protein_coding	1.77813	3.42982	0.000693348	0.0187322	1.77813	0	0	0	0	1.9322	3.44072	2.0986
ENST00000392351.7_1	HOMER3	HOMER3-202	chr19:19040012-19052023	-	protein_coding	1.77793	3.42934	0.000338173	0.0132214	4.71271	2.93478	6.24713	7.60126	6.17197	27.8447	27.5756	20.8745
ENST00000524608.5_1	CYB5R2	CYB5R2-203	chr11:7690436-7698453	-	protein_coding	1.77755	3.42844	5.42777e-05	0.00563673	1.77755	0	0	0	0	2.16338	2.92396	2.24648
ENST00000361866.7_1	COL6A1	COL6A1-201	chr21:47401651-47424964	+	protein_coding	1.77631	3.42548	0.00556446	0.0565135	4.67409	2.89779	7.5527	7.65716	4.59093	34.9881	19.2532	21.8283
ENST00000629643.2_1	ADARB1	ADARB1-214	chr21:46554711-46646474	+	protein_coding	1.77497	3.42231	0.000237402	0.0111584	2.77246	0.997487	0.842945	0.854281	1.3288	6.15058	6.37563	5.04838
ENST00000316660.6_1	PMAIP1	PMAIP1-202	chr18:57567180-57571538	+	protein_coding	1.77398	3.41995	0.00469838	0.0514034	5.04715	3.27318	11.1208	5.77596	10.002	40.5591	30.3073	26.7793
ENST00000589768.5_1	CYTH1	CYTH1-211	chr17:76694351-76732972	-	protein_coding	1.77332	3.41841	0.000118394	0.00794558	3.4005	1.62718	1.93966	2.01825	2.32228	10.2535	8.11671	10.4772
ENST00000361474.5_2	NRG2	NRG2-205	chr5:139227260-139422879	-	protein_coding	1.7728	3.41717	0.00140339	0.0272122	1.77865	0.00585046	0	0.01224	0	3.40735	2.55597	1.5772
ENST00000539042.3_1	DDAH1	DDAH1-205	chr1:85784169-85930827	-	protein_coding	1.7656	3.40016	0.0326722	0.153841	1.85243	0.0868229	0.032855	0.10986	0.044964	3.0917	0.769483	5.50367
ENST00000264930.9_2	SLC12A7	SLC12A7-201	chr5:1050491-1112150	-	protein_coding	1.76305	3.39415	6.71008e-05	0.00614288	5.16175	3.3987	9.52851	10.3418	8.82378	39.1635	32.5559	33.0346
ENST00000347703.7_1	CDCA7	CDCA7-202	chr2:174219548-174233632	+	protein_coding	1.76246	3.39277	0.04302	0.180043	3.70808	1.94561	2.94671	1.18828	5.61796	9.98217	21.1446	8.17847
ENST00000309195.9_3	PTGR1	PTGR1-201	chr9:114325247-114361687	-	protein_coding	1.75836	3.38313	0.00487438	0.0523694	5.29354	3.53518	10.3292	7.25125	15.6673	43.5738	38.1889	33.5382
ENST00000301200.2_1	CDC42EP5	CDC42EP5-201	chr19:54976210-54984411	-	protein_coding	1.75727	3.38058	9.73022e-05	0.00736749	1.95042	0.193151	0.178693	0.087527	0.165715	3.43631	2.4495	2.7725
ENST00000428313.5_1	C9orf3	C9orf3-206	chr9:97522720-97849441	+	protein_coding	1.75626	3.37822	0.0116055	0.086405	2.11388	0.357616	0	1.10358	0	2.41241	4.09258	3.66685
ENST00000341469.6_1	TRIM14	TRIM14-201	chr9:100846637-100881480	-	protein_coding	1.75585	3.37726	6.96945e-05	0.00627108	4.42973	2.67388	4.71386	5.74305	5.74474	22.5889	19.4642	19.7368
ENST00000406567.7_2	PREB	PREB-202	chr2:27353643-27357480	-	protein_coding	1.75504	3.37535	0.0241317	0.130099	3.07741	1.32237	1.05042	1.85122	1.67515	15.2567	4.77931	5.40128
ENST00000393880.5_1	NKIRAS2	NKIRAS2-204	chr17:40172115-40176792	+	protein_coding	1.75456	3.37423	0.0224948	0.12495	2.37268	0.618119	0.801924	0.310266	0.531515	3.30428	2.31903	8.72365
ENST00000242776.8_1	DDX39A	DDX39A-201	chr19:14519663-14530179	-	protein_coding	1.75402	3.37297	0.000519033	0.0163809	5.84281	4.08879	17.1527	13.4127	17.8302	66.3503	54.6168	49.4702
ENST00000444636.5_1	SP140L	SP140L-204	chr2:231191899-231265339	+	protein_coding	1.7536	3.37199	0.00225243	0.0348735	2.84081	1.08721	0.844701	1.45564	1.11719	7.72305	4.28643	6.97403
ENST00000366597.5_1	GNG4	GNG4-201	chr1:235714132-235758779	-	protein_coding	1.75307	3.37075	0.000695523	0.018762	1.98578	0.232709	0	0.476945	0.098481	3.39107	2.79109	2.73253
ENST00000311160.13_1	TNS3	TNS3-201	chr7:47314752-47621742	-	protein_coding	1.75258	3.3696	0.0211457	0.120829	4.91424	3.16166	3.64608	10.7158	12.1644	29.107	28.374	30.0004
ENST00000407796.6_1	AKT1	AKT1-203	chr14:105235686-105262016	-	protein_coding	1.75212	3.36852	3.22748e-05	0.00445382	3.34903	1.59691	2.25378	1.93918	1.89427	8.75702	10.1667	8.71021
ENST00000355585.8_2	SYNJ2	SYNJ2-201	chr6:158402919-158520208	+	protein_coding	1.74724	3.35715	0.000428938	0.0149396	3.64027	1.89303	2.57034	2.20378	3.47924	10.2591	11.671	12.5887
ENST00000313005.10_1	BACE1	BACE1-201	chr11:117155923-117186972	-	protein_coding	1.7413	3.34336	1.44678e-07	0.000345569	2.21916	0.477864	0.382446	0.417237	0.37868	3.71364	3.54381	3.71333
ENST00000373580.7_1	OLFML2A	OLFML2A-203	chr9:127539550-127577157	+	protein_coding	1.74071	3.34199	8.07073e-05	0.00667875	4.42142	2.68071	6.02986	5.59619	4.68441	22.1193	19.6481	19.6103
ENST00000549206.5_1	SOCS2	SOCS2-207	chr12:93964175-93969950	+	protein_coding	1.74044	3.34136	0.0305574	0.14796	1.74044	0	0	0	0	3.90876	3.74703	0.600943
ENST00000310325.9_1	CTSF	CTSF-201	chr11:66330934-66336067	-	protein_coding	1.7387	3.33735	3.52411e-06	0.00187056	3.86998	2.13128	3.32215	3.66578	3.16979	13.744	13.5544	13.5658
ENST00000228027.11_3	DGAT2	DGAT2-201	chr11:75479777-75512579	+	protein_coding	1.73807	3.33588	0.00193007	0.0320518	2.72481	0.986743	1.26248	0.501397	1.29107	4.59792	6.68083	5.71913
ENST00000380872.8_2	AKR1C1	AKR1C1-202	chr10:5005445-5025475	+	protein_coding	1.73691	3.3332	0.00132186	0.0263512	3.14902	1.41212	1.36472	2.41477	1.33413	7.02863	7.29158	9.48508
ENST00000306072.9_1	ISG20	ISG20-201	chr15:89181974-89199714	+	protein_coding	1.73629	3.33177	0.00931418	0.0761112	3.12136	1.38507	3.04217	1.51525	0.752461	8.96584	7.85679	6.46584
ENST00000394110.7_3	PPP2R5D	PPP2R5D-202	chr6:42952291-42980080	+	protein_coding	1.73536	3.32962	0.0289661	0.143636	2.92261	1.18726	2.4403	1.32411	0.47689	3.73542	6.76123	10.8603
ENST00000376926.8_1	MAP3K14	MAP3K14-202	chr17:43340495-43368342	-	protein_coding	1.73482	3.32838	0.0119436	0.0877044	3.06962	1.3348	0.849563	1.03802	3.2576	8.15707	6.16201	8.02295
ENST00000254958.9_1	JAG1	JAG1-201	chr20:10618332-10654755	-	protein_coding	1.73278	3.32367	3.25291e-05	0.00445382	2.97978	1.247	1.23562	1.44414	1.44699	6.39091	7.70123	6.63361
ENST00000403729.6_1	ANTXR2	ANTXR2-203	chr4:80822303-80994240	-	protein_coding	1.73239	3.32278	3.67795e-05	0.00470181	2.32375	0.591359	0.484912	0.527086	0.508296	3.46271	4.4439	4.16471
ENST00000398006.6_1	ALG9	ALG9-201	chr11:111657008-111742024	-	protein_coding	1.73062	3.31872	0.0113251	0.0849796	2.13323	0.402607	0.055713	1.08914	0.047316	2.45723	4.67661	3.30212
ENST00000433892.6_1	CD44	CD44-209	chr11:35160735-35251574	+	protein_coding	1.73032	3.31801	0.0216788	0.122387	4.37965	2.64934	3.8827	10.3465	3.45723	24.2397	14.9063	21.4683
ENST00000326427.10_1	ITM2C	ITM2C-202	chr2:231729615-231743962	+	protein_coding	1.72845	3.31372	0.00271051	0.0383234	6.60894	4.88049	32.1784	35.9833	19.8286	105.241	93.1907	91.9321
ENST00000395183.6_1	ARHGAP24	ARHGAP24-202	chr4:86699859-86922376	+	protein_coding	1.72503	3.30587	9.21638e-05	0.00717299	1.72503	0	0	0	0	1.84393	2.58745	2.54122
ENST00000369800.5_1	NEURL1B	NEURL1B-201	chr5:172068269-172118543	+	protein_coding	1.72485	3.30546	3.21587e-06	0.00183682	2.90793	1.18308	1.32945	1.17513	1.3104	6.63018	6.74195	6.15712
ENST00000513223.2_1	SLC12A7	SLC12A7-204	chr5:1057643-1075549	-	protein_coding	1.72421	3.30399	0.045481	0.186568	2.60274	0.878527	2.89135	0.212769	0.316771	6.29926	6.24221	3.2399
ENST00000395060.5_1	CLIP2	CLIP2-203	chr7:73731877-73818178	+	protein_coding	1.72414	3.30383	2.39041e-06	0.00155579	1.72414	0	0	0	0	2.13261	2.31178	2.47606
ENST00000251287.2_1	HCN2	HCN2-201	chr19:589893-617159	+	protein_coding	1.72225	3.2995	0.000500178	0.0161389	2.51974	0.797494	0.52119	0.995018	0.730128	5.7912	4.16309	4.37896
ENST00000392322.7_2	STAT1	STAT1-202	chr2:191840263-191878894	-	protein_coding	1.72191	3.29874	0.00566571	0.0571882	3.57919	1.85727	4.38247	1.50993	2.52079	10.8675	10.9384	11.051
ENST00000349112.7_1	PDE9A	PDE9A-205	chr21:44073923-44195619	+	protein_coding	1.72061	3.29576	4.26601e-05	0.00505819	1.72061	0	0	0	0	2.21811	2.70504	2.00243
ENST00000366601.7_4	TBCE	TBCE-201	chr1:235530675-235612283	+	protein_coding	1.71795	3.28969	8.88512e-05	0.00704216	3.99945	2.2815	3.45284	4.51746	3.67756	14.8343	14.1013	16.1098
ENST00000330927.4_1	EVI2B	EVI2B-201	chr17:29630784-29641130	-	protein_coding	1.71579	3.28476	1.21251e-05	0.00305924	1.98056	0.264769	0.190644	0.191078	0.222892	2.86714	3.29411	2.70134
ENST00000437600.8_1	CUX1	CUX1-206	chr7:101459184-101927249	+	protein_coding	1.71308	3.2786	0.00927574	0.0759815	1.99958	0.286499	0.359826	0.134693	0.175907	4.45194	1.45859	3.77049
ENST00000369512.2_1	NGF	NGF-201	chr1:115828539-115880857	-	protein_coding	1.71292	3.27823	1.73334e-05	0.00345471	1.8108	0.0978787	0	0.073453	0.141853	2.30235	2.58466	2.64788
ENST00000296181.8_1	ITGB5	ITGB5-201	chr3:124480795-124606144	-	protein_coding	1.71211	3.27639	4.65241e-05	0.00527087	5.45824	3.74613	13.7995	11.3938	12.1718	44.4746	39.9635	44.6161
ENST00000514554.5_1	TGFBI	TGFBI-213	chr5:135385205-135399507	+	protein_coding	1.70972	3.27097	0.000207981	0.0104185	2.96915	1.25943	1.59938	1.43363	1.16899	7.61696	7.25186	5.75312
ENST00000335698.4_1	ATP5C1	ATP5C1-201	chr10:7830140-7849778	+	protein_coding	1.7066	3.26391	0.00178933	0.0309111	5.47457	3.76797	16.6879	10.3678	11.5738	46.0774	36.412	48.9125
ENST00000329235.6_1	AP1S2	AP1S2-201	chrX:15843929-15873054	-	protein_coding	1.705	3.26029	0.000237777	0.0111584	5.03755	3.33255	9.23789	8.54711	9.4594	26.4039	34.6507	35.2641
ENST00000449285.6_1	ZNF185	ZNF185-209	chrX:152082986-152142024	+	protein_coding	1.70436	3.25885	0.0124063	0.0896733	2.19978	0.495416	1.22233	0.005859	0.253312	2.4939	4.34992	4.18727
ENST00000535144.5_1	MAN1B1	MAN1B1-207	chr9:139981532-140002594	+	protein_coding	1.7024	3.25442	0.00042335	0.014811	4.4333	2.7309	5.31995	6.64887	5.05254	17.9355	20.1588	24.171
ENST00000309415.7_1	SH3RF3	SH3RF3-201	chr2:109745804-110262209	+	protein_coding	1.70226	3.25411	0.00010875	0.00776233	2.7349	1.03264	1.28943	0.983529	0.885406	6.05043	5.9633	5.00945
ENST00000409988.7_1	SPATS2L	SPATS2L-209	chr2:201170874-201343252	+	protein_coding	1.70107	3.25142	0.0207682	0.119411	4.51185	2.81078	8.95864	8.0599	2.8288	18.478	21.5923	25.9836
ENST00000395833.7_1	LMO2	LMO2-202	chr11:33880122-33891362	-	protein_coding	1.69729	3.24291	0.000112996	0.00780541	1.77257	0.0752854	0	0.169471	0	2.32783	2.13891	2.81817
ENST00000324109.8_1	DNMBP	DNMBP-201	chr10:101635334-101769676	-	protein_coding	1.69556	3.23903	0.00734322	0.0663465	3.02555	1.32999	1.70848	1.59149	1.26374	5.18343	5.82921	11.7863
ENST00000392055.7_1	PID1	PID1-203	chr2:229888711-230136001	-	protein_coding	1.69488	3.23751	0.00015089	0.00871881	1.73277	0.0378895	0	0.081976	0	2.02233	2.11992	2.89374
ENST00000239223.3_1	DUSP1	DUSP1-201	chr5:172195093-172198198	-	protein_coding	1.69323	3.2338	0.000539024	0.0166006	5.98696	4.29373	19.8759	21.7811	14.8637	66.9705	58.1933	62.4121
ENST00000369172.8_1	FAM204A	FAM204A-202	chr10:120070258-120101832	-	protein_coding	1.69204	3.23113	0.0295503	0.145217	3.60372	1.91168	1.94642	6.42979	1.43303	9.36726	12.4232	11.911
ENST00000302190.8_1	SDC2	SDC2-201	chr8:97505579-97624008	+	protein_coding	1.6876	3.2212	8.47829e-05	0.00689655	3.48136	1.79376	2.69094	2.53846	2.19135	8.9506	10.8963	10.7685
ENST00000304842.5_1	TPST1	TPST1-201	chr7:65670186-65825430	+	protein_coding	1.68653	3.21881	0.000132619	0.00830614	4.23449	2.54797	5.31671	4.81603	4.4441	15.5955	18.1443	19.9942
ENST00000388813.9_1	ADGRG1	ADGRG1-201	chr16:57662467-57698928	+	protein_coding	1.68585	3.21731	0.013799	0.0950267	2.44358	0.757727	0	0.999613	1.41741	4.8844	4.85552	3.67204
ENST00000377103.2_1	THBD	THBD-201	chr20:23026270-23030378	-	protein_coding	1.68481	3.21497	8.86245e-07	0.000960792	1.97905	0.294244	0.266716	0.185292	0.228072	2.91217	2.87675	3.03994
ENST00000295956.8_1	FLNB	FLNB-201	chr3:57994127-58157978	+	protein_coding	1.68463	3.21458	0.0392376	0.170756	4.01926	2.33463	5.04369	1.75418	6.71063	21.86	9.45924	16.8313
ENST00000264350.7_1	HERC5	HERC5-201	chr4:89378268-89427314	+	protein_coding	1.68439	3.21404	0.000251874	0.0115853	3.25057	1.56618	2.00318	2.03024	1.8533	6.98291	9.96092	8.85259
ENST00000265087.8_1	STC2	STC2-201	chr5:172741716-172756506	-	protein_coding	1.68425	3.21373	0.00137866	0.0269416	6.03345	4.34921	24.8721	20.0139	14.5735	64.2024	65.4161	63.8957
ENST00000602479.5_1	UBE2E3	UBE2E3-206	chr2:181845103-181925537	+	protein_coding	1.68011	3.20453	0.00443168	0.0499295	2.02185	0.341738	0.19306	0.343691	0.269575	4.84007	2.88664	1.95067
ENST00000409465.5_2	STAT1	STAT1-204	chr2:191835017-191878681	-	protein_coding	1.67972	3.20366	0.0247154	0.131745	3.45619	1.77647	3.64284	1.95949	1.92624	13.5444	13.9385	5.08479
ENST00000268150.12_2	MFGE8	MFGE8-201	chr15:89441945-89456642	-	protein_coding	1.6778	3.19939	0.00998824	0.0790446	4.12294	2.44515	5.95778	6.01601	2.30846	17.83	15.4023	16.1251
ENST00000242209.8_1	FKBP9	FKBP9-201	chr7:32997017-33046543	+	protein_coding	1.67746	3.19864	0.00345718	0.043565	3.5304	1.85294	3.68938	2.97915	1.52618	10.6178	9.90261	11.179
ENST00000193403.10_4	ACTN1	ACTN1-201	chr14:69340860-69446157	-	protein_coding	1.67695	3.19751	0.0190293	0.113502	6.71771	5.04076	53.3449	19.1148	31.6275	128.444	91.0811	96.8233
ENST00000254436.7_1	TRIM21	TRIM21-201	chr11:4406132-4414926	-	protein_coding	1.67644	3.19638	2.03255e-05	0.00369231	5.00905	3.33261	8.95583	9.61895	8.67141	33.962	30.2701	29.542
ENST00000394833.6_1	SLC39A8	SLC39A8-202	chr4:103182823-103266296	-	protein_coding	1.67607	3.19556	0.0372223	0.166041	2.74092	1.06485	0.849923	1.859	0.730978	5.4054	2.76872	11.3754
ENST00000552819.5_1	PCBP2	PCBP2-223	chr12:53848518-53873608	+	protein_coding	1.67536	3.19399	0.000828847	0.0207181	4.86193	3.18657	8.7691	6.39833	9.44163	25.4033	26.7423	32.5704
ENST00000445155.5_3	GSTO1	GSTO1-204	chr10:106014744-106027123	+	protein_coding	1.67353	3.18994	0.00772693	0.068379	4.4728	2.79927	4.21185	6.31935	7.84163	30.2959	18.9687	16.5189
ENST00000358664.8_1	MAX	MAX-205	chr14:65542262-65569188	-	protein_coding	1.67174	3.186	0.0462012	0.18813	4.55011	2.87837	15.1004	3.192	4.8907	23.1792	23.5947	20.6211
ENST00000312210.9_1	MINDY1	MINDY1-201	chr1:150969025-150979333	-	protein_coding	1.66909	3.18013	3.22059e-07	0.000620259	1.66909	0	0	0	0	2.28509	2.09207	2.16621
ENST00000503216.5_1	PRELID1	PRELID1-203	chr5:176730822-176733950	+	protein_coding	1.66901	3.17996	0.0224389	0.124788	5.08875	3.41974	6.17201	14.9338	9.72436	45.0103	21.074	37.8029
ENST00000290354.5_1	CBR3	CBR3-201	chr21:37507210-37518864	+	protein_coding	1.6676	3.17686	0.000241889	0.0112887	5.22462	3.55702	10.7904	11.0161	10.5085	42.9688	30.9448	36.2187
ENST00000382280.7_1	ZG16B	ZG16B-201	chr16:2880170-2882285	+	protein_coding	1.66669	3.17485	0.000556298	0.0168389	2.43311	0.766426	0.945109	0.396459	0.812089	4.20833	4.01796	5.02689
ENST00000296238.3_1	CAMK2N2	CAMK2N2-201	chr3:183977001-183979251	-	protein_coding	1.66466	3.17039	0.000122075	0.00808734	2.90033	1.23567	1.45409	1.23301	1.38307	7.60749	5.76248	6.1495
ENST00000334668.8_1	HLA-F	HLA-F-217	chr6:29691117-29694302	+	protein_coding	1.66422	3.16942	0.00776545	0.0685213	2.20974	0.545518	0.383163	0.664706	0.350332	5.18535	1.98086	4.36892
ENST00000327367.8_1	SMAD3	SMAD3-201	chr15:67358183-67487533	+	protein_coding	1.6638	3.16849	1.71623e-05	0.00345471	5.10982	3.44603	9.69186	9.58678	10.4355	30.8507	34.5491	35.365
ENST00000458358.5_1	ITGA6	ITGA6-207	chr2:173292517-173368980	+	protein_coding	1.6622	3.16499	0.0330924	0.154917	1.99933	0.337125	0	1.00213	0.006842	2.48956	5.8219	1.6847
ENST00000368956.6_1	DMBT1	DMBT1-206	chr10:124320181-124403252	+	protein_coding	1.65995	3.16006	1.26207e-06	0.0011369	1.68465	0.0246974	0.02871	0	0.023319	2.35402	2.09813	2.19687
ENST00000287773.5_1	TMEM171	TMEM171-201	chr5:72416396-72427636	+	protein_coding	1.65851	3.1569	0.00011283	0.00780541	2.59369	0.935187	0.686588	1.18755	0.89492	5.18995	4.96514	4.95704
ENST00000398519.9_1	CSNK1D	CSNK1D-204	chr17:80197603-80231304	-	protein_coding	1.6573	3.15426	0.000625347	0.0178281	1.6573	0	0	0	0	2.83269	1.54902	2.2123
ENST00000374859.2_1	PSMB9	PSMB9-207	chr6:32821938-32827362	+	protein_coding	1.65603	3.15147	0.000132617	0.00830614	6.30784	4.65181	23.6059	26.8487	22.1826	87.9531	73.1755	74.3572
ENST00000259365.8_1	TMOD1	TMOD1-201	chr9:100263921-100364030	+	protein_coding	1.65571	3.15079	0.00056151	0.0168897	3.45141	1.7957	3.27428	2.35313	1.91988	10.5558	9.69861	9.58789
ENST00000618562.1_1	VEGFC	VEGFC-202	chr4:177604689-177713881	-	protein_coding	1.65396	3.14696	4.16428e-05	0.00499324	4.63795	2.984	7.13403	7.50068	6.16241	22.8477	23.583	25.3274
ENST00000395851.5_1	NCOR1	NCOR1-204	chr17:15934718-16097927	-	protein_coding	1.65366	3.14632	0.00507375	0.0535803	2.68326	1.02959	1.15514	0.442503	1.73666	4.82224	6.62113	4.97189
ENST00000538442.5_2	MICB	MICB-204	chr6:31462658-31478900	+	protein_coding	1.65359	3.14616	0.00518142	0.0541299	4.3378	2.68421	6.58577	3.37947	6.99205	22.3791	17.1055	18.5337
ENST00000353334.10_1	CD74	CD74-202	chr5:149781233-149792492	-	protein_coding	1.65348	3.14591	0.00190667	0.0318587	1.82021	0.166739	0	0.00899	0.401824	3.41129	2.09054	2.23011
ENST00000262052.9_1	SLC11A2	SLC11A2-202	chr12:51379775-51420167	-	protein_coding	1.65318	3.14526	0.0450992	0.185625	2.76931	1.11612	0.819186	0.210834	3.62379	5.9001	6.19464	5.38362
ENST00000345008.6_1	LYPD1	LYPD1-201	chr2:133403360-133429152	-	protein_coding	1.6522	3.14312	0.00487996	0.0523865	2.43706	0.784864	1.08091	1.08634	0.178053	5.25269	4.04781	4.03169
ENST00000216446.8_1	PLEK2	PLEK2-201	chr14:67853700-67878917	-	protein_coding	1.65145	3.14149	1.26431e-05	0.00314868	5.31012	3.65868	11.6013	12.0374	11.2605	41.5015	38.7011	36.0094
ENST00000504405.5_1	ABL2	ABL2-206	chr1:179076853-179112179	-	protein_coding	1.65023	3.13883	0.000278084	0.0121219	1.65023	0	0	0	0	1.99879	2.77058	1.73494
ENST00000592993.1_1	PPP1R12C	PPP1R12C-209	chr19:55602784-55628781	-	protein_coding	1.64992	3.13816	0.039615	0.171643	3.61008	1.96016	1.89014	5.89061	1.9582	16.1005	6.48089	13.2321
ENST00000327773.6_1	GAS6	GAS6-201	chr13:114523531-114567040	-	protein_coding	1.64825	3.13453	0.000130266	0.00828717	5.56558	3.91733	14.8707	14.9623	12.6149	52.1465	44.6378	42.7946
ENST00000463836.1_2	RPL22L1	RPL22L1-202	chr3:170584057-170587984	-	protein_coding	1.64771	3.13337	0.000128972	0.00827757	7.02849	5.38078	38.4633	47.2805	36.963	128.389	135.669	124.833
ENST00000264346.11_1	HERC6	HERC6-201	chr4:89300015-89364263	+	protein_coding	1.64629	3.13028	2.73688e-05	0.00413269	3.48921	1.84292	2.53397	2.38251	2.86203	9.86091	11.0618	9.80915
ENST00000452755.6_2	SPOCD1	SPOCD1-203	chr1:32256078-32264440	-	protein_coding	1.64339	3.12398	0.00167027	0.029823	1.64339	0	0	0	0	2.48673	2.77548	1.31598
ENST00000373292.8_2	HDLBP	HDLBP-202	chr2:242168639-242202207	-	protein_coding	1.64259	3.12227	0.00240028	0.03603	4.93101	3.28842	8.26754	10.6432	7.6437	22.1854	35.8086	32.2647
ENST00000505236.1_1	RELB	RELB-202	chr19:45504719-45541417	+	protein_coding	1.64259	3.12225	0.000510539	0.0162391	3.75311	2.11053	2.46344	3.8338	3.81061	12.6738	12.1439	12.6391
ENST00000319211.4_1	F2R	F2R-201	chr5:76011868-76031606	+	protein_coding	1.64252	3.1221	0.000762779	0.0198025	5.22053	3.57802	10.0346	11.4868	11.3613	29.1303	44.0392	37.1959
ENST00000281932.5_1	GPATCH11	GPATCH11-201	chr2:37311661-37326387	+	protein_coding	1.64162	3.12016	0.00984084	0.0783629	1.94844	0.306819	0	0	0.892713	3.07248	2.04848	3.63099
ENST00000360943.9_1	UBE2Z	UBE2Z-201	chr17:46985731-47006418	+	protein_coding	1.64091	3.11863	0.00113848	0.0243786	4.49982	2.8589	6.66227	7.0635	5.1797	26.0344	17.5245	22.1247
ENST00000381187.8_1	CD99	CD99-204	chrX:2609317-2659142	+	protein_coding	1.64055	3.11785	0.0126414	0.0904401	4.80869	3.16814	9.76162	9.67325	5.32329	32.2759	33.9963	17.903
ENST00000355610.8_1	MORC4	MORC4-202	chrX:106183964-106243474	-	protein_coding	1.63858	3.11358	0.00334119	0.0428318	3.01626	1.37768	2.23731	0.845451	1.93687	6.34331	7.86241	7.13784
ENST00000471698.5_1	NFKB2	NFKB2-206	chr10:104155450-104156542	+	protein_coding	1.63752	3.1113	0.0024237	0.0361819	3.30346	1.66594	1.33866	3.00221	2.41375	9.72689	8.89313	8.06812
ENST00000332512.7_1	RIPK4	RIPK4-201	chr21:43159529-43187266	-	protein_coding	1.63546	3.10686	0.000137348	0.00838673	5.09075	3.45529	10.6608	9.74752	9.52943	37.9736	29.369	32.4353
ENST00000331803.8_1	UPP1	UPP1-201	chr7:48128241-48148330	+	protein_coding	1.6345	3.10481	0.000316017	0.0127739	1.91837	0.283864	0.127173	0.313061	0.219212	2.95345	2.19417	3.27686
ENST00000485435.6_1	SURF4	SURF4-206	chr9:136229744-136242970	-	protein_coding	1.6339	3.1035	0.0458616	0.187463	4.13112	2.49723	1.63125	8.18235	6.4491	18.1159	18.0484	13.7748
ENST00000593475.5_2	GRIPAP1	GRIPAP1-207	chrX:48830134-48858645	-	protein_coding	1.63152	3.0984	0.0459228	0.187619	2.07643	0.444906	1.52226	0	0	1.6559	3.56273	5.19109
ENST00000392219.6_1	FXYD5	FXYD5-204	chr19:35645646-35660786	+	protein_coding	1.63148	3.09831	0.0112567	0.0847127	6.54952	4.91804	36.8595	34.8228	19.3751	96.8711	119.472	68.7055
ENST00000264832.7_1	ICAM1	ICAM1-201	chr19:10381511-10397291	+	protein_coding	1.62915	3.09332	3.43296e-05	0.00456697	5.27387	3.64471	11.5692	11.5142	11.4392	42.2166	35.4738	35.7406
ENST00000416810.6_2	CCDC32	CCDC32-202	chr15:40845303-40857256	-	protein_coding	1.6285	3.09191	0.0104894	0.0812598	3.54786	1.91937	2.63788	1.75914	4.39184	13.9695	7.78915	11.1587
ENST00000340852.9_2	HM13	HM13-202	chr20:30102231-30157370	+	protein_coding	1.62841	3.09172	0.000110749	0.00780541	4.02415	2.39574	4.05146	4.34161	4.40105	13.2962	17.3049	15.4581
ENST00000544785.1_1	BAD	BAD-207	chr11:64037473-64051841	-	protein_coding	1.62838	3.09166	0.0288124	0.143198	3.44959	1.82121	1.01258	2.80161	4.76762	7.21957	11.2981	11.9005
ENST00000337755.9_1	MGAT4B	MGAT4B-202	chr5:179224597-179229998	-	protein_coding	1.62285	3.07982	0.00173439	0.0304608	3.68787	2.06502	3.53496	2.27816	3.92831	13.0336	9.85926	13.0445
ENST00000371475.8_3	NSMF	NSMF-206	chr9:140342684-140353786	-	protein_coding	1.62206	3.07813	0.000136163	0.00837133	1.62206	0	0	0	0	2.59683	1.88473	1.81085
ENST00000415782.1_2	LAMB3	LAMB3-204	chr1:209807792-209824739	-	protein_coding	1.62116	3.07623	0.000279495	0.0121219	2.59608	0.974921	1.10874	1.10069	0.714179	5.01859	5.77407	4.42189
ENST00000638458.1_1	SRPX2	SRPX2-204	chrX:99901320-99921881	+	protein_coding	1.62059	3.075	0.0287794	0.143115	1.7449	0.124316	0	0.064525	0.216501	2.91567	0.775838	4.41495
ENST00000566454.5_1	SLC7A6	SLC7A6-209	chr16:68298463-68335722	+	protein_coding	1.61921	3.07206	0.0152295	0.100196	3.05755	1.43834	1.60784	1.87647	1.65345	8.80953	3.87561	11.066
ENST00000264956.10_2	EVC	EVC-201	chr4:5712924-5816032	+	protein_coding	1.61851	3.07059	6.84416e-05	0.00620081	2.15514	0.536621	0.498415	0.563012	0.303235	3.76637	3.39319	3.22
ENST00000503614.5_3	PDK2	PDK2-204	chr17:48172649-48186083	+	protein_coding	1.61709	3.06756	0.048376	0.193	1.61709	0	0	0	0	2.24653	4.9416	0.496432
ENST00000200453.5_2	PPP1R15A	PPP1R15A-201	chr19:49375649-49379314	+	protein_coding	1.61706	3.06749	4.82561e-05	0.00531371	5.04131	3.42425	10.7253	9.21885	9.32469	34.3579	29.7296	31.8632
ENST00000252486.8_1	APOE	APOE-201	chr19:45409011-45412650	+	protein_coding	1.61694	3.06724	0.000217119	0.0106085	2.85964	1.24269	1.16464	1.62354	1.33341	7.3001	5.68078	5.89602
ENST00000311565.4_1	PPARD	PPARD-201	chr6:35310391-35395955	+	protein_coding	1.61597	3.06518	2.04781e-05	0.00369789	1.66949	0.0535127	0	0.068991	0.045569	2.3794	1.91917	2.26285
ENST00000347936.6_2	SLC22A18	SLC22A18-202	chr11:2920951-2946476	+	protein_coding	1.61412	3.06125	0.000384922	0.0141546	2.75996	1.14583	1.51858	1.18314	0.970393	5.92202	4.91995	6.58467
ENST00000282111.3_1	TCF7L1	TCF7L1-201	chr2:85360533-85537511	+	protein_coding	1.61366	3.06027	4.77435e-05	0.00529289	2.80548	1.19183	1.50449	1.11583	1.24971	6.46396	5.85893	5.6739
ENST00000262494.12_3	GNAO1	GNAO1-202	chr16:56225695-56382111	+	protein_coding	1.61224	3.05726	8.01921e-05	0.00665709	2.50928	0.897042	0.693386	1.11184	0.805894	4.90124	4.58502	4.59937
ENST00000431540.7_1	CDH13	CDH13-203	chr16:82660575-83214699	+	protein_coding	1.61025	3.05305	0.0222709	0.124182	3.39164	1.78139	1.43025	2.23894	4.1606	6.1105	9.83855	13.9997
ENST00000258534.12_1	DRAM1	DRAM1-201	chr12:102271129-102317401	+	protein_coding	1.60496	3.04188	0.000535672	0.0165871	5.04367	3.43871	9.26452	9.60043	10.7166	25.9278	36.4079	34.6225
ENST00000204961.4_1	EFNB1	EFNB1-201	chrX:68048840-68061990	+	protein_coding	1.60416	3.04019	3.32017e-05	0.00446658	4.83307	3.22891	7.99717	9.053	8.11156	29.8652	25.8823	26.9101
ENST00000371694.7_1	AGPAT2	AGPAT2-201	chr9:139567595-139581850	-	protein_coding	1.60352	3.03884	0.00210562	0.0335494	4.0385	2.43498	4.68306	3.16056	5.68766	15.1442	13.6308	17.7866
ENST00000361311.4_1	CLSTN1	CLSTN1-201	chr1:9789086-9884042	-	protein_coding	1.60244	3.03656	2.53023e-05	0.00408602	4.95395	3.35151	8.86335	9.96188	8.83579	30.6812	27.9022	31.5187
ENST00000355280.10_1	MINK1	MINK1-202	chr17:4736683-4801348	+	protein_coding	1.60199	3.03562	0.00897669	0.0747427	3.81155	2.20956	3.00877	5.3744	2.87241	13.36	9.35193	17.6209
ENST00000306621.7_1	CXCL11	CXCL11-201	chr4:76954835-76957350	-	protein_coding	1.60027	3.03201	0.000232254	0.0110248	1.66487	0.0645923	0.059374	0.079651	0	1.67487	2.4959	2.40928
ENST00000476832.1_1	ALG2	ALG2-203	chr9:101979649-101984238	-	protein_coding	1.59907	3.02948	0.00898572	0.0747427	4.01895	2.41988	3.09127	3.4598	7.3983	15.6401	13.5695	16.5739
ENST00000172229.7_1	NGFR	NGFR-201	chr17:47572655-47592379	+	protein_coding	1.59895	3.02924	4.48175e-05	0.00518738	1.96649	0.367534	0.303032	0.344804	0.225469	3.32858	2.67627	2.75114
ENST00000438272.2_1	ULBP3	ULBP3-202	chr6:150385743-150390202	-	protein_coding	1.5975	3.02618	0.000246598	0.0114481	3.61677	2.01927	2.76074	3.19931	3.21826	10.5149	13.4178	10.1202
ENST00000496703.1_1	ITGB5	ITGB5-210	chr3:124515438-124560398	-	protein_coding	1.59476	3.02045	0.0169497	0.106184	2.74504	1.15028	0.670639	2.40739	0.920884	8.46798	4.2948	5.01052
ENST00000446361.7_1	MAPT	MAPT-209	chr17:43972040-44105700	+	protein_coding	1.59472	3.02035	0.00189808	0.0318249	2.55827	0.963554	1.37374	1.07168	0.508068	5.71769	4.26654	4.77569
ENST00000356660.8_1	BDNF	BDNF-202	chr11:27676440-27722035	-	protein_coding	1.58981	3.01009	0.00107031	0.0235424	3.15642	1.56662	1.89792	1.71275	2.30598	6.15646	8.30456	9.64483
ENST00000423218.6_2	ITGA11	ITGA11-202	chr15:68588871-68724501	-	protein_coding	1.588	3.00632	2.82738e-05	0.00416557	1.61806	0.0300603	0.037266	0.026259	0	2.38445	1.98558	1.86243
ENST00000189444.10_1	NFKB2	NFKB2-201	chr10:104155463-104162281	+	protein_coding	1.58502	3.00011	0.0115721	0.0862663	4.42446	2.83945	3.98171	8.48905	6.75664	23.7659	14.5872	24.6486
ENST00000302351.8_1	ENC1	ENC1-201	chr5:73923231-73937249	-	protein_coding	1.58346	2.99687	0.00845488	0.0721479	2.90882	1.32536	0.897908	1.66462	2.11177	9.51553	5.85433	4.87662
ENST00000319397.6_1	ETS1	ETS1-201	chr11:128331661-128392199	-	protein_coding	1.58329	2.99653	0.00964957	0.0776755	3.92606	2.34277	4.40244	3.08685	4.91228	10.1471	12.9581	21.5736
ENST00000337841.4_1	SPTLC1	SPTLC1-202	chr9:94841343-94877665	-	protein_coding	1.58329	2.99652	0.00967015	0.0777102	2.26178	0.678496	1.1662	0.880218	0.006553	3.63845	3.90523	3.84799
ENST00000608991.5_1	RNF146	RNF146-210	chr6:127588028-127609507	+	protein_coding	1.58234	2.99456	0.0413744	0.176083	2.08711	0.504767	0.045243	0.048598	1.60629	5.2429	3.0706	2.01859
ENST00000526094.5_1	UBTF	UBTF-205	chr17:42284608-42295870	-	protein_coding	1.58045	2.99063	0.0343159	0.158382	3.00437	1.42392	4.04944	1.00486	0.908098	9.3829	5.34577	6.84173
ENST00000307897.9_1	ZWILCH	ZWILCH-201	chr15:66797297-66842466	+	protein_coding	1.57962	2.98891	0.0195951	0.115164	3.07216	1.49254	1.58245	1.30747	2.7388	4.67697	12.421	6.80793
ENST00000451491.2_1	TSSC4	TSSC4-207	chr11:2423523-2425105	+	protein_coding	1.57489	2.97912	0.0498675	0.196493	3.66105	2.08616	1.25589	7.58014	2.95526	12.926	10.1557	12.0296
ENST00000613852.4_1	NAGK	NAGK-229	chr2:71295408-71305998	+	protein_coding	1.57426	2.97783	0.00879854	0.0739398	2.14427	0.570012	0.266419	0.274444	1.02709	5.17037	2.81654	2.66851
ENST00000407492.5_2	IL6	IL6-206	chr7:22766833-22771621	+	protein_coding	1.57261	2.97441	0.0001848	0.00982423	1.57261	0	0	0	0	1.52662	2.27186	2.18323
ENST00000256733.8_1	SAA2	SAA2-201	chr11:18266775-18270190	-	protein_coding	1.57244	2.97408	0.0127058	0.0906903	2.29984	0.727402	0.988227	1.2704	0.005405	4.13097	3.67326	3.97904
ENST00000440909.5_1	SERPINA1	SERPINA1-207	chr14:94843084-94856974	-	protein_coding	1.57131	2.97175	6.41709e-07	0.000843013	1.57131	0	0	0	0	1.92314	1.9049	2.09071
ENST00000296498.3_1	PRSS12	PRSS12-201	chr4:119201193-119274158	-	protein_coding	1.57081	2.97072	2.64283e-05	0.00409662	1.62952	0.0587105	0	0.079693	0.046455	2.33433	2.11108	1.85552
ENST00000467905.5_2	AK2	AK2-204	chr1:33476356-33502487	-	protein_coding	1.57077	2.97064	0.00150665	0.028175	2.63289	1.06212	1.70267	0.931782	0.743572	4.75502	5.78365	5.11266
ENST00000323926.10_3	FN1	FN1-201	chr2:216225177-216300791	-	protein_coding	1.57077	2.97063	0.00543482	0.0556921	1.57381	0.00303539	0.002107	0	0.004216	3.03648	1.04735	2.19222
ENST00000301904.3_1	SCARA3	SCARA3-201	chr8:27491698-27530537	+	protein_coding	1.56889	2.96677	1.79194e-05	0.00348751	5.23357	3.66468	11.5758	11.7447	11.7252	40.1729	35.1202	34.8114
ENST00000421109.6_1	NR2F2	NR2F2-203	chr15:96869167-96881847	+	protein_coding	1.56879	2.96655	0.024856	0.132141	5.37337	3.80458	10.5787	13.9226	14.7898	21.9567	54.1695	55.2374
ENST00000298248.11_1	CRYL1	CRYL1-201	chr13:20977806-21099996	-	protein_coding	1.56823	2.96541	0.00139883	0.0271841	4.2321	2.66387	6.77768	5.65329	3.91846	18.8349	16.8668	17.728
ENST00000284292.10_1	NRGN	NRGN-201	chr11:124609742-124617106	+	protein_coding	1.56737	2.96364	0.00145748	0.027729	4.17876	2.61139	6.36463	3.92124	5.2964	19.9686	15.3625	16.3131
ENST00000322522.8_1	INPP1	INPP1-201	chr2:191208296-191236391	+	protein_coding	1.56694	2.96276	0.047099	0.190264	3.30787	1.74093	5.91921	1.15008	1.51016	10.9289	9.03357	7.11419
ENST00000367341.5_1	RAET1L	RAET1L-202	chr6:150339470-150346607	-	protein_coding	1.56654	2.96194	0.000262492	0.0118827	1.96623	0.399685	0.23505	0.462409	0.271154	3.2952	3.09861	2.38893
ENST00000381150.5_1	SDC1	SDC1-202	chr2:20400560-20425194	-	protein_coding	1.56639	2.96163	0.0156093	0.10149	5.17656	3.61017	9.36539	7.54137	19.5682	37.6412	33.4947	34.4896
ENST00000367816.5_1	ATP1B1	ATP1B1-202	chr1:169074935-169101960	+	protein_coding	1.56585	2.96051	0.00914516	0.0753938	4.49748	2.93163	6.53866	7.43182	5.98732	13.6106	24.8194	29.5502
ENST00000527487.1_1	PRR5L	PRR5L-209	chr11:36422615-36483989	+	protein_coding	1.56195	2.95252	3.25116e-05	0.00445382	1.56195	0	0	0	0	2.27891	1.80748	1.79598
ENST00000622516.4_1	CUX1	CUX1-221	chr7:101459219-101927249	+	protein_coding	1.56166	2.95193	0.0100917	0.0794815	2.47989	0.918229	1.10582	1.05048	0.563026	2.88265	4.46122	7.18735
ENST00000372733.3_1	SDC4	SDC4-201	chr20:43953928-43977064	-	protein_coding	1.56129	2.95118	1.55386e-06	0.00129606	7.63358	6.07229	67.318	65.7852	65.774	206.724	195.094	191.246
ENST00000379599.6_2	NHLRC3	NHLRC3-201	chr13:39612528-39624246	+	protein_coding	1.5586	2.94568	0.0342091	0.158088	2.49289	0.934288	1.39549	1.91308	0	3.71773	5.51321	4.80466
ENST00000536728.5_2	STARD10	STARD10-208	chr11:72466107-72470426	-	protein_coding	1.55779	2.94403	1.4255e-06	0.00120818	1.55779	0	0	0	0	1.86838	2.08771	1.88108
ENST00000367235.1_1	ADORA1	ADORA1-203	chr1:203097434-203135877	+	protein_coding	1.55671	2.94183	0.00530077	0.054864	1.95771	0.401002	0.076687	0.33335	0.603642	3.48764	3.61485	1.8302
ENST00000547710.1_3	FAM109A	FAM109A-202	chr12:111800881-111806899	-	protein_coding	1.55616	2.9407	0.0194897	0.114878	2.2081	0.651941	0	1.5635	0.51331	3.75367	4.27483	2.93438
ENST00000216181.9_1	MYH9	MYH9-201	chr22:36677327-36784063	-	protein_coding	1.55603	2.94045	0.000321935	0.0129008	6.52645	4.97042	28.2955	30.2266	32.6828	107.805	81.6153	86.1496
ENST00000621421.4_1	SAP18	SAP18-208	chr13:21714653-21723223	+	protein_coding	1.55524	2.93883	0.000631655	0.017932	1.89606	0.340819	0.180054	0.35793	0.267685	3.55072	2.22642	2.51167
ENST00000282588.6_1	ITGA1	ITGA1-201	chr5:52083730-52255040	+	protein_coding	1.55507	2.93847	0.000225592	0.010822	1.64427	0.0892013	0.048754	0.087889	0.055112	1.66763	2.56019	2.21606
ENST00000615907.4_1	TPD52L2	TPD52L2-210	chr20:62496581-62522898	+	protein_coding	1.5548	2.93794	0.00122965	0.0253794	2.34962	0.794821	0.548384	0.979771	0.703341	4.18812	5.11996	3.17027
ENST00000449692.3_1	C11orf68	C11orf68-202	chr11:65684281-65686533	-	protein_coding	1.55343	2.93514	0.00117778	0.0247659	5.08466	3.53123	12.8903	9.41398	9.68299	39.3568	28.4184	31.9133
ENST00000301732.9_1	ABCA3	ABCA3-201	chr16:2325882-2390736	-	protein_coding	1.5517	2.93162	1.03494e-05	0.00292985	1.59963	0.0479356	0	0.069276	0.033238	2.12352	1.83214	2.14668
ENST00000616198.4_1	RBM45	RBM45-207	chr2:178977182-178994380	+	protein_coding	1.55136	2.93093	0.0486091	0.193567	1.93561	0.384251	0	0	1.22338	1.21625	4.3904	3.68589
ENST00000508342.5_1	NEDD4	NEDD4-208	chr15:56119120-56209329	-	protein_coding	1.55013	2.92843	0.046874	0.18979	2.26482	0.714694	0	0.453028	2.042	3.79804	5.69055	2.45791
ENST00000362020.4_1	IFI6	IFI6-203	chr1:27992577-27998709	-	protein_coding	1.54945	2.92705	0.00443581	0.0499295	4.35584	2.80639	8.8066	5.61365	4.27796	21.2289	18.7394	18.5643
ENST00000259030.2_1	RTP4	RTP4-201	chr3:187086120-187089864	+	protein_coding	1.54798	2.92408	5.31242e-05	0.00559433	1.84237	0.294385	0.245237	0.243815	0.190826	2.9421	2.61297	2.23765
ENST00000565898.5_2	PML	PML-215	chr15:74287070-74340153	+	protein_coding	1.54754	2.92317	0.0150493	0.0996575	2.68277	1.13523	2.05551	0.475592	1.35052	7.73276	4.4429	4.56924
ENST00000577949.5_1	SNURF	SNURF-202	chr15:25200133-25213555	+	protein_coding	1.54518	2.91841	0.027479	0.139425	3.17175	1.62657	2.41201	2.32856	1.59221	15.4208	5.18033	6.21059
ENST00000561213.5_1	CD276	CD276-213	chr15:73976732-74004495	+	protein_coding	1.54179	2.91156	0.0315856	0.150887	2.72294	1.18115	1.60908	0.544622	1.89317	7.84366	7.38626	2.88026
ENST00000528995.5_1	ILK	ILK-210	chr11:6625017-6632097	+	protein_coding	1.54154	2.91104	0.0247781	0.131919	2.00238	0.460846	0	1.52833	0.031222	3.15222	2.99374	2.87858
ENST00000379644.8_2	HGSNAT	HGSNAT-201	chr8:42995598-43057998	+	protein_coding	1.54125	2.91048	0.00832393	0.0715768	2.64257	1.10132	0.885872	2.28873	0.592391	5.07486	5.51891	5.14853
ENST00000550413.1_1	AMIGO2	AMIGO2-203	chr12:47470281-47473425	-	protein_coding	1.53873	2.90539	0.000883255	0.0213515	3.66198	2.12325	3.56348	2.70045	3.89704	12.9442	12.6251	9.67495
ENST00000540846.6_1	SMAD3	SMAD3-204	chr15:67418054-67483100	+	protein_coding	1.53786	2.90364	0.0213402	0.121324	2.2188	0.680942	0.512691	0.548687	0.758886	7.24821	2.59188	2.40486
ENST00000525459.1_1	PTPRK	PTPRK-218	chr6:128642186-128841732	-	protein_coding	1.53721	2.90233	0.00215544	0.0340234	2.55645	1.01923	0.826544	1.12151	1.14874	5.73114	3.42635	5.83228
ENST00000603798.5_1	SMAGP	SMAGP-203	chr12:51638342-51664674	-	protein_coding	1.53689	2.90168	0.0300775	0.146575	2.49289	0.955998	0.606356	1.37488	0.913676	7.28027	5.95432	2.09743
ENST00000369909.6_1	PSRC1	PSRC1-204	chr1:109822179-109825790	-	protein_coding	1.53657	2.90103	0.00325523	0.0421944	2.34982	0.813251	0.466691	1.32953	0.587933	5.09664	3.7834	3.54224
ENST00000371369.8_1	TMEM255A	TMEM255A-203	chrX:119392505-119445391	-	protein_coding	1.53587	2.89963	0.00844195	0.07214	1.59494	0.0590736	0.027467	0.033232	0.065082	2.35434	3.15054	0.979997
ENST00000374690.8_3	AR	AR-201	chrX:66763878-66950461	+	protein_coding	1.53254	2.89296	5.79163e-06	0.00236497	1.53254	0	0	0	0	1.71395	2.03697	1.93753
ENST00000508632.5_1	OCIAD2	OCIAD2-205	chr4:48887036-48908845	-	protein_coding	1.52891	2.88567	0.000316692	0.0127822	5.9587	4.42979	23.0895	21.7183	17.2936	65.9433	58.807	59.0874
ENST00000567109.5_1	CDH13	CDH13-209	chr16:82660408-83834245	+	protein_coding	1.52739	2.88264	0.0296664	0.145488	3.60544	2.07805	2.70515	5.25872	2.24621	13.1951	15.9953	6.47428
ENST00000325748.8_1	PRKRA	PRKRA-201	chr2:179296141-179315958	-	protein_coding	1.52579	2.87944	0.0341335	0.157878	2.20519	0.679402	1.68158	0.216945	0.258631	5.74655	2.22942	3.5007
ENST00000269919.10_1	PGPEP1	PGPEP1-202	chr19:18451397-18480760	+	protein_coding	1.52569	2.87924	0.0218215	0.122836	2.61524	1.08955	0.206912	1.56162	2.11727	5.28444	5.22706	4.87827
ENST00000468133.5_1	MAPK14	MAPK14-204	chr6:35995559-36076447	+	protein_coding	1.52165	2.8712	0.000530514	0.0165144	1.59137	0.069718	0	0.15601	0	2.54073	2.00147	1.57469
ENST00000216962.8_1	PYGB	PYGB-201	chr20:25228705-25278650	+	protein_coding	1.52156	2.87101	9.40885e-05	0.00727212	5.02289	3.50134	10.4306	10.2128	10.3302	34.606	27.5566	32.7982
ENST00000515823.1	ECSCR	ECSCR-002	chr5:138837130-138842328	-	protein_coding	1.52152	2.87094	0.00248944	0.0366375	1.52152	0	0	0	0	1.14523	2.65573	2.01734
ENST00000394487.4_1	TLR4	TLR4-202	chr9:120466610-120478053	+	protein_coding	1.51926	2.86645	0.0131419	0.0924844	2.12129	0.602024	0.684238	0.125854	0.844149	1.96835	4.66953	3.89386
ENST00000605096.1	MILR1	MILR1-001	chr17:62461569-62464760	+	protein_coding	1.51788	2.8637	0.00331142	0.0426387	2.23038	0.712503	0.86945	0.686282	0.395758	2.98716	5.25987	3.14008
ENST00000560738.1_1	IQGAP1	IQGAP1-214	chr15:90931493-91043603	+	protein_coding	1.51736	2.86268	2.88916e-05	0.00421721	1.51736	0	0	0	0	1.82651	2.13633	1.64633
ENST00000253107.11_2	PPAN	PPAN-201	chr19:10216965-10221970	+	protein_coding	1.51673	2.86142	0.013561	0.0940485	3.27668	1.75995	1.6482	4.22782	1.8062	9.11405	6.70358	10.682
ENST00000200639.8_2	LAMP2	LAMP2-201	chrX:119564681-119603161	-	protein_coding	1.51525	2.85848	0.00543073	0.0556921	5.66976	4.15451	20.8464	11.7173	19.3291	41.6127	55.9192	53.3878
ENST00000319694.2_1	PRR15	PRR15-201	chr7:29603427-29606911	+	protein_coding	1.51523	2.85844	0.00117888	0.0247791	3.38101	1.86578	2.64342	3.48984	1.95953	9.69226	8.60095	10.0146
ENST00000225740.10_1	ALDH3A1	ALDH3A1-201	chr17:19641297-19651746	-	protein_coding	1.51273	2.8535	0.000360048	0.0136068	2.35394	0.841203	0.868735	0.629012	0.888906	4.07698	3.46324	4.89607
ENST00000624481.4_2	CD99	CD99-212	chrX:2609354-2659331	+	protein_coding	1.51166	2.85138	0.000139025	0.00840676	7.16801	5.65635	54.6673	50.2281	43.987	154.018	134.905	140.171
ENST00000633965.1_1	PSAP	PSAP-206	chr10:73579573-73587891	-	protein_coding	1.51052	2.84913	0.00450541	0.0502954	5.70489	4.19436	20.2439	17.1297	14.9318	68.7368	38.8971	50.0061
ENST00000339145.8_1	IFI6	IFI6-201	chr1:27992575-27998689	-	protein_coding	1.50744	2.84306	0.00324255	0.0421163	2.03952	0.532074	0.554769	0.361323	0.428512	2.83144	2.24275	4.59233
ENST00000461519.1_1	CYP26B1	CYP26B1-203	chr2:72362409-72371544	-	protein_coding	1.5058	2.83982	0.000421279	0.0147582	1.60863	0.102833	0	0.238418	0	2.4007	2.07706	1.71042
ENST00000357733.7_1	TP73	TP73-203	chr1:3569129-3652764	+	protein_coding	1.50344	2.83518	0.00185553	0.0315217	1.68487	0.181427	0.458294	0	0	1.828	2.54134	2.3185
ENST00000409642.7_2	LYPD6B	LYPD6B-203	chr2:149894981-150071776	+	protein_coding	1.50225	2.83283	0.00654235	0.0621003	2.07101	0.568759	0.075654	0.749916	0.733606	2.31205	3.6132	3.85517
ENST00000429967.2_1	APLN	APLN-201	chrX:128779236-128788914	-	protein_coding	1.50161	2.83158	0.00102549	0.0230388	2.30399	0.802388	0.435993	0.765376	1.09237	4.30512	3.43829	4.1145
ENST00000338502.8_2	SPRED3	SPRED3-201	chr19:38880840-38890227	+	protein_coding	1.50104	2.83046	1.69966e-05	0.00345471	1.80156	0.300525	0.273815	0.198723	0.223422	2.76799	2.34884	2.35712
ENST00000290776.12_1	CPNE2	CPNE2-201	chr16:57126449-57182279	+	protein_coding	1.49703	2.82261	0.000787861	0.0201307	4.54042	3.04339	6.03732	8.26215	7.59679	24.361	18.9106	23.955
ENST00000568434.1_1	DCTPP1	DCTPP1-204	chr16:30435235-30440610	-	protein_coding	1.49587	2.82034	0.0407039	0.174413	2.26843	0.772559	1.62812	0.39772	0.357143	5.98785	1.82974	4.65596
ENST00000371323.2_1	CUL4B	CUL4B-203	chrX:119677601-119693798	-	protein_coding	1.49578	2.82017	0.000842952	0.0208351	2.55235	1.05657	0.95833	1.1069	1.18095	3.92367	4.69361	6.1999
ENST00000533608.5_1	EXT2	EXT2-210	chr11:44117099-44266482	+	protein_coding	1.49568	2.81997	0.00240578	0.0360467	5.15649	3.66081	10.0337	11.509	13.6586	35.1902	43.1532	27.3934
ENST00000353234.4_1	ANKS6	ANKS6-201	chr9:101494301-101558821	-	protein_coding	1.49531	2.81925	0.00100789	0.0227992	2.12378	0.628468	0.773388	0.624419	0.282511	3.34898	3.94249	2.8515
ENST00000267484.9_2	RTN1	RTN1-201	chr14:60062695-60337684	-	protein_coding	1.49528	2.81918	0.000431042	0.0149518	1.5188	0.0235232	0.027946	0	0.021582	1.36297	2.16574	2.14541
ENST00000467148.1_1	HELZ2	HELZ2-204	chr20:62190555-62203808	-	protein_coding	1.49511	2.81886	0.00130474	0.0261685	2.62679	1.13168	1.00537	1.09024	1.5097	6.651	4.35026	4.75624
ENST00000529383.5_1	UBTF	UBTF-209	chr17:42284608-42295870	-	protein_coding	1.4944	2.81747	0.0128597	0.0913674	3.02323	1.52883	3.45523	1.382	1.26394	9.04785	6.28684	6.33905
ENST00000353047.10_1	CTSB	CTSB-202	chr8:11700033-11725738	-	protein_coding	1.49314	2.81501	0.0013303	0.0264289	4.10838	2.61524	6.14644	5.55969	3.90707	17.0985	14.2526	17.5886
ENST00000372989.5_1	SYTL4	SYTL4-204	chrX:99929488-99986498	-	protein_coding	1.49309	2.81491	0.0194012	0.11455	2.21963	0.726541	0	0.784143	1.53923	3.73568	3.36967	3.8831
ENST00000454501.1_2	EIF4E2	EIF4E2-209	chr2:233415517-233431915	+	protein_coding	1.49276	2.81427	0.000177656	0.00955526	3.17744	1.68468	1.92255	2.62019	2.13996	8.83	7.92188	7.44313
ENST00000254654.7_1	ILKAP	ILKAP-201	chr2:239079042-239112370	-	protein_coding	1.49232	2.81342	0.00127046	0.0257761	4.29859	2.80627	5.52747	5.84271	6.662	23.2016	15.0404	18.6317
ENST00000369644.5_1	MOV10	MOV10-202	chr1:113217320-113243356	+	protein_coding	1.4918	2.81239	0.0117747	0.0870359	2.70064	1.20884	1.68787	0.829307	1.51188	3.36082	7.49469	6.41663
ENST00000594605.5_1	STAP2	STAP2-201	chr19:4324040-4338874	-	protein_coding	1.49024	2.80935	0.000209935	0.0104665	1.83046	0.34022	0.295262	0.383862	0.131875	2.92164	2.25177	2.52759
ENST00000557235.5_1	STAT2	STAT2-210	chr12:56736720-56753910	-	protein_coding	1.48938	2.80769	0.00110397	0.0238927	2.75298	1.26359	1.45162	0.962416	1.87671	5.16432	6.41217	5.70433
ENST00000368449.8_1	SHC1	SHC1-203	chr1:154934774-154943223	-	protein_coding	1.48655	2.80218	9.79869e-05	0.00738595	1.48655	0	0	0	0	2.19598	1.60064	1.64731
ENST00000589070.1_1	SEPT9	SEPT9-222	chr17:75276651-75398484	+	protein_coding	1.48601	2.80113	0.00222059	0.0345843	2.11964	0.633627	0.420539	0.474722	0.782619	3.76577	4.12101	2.36305
ENST00000636206.1_1	SLC9A6	SLC9A6-208	chrX:135067594-135129420	+	protein_coding	1.48433	2.79787	0.00145842	0.0277369	1.76105	0.276725	0.556253	0.139196	0.002833	2.32531	2.32514	2.52166
ENST00000562833.1_3	AC245033.1	AC245033.1-201	chr15:83208783-83224682	-	protein_coding	1.48262	2.79455	3.10363e-05	0.00439594	1.60007	0.117459	0.080531	0.092883	0.081098	2.04947	2.29025	1.77689
ENST00000427238.1_1	SPRED2	SPRED2-204	chr2:65571330-65571920	-	protein_coding	1.48223	2.79381	0.00311963	0.04123	3.12732	1.64508	1.86187	3.17204	1.56248	7.16727	7.20425	8.95711
ENST00000377526.3_1	AUP1	AUP1-201	chr2:74753775-74757066	-	protein_coding	1.4821	2.79356	0.0312618	0.149969	2.82514	1.34304	2.40764	0.379616	2.47272	6.83815	6.55481	5.0106
ENST00000258733.8_1	GPNMB	GPNMB-201	chr7:23286182-23314727	+	protein_coding	1.48135	2.7921	7.24091e-06	0.00250184	1.72846	0.247103	0.143304	0.231481	0.187317	2.39307	2.14296	2.41208
ENST00000548033.5_2	AK2	AK2-210	chr1:33476079-33502441	-	protein_coding	1.48128	2.79196	0.00516327	0.0540529	2.02092	0.53964	0.33237	0.54067	0.496268	3.43555	4.24825	1.8715
ENST00000601048.5_2	SELENOW	SELENOW-212	chr19:48281829-48287938	+	protein_coding	1.479	2.78756	0.00841525	0.0720673	3.2827	1.8037	2.3931	3.81224	1.60589	10.4944	9.28833	6.79371
ENST00000398263.6_1	TGOLN2	TGOLN2-203	chr2:85545150-85555374	-	protein_coding	1.47889	2.78734	0.00428558	0.0489013	5.47307	3.99418	11.5844	15.0046	19.0922	39.9558	54.4334	37.6001
ENST00000227880.7_1	SLC15A3	SLC15A3-201	chr11:60704556-60719257	-	protein_coding	1.47745	2.78456	0.00375263	0.0455621	1.66172	0.18427	0.243332	0.058203	0.114953	3.19258	1.38953	2.16146
ENST00000616132.4_1	GPSM1	GPSM1-206	chr9:139221932-139236288	+	protein_coding	1.47724	2.78416	0.0229459	0.126303	2.63767	1.16042	1.08263	0.540619	2.48063	3.63996	6.94452	5.53836
ENST00000261402.6_1	NUAK1	NUAK1-201	chr12:106457118-106533811	-	protein_coding	1.47645	2.78263	0.000122262	0.00808734	3.66035	2.1839	3.24856	3.31447	4.11786	10.8599	12.3927	11.7255
ENST00000297205.6_1	STEAP1	STEAP1-201	chr7:89783689-89794141	+	protein_coding	1.47557	2.78094	0.0055331	0.0563182	1.61896	0.143383	0.144515	0.057791	0.112926	1.43055	3.44028	1.68504
ENST00000548160.5_1	CD63	CD63-206	chr12:56119254-56120843	-	protein_coding	1.47528	2.78037	0.00256009	0.0372447	3.36824	1.89296	2.51923	3.68357	2.10808	10.8097	7.66045	9.76577
ENST00000634702.1_2	MAP4K4	MAP4K4-221	chr2:102314488-102507958	+	protein_coding	1.47519	2.78021	0.00157623	0.028813	2.62754	1.15235	1.40063	1.00036	1.28686	4.28385	4.68064	6.8624
ENST00000231357.6_1	IRX4	IRX4-201	chr5:1877541-1882880	-	protein_coding	1.47359	2.77713	0.00751783	0.0672879	1.57027	0.0966754	0	0.220216	0.002005	2.70398	2.50144	1.01919
ENST00000409207.5_1	MCFD2	MCFD2-204	chr2:47132097-47168871	-	protein_coding	1.47353	2.777	0.0313375	0.15018	2.9006	1.42707	2.71516	0.47419	2.5501	5.80123	5.84111	7.94925
ENST00000534871.5_1	AURKB	AURKB-202	chr17:8108061-8113899	-	protein_coding	1.47098	2.7721	0.0368349	0.164881	3.25524	1.78426	2.92399	4.62344	0.851895	9.34381	8.61511	7.75263
ENST00000406207.4_4	TBCE	TBCE-202	chr1:235530675-235612281	+	protein_coding	1.4709	2.77195	0.00135603	0.0266778	1.84024	0.369334	0.405888	0.053212	0.455713	3.17635	2.30053	2.33057
ENST00000548898.5_1	CD63	CD63-207	chr12:56119107-56120892	-	protein_coding	1.47019	2.77059	0.00136301	0.0267152	2.7348	1.2646	1.24547	2.07906	1.00598	5.61481	5.73263	5.62315
ENST00000389120.7_1	RNF20	RNF20-202	chr9:104296133-104325626	+	protein_coding	1.46982	2.76988	6.48303e-05	0.00606373	4.23933	2.76951	5.40858	5.69222	6.39236	17.0711	19.4898	17.1959
ENST00000259392.7_1	SLC31A2	SLC31A2-201	chr9:115913222-115926417	+	protein_coding	1.46817	2.76671	0.00907246	0.0750653	3.40278	1.93461	1.67665	2.80896	4.47934	10.8806	8.86659	9.09284
ENST00000336811.10_1	ANG	ANG-201	chr14:21152336-21162345	+	protein_coding	1.46728	2.765	0.00334272	0.0428318	1.9686	0.501319	0.476896	0.445448	0.328567	4.3621	2.49639	2.19791
ENST00000327697.10_1	RNF123	RNF123-201	chr3:49726932-49758960	+	protein_coding	1.46673	2.76394	0.00235252	0.0356972	3.23049	1.76376	3.52186	1.98656	1.89966	8.61131	8.84579	7.73752
ENST00000269389.7_1	SECTM1	SECTM1-201	chr17:80278900-80291874	-	protein_coding	1.46519	2.76099	0.000152389	0.00873677	5.36908	3.9039	15.7146	12.5929	13.7626	43.2985	37.4433	40.4529
ENST00000522491.1_1	NDST1	NDST1-206	chr5:149865381-149901020	+	protein_coding	1.46469	2.76005	0.0374107	0.166584	2.70466	1.23996	0.504689	1.07332	3.22362	6.9143	5.85133	4.10928
ENST00000288466.11_2	ZNF618	ZNF618-201	chr9:116638562-116818871	+	protein_coding	1.46441	2.75951	0.0153608	0.100621	1.80969	0.345277	0	0	1.05029	2.66161	2.86679	2.0429
ENST00000329321.3_3	GPR39	GPR39-201	chr2:133174147-133404132	+	protein_coding	1.4644	2.75949	3.29644e-05	0.00446658	2.99358	1.52918	2.02075	2.01113	1.64328	7.246	7.02083	6.63854
ENST00000246792.3_1	RRAS	RRAS-201	chr19:50138549-50143458	-	protein_coding	1.464	2.75872	0.000638688	0.0180634	5.61843	4.15443	19.5029	16.5667	14.6789	55.384	46.0286	43.7124
ENST00000439109.6_1	NQO1	NQO1-204	chr16:69744685-69760463	-	protein_coding	1.46273	2.7563	0.0431838	0.180498	6.26142	4.79869	33.0511	19.5972	29.7402	99.7973	40.2212	107.656
ENST00000296388.9_1	P3H1	P3H1-202	chr1:43212046-43232694	-	protein_coding	1.46077	2.75255	0.0394992	0.171317	3.60877	2.148	2.39333	3.87377	4.2644	20.8069	6.64778	9.88723
ENST00000450510.2_1	HOXD8	HOXD8-203	chr2:176995085-176996728	+	protein_coding	1.4607	2.75242	0.000962432	0.0223087	1.67629	0.215589	0.281136	0.222084	0	2.7991	2.02314	1.84251
ENST00000235307.6_1	C1orf21	C1orf21-201	chr1:184356192-184598154	+	protein_coding	1.4604	2.75185	3.42741e-05	0.00456697	1.546	0.0855996	0.060256	0.07	0.053197	1.65646	2.13931	1.98566
ENST00000441627.5_1	ZMIZ2	ZMIZ2-206	chr7:44795778-44809477	+	protein_coding	1.45709	2.74554	0.00227689	0.0351177	2.29577	0.838677	0.951126	0.786588	0.640935	5.39399	3.5817	3.04099
ENST00000352966.9_1	PKIA	PKIA-201	chr8:79428590-79515420	+	protein_coding	1.45514	2.74183	0.0089531	0.0746064	1.45514	0	0	0	0	0.806424	2.15818	2.61296
ENST00000605424.5_2	MMP28	MMP28-201	chr17:34093359-34122586	-	protein_coding	1.45492	2.74141	3.10148e-08	0.000135814	1.45492	0	0	0	0	1.70459	1.73507	1.78516
ENST00000295830.12_2	RPL22L1	RPL22L1-201	chr3:170582664-170588272	-	protein_coding	1.45393	2.73953	0.000196774	0.0101274	5.1071	3.65317	11.2729	10.3616	13.281	32.6124	36.114	31.8197
ENST00000454158.6_1	RELL1	RELL1-202	chr4:37614523-37687998	-	protein_coding	1.45362	2.73895	0.000171868	0.00940763	2.59308	1.13946	1.31867	1.38411	0.934058	4.67632	5.03804	5.40952
ENST00000448841.5_1	WBP1L	WBP1L-202	chr10:104503727-104575997	+	protein_coding	1.45196	2.7358	8.76193e-05	0.00698668	3.86124	2.40927	3.77664	4.65489	4.54938	14.5138	13.1026	13.0291
ENST00000535926.2_1	CHPF	CHPF-203	chr2:220403670-220407819	-	protein_coding	1.4513	2.73455	0.0129411	0.0916478	4.1016	2.6503	4.35735	4.76882	7.00605	11.4817	15.3034	23.8634
ENST00000412681.2_1	NRGN	NRGN-202	chr11:124609941-124617102	+	protein_coding	1.45034	2.73272	0.00203731	0.0329448	3.4773	2.02696	2.34166	3.61327	3.39094	10.6037	8.22758	11.9011
ENST00000392541.3_1	ATP5G3	ATP5G3-202	chr2:176042873-176046391	-	protein_coding	1.44953	2.73119	0.026124	0.135649	4.06621	2.61668	4.12491	3.40635	9.21718	20.4625	15.1635	12.5499
ENST00000530320.5_1	CD151	CD151-217	chr11:835194-837513	+	protein_coding	1.44936	2.73087	0.0462135	0.18815	3.99632	2.54696	2.06451	7.15837	6.98307	19.7414	11.832	14.2723
ENST00000318529.12_1	ZNF185	ZNF185-202	chrX:152086409-152142024	+	protein_coding	1.44935	2.73085	0.000528424	0.0164891	1.45736	0.00800867	0.016793	0	0	1.26735	2.14995	1.89938
ENST00000230895.10_3	DAP	DAP-201	chr5:10679342-10761384	-	protein_coding	1.44844	2.72913	1.91022e-05	0.00363689	7.21577	5.76733	51.6268	53.7203	55.1129	158.712	139.179	145.713
ENST00000532245.5_1	CTNND1	CTNND1-230	chr11:57529269-57586650	+	protein_coding	1.44826	2.72879	0.0425604	0.17896	2.36964	0.921381	0.742744	0.850689	1.10631	3.05511	9.06407	2.38241
ENST00000303450.4_1	HOXC9	HOXC9-201	chr12:54393903-54397121	+	protein_coding	1.44798	2.72825	0.00397053	0.0470448	2.89441	1.44643	1.41004	1.21771	2.78729	6.83123	6.21319	6.277
ENST00000407911.2_1	BUB3	BUB3-204	chr10:124914375-124922209	+	protein_coding	1.44716	2.7267	0.00455984	0.0506683	2.35906	0.911907	1.43396	0.652718	0.655857	5.21382	4.25457	3.13571
ENST00000532791.5_1	FGFR1	FGFR1-238	chr8:38268749-38326140	-	protein_coding	1.44692	2.72625	0.000715151	0.0191051	2.63756	1.19064	1.35324	1.06834	1.44325	6.13521	4.19638	5.49903
ENST00000591713.5_1	ETV4	ETV4-211	chr17:41605705-41623267	-	protein_coding	1.44629	2.72507	0.0168989	0.10598	1.6097	0.163403	0	0	0.404649	2.80954	2.85365	0.936225
ENST00000532297.5_1	NXF1	NXF1-213	chr11:62559643-62573774	-	protein_coding	1.4452	2.723	0.00523021	0.0543693	2.20627	0.761074	0.885903	0.194954	1.15997	3.37167	3.68866	3.79474
ENST00000312377.9_1	RACGAP1	RACGAP1-201	chr12:50382945-50419244	-	protein_coding	1.4447	2.72207	0.0114491	0.0856409	3.18519	1.74049	2.58676	1.52089	3.12631	11.5957	7.52287	6.00981
ENST00000396105.5_2	ZNFX1	ZNFX1-204	chr20:47862437-47894756	-	protein_coding	1.44442	2.72153	0.0242835	0.130475	4.01417	2.56975	3.16071	6.73838	5.49978	11.6489	12.4336	23.8263
ENST00000396013.5_1	STARD3NL	STARD3NL-202	chr7:38217953-38269982	+	protein_coding	1.44415	2.72103	0.00419307	0.0484365	3.46583	2.02168	2.65814	2.5841	4.10641	7.68701	10.6777	12.2963
ENST00000320354.5_1	FOXC2	FOXC2-201	chr16:86600857-86603334	+	protein_coding	1.44368	2.72014	1.45321e-05	0.00328897	2.63648	1.19279	1.23169	1.3818	1.2473	4.89438	5.61904	5.16228
ENST00000374672.4_2	KLF4	KLF4-201	chr9:110247133-110251927	-	protein_coding	1.44335	2.71952	0.000830563	0.0207337	2.34705	0.903698	1.10373	0.903744	0.635012	3.71047	5.00542	3.65573
ENST00000358432.7_1	EPHA2	EPHA2-201	chr1:16450832-16482582	-	protein_coding	1.44206	2.71709	0.000210836	0.0104915	6.79939	5.35733	36.4614	40.0347	43.8141	123.305	101.059	107.924
ENST00000373463.7_1	TMEM54	TMEM54-202	chr1:33360196-33366959	-	protein_coding	1.44152	2.71606	0.00895577	0.0746167	4.14428	2.70277	3.84849	7.44072	5.74304	21.6359	13.2054	16.1952
ENST00000296350.9_1	MELTF	MELTF-201	chr3:196728611-196756687	-	protein_coding	1.44149	2.71602	0.000142638	0.0084922	3.83053	2.38904	4.44048	4.66556	3.66269	14.238	13.1258	12.3774
ENST00000389131.7_1	LOXL2	LOXL2-201	chr8:23154702-23261753	-	protein_coding	1.4386	2.71057	5.11314e-05	0.00546738	7.19969	5.7611	55.7118	52.6651	51.411	159.847	134.991	144.228
ENST00000591909.5_1	TUBB6	TUBB6-213	chr18:12308233-12329825	+	protein_coding	1.43746	2.70844	0.0015622	0.0286829	3.25784	1.82038	3.26152	2.57209	1.89387	9.07829	9.35863	7.38367
ENST00000430773.1_1	DHX58	DHX58-203	chr17:40262834-40264481	-	protein_coding	1.43695	2.70748	0.000822355	0.0206366	1.43695	0	0	0	0	1.27223	1.63448	2.31552
ENST00000427522.6_1	HELZ2	HELZ2-202	chr20:62189439-62199427	-	protein_coding	1.43661	2.70684	0.000441	0.015166	3.4649	2.02829	3.39942	3.46302	2.45702	10.6996	9.14163	10.3458
ENST00000426306.2_1	ZNF394	ZNF394-203	chr7:99090865-99097887	-	protein_coding	1.43638	2.70641	0.0123074	0.0891917	1.71809	0.281713	0	0	0.796438	2.27137	1.67583	3.06822
ENST00000306243.6_1	CHST14	CHST14-201	chr15:40763197-40766770	+	protein_coding	1.43612	2.70592	6.40006e-05	0.00602046	3.87849	2.44236	4.39612	4.30146	4.61304	14.8149	12.2142	14.2235
ENST00000379046.6_1	NQO1	NQO1-202	chr16:69744630-69760487	-	protein_coding	1.43571	2.70514	0.0122416	0.0888496	4.70004	3.26433	8.49948	7.85126	9.55068	27.0492	16.087	35.6414
ENST00000256104.4_1	FABP4	FABP4-201	chr8:82390654-82395498	-	protein_coding	1.43521	2.70421	0.00463606	0.0510725	1.74254	0.307337	0.168006	0.453561	0.116026	1.55989	2.35666	3.36056
ENST00000342879.7_1	FXYD5	FXYD5-201	chr19:35645676-35660783	+	protein_coding	1.43352	2.70104	0.00199886	0.0326728	4.50392	3.0704	8.22044	8.16626	6.013	25.9557	22.1	17.7577
ENST00000433408.1_1	NPAS2	NPAS2-203	chr2:101598716-101612517	+	protein_coding	1.43261	2.69935	0.000547765	0.0167154	1.6788	0.246189	0.300961	0.282527	0	2.4808	2.21308	1.93431
ENST00000490882.5_1	FLNB	FLNB-212	chr3:57994127-58156501	+	protein_coding	1.43226	2.69869	0.0309307	0.148991	4.66291	3.23065	7.00748	11.3393	7.3711	21.8924	41.2799	15.7959
ENST00000613183.1_1	MSANTD3	MSANTD3-206	chr9:103191796-103213993	+	protein_coding	1.43219	2.69857	0.0185742	0.111879	2.59722	1.16503	1.09844	2.60098	0.492132	4.74268	5.48561	4.9492
ENST00000286380.2_1	RAET1L	RAET1L-201	chr6:150341266-150346668	-	protein_coding	1.4303	2.69502	0.000337221	0.0132199	2.09508	0.664783	0.657946	0.443057	0.665347	3.36538	2.72919	3.79081
ENST00000448943.2_1	TWIST2	TWIST2-201	chr2:239756673-239795893	+	protein_coding	1.42966	2.69384	0.00357544	0.0444061	2.85444	1.42477	2.494	1.09909	1.63842	6.46311	5.37017	6.9569
ENST00000274181.7_1	ADAMTS16	ADAMTS16-201	chr5:5140443-5320417	+	protein_coding	1.42938	2.6933	0.000150169	0.00870981	2.30467	0.875292	0.814574	1.02417	0.680532	4.27838	4.04701	3.52676
ENST00000527119.5_1	DRAP1	DRAP1-205	chr11:65686973-65689001	+	protein_coding	1.42886	2.69235	0.0121413	0.0884636	4.85293	3.42406	13.3805	6.32422	10.7409	34.7753	24.0238	25.9583
ENST00000427025.6_3	NHSL1	NHSL1-204	chr6:138743180-138893677	-	protein_coding	1.42847	2.6916	0.0357927	0.162365	1.65215	0.223686	0.277877	0.113001	0.1195	2.73311	3.8738	0.706488
ENST00000458121.6_1	PARD6A	PARD6A-202	chr16:67694851-67696681	+	protein_coding	1.42799	2.69072	0.0124958	0.0899741	2.30813	0.880134	0.942871	0.916365	0.674627	6.14675	2.29498	4.15805
ENST00000340087.5_1	NANOS1	NANOS1-201	chr10:120789938-120791045	+	protein_coding	1.42648	2.6879	0.00349083	0.0437691	2.97177	1.54529	1.8725	1.26256	2.82536	7.03498	6.11597	7.44411
ENST00000315757.8_1	ITGA11	ITGA11-201	chr15:68595105-68724501	-	protein_coding	1.42624	2.68746	3.5411e-07	0.000620259	1.42624	0	0	0	0	1.61851	1.68379	1.76199
ENST00000526596.1_1	STIM1	STIM1-206	chr11:4095749-4112899	+	protein_coding	1.42551	2.6861	0.0145957	0.0980282	1.45148	0.0259664	0	0	0.05548	1.22738	3.40483	1.08494
ENST00000413420.5_3	PALM2-AKAP2	PALM2-AKAP2-203	chr9:112542719-112898429	+	protein_coding	1.42527	2.68565	0.00349356	0.0437929	2.1418	0.716534	0.432345	0.536011	1.01676	3.9097	4.05253	2.46479
ENST00000510492.1_1	PRR7	PRR7-204	chr5:176875335-176883269	+	protein_coding	1.42491	2.68499	0.000982438	0.0225785	1.46807	0.0431593	0.036608	0.02115	0.03341	2.21765	1.21214	1.97475
ENST00000620097.1_1	OAS2	OAS2-207	chr12:113416395-113449021	+	protein_coding	1.42464	2.68447	0.00921834	0.0758073	1.42464	0	0	0	0	2.76065	0.82829	1.81362
ENST00000306279.3_1	ATOH8	ATOH8-201	chr2:85981017-86015189	+	protein_coding	1.42462	2.68443	0.000809458	0.0204497	3.56404	2.13942	3.74082	2.98054	3.53207	12.3685	8.80854	11.6172
ENST00000488362.5_1	TMEM255B	TMEM255B-205	chr13:114462213-114502633	+	protein_coding	1.42396	2.68321	0.000769517	0.0198501	1.58025	0.156287	0.137398	0.216828	0	2.52978	1.92748	1.58741
ENST00000337478.2_1	ITPRIP	ITPRIP-202	chr10:106071889-106098162	-	protein_coding	1.42181	2.67922	0.000989639	0.0226577	3.34334	1.92153	2.54405	2.36813	3.55435	10.2331	9.37492	7.97128
ENST00000221770.7_1	POP4	POP4-201	chr19:30097201-30108144	+	protein_coding	1.42179	2.67917	0.00122868	0.0253781	2.57206	1.15028	1.47085	1.32757	0.901309	5.81971	5.16227	4.00377
ENST00000320892.10_1	RNF144A	RNF144A-201	chr2:7057523-7184313	+	protein_coding	1.42102	2.67775	3.8773e-05	0.00483641	1.4812	0.0601753	0.050034	0.039013	0.03877	1.68882	2.08101	1.62663
ENST00000378004.7_1	ARHGAP26	ARHGAP26-202	chr5:142149972-142608576	+	protein_coding	1.42027	2.67636	0.00561028	0.0568143	2.54062	1.12034	0.732419	1.65902	1.23046	3.49245	5.95119	5.30758
ENST00000431232.6_1	TMEM8A	TMEM8A-204	chr16:420773-431982	-	protein_coding	1.41873	2.6735	0.000386654	0.0141583	4.36306	2.94433	6.2831	6.82093	7.0061	23.1469	17.1041	18.9341
ENST00000205194.4_1	NAT14	NAT14-201	chr19:55996371-55998935	+	protein_coding	1.41816	2.67244	0.00697996	0.064399	2.86754	1.44938	2.35304	2.22723	0.882132	6.1318	5.80065	7.01486
ENST00000291539.10_1	PDE9A	PDE9A-201	chr21:44073865-44195619	+	protein_coding	1.41751	2.67124	0.0138429	0.0951927	2.848	1.43049	1.66701	2.93102	0.867791	5.66596	7.68651	5.44598
ENST00000358514.8_1	PSMB10	PSMB10-201	chr16:67968405-67970990	-	protein_coding	1.41674	2.66982	0.000956594	0.0222783	5.13482	3.71808	13.0878	14.1028	9.71178	36.5048	31.5386	34.5404
ENST00000368896.1_1	FAM24B	FAM24B-201	chr10:124608612-124639121	-	protein_coding	1.41612	2.66867	0.00441331	0.0498879	1.79377	0.377652	0	0.760614	0.245631	2.6367	2.579	2.20235
ENST00000330143.7_1	ZNF696	ZNF696-201	chr8:144373559-144380231	+	protein_coding	1.41587	2.66821	0.0256652	0.134328	1.95421	0.538332	1.51659	0.209039	0.00672	2.57024	2.96102	3.11452
ENST00000316881.8_1	TRIM25	TRIM25-201	chr17:54965270-54991399	-	protein_coding	1.41499	2.66658	2.44809e-05	0.00400755	5.60241	4.18742	17.1937	17.0062	17.4618	51.8901	46.381	44.7615
ENST00000627550.2_1	FARP2	FARP2-223	chr2:242295704-242405193	+	protein_coding	1.4148	2.66622	0.00869797	0.0733725	1.54375	0.128959	0	0	0.30756	3.16508	1.63984	1.25397
ENST00000607124.1_1	HIST1H2BJ	HIST1H2BJ-203	chr6:27093676-27100529	-	protein_coding	1.41348	2.66378	0.00172377	0.0303758	3.68442	2.27094	2.86011	3.87464	4.97482	11.6814	12.7672	11.1716
ENST00000285605.7_1	MARVELD1	MARVELD1-201	chr10:99473481-99477909	+	protein_coding	1.41327	2.6634	0.00270474	0.0382683	5.42252	4.00925	17.7781	17.0265	11.3354	46.726	37.3249	42.1308
ENST00000525141.1	SMCO4	SMCO4-002	chr11:93211638-93232517	-	protein_coding	1.41232	2.66164	0.0150787	0.0996928	2.3945	0.982187	0.550051	1.37596	1.09323	5.42132	2.49878	5.47011
ENST00000014914.5_1	GPRC5A	GPRC5A-201	chr12:13043716-13070871	+	protein_coding	1.4116	2.66033	1.67891e-05	0.00345471	7.12476	5.71315	47.8118	54.7195	52.0833	139.803	140.324	135.605
ENST00000563094.5_1	UTP4	UTP4-204	chr16:69166561-69201745	+	protein_coding	1.41114	2.65947	0.0272214	0.138729	3.05035	1.63921	4.09808	0.950069	2.0402	6.70255	6.67677	8.61461
ENST00000392452.2_1	MB21D2	MB21D2-201	chr3:192514604-192635950	-	protein_coding	1.41023	2.65779	0.000497781	0.0160969	3.17291	1.76268	2.051	2.17328	3.03564	7.67601	8.70123	7.7152
ENST00000358369.8_1	MIGA2	MIGA2-201	chr9:131799213-131834361	+	protein_coding	1.41022	2.65778	0.014779	0.0987816	2.15132	0.741098	1.56465	0.177137	0.546763	3.94993	3.5206	2.91779
ENST00000409315.5_1	AGFG1	AGFG1-204	chr2:228337085-228420444	+	protein_coding	1.40948	2.65641	0.00690142	0.0639718	1.76155	0.352079	0.346739	0.489421	0.036713	1.95094	3.64248	1.84532
ENST00000440464.5_2	TMEM255A	TMEM255A-204	chrX:119392506-119445391	-	protein_coding	1.40805	2.65377	0.0189135	0.113015	1.40805	0	0	0	0	0.9965	1.11608	3.42375
ENST00000255688.7_1	RARRES3	RARRES3-201	chr11:63304293-63313934	+	protein_coding	1.4077	2.65313	0.000839429	0.0208088	5.87395	4.46625	26.2171	19.2008	18.6435	61.1255	55.8297	56.1293
ENST00000425720.5_2	TMEM214	TMEM214-204	chr2:27259359-27261662	+	protein_coding	1.40672	2.65133	0.0188765	0.11286	2.11073	0.704014	0.176131	1.60277	0.4122	2.87203	3.05122	4.13636
ENST00000248564.5_1	GNG11	GNG11-201	chr7:93551011-93557922	+	protein_coding	1.40603	2.65007	2.3055e-05	0.00394482	5.2163	3.81026	13.3588	12.2978	13.4581	33.7436	37.6736	37.238
ENST00000429976.5_2	TRANK1	TRANK1-201	chr3:36868311-36986548	-	protein_coding	1.40603	2.65006	1.52406e-05	0.00335089	2.31502	0.908995	0.842099	1.00368	0.793752	3.92029	3.83867	4.17553
ENST00000245185.5_1	MT2A	MT2A-201	chr16:56642111-56643409	+	protein_coding	1.40482	2.64784	7.74075e-05	0.00659134	8.05538	6.65056	104.167	96.0253	98.3784	294.902	248.394	254.093
ENST00000317697.7_1	ASB8	ASB8-201	chr12:48541571-48551378	-	protein_coding	1.40412	2.64656	0.0464495	0.188758	1.84887	0.444753	0.554411	0.184936	0.368961	3.96753	4.07876	0.852683
ENST00000398692.8_1	RBM4	RBM4-203	chr11:66406169-66413939	+	protein_coding	1.40393	2.64622	0.0125766	0.0902095	3.4256	2.02167	5.09204	1.93212	2.74801	8.8384	11.3357	9.22194
ENST00000398603.5_1	GSTP1	GSTP1-201	chr11:67351213-67354121	+	protein_coding	1.40384	2.64605	0.00313084	0.0413261	4.89978	3.49594	13.3797	9.19847	8.79188	34.7365	25.2937	27.3128
ENST00000522006.5_1	LAMA4	LAMA4-219	chr6:112430063-112575912	-	protein_coding	1.40257	2.64372	1.10318e-06	0.00107352	1.41481	0.0122385	0.018957	0	0.006692	1.72694	1.70945	1.56533
ENST00000560328.1_1	NEO1	NEO1-208	chr15:73428326-73597539	+	protein_coding	1.40153	2.64182	0.00441366	0.0498879	3.49086	2.08933	3.72328	4.28469	2.08738	11.0917	9.85478	9.82567
ENST00000359362.5_2	EDARADD	EDARADD-202	chr1:236558716-236648214	+	protein_coding	1.40081	2.6405	6.22666e-06	0.00236497	1.42311	0.0223007	0	0.026157	0.020765	1.78786	1.52778	1.73647
ENST00000323544.4_1	PLEKHO2	PLEKHO2-201	chr15:65134088-65160206	+	protein_coding	1.40062	2.64015	0.000398123	0.014418	3.0936	1.69297	2.32623	2.14423	2.23178	9.06133	6.47059	7.27532
ENST00000303927.3_1	CAVIN3	CAVIN3-201	chr11:6340176-6341877	-	protein_coding	1.39898	2.63714	0.000799201	0.0203137	5.37603	3.97705	13.754	13.1778	17.6688	45.1284	36.1515	40.792
ENST00000539061.5_2	C2CD3	C2CD3-213	chr11:73839575-73882029	-	protein_coding	1.39756	2.63455	0.00611776	0.0598986	3.11463	1.71708	1.33312	2.55307	3.28681	8.27068	7.369	7.37547
ENST00000472644.6_3	ALCAM	ALCAM-205	chr3:105086187-105295705	+	protein_coding	1.39677	2.63311	0.022071	0.123585	4.28605	2.88928	5.57208	4.24524	10.798	14.6319	21.4988	20.1114
ENST00000379375.5_1	EDN1	EDN1-201	chr6:12290596-12297427	+	protein_coding	1.39628	2.63223	0.0049362	0.0526982	2.96061	1.56432	1.35091	2.21663	2.42048	5.40789	8.89041	6.44327
ENST00000367568.4_1	STX11	STX11-201	chr6:144471663-144509507	+	protein_coding	1.39607	2.63183	0.000123739	0.00808734	2.59275	1.19668	1.24188	1.40009	1.23808	4.33603	5.35818	5.47049
ENST00000360566.6_1	RRM2	RRM2-202	chr2:10262455-10271545	+	protein_coding	1.39565	2.63106	0.0151504	0.0999399	5.25489	3.85924	9.77439	14.6145	17.1685	48.3031	40.8091	26.0078
ENST00000265678.8_1	RPS6KA2	RPS6KA2-201	chr6:166822852-167040731	-	protein_coding	1.39539	2.6306	4.90132e-08	0.000178596	1.41582	0.0204277	0.008175	0.016933	0.0177	1.63264	1.66038	1.71192
ENST00000367602.7_1	QSOX1	QSOX1-202	chr1:180123969-180173165	+	protein_coding	1.39121	2.62299	0.000347192	0.013366	4.74409	3.35288	9.72368	9.32344	8.63341	30.3978	23.7165	23.8
ENST00000264052.9_1	SP100	SP100-201	chr2:231280657-231381242	+	protein_coding	1.39036	2.62145	0.00184688	0.0314238	2.15153	0.76117	0.81363	0.461754	0.836462	2.59049	4.13134	3.76039
ENST00000367600.5_1	QSOX1	QSOX1-201	chr1:180124032-180167169	+	protein_coding	1.38948	2.61984	0.00281818	0.0389813	5.41353	4.02405	18.3811	16.0966	11.9956	49.5942	36.8196	39.4661
ENST00000371225.3_1	TACSTD2	TACSTD2-201	chr1:59041095-59043445	-	protein_coding	1.3879	2.61698	0.000141396	0.00849153	3.40042	2.01252	2.82675	3.1676	3.11877	9.62726	8.45356	10.7183
ENST00000333039.2_2	NPTXR	NPTXR-201	chr22:39214457-39239987	-	protein_coding	1.3877	2.61661	0.000127103	0.00819509	2.39312	1.00542	1.19091	1.05956	0.793004	4.54385	4.03134	4.1964
ENST00000401869.5_1	STK25	STK25-202	chr2:242434434-242447777	-	protein_coding	1.38768	2.61658	0.00333005	0.0427842	3.04642	1.65874	3.23744	1.69266	1.75869	8.0249	6.91034	6.89868
ENST00000605870.5_1	KIAA0391	KIAA0391-211	chr14:35591928-35743223	+	protein_coding	1.38736	2.61599	0.0166559	0.105306	2.47419	1.08684	1.60127	1.19599	0.677626	2.72127	5.23408	6.39532
ENST00000377791.3_1	HIST1H2AC	HIST1H2AC-202	chr6:26124373-26139330	+	protein_coding	1.38658	2.61459	0.0154231	0.100853	2.35138	0.964801	0.986528	1.60456	0.437052	5.53763	2.75005	4.42069
ENST00000381154.5_1	ARSD	ARSD-202	chrX:2822011-2847392	-	protein_coding	1.38547	2.61257	0.000430861	0.0149518	2.07229	0.686814	0.838405	0.645134	0.379154	3.24029	2.96265	3.42669
ENST00000402918.6_1	ELFN2	ELFN2-201	chr22:37764000-37823505	-	protein_coding	1.38493	2.61158	0.0391623	0.170624	1.72446	0.339537	0.014391	0.997068	7.9e-05	3.59425	1.16997	2.61974
ENST00000430297.6_2	RETREG2	RETREG2-203	chr2:220042939-220050201	+	protein_coding	1.38492	2.61158	2.76145e-06	0.00166792	3.4407	2.05578	3.19786	3.31295	2.96963	9.97758	9.80593	9.79182
ENST00000439886.5_1	SMPD4	SMPD4-209	chr2:130908982-130930416	-	protein_coding	1.38476	2.61128	0.0235434	0.128309	2.07329	0.688534	0.050881	0.697933	1.34603	2.34715	3.17116	4.33873
ENST00000369636.6_1	RHOC	RHOC-205	chr1:113243947-113249742	-	protein_coding	1.38328	2.60861	0.000559803	0.0168798	2.77402	1.39074	1.3489	1.83878	1.70377	6.2629	4.86925	6.50753
ENST00000320241.4_1	FOXL1	FOXL1-201	chr16:86612112-86615766	+	protein_coding	1.38249	2.60717	0.000958963	0.0222785	2.00278	0.620289	0.525364	0.854202	0.28424	3.07979	3.16929	2.78432
ENST00000406877.7_1	CDCA7L	CDCA7L-203	chr7:21940519-21985702	-	protein_coding	1.38229	2.60681	0.000467026	0.0156298	4.20717	2.82488	5.32902	7.42774	5.66926	16.5931	17.9114	17.9404
ENST00000418331.6_1	PTPRJ	PTPRJ-201	chr11:48002113-48189670	+	protein_coding	1.38216	2.60658	0.00092665	0.0218331	1.71598	0.333818	0.17321	0.372038	0.243729	2.1624	2.96233	1.82953
ENST00000462330.5_1	TXNRD2	TXNRD2-206	chr22:19863045-19868892	-	protein_coding	1.3816	2.60558	0.00104925	0.0232748	4.47185	3.09025	8.90142	6.40423	7.42555	24.709	19.115	20.1292
ENST00000553716.5_1	PGF	PGF-203	chr14:75408544-75422329	-	protein_coding	1.38148	2.60536	0.0392638	0.170815	2.0525	0.671019	0.338325	1.4374	0.237377	3.22243	5.16722	1.7412
ENST00000296129.5_3	CDCP1	CDCP1-201	chr3:45123770-45187914	-	protein_coding	1.38107	2.60461	1.1068e-05	0.00292985	4.75333	3.37226	8.94858	10.0582	9.09273	25.3103	26.3233	26.2915
ENST00000322985.9_1	PODXL	PODXL-201	chr7:131188890-131241368	-	protein_coding	1.38048	2.60356	0.000711954	0.0190865	3.12362	1.74314	1.83365	2.71416	2.56454	7.26949	8.7692	7.19547
ENST00000310931.8_1	HDLBP	HDLBP-201	chr2:242168627-242255257	-	protein_coding	1.37929	2.6014	0.0318888	0.151605	4.91049	3.5312	6.43574	11.3232	15.8634	31.8713	20.4646	37.5544
ENST00000368223.3_1	NES	NES-201	chr1:156638555-156647189	-	protein_coding	1.37886	2.60063	0.000107712	0.00771127	3.29777	1.91891	2.8811	3.08427	2.41097	9.38852	8.85892	8.28534
ENST00000381980.8_2	C4orf19	C4orf19-202	chr4:37455563-37593448	+	protein_coding	1.37885	2.60061	0.00296525	0.0400622	1.88673	0.507879	0.344859	0.838155	0.163059	2.27731	2.88469	2.97203
ENST00000406386.7_1	TRIOBP	TRIOBP-204	chr22:38093011-38172563	+	protein_coding	1.3784	2.5998	8.26969e-05	0.00676878	3.12542	1.74701	2.57757	2.41863	2.09222	8.4342	7.50312	7.28419
ENST00000639848.1_1	HLA-B	HLA-B-256	chr6:31322257-31324935	-	protein_coding	1.3781	2.59926	0.00554299	0.0563827	1.45257	0.0744701	0.161127	0.002143	0.00333	2.8349	1.31156	1.31282
ENST00000512553.5_1	ITGA3	ITGA3-213	chr17:48148237-48151878	+	protein_coding	1.37782	2.59875	0.00158473	0.0289148	2.08727	0.709447	0.803915	0.37681	0.760371	2.87499	4.09443	2.88707
ENST00000370985.3_1	GADD45A	GADD45A-201	chr1:68150884-68153570	+	protein_coding	1.37723	2.5977	0.00307372	0.0408472	1.51546	0.138225	0	0	0.332999	2.46212	1.89697	1.32976
ENST00000367113.5_2	SYNJ2	SYNJ2-203	chr6:158403070-158451969	+	protein_coding	1.37693	2.59715	0.000997074	0.0227183	3.24254	1.86561	2.14111	2.82364	3.0295	10.1036	7.55843	7.92165
ENST00000545891.5_1	CCDC92	CCDC92-209	chr12:124420983-124457281	-	protein_coding	1.37691	2.59712	0.0339873	0.157437	1.60008	0.223166	0	0.590518	0	3.05729	0.809504	2.79505
ENST00000494157.6_2	ALDH3A1	ALDH3A1-212	chr17:19641297-19651706	-	protein_coding	1.37616	2.59577	0.004732	0.0516315	1.91483	0.538665	0.771314	0.537021	0.125869	3.45474	2.14001	2.83273
ENST00000435218.6_3	TMEM40	TMEM40-204	chr3:12775415-12800758	-	protein_coding	1.37567	2.59488	0.00100671	0.0227951	2.62412	1.24845	1.45284	1.41394	1.26499	5.16496	6.43637	4.11125
ENST00000270357.9_2	RNPEPL1	RNPEPL1-201	chr2:241508004-241520789	+	protein_coding	1.37534	2.59429	8.14215e-06	0.00264088	2.78368	1.40834	1.60128	1.61451	1.74966	6.26028	5.78819	5.62528
ENST00000263960.6_1	COQ10B	COQ10B-201	chr2:198318147-198340032	+	protein_coding	1.37496	2.5936	0.00592871	0.0586708	4.04025	2.66529	7.46361	4.50776	4.47606	12.3455	17.6232	16.9191
ENST00000367236.8_1	ADORA1	ADORA1-204	chr1:203096193-203136533	+	protein_coding	1.37466	2.59307	0.00231706	0.0354545	2.051	0.676337	0.83268	0.52303	0.46217	4.16261	2.42433	3.02522
ENST00000391976.6_1	HDLBP	HDLBP-204	chr2:242168627-242254707	-	protein_coding	1.37424	2.59231	0.000284705	0.0121434	3.35219	1.97795	3.12631	2.84812	2.84994	9.76713	7.78186	10.2626
ENST00000290649.9_2	AMFR	AMFR-201	chr16:56395364-56459450	-	protein_coding	1.37351	2.591	0.000344509	0.0133406	4.6809	3.30739	8.73156	8.53189	9.45956	28.4723	21.412	24.5495
ENST00000611847.1_1	ZDBF2	ZDBF2-202	chr2:207156787-207179148	+	protein_coding	1.37285	2.58982	0.0167654	0.105575	1.68288	0.310031	0	0.9054	0	1.72147	2.93757	2.08862
ENST00000358502.9_1	APOL2	APOL2-202	chr22:36622249-36635689	-	protein_coding	1.3728	2.58972	0.0272323	0.138771	3.99351	2.62071	6.68369	2.54148	7.55032	15.7998	13.9764	15.0614
ENST00000263645.9_1	CD81	CD81-201	chr11:2398524-2418649	+	protein_coding	1.37086	2.58625	0.00698808	0.0644228	6.64472	5.27386	34.4263	37.9241	40.9981	69.6561	109.115	127.762
ENST00000377707.3_1	SHB	SHB-201	chr9:37919131-38069208	-	protein_coding	1.37079	2.58613	9.07648e-05	0.00713998	4.94312	3.57233	10.447	11.0891	11.1633	33.0952	27.0673	29.4221
ENST00000336916.8_1	FN1	FN1-202	chr2:216225177-216300791	-	protein_coding	1.37053	2.58566	0.0423898	0.178528	1.39747	0.0269353	0	0.052082	0.005253	3.11109	0.406748	2.16131
ENST00000374291.5_1	STMN1	STMN1-202	chr1:26227232-26231619	-	protein_coding	1.37043	2.58548	0.0355502	0.161754	3.8698	2.49937	4.1584	7.68216	3.03659	17.2385	16.625	8.71984
ENST00000316586.8_1	STK25	STK25-201	chr2:242432089-242448107	-	protein_coding	1.36934	2.58352	0.0259733	0.135321	2.52584	1.1565	1.09362	0.705839	2.10161	4.87191	7.2249	2.955
ENST00000552959.5_1	ATP5B	ATP5B-210	chr12:57033775-57039739	-	protein_coding	1.36822	2.58152	0.00207849	0.0333192	1.96297	0.594747	0.554638	0.490263	0.48668	3.65172	2.00586	3.23792
ENST00000267383.5_1	CDH24	CDH24-201	chr14:23516869-23525035	-	protein_coding	1.36801	2.58114	0.0179849	0.109803	1.66274	0.294732	0	0	0.845737	3.14052	1.85107	1.6887
ENST00000421365.2_1	IFIH1	IFIH1-202	chr2:163166657-163175194	-	protein_coding	1.36785	2.58085	6.61387e-05	0.00611876	1.72491	0.35706	0.205324	0.323381	0.31725	2.44165	2.01714	2.47843
ENST00000617231.4_1	RAVER1	RAVER1-208	chr19:10426888-10444222	-	protein_coding	1.36694	2.57923	0.0479222	0.191962	2.28794	0.921003	2.1081	0.824366	0.197134	5.59272	4.17157	2.41609
ENST00000253270.11_1	SLC35D2	SLC35D2-201	chr9:99082988-99145979	-	protein_coding	1.36503	2.57582	0.015415	0.100848	4.09936	2.73433	8.189	5.19491	4.17655	12.7336	14.6646	22.4092
ENST00000376630.4_1	HLA-E	HLA-E-201	chr6:30457244-30461982	+	protein_coding	1.36243	2.57117	0.000162843	0.00912566	7.09089	5.72846	56.9	52.0767	47.4992	147.349	125.662	133.828
ENST00000331559.9_2	MEIS3	MEIS3-201	chr19:47906381-47922780	-	protein_coding	1.36227	2.57089	0.000166888	0.00922077	2.4442	1.08193	1.1819	1.27393	0.911934	4.90498	4.40578	4.04958
ENST00000435975.5_2	NCAPH	NCAPH-204	chr2:97001539-97031771	+	protein_coding	1.36158	2.56966	0.030151	0.146796	4.71481	3.35323	4.94546	10.5591	14.5294	23.2635	26.2695	26.3692
ENST00000369646.7_1	NT5E	NT5E-202	chr6:86159809-86181317	+	protein_coding	1.36043	2.56763	0.0106374	0.0818747	3.50081	2.14038	2.11287	4.54813	3.9619	11.45	11.8229	8.08646
ENST00000620767.4_1	TESK1	TESK1-206	chr9:35605302-35610029	+	protein_coding	1.35961	2.56616	0.00038691	0.0141583	1.41894	0.0593248	0.05358	0.018257	0.05451	1.25698	1.89296	1.92791
ENST00000389463.8_1	LAMA4	LAMA4-205	chr6:112430077-112575802	-	protein_coding	1.35941	2.5658	3.56882e-05	0.00467457	1.35941	0	0	0	0	1.81487	1.47568	1.4239
ENST00000374169.7_1	POLE3	POLE3-201	chr9:116169515-116172662	-	protein_coding	1.35846	2.56412	0.0296121	0.145372	4.69964	3.34118	4.82468	12.9938	11.7697	24.2677	22.8651	28.0986
ENST00000355841.6_1	PDLIM7	PDLIM7-202	chr5:176910397-176924584	-	protein_coding	1.35832	2.56386	0.0327081	0.153954	4.28509	2.92677	5.40003	6.12438	8.64285	28.3851	20.337	10.8184
ENST00000475111.6_1	TMEM30A	TMEM30A-203	chr6:75964315-75994664	-	protein_coding	1.35537	2.55863	0.0486248	0.193615	2.23608	0.880708	2.45052	0.345453	0.344638	4.81436	2.88274	3.63173
ENST00000305409.2_1	SCG2	SCG2-201	chr2:224461658-224467221	-	protein_coding	1.35476	2.55755	0.000421086	0.0147582	1.62816	0.273396	0.40184	0.074139	0.17258	1.88139	2.28633	2.11933
ENST00000441240.1_3	LPAR1	LPAR1-204	chr9:113703948-113800738	-	protein_coding	1.35306	2.55453	0.00830036	0.0715146	1.92632	0.573267	1.0374	0.276442	0.266588	2.80811	2.12655	3.61178
ENST00000350302.7_1	FBXO25	FBXO25-202	chr8:356808-419690	+	protein_coding	1.35222	2.55305	0.0106011	0.0817451	2.88466	1.53244	1.59011	1.2633	3.12921	7.94838	5.96691	5.46131
ENST00000531159.6_1	NAT10	NAT10-205	chr11:34127164-34168121	+	protein_coding	1.35205	2.55274	0.00281624	0.0389813	2.89749	1.54544	2.87117	1.5776	1.4924	6.78307	6.31341	6.26815
ENST00000372425.8_1	HYI	HYI-201	chr1:43916674-43919660	-	protein_coding	1.35181	2.55231	0.008141	0.0706645	2.12258	0.770778	1.04025	0.401242	0.737345	4.9645	2.62359	2.82094
ENST00000393409.2_1	PLXNA1	PLXNA1-201	chr3:126707437-126756235	+	protein_coding	1.34982	2.5488	5.70352e-05	0.00576654	5.49203	4.14222	15.6472	17.083	17.2886	48.0436	42.2358	41.9907
ENST00000528579.1_1	SPOCD1	SPOCD1-209	chr1:32258920-32264317	-	protein_coding	1.3489	2.54718	0.0062407	0.0605107	1.3489	0	0	0	0	1.453	0.911464	2.52464
ENST00000331272.7_1	FBXW4	FBXW4-201	chr10:103370423-103455016	-	protein_coding	1.34749	2.54468	0.0129887	0.0918247	3.07413	1.72664	2.86753	3.33594	1.1617	6.92612	7.32993	8.04712
ENST00000415424.5_2	ANXA1	ANXA1-203	chr9:75766818-75775254	+	protein_coding	1.34688	2.54362	0.0243362	0.130638	3.72929	2.38241	6.50153	4.76196	2.27953	11.2738	15.262	10.6879
ENST00000613052.1_2	CERCAM	CERCAM-214	chr9:131190667-131199623	+	protein_coding	1.34687	2.5436	0.00198851	0.0326335	3.93936	2.59249	6.74664	4.43921	4.20715	15.3759	13.8003	13.8978
ENST00000375400.7_1	SVIL	SVIL-203	chr10:29746267-30024733	-	protein_coding	1.34585	2.54179	0.000393557	0.0143416	2.97151	1.62567	2.35684	1.98471	1.93286	5.76887	7.50478	7.38231
ENST00000372097.9_1	GTF3C5	GTF3C5-202	chr9:135906076-135933890	+	protein_coding	1.34475	2.53987	0.038684	0.169595	5.83246	4.48771	11.2184	29.0017	29.8068	61.3422	52.6765	54.2935
ENST00000221847.5_1	EBI3	EBI3-201	chr19:4229495-4237528	+	protein_coding	1.34447	2.53937	0.000544965	0.0166949	2.83229	1.48781	1.40158	2.17208	1.89593	6.67559	5.61615	6.11363
ENST00000379047.7_1	NQO1	NQO1-203	chr16:69743304-69760571	-	protein_coding	1.34439	2.53922	0.0422218	0.178106	6.69303	5.34865	48.1455	28.0942	46.3171	174.774	83.8764	73.245
ENST00000286201.2_1	FZD7	FZD7-201	chr2:202899310-202903168	+	protein_coding	1.34394	2.53843	0.000347275	0.013366	3.47331	2.12938	2.75587	3.87471	3.57469	10.0745	9.65682	10.6081
ENST00000366988.4_1	NENF	NENF-201	chr1:212606229-212619721	+	protein_coding	1.3432	2.53714	0.00146745	0.027818	6.16889	4.82569	27.9028	23.2142	31.5853	82.7559	61.9802	69.6068
ENST00000309585.9_1	DNASE1L1	DNASE1L1-202	chrX:153630102-153640449	-	protein_coding	1.34298	2.53675	0.0314069	0.150334	1.58979	0.24681	0	0.645983	0.015001	3.77991	1.57245	1.21799
ENST00000278071.6_1	ITPRIP	ITPRIP-201	chr10:106069456-106093663	-	protein_coding	1.34283	2.53648	0.0072105	0.0656326	3.04099	1.69816	3.06435	2.66611	1.29295	6.96023	6.66061	8.14315
ENST00000409416.5_1	COL6A2	COL6A2-204	chr21:47531328-47549722	+	protein_coding	1.34193	2.53489	0.00028469	0.0121434	1.40463	0.062708	0	0.101372	0.03442	2.02511	1.60545	1.35444
ENST00000417098.5_1	SATB2	SATB2-202	chr2:200134223-200322819	-	protein_coding	1.34188	2.53481	0.0138653	0.0952446	2.06207	0.720188	0.118814	1.27822	0.754046	2.85649	3.89278	2.85907
ENST00000279452.10_1	CD44	CD44-204	chr11:35198175-35250869	+	protein_coding	1.3401	2.53168	0.000595842	0.0173946	2.12539	0.785293	0.722369	0.742058	0.706089	3.86042	3.72467	2.6172
ENST00000349048.8_1	PFKL	PFKL-201	chr21:45719934-45747259	+	protein_coding	1.33822	2.52839	0.0390584	0.170438	5.77779	4.43957	11.5994	28.1833	26.7876	70.0296	42.5776	52.3537
ENST00000296871.3_1	CSF2	CSF2-201	chr5:131409483-131411863	+	protein_coding	1.338	2.52801	0.000219019	0.0106085	1.40876	0.0707562	0	0.05816	0.094833	1.94025	1.33484	1.72642
ENST00000285599.7_1	MAN2B2	MAN2B2-201	chr4:6576902-6625089	+	protein_coding	1.33772	2.52752	0.00243253	0.0362622	3.04088	1.70316	2.99808	2.36767	1.56404	7.41173	7.74359	6.57908
ENST00000559313.5_1	C15orf52	C15orf52-206	chr15:40625958-40633168	-	protein_coding	1.33724	2.52667	0.000115135	0.00784711	2.65961	1.32238	1.25307	1.67228	1.59759	5.61359	5.42295	4.9388
ENST00000333896.5_1	SPTBN1	SPTBN1-201	chr2:54785531-54889445	+	protein_coding	1.3372	2.5266	0.00140311	0.0272122	5.57257	4.23537	14.0779	18.731	21.4612	47.334	46.3671	46.0764
ENST00000591811.1_1	CANT1	CANT1-212	chr17:76993589-77005949	-	protein_coding	1.33663	2.52561	0.0075567	0.0674559	2.19088	0.85425	1.40772	0.702342	0.441488	4.53398	3.51661	2.80812
ENST00000569554.5_2	SULT1A1	SULT1A1-211	chr16:28616517-28620241	-	protein_coding	1.33507	2.52288	0.041426	0.176192	3.90823	2.57316	9.60171	3.67732	3.25036	17.3397	11.2786	14.0295
ENST00000284771.6_2	PDLIM3	PDLIM3-203	chr4:186422905-186456766	-	protein_coding	1.3347	2.52224	0.000438005	0.0150926	2.09212	0.75742	0.542326	0.72706	0.813573	3.92603	2.99178	2.94196
ENST00000616623.4_2	CRY2	CRY2-212	chr11:45868957-45904799	+	protein_coding	1.33463	2.5221	0.0374208	0.166587	2.20267	0.868045	0.52321	0.22163	2.26756	4.05018	3.36003	3.43011
ENST00000415828.5_3	CSTF1	CSTF1-202	chr20:54967427-54974413	+	protein_coding	1.3329	2.51908	0.0274244	0.139256	3.11803	1.78514	2.92995	2.13962	2.31798	11.8818	4.26421	8.65068
ENST00000443439.6_2	ERAP1	ERAP1-202	chr5:96110188-96143612	-	protein_coding	1.33213	2.51774	0.000744233	0.0195319	4.94766	3.61553	9.90821	12.1272	11.8595	25.3001	32.7814	32.0785
ENST00000379965.7_1	TRIM22	TRIM22-201	chr11:5710919-5732093	+	protein_coding	1.33195	2.51743	0.000303818	0.012474	1.39928	0.0673229	0.12461	0.022814	0	1.30102	1.74686	1.90347
ENST00000374897.2_1	TAP2	TAP2-201	chr6:32793192-32806557	-	protein_coding	1.33163	2.51687	0.00713016	0.065114	4.23675	2.90512	9.76782	5.18198	5.31437	18.3384	17.4621	17.77
ENST00000356524.8_1	SAA1	SAA1-201	chr11:18287721-18291521	+	protein_coding	1.33085	2.5155	0.0003285	0.0130279	4.25567	2.92482	6.63324	7.16957	6.02215	19.8297	19.0043	15.728
ENST00000370435.4_1	OGFRL1	OGFRL1-201	chr6:71998506-72018653	+	protein_coding	1.32932	2.51284	0.00282348	0.0390135	3.62306	2.29374	3.91281	3.63017	4.18236	8.48471	14.0739	12.0827
ENST00000312189.10_1	PHF19	PHF19-201	chr9:123631865-123639466	-	protein_coding	1.32914	2.51252	0.000535333	0.0165871	6.53237	5.20323	32.4351	34.9249	40.6283	101.924	81.4637	92.4409
ENST00000225831.4_1	CCL2	CCL2-201	chr17:32582304-32584222	+	protein_coding	1.32724	2.50922	0.00161032	0.0291287	2.75334	1.4261	1.34669	1.77316	1.98173	4.76375	5.58444	7.07775
ENST00000377017.5_1	TIMP1	TIMP1-202	chrX:47441849-47446188	+	protein_coding	1.32719	2.50913	0.0261458	0.135748	2.61575	1.28857	0.892121	1.69266	1.86128	6.46204	2.8477	7.02051
ENST00000309575.4_1	CHST2	CHST2-201	chr3:142838173-142842856	+	protein_coding	1.32677	2.5084	0.000164958	0.00917881	1.64738	0.320609	0.247633	0.289753	0.210446	2.56463	1.92507	1.94836
ENST00000358157.2_1	S1PR3	S1PR3-201	chr9:91606362-91619925	+	protein_coding	1.32594	2.50696	0.000547375	0.0167154	1.96447	0.638532	0.585149	0.67272	0.422848	2.37461	3.40569	2.99814
ENST00000530617.5_2	PAK1	PAK1-215	chr11:77033062-77123109	-	protein_coding	1.32534	2.50591	0.000171071	0.00938312	2.11732	0.791989	0.862269	0.634066	0.705788	2.9492	3.31838	3.78965
ENST00000302450.10_1	CKAP2L	CKAP2L-201	chr2:113494184-113522254	-	protein_coding	1.32447	2.50441	0.00119799	0.0250049	3.66799	2.34352	4.44467	3.45478	4.39023	9.64496	13.36	12.4346
ENST00000378566.5_1	FAM214B	FAM214B-204	chr9:35104109-35115847	-	protein_coding	1.32441	2.50431	0.0147377	0.0985695	2.52747	1.20306	1.95016	1.4064	0.718916	3.96068	6.91386	3.88206
ENST00000440934.1_1	ZNF142	ZNF142-204	chr2:219515224-219521126	-	protein_coding	1.32061	2.49771	0.000457081	0.0154628	1.88517	0.564566	0.446246	0.652335	0.353672	3.19819	2.45705	2.47305
ENST00000353704.2_2	CREB3	CREB3-201	chr9:35732332-35737001	+	protein_coding	1.3206	2.49769	0.00113833	0.0243786	5.25809	3.93749	11.8434	15.3516	16.1265	42.5152	34.7251	35.0504
ENST00000255559.7_1	SLC39A11	SLC39A11-201	chr17:70642088-71088832	-	protein_coding	1.32035	2.49726	0.00534772	0.0551452	2.17181	0.851465	1.0464	0.477415	0.942925	3.60342	2.54699	4.60277
ENST00000242783.10_1	PKN1	PKN1-201	chr19:14544169-14582671	+	protein_coding	1.32003	2.49671	0.0283535	0.142028	4.77906	3.45903	11.9846	13.5856	6.02203	23.3923	36.0556	21.8987
ENST00000374279.3_1	UGCG	UGCG-201	chr9:114659046-114697649	+	protein_coding	1.31993	2.49654	0.00143254	0.0274634	5.70929	4.38936	18.7196	19.1771	22.133	42.2826	61.3456	52.0745
ENST00000593892.5_2	SELENOW	SELENOW-202	chr19:48281934-48287821	+	protein_coding	1.3189	2.49476	0.00608903	0.0597287	2.35189	1.03299	0.974156	1.73697	0.585725	4.65273	4.2432	3.48859
ENST00000356408.3_1	CARD11	CARD11-202	chr7:2987210-3083479	-	protein_coding	1.31888	2.49473	0.00736035	0.0664509	1.31888	0	0	0	0	2.29922	0.772993	1.65431
ENST00000407356.5_1	PSG5	PSG5-206	chr19:43671895-43690642	-	protein_coding	1.31887	2.4947	0.0132384	0.0928277	2.80359	1.48472	1.46143	3.00441	1.22387	7.26243	4.58775	6.37137
ENST00000370459.7_1	GBP5	GBP5-201	chr1:89726265-89736546	-	protein_coding	1.31765	2.49261	1.99284e-05	0.00369231	1.31765	0	0	0	0	1.30556	1.57878	1.60477
ENST00000335934.8_1	TP53I3	TP53I3-202	chr2:24300303-24308085	-	protein_coding	1.316	2.48974	0.0226002	0.125274	3.20539	1.88939	3.56187	2.20637	2.47645	11.4498	4.87977	9.7209
ENST00000526627.1_1	SMIM3	SMIM3-201	chr5:150157508-150176296	+	protein_coding	1.31569	2.48922	0.0314393	0.150366	2.0665	0.750806	1.56696	0	0.856201	2.83156	3.23212	3.53212
ENST00000369816.4_1	ELOVL4	ELOVL4-201	chr6:80624529-80657297	-	protein_coding	1.31405	2.48639	0.00291316	0.0397759	1.72076	0.406708	0.313039	0.213121	0.462554	1.54396	2.77377	2.73005
ENST00000370939.7_1	FBXO9	FBXO9-203	chr6:52929796-52962686	+	protein_coding	1.31397	2.48624	0.0291812	0.144213	1.60362	0.289654	0	0	0.82635	1.92743	3.26695	1.24704
ENST00000468694.5_2	DBNL	DBNL-217	chr7:44084310-44101236	+	protein_coding	1.31374	2.48586	0.0121876	0.0886533	3.89972	2.58597	6.23063	6.08043	3.22797	17.2565	11.2837	13.827
ENST00000289316.2_1	HIST1H2BD	HIST1H2BD-201	chr6:26158374-26171577	+	protein_coding	1.3131	2.48474	0.000218043	0.0106085	5.71083	4.39774	22.4388	20.0072	18.0216	48.1104	51.1955	55.0518
ENST00000359930.8_1	SULF2	SULF2-201	chr20:46285656-46415330	-	protein_coding	1.31214	2.4831	0.0184617	0.111457	2.79849	1.48635	2.80746	1.49865	1.31187	3.92003	6.64527	7.95217
ENST00000329608.10_2	CSF1	CSF1-201	chr1:110453255-110473614	+	protein_coding	1.31185	2.4826	0.000167226	0.00922077	4.18876	2.87691	7.15195	6.34349	5.62132	18.3216	16.7799	16.6547
ENST00000055077.7_1	RFC2	RFC2-201	chr7:73645867-73668774	-	protein_coding	1.31149	2.48198	0.00527932	0.0547283	4.84205	3.53056	7.68758	12.4999	12.1578	32.3289	27.2072	24.0972
ENST00000215555.6_1	MARCH2	MARCH2-201	chr19:8478187-8503895	+	protein_coding	1.31122	2.48152	0.0331351	0.155033	2.485	1.17378	2.37826	0.954471	0.739022	4.79379	6.74266	2.91136
ENST00000295006.5_1	CAPN2	CAPN2-201	chr1:223900034-223963720	+	protein_coding	1.3111	2.48131	0.000217828	0.0106085	6.78539	5.47429	46.6535	38.136	46.1092	102.858	110.739	114.658
ENST00000454765.6_1	TMEM171	TMEM171-202	chr5:72416119-72427644	+	protein_coding	1.31067	2.48056	0.000129432	0.0082834	2.1645	0.853838	1.00232	0.614623	0.825944	3.46514	3.4771	3.50722
ENST00000343677.3_1	HIST1H1C	HIST1H1C-201	chr6:26056015-26056656	-	protein_coding	1.31041	2.48012	0.000953641	0.0222325	7.34926	6.03885	77.0547	64.3527	54.7137	170.968	150.844	165.035
ENST00000535468.1_1	CUL7	CUL7-203	chr6:43005358-43021683	-	protein_coding	1.31032	2.47996	0.040801	0.174622	2.04025	0.729939	0.389239	0.141098	1.87807	2.26052	3.4783	3.76578
ENST00000374843.8_1	HLA-DMA	HLA-DMA-201	chr6:32916390-32920899	-	protein_coding	1.31008	2.47956	0.0287469	0.143076	1.53244	0.222351	0.511777	0.000258	0.050034	1.42494	3.6359	1.15324
ENST00000355716.4_1	TNFRSF14	TNFRSF14-201	chr1:2487805-2495268	+	protein_coding	1.31007	2.47953	0.00350876	0.043877	1.57944	0.26937	0	0.567894	0.116731	2.24495	2.07854	1.67191
ENST00000354258.4_1	TAP1	TAP1-201	chr6:32812986-32821755	-	protein_coding	1.30959	2.47871	0.000437802	0.0150926	5.41945	4.10986	16.4263	16.2084	16.1642	49.5146	37.1347	39.6923
ENST00000319420.3_1	SHISA2	SHISA2-201	chr13:26618735-26625169	-	protein_coding	1.30864	2.47707	0.000429299	0.0149396	1.82595	0.517312	0.480308	0.400841	0.413963	2.03197	3.02036	2.656
ENST00000282074.6_1	SPC25	SPC25-201	chr2:169727404-169746955	-	protein_coding	1.3078	2.47565	0.00051984	0.0163867	5.25547	3.94766	12.2063	15.3126	16.0526	34.4398	39.8022	37.5465
ENST00000471876.5_1	RUSC1	RUSC1-209	chr1:155294330-155300905	+	protein_coding	1.30749	2.47511	0.036229	0.163497	1.8728	0.565306	0.702504	0.393547	0.365565	2.22024	5.30392	1.41994
ENST00000344257.9_1	GAD1	GAD1-201	chr2:171673422-171699269	+	protein_coding	1.30387	2.4689	0.00196511	0.032391	1.43492	0.131052	0	0	0.313264	1.92868	1.27472	1.96661
ENST00000551662.5_1	APPL2	APPL2-213	chr12:105567986-105629861	-	protein_coding	1.30351	2.46829	0.00730058	0.0660635	1.54996	0.246446	0	0.632858	0.022386	2.44013	1.75506	1.64879
ENST00000358577.7_2	MICAL1	MICAL1-201	chr6:109765265-109776945	-	protein_coding	1.30281	2.46708	0.00368655	0.0450723	1.30281	0	0	0	0	2.24653	1.37117	0.950598
ENST00000264036.5_1	MCAM	MCAM-201	chr11:119179239-119187826	-	protein_coding	1.30251	2.46658	0.000401017	0.0144897	7.1261	5.82359	48.2319	62.1146	57.4582	149.143	130.869	136.677
ENST00000593513.1_1	AXL	AXL-203	chr19:41732660-41766109	+	protein_coding	1.30217	2.466	0.0378233	0.167601	1.98509	0.682915	0	1.0855	0.983917	1.79666	3.95271	3.47951
ENST00000378634.6_2	COPRS	COPRS-202	chr17:30178890-30186093	-	protein_coding	1.30022	2.46267	0.0170103	0.106448	3.37462	2.07439	2.35784	5.47175	2.43782	8.4673	8.70965	11.1382
ENST00000572430.5_2	RNF167	RNF167-207	chr17:4843415-4848465	+	protein_coding	1.29863	2.45995	0.0218668	0.122973	1.29863	0	0	0	0	2.74895	0.594078	1.49092
ENST00000265028.7_2	DNAJB11	DNAJB11-201	chr3:186288467-186303588	+	protein_coding	1.2984	2.45956	0.00266701	0.0379652	5.45005	4.15165	14.2258	15.0247	22.0113	41.8062	40.4485	46.0835
ENST00000562958.6_1	CNN2	CNN2-205	chr19:1026628-1039067	+	protein_coding	1.2979	2.45871	0.00904775	0.0749846	2.79716	1.49926	2.59487	1.05081	2.06452	7.2626	5.67283	5.09066
ENST00000358869.4_1	FAM114A1	FAM114A1-201	chr4:38869437-38947360	+	protein_coding	1.29786	2.45865	0.000598694	0.0174391	3.24199	1.94413	3.29546	2.96813	2.34295	7.50665	8.8429	9.11419
ENST00000255764.3_1	MED10	MED10-201	chr5:6371994-6378707	-	protein_coding	1.29592	2.45533	1.55118e-05	0.00336119	6.81801	5.52209	42.9931	43.8783	48.1502	111.889	114.139	109.51
ENST00000313624.11_1	EPSTI1	EPSTI1-201	chr13:43460524-43566385	-	protein_coding	1.29558	2.45475	0.00248563	0.0366375	2.85398	1.55841	2.56043	1.55114	1.81283	5.9116	7.57452	5.37699
ENST00000307363.9_1	GLB1	GLB1-201	chr3:33038100-33138722	-	protein_coding	1.29539	2.45444	0.0170483	0.106485	4.65524	3.35985	8.44499	10.4972	8.96452	37.3947	17.2187	21.8727
ENST00000371601.4_1	NPDC1	NPDC1-202	chr9:139933922-139940655	-	protein_coding	1.29402	2.4521	0.000444675	0.0152128	3.78252	2.4885	5.4574	4.62955	3.86197	12.67	12.3337	13.297
ENST00000381577.3_1	CD274	CD274-202	chr9:5450525-5470547	+	protein_coding	1.29235	2.44926	0.00926598	0.0759253	1.58087	0.288526	0.131072	0.108298	0.453511	1.35421	3.14762	1.74174
ENST00000347055.3_1	KRCC1	KRCC1-201	chr2:88326724-88355248	-	protein_coding	1.29215	2.44893	0.0010105	0.0228071	1.96959	0.677436	0.856615	0.585091	0.389984	2.4798	3.01674	3.29819
ENST00000393975.3_1	C1QTNF2	C1QTNF2-201	chr5:159774758-159797648	-	protein_coding	1.29122	2.44735	0.000259679	0.011794	1.4314	0.140176	0.118502	0.095256	0.092545	2.11959	1.4814	1.53446
ENST00000298317.8_1	RPUSD4	RPUSD4-201	chr11:126071989-126081587	-	protein_coding	1.29122	2.44734	0.015974	0.102838	2.83028	1.53907	2.82601	1.52444	1.541	8.27299	6.60362	4.10223
ENST00000264039.6_1	GPC1	GPC1-201	chr2:241375088-241407495	+	protein_coding	1.29112	2.44717	0.000842638	0.0208351	7.14241	5.8513	62.9917	56.6934	51.1192	159.551	121.003	142.965
ENST00000425019.5_1	MAP4K4	MAP4K4-210	chr2:102314206-102507958	+	protein_coding	1.29016	2.44555	0.00858127	0.0727891	2.29832	1.00816	0.916756	1.19525	0.93378	2.86756	6.00658	3.39182
ENST00000361170.6_1	IQGAP3	IQGAP3-201	chr1:156495197-156542332	-	protein_coding	1.28888	2.44338	0.000117739	0.00794558	4.21068	2.9218	6.20097	6.95677	6.59491	19.5327	16.3053	16.8647
ENST00000374736.7_1	ABCA1	ABCA1-202	chr9:107543283-107690518	-	protein_coding	1.28867	2.44303	0.000644978	0.0181339	2.03783	0.749158	0.657312	0.760465	0.627516	2.43609	3.55303	3.42568
ENST00000360830.8_1	RPS24	RPS24-201	chr10:79793641-79800455	+	protein_coding	1.28803	2.44195	0.000332972	0.0131064	10.1278	8.83973	531.495	419.752	428.273	1163.15	1102.08	1089.61
ENST00000287600.8_1	PDE6D	PDE6D-201	chr2:232597135-232646019	-	protein_coding	1.28785	2.44164	0.000304958	0.0124793	4.51398	3.22613	8.20378	9.2088	7.72064	19.2544	23.573	22.9639
ENST00000368199.7_1	SH2D2A	SH2D2A-202	chr1:156776035-156786654	-	protein_coding	1.28692	2.44006	0.0246498	0.13154	2.74706	1.46014	2.27186	2.50272	0.817343	4.51764	7.92003	5.14782
ENST00000566497.5_2	MFGE8	MFGE8-215	chr15:89441946-89456612	-	protein_coding	1.28623	2.43889	0.0386247	0.169432	1.66663	0.380401	0	0	1.20565	2.80155	2.40992	1.46836
ENST00000323786.9_2	COG4	COG4-201	chr16:70514472-70557468	-	protein_coding	1.2851	2.437	0.00303357	0.040618	2.38108	1.09597	0.951635	1.67518	0.870731	3.45485	4.43508	4.83835
ENST00000281923.3_1	MGAT5	MGAT5-201	chr2:135011830-135212191	+	protein_coding	1.28483	2.43654	0.000417233	0.0147331	4.03166	2.74682	5.18006	6.87983	5.21042	14.7494	15.7839	15.5498
ENST00000432854.5_1	DBNL	DBNL-204	chr7:44089843-44109055	+	protein_coding	1.28446	2.43591	2.32749e-05	0.00395809	2.28594	1.00148	0.936661	0.968544	1.1049	3.64123	3.84915	4.15364
ENST00000340384.4_1	TUBB4B	TUBB4B-201	chr9:140135665-140138159	+	protein_coding	1.28265	2.43286	0.000845095	0.0208489	9.58963	8.30697	286.569	327.833	334.912	913.134	694.569	718.357
ENST00000280612.9_1	SLC7A11	SLC7A11-201	chr4:139085251-139163503	-	protein_coding	1.28173	2.4313	0.00443379	0.0499295	4.69421	3.41249	11.9573	8.71875	8.58638	19.4824	28.8503	27.3769
ENST00000525201.5_1	TSPAN4	TSPAN4-214	chr11:844153-866676	+	protein_coding	1.28162	2.43112	0.00279764	0.0388514	4.99063	3.709	12.8782	11.6575	11.7317	40.2288	28.1099	25.7759
ENST00000504346.5_1	PIGG	PIGG-208	chr4:493026-533317	+	protein_coding	1.28033	2.42894	0.0282383	0.141745	1.65779	0.377464	0	1.19222	0	2.07664	2.02167	2.37919
ENST00000263734.4_1	EPAS1	EPAS1-201	chr2:46524541-46613842	+	protein_coding	1.27971	2.42791	0.0328484	0.154283	4.98201	3.70229	21.6218	9.13003	8.62424	30.4757	29.9571	31.394
ENST00000264205.10_2	ECE1	ECE1-201	chr1:21546430-21616750	-	protein_coding	1.27964	2.42778	0.00321205	0.0419486	3.74869	2.46905	3.94927	5.08318	4.63774	16.2233	10.3335	11.4429
ENST00000308946.3	MYEOV	MYEOV-004	chr11:69061622-69064754	+	protein_coding	1.2789	2.42655	0.00266968	0.0379768	1.39445	0.115544	0	0.229153	0.034524	2.2882	1.49735	1.21245
ENST00000545954.5_1	ETV4	ETV4-205	chr17:41605646-41623691	-	protein_coding	1.27865	2.42612	0.0069668	0.0643395	1.57469	0.296046	0.492604	0.23997	0	2.69298	1.36054	2.03182
ENST00000394532.7_1	BAD	BAD-203	chr11:64037302-64052111	-	protein_coding	1.27777	2.42465	0.00277402	0.0387225	3.50625	2.22848	4.19272	3.9862	2.97513	11.0901	12.1315	8.24096
ENST00000455271.5_1	RPS27L	RPS27L-204	chr15:63446052-63449480	-	protein_coding	1.2774	2.42403	0.0422907	0.178277	2.15733	0.879926	1.23555	1.2064	0.263521	2.18317	6.00925	2.97862
ENST00000450689.6_1	KIAA1324L	KIAA1324L-208	chr7:86506222-86689015	-	protein_coding	1.27611	2.42185	0.00132901	0.0264218	1.54219	0.266084	0.06946	0.426612	0.139796	1.55367	2.0192	2.20393
ENST00000360507.9_1	CNPPD1	CNPPD1-201	chr2:220036619-220041688	-	protein_coding	1.27453	2.4192	0.00405003	0.047579	4.37983	3.1053	6.58878	8.06928	8.26017	26.23	16.7875	17.6301
ENST00000403646.7_1	ORAI2	ORAI2-202	chr7:102074023-102089163	+	protein_coding	1.2741	2.41849	0.00189103	0.0317679	3.28249	2.00839	3.15276	3.11551	2.81063	11.3244	7.60882	7.6832
ENST00000367009.2_1	HHAT	HHAT-202	chr1:210612927-210849638	+	protein_coding	1.27079	2.41293	0.000177242	0.00955352	1.27079	0	0	0	0	1.49546	1.64782	1.12616
ENST00000358307.6_1	FUT8	FUT8-202	chr14:65879726-66209860	+	protein_coding	1.27055	2.41253	0.0393267	0.170972	1.29244	0.0218901	0	0	0.046571	1.34553	0.512548	3.14224
ENST00000394859.7_1	ANKRD13B	ANKRD13B-201	chr17:27920486-27941779	+	protein_coding	1.26997	2.41156	0.00246985	0.0365388	2.59201	1.32205	1.08088	1.68949	1.79262	5.89802	4.06734	5.2707
ENST00000381192.8_1	CD99	CD99-205	chrX:2609220-2659350	+	protein_coding	1.26869	2.40943	0.000418038	0.0147331	6.21898	4.95028	30.3206	29.1348	30.3078	80.0712	62.4213	79.3888
ENST00000373578.6_1	SRC	SRC-204	chr20:35974557-36034453	+	protein_coding	1.26777	2.40788	8.23164e-05	0.00675985	2.63628	1.36852	1.4698	1.8154	1.47566	5.62757	5.00402	5.03954
ENST00000396368.7_1	MARF1	MARF1-201	chr16:15688243-15737023	-	protein_coding	1.26776	2.40788	0.016923	0.106093	1.60043	0.332669	0.244208	0.603587	0.001025	2.73502	2.49654	1.13503
ENST00000216223.9_1	IL2RB	IL2RB-201	chr22:37521878-37546030	-	protein_coding	1.26698	2.40658	0.000262096	0.0118827	1.928	0.661015	0.670943	0.605571	0.473549	3.08522	3.01008	2.36347
ENST00000382848.4_1	GJB2	GJB2-202	chr13:20761609-20767037	-	protein_coding	1.26686	2.40636	0.000507871	0.0162038	1.3631	0.0962487	0	0	0.221578	1.52955	1.84291	1.36701
ENST00000558555.5_1	MEIS3	MEIS3-204	chr19:47906429-47922526	-	protein_coding	1.2659	2.40476	0.00292194	0.039819	2.96846	1.70256	2.22429	3.00404	1.67076	6.87912	5.93347	7.77721
ENST00000472031.1_1	CNP	CNP-204	chr17:40118781-40126246	+	protein_coding	1.26401	2.40163	0.0386235	0.169432	1.7148	0.450789	0.701666	0.500475	0	2.86592	1.04581	3.472
ENST00000287097.5_1	CD109	CD109-201	chr6:74405827-74538037	+	protein_coding	1.26391	2.40145	0.00149787	0.0280806	4.26178	2.99788	7.23581	6.17643	7.62457	14.9738	21.4136	18.7177
ENST00000586057.5_1	TIMP2	TIMP2-204	chr17:76849063-76870171	-	protein_coding	1.26385	2.40136	3.9836e-05	0.00486914	5.98317	4.71932	26.6925	25.7074	23.7159	60.7375	66.0817	60.1204
ENST00000619128.4_1	PSMD1	PSMD1-213	chr2:231925070-232037538	+	protein_coding	1.26309	2.40009	0.0145195	0.0977384	1.43937	0.17628	0	0.44277	0	0.926992	2.38503	2.05799
ENST00000368778.7_2	UROS	UROS-202	chr10:127490626-127511765	-	protein_coding	1.2614	2.39728	0.00137602	0.02692	3.04144	1.78004	2.3431	2.58477	2.38008	7.88324	5.64978	8.44749
ENST00000299179.9_1	MRPL43	MRPL43-201	chr10:102741133-102747251	-	protein_coding	1.26083	2.39633	0.00214181	0.0338796	4.21786	2.95704	8.43995	6.00114	6.08487	20.3581	15.3995	17.3958
ENST00000375353.4_1	TMEM255B	TMEM255B-202	chr13:114462216-114519968	+	protein_coding	1.26077	2.39624	0.000557828	0.0168658	1.26077	0	0	0	0	1.52513	1.02103	1.69608
ENST00000507471.1_3	TSPAN17	TSPAN17-206	chr5:176074621-176084057	+	protein_coding	1.25958	2.39427	1.47413e-05	0.00330265	2.99407	1.73449	2.32516	2.21345	2.44839	7.14817	7.23668	6.53538
ENST00000566848.5_1	TMEM219	TMEM219-204	chr16:29973998-29984339	+	protein_coding	1.25956	2.39422	0.00241877	0.0361598	3.31744	2.05789	3.97586	2.87039	2.7483	10.4938	9.25683	7.40376
ENST00000564138.5_1	PLCG2	PLCG2-207	chr16:81812863-81996298	+	protein_coding	1.25726	2.39042	0.000372755	0.0138835	2.01031	0.753045	0.682052	0.740196	0.635422	2.8471	3.67632	2.63454
ENST00000319170.9_1	RAPH1	RAPH1-202	chr2:204298405-204400133	-	protein_coding	1.25692	2.38985	0.000482179	0.0158261	3.29556	2.03865	3.22597	3.16742	2.9381	7.35187	9.66843	9.62444
ENST00000392496.3_2	SPHK1	SPHK1-202	chr17:74381373-74383938	+	protein_coding	1.25644	2.38905	0.0233892	0.12784	1.90616	0.649723	0.63456	0.719265	0.374087	2.62032	4.71679	1.54409
ENST00000580611.5_1	STARD3	STARD3-219	chr17:37793406-37819737	+	protein_coding	1.25631	2.38884	0.00680173	0.0634056	1.67241	0.4161	0.472591	0	0.613219	2.63016	2.28451	1.71606
ENST00000468529.1_2	KCNIP3	KCNIP3-205	chr2:96012476-96049797	+	protein_coding	1.25522	2.38703	0.000211429	0.0105111	2.60239	1.34718	1.31157	1.67409	1.66403	4.60035	5.05187	5.60833
ENST00000519374.5_1	ATP6V0E1	ATP6V0E1-203	chr5:172410760-172462448	+	protein_coding	1.25512	2.38688	6.49789e-06	0.0023717	6.86796	5.61283	48.7253	46.1318	49.0036	116.145	111.507	119.915
ENST00000368898.7_1	FAM24B	FAM24B-202	chr10:124608594-124639114	-	protein_coding	1.25372	2.38456	0.00743599	0.0668171	1.90343	0.649713	0.422667	0.361941	0.99291	3.74362	2.55432	2.10531
ENST00000420936.6_1	ILK	ILK-203	chr11:6624988-6632064	+	protein_coding	1.25181	2.3814	0.000209314	0.0104592	6.82818	5.57637	48.1901	44.6168	47.4132	126.794	101.848	110.623
ENST00000310054.8_1	CYP2S1	CYP2S1-201	chr19:41698954-41713444	+	protein_coding	1.25179	2.38136	0.0049409	0.0526982	2.70894	1.45715	2.14293	2.22857	1.03984	5.91488	5.02703	5.70699
ENST00000372638.3_1	CITED4	CITED4-201	chr1:41326723-41328038	-	protein_coding	1.25164	2.38112	0.000290644	0.0122476	4.90928	3.65765	11.4381	12.0125	11.4185	33.4518	26.0453	28.1221
ENST00000397410.9_1	AKAP8L	AKAP8L-201	chr19:15490859-15529865	-	protein_coding	1.25145	2.3808	0.0323828	0.15304	2.75268	1.50123	3.76129	0.936983	1.45978	5.82815	5.48682	5.91162
ENST00000284984.7_1	ADAMTS1	ADAMTS1-201	chr21:28208066-28217728	-	protein_coding	1.25104	2.38014	0.000401859	0.0144897	1.851	0.599957	0.529483	0.378982	0.650866	2.19937	2.8186	2.84283
ENST00000374270.7_1	SUSD1	SUSD1-204	chr9:114803065-114937688	-	protein_coding	1.25049	2.37922	0.00278586	0.0387689	2.87691	1.62643	2.30898	1.93979	2.02552	8.06285	4.84153	6.48723
ENST00000526792.5_1	RPS6KA1	RPS6KA1-213	chr1:26857709-26900922	+	protein_coding	1.25036	2.37901	0.0108505	0.0828877	1.67111	0.420747	0	0.644597	0.458522	1.63194	2.07711	2.9879
ENST00000395405.5_3	ZWINT	ZWINT-204	chr10:58117199-58121034	-	protein_coding	1.24977	2.37804	0.026529	0.136859	3.66182	2.41205	4.36754	5.388	3.39702	13.1901	16.5293	7.15092
ENST00000337233.8_1	P2RX4	P2RX4-202	chr12:121647660-121671909	+	protein_coding	1.249	2.37676	0.0186171	0.111971	2.63917	1.39017	2.78922	0.886567	1.519	5.10508	6.48732	4.2892
ENST00000551007.1_1	OAS3	OAS3-207	chr12:113376249-113380108	+	protein_coding	1.24865	2.3762	0.00081351	0.0205126	1.56759	0.318934	0.144283	0.423346	0.191742	1.63101	2.3261	1.97587
ENST00000331569.5_1	ZNF703	ZNF703-201	chr8:37553269-37557539	+	protein_coding	1.24805	2.3752	5.39372e-05	0.00562664	3.50447	2.25643	4.01032	3.88891	3.45325	10.375	9.7387	10.966
ENST00000361883.5_1	KRTAP1-5	KRTAP1-5-201	chr17:39182278-39183454	-	protein_coding	1.24739	2.37411	0.00239694	0.0360024	1.24739	0	0	0	0	1.04249	2.05264	1.14619
ENST00000392283.8_1	PPIL3	PPIL3-202	chr2:201735679-201753877	-	protein_coding	1.24737	2.37409	0.0210861	0.120661	3.10744	1.86007	1.72195	2.20388	4.48598	9.53763	6.68027	6.91011
ENST00000636615.1_1	AC068580.4	AC068580.4-201	chr11:1756051-1785184	-	protein_coding	1.247	2.37348	0.0472703	0.190649	3.15535	1.90835	2.74903	3.10018	2.44106	10.9397	3.87991	11.1384
ENST00000426856.1_1	CRIM1	CRIM1-203	chr2:36583586-36691798	+	protein_coding	1.24692	2.37334	0.0016465	0.0294687	1.86731	0.620397	0.560412	0.503939	0.54812	2.41588	2.12193	3.55435
ENST00000621093.4_1	POLR2J3	POLR2J3-221	chr7:102207498-102212968	-	protein_coding	1.24498	2.37015	0.0440185	0.18265	2.6469	1.40191	0.878553	1.07224	3.74015	5.38356	5.72341	4.72443
ENST00000330794.8_1	TMEM173	TMEM173-201	chr5:138855549-138862375	-	protein_coding	1.2449	2.37002	0.00502952	0.053306	2.78728	1.54239	2.46672	2.32351	1.14485	5.9278	6.09239	5.69545
ENST00000421809.5_1	ETV5	ETV5-203	chr3:185797836-185826788	-	protein_coding	1.24468	2.36965	0.000206664	0.0103624	1.73331	0.488632	0.358469	0.45586	0.396719	2.12657	2.77615	2.11327
ENST00000510908.1	ECSCR	ECSCR-001	chr5:138784245-138784863	-	protein_coding	1.2443	2.36904	0.000404239	0.0145294	1.74394	0.499631	0.490638	0.426114	0.329492	2.79984	1.9624	2.33828
ENST00000396706.2_1	ZDHHC4	ZDHHC4-202	chr7:6617136-6629005	+	protein_coding	1.24417	2.36883	0.0323162	0.152849	2.35896	1.11478	1.97491	0.298119	1.63003	4.90152	3.69066	3.877
ENST00000519907.5_2	DMTN	DMTN-214	chr8:21916734-21940035	+	protein_coding	1.24315	2.36715	0.00559225	0.0566804	1.68701	0.443864	0.025693	0.651997	0.485327	2.60071	1.86579	2.23513
ENST00000414154.6_1	SMIM19	SMIM19-201	chr8:42396756-42408123	+	protein_coding	1.24157	2.36456	0.0245848	0.131474	2.16199	0.920419	0.776196	1.80629	0.360183	2.7223	3.2551	4.65913
ENST00000377727.1_1	HIST1H4H	HIST1H4H-201	chr6:26285341-26285737	-	protein_coding	1.24147	2.36439	0.00561361	0.056823	3.07146	1.82999	3.27823	1.80117	2.75012	5.91896	8.1389	8.39443
ENST00000273062.6_1	CTDSP1	CTDSP1-201	chr2:219264478-219270664	+	protein_coding	1.24026	2.36242	5.28314e-05	0.00557466	5.18618	3.94591	13.8696	14.7525	14.6267	38.0705	32.634	35.7247
ENST00000558098.4_1	ZMYND11	ZMYND11-215	chr10:225953-295201	+	protein_coding	1.24024	2.36238	0.0150597	0.0996575	2.09985	0.859606	0.316302	1.50283	0.813489	4.20109	3.05587	2.734
ENST00000447750.6_1	GDI1	GDI1-204	chrX:153665266-153671814	+	protein_coding	1.23779	2.35837	0.00507251	0.0535779	3.91452	2.67673	4.85934	5.76522	5.59471	11.6986	12.3546	19.2196
ENST00000366481.3_1	TRIM58	TRIM58-201	chr1:248020501-248041507	+	protein_coding	1.23646	2.3562	8.67673e-05	0.00696099	1.25199	0.0155338	0	0.032829	0	1.16182	1.41826	1.58429
ENST00000380599.8_1	ZBTB4	ZBTB4-202	chr17:7362685-7382944	-	protein_coding	1.23625	2.35585	0.00165769	0.0296488	3.60592	2.36967	3.46875	5.28797	3.9128	12.0621	10.0381	11.5187
ENST00000243440.1_1	BATF3	BATF3-201	chr1:212859760-212873327	-	protein_coding	1.23568	2.35492	0.000839233	0.0208088	1.35523	0.119549	0	0.282224	0	1.7873	1.52921	1.37534
ENST00000614261.4_1	ARMC9	ARMC9-215	chr2:232063294-232238606	+	protein_coding	1.23536	2.3544	0.00020242	0.0102573	1.31269	0.0773272	0	0.174447	0	1.67801	1.36143	1.42374
ENST00000340342.10_1	CTSL	CTSL-201	chr9:90341024-90346301	+	protein_coding	1.23253	2.34978	0.00176037	0.0307479	4.03003	2.79751	5.58986	7.30742	5.13843	13.2045	16.3873	16.6533
ENST00000418160.5_1	FLOT1	FLOT1-204	chr6:30707938-30710134	-	protein_coding	1.23221	2.34926	0.00053787	0.0165966	1.94442	0.712211	0.484307	0.883806	0.572645	2.52135	3.0137	3.03395
ENST00000309383.5_3	BRSK1	BRSK1-201	chr19:55795534-55823901	+	protein_coding	1.23179	2.34858	0.000404156	0.0145294	1.34405	0.112258	0.09588	0.152434	0	1.67724	1.22421	1.74746
ENST00000347546.8_1	MAGED2	MAGED2-202	chrX:54834180-54842440	+	protein_coding	1.22916	2.3443	0.0203431	0.117932	3.02148	1.79232	1.74573	4.4154	1.79473	6.43616	7.76642	7.21288
ENST00000176763.9_1	STK10	STK10-201	chr5:171469077-171615390	-	protein_coding	1.22908	2.34418	0.000267403	0.0119486	4.45005	3.22096	8.85706	8.6049	7.56206	23.3563	19.2677	20.1532
ENST00000361175.8_1	PAPSS2	PAPSS2-201	chr10:89419370-89507462	+	protein_coding	1.22875	2.34364	0.000721481	0.0191493	4.35811	3.12936	7.0752	7.39125	8.88804	22.1455	17.4165	19.2345
ENST00000338995.10_1	COMMD4	COMMD4-202	chr15:75628400-75632614	+	protein_coding	1.22719	2.34111	0.00468927	0.0513679	2.76426	1.53707	2.85918	1.39124	1.64845	5.53242	5.61341	6.25899
ENST00000366756.3_1	DLL1	DLL1-201	chr6:170591294-170599561	-	protein_coding	1.22676	2.34041	0.000127397	0.00820399	1.31417	0.0874058	0.044963	0.049348	0.093742	1.77757	1.39589	1.31037
ENST00000409744.5_1	DYSF	DYSF-206	chr2:71693832-71913778	+	protein_coding	1.22669	2.3403	0.0177498	0.109001	1.22669	0	0	0	0	0.51168	1.85725	1.96761
ENST00000259339.6_1	TOR1B	TOR1B-201	chr9:132565432-132573560	+	protein_coding	1.22624	2.33957	4.75346e-05	0.00528086	5.15589	3.92965	13.1611	14.9666	14.6502	32.8526	35.4468	35.7268
ENST00000317811.5_1	FJX1	FJX1-201	chr11:35639967-35642416	+	protein_coding	1.22451	2.33676	0.000410001	0.0146364	4.51275	3.28824	7.85365	8.61206	9.95568	23.5026	19.8467	22.2901
ENST00000307845.7_1	HPCAL1	HPCAL1-201	chr2:10443033-10567735	+	protein_coding	1.22355	2.3352	0.000569097	0.0170204	6.88044	5.65689	54.0038	49.4478	45.286	130.605	102.801	118.724
ENST00000595669.5_2	JOSD2	JOSD2-202	chr19:51009259-51014477	-	protein_coding	1.22345	2.33505	0.0287645	0.143091	3.32585	2.1024	2.81707	5.93752	1.99034	9.92724	8.69693	8.51476
ENST00000449793.6_3	SLC22A18	SLC22A18-206	chr11:2923513-2946457	+	protein_coding	1.22344	2.33503	0.0330355	0.154798	2.21697	0.993523	0.883603	1.47536	0.692829	3.85414	5.88384	2.0073
ENST00000343702.8_1	NTN4	NTN4-201	chr12:96051583-96184536	-	protein_coding	1.22327	2.33475	0.00154182	0.0285274	3.84291	2.61965	4.82193	5.26715	5.36265	10.7682	13.7878	15.9778
ENST00000381873.7_2	SNPH	SNPH-202	chr20:1246960-1289972	+	protein_coding	1.2226	2.33368	0.00172797	0.0304054	1.49269	0.270082	0	0.253086	0.399355	1.93258	1.51891	2.01695
ENST00000372838.8_3	CERCAM	CERCAM-201	chr9:131182759-131199626	+	protein_coding	1.22246	2.33344	7.07832e-05	0.00632571	2.5958	1.37334	1.76523	1.47627	1.53934	5.17984	5.3579	4.62279
ENST00000356818.6_1	PPP1R26	PPP1R26-201	chr9:138371648-138380739	+	protein_coding	1.22207	2.33281	0.00743885	0.0668314	4.24922	3.02714	5.07597	9.52661	7.46992	18.8198	19.3574	16.0452
ENST00000371045.9_1	PDE4B	PDE4B-203	chr1:66797687-66840262	+	protein_coding	1.22184	2.33244	0.00320544	0.0419111	2.2629	1.04106	1.41624	0.726016	1.08923	2.99543	4.33102	4.19074
ENST00000562558.5_1	ADGRG1	ADGRG1-214	chr16:57662517-57698937	+	protein_coding	1.22069	2.33058	0.000606967	0.0174928	2.49243	1.27174	1.60422	1.17172	1.48896	4.79377	5.2094	3.95312
ENST00000369713.9_1	GSTO1	GSTO1-202	chr10:106014493-106027215	+	protein_coding	1.22035	2.33004	0.00131252	0.0262543	7.20829	5.98794	72.5128	62.6259	53.6578	154.886	129.765	157.65
ENST00000592375.6_1	EPOR	EPOR-208	chr19:11488301-11494988	-	protein_coding	1.22032	2.32998	0.00194585	0.0321857	1.51103	0.290712	0	0.268899	0.442486	2.02219	1.59879	1.94783
ENST00000369534.7_1	MPP1	MPP1-202	chrX:154006959-154033796	-	protein_coding	1.21997	2.32941	0.0181944	0.110427	2.33884	1.11887	1.4168	0.425062	1.97416	4.01586	4.16126	4.00123
ENST00000617581.4_3	SP8	SP8-203	chr7:20821903-20826505	-	protein_coding	1.21943	2.32854	0.000138113	0.00839997	1.27092	0.0514896	0	0.086918	0.024007	1.25854	1.68307	1.31896
ENST00000325568.9_2	IL32	IL32-202	chr16:3115298-3119668	+	protein_coding	1.21892	2.32772	0.00629333	0.0607573	2.82428	1.60536	1.70675	2.25687	2.19547	8.52937	4.89208	5.32767
ENST00000381176.4_1	KIAA1644	KIAA1644-201	chr22:44639547-44708731	-	protein_coding	1.21865	2.32728	0.000276707	0.0121219	2.96618	1.74753	2.10953	2.52107	2.45789	7.74464	6.61002	6.17132
ENST00000404484.8_3	TPM1	TPM1-208	chr15:63340666-63364083	+	protein_coding	1.21862	2.32725	0.0278156	0.140426	6.11283	4.89421	24.0052	24.1247	40.8578	97.2864	52.2441	62.3391
ENST00000455239.1_1	MZT2B	MZT2B-204	chr2:130939886-130948302	+	protein_coding	1.21775	2.32583	0.00580391	0.0580261	2.93244	1.71469	2.26622	2.87366	1.79482	8.65876	5.28382	6.33009
ENST00000432959.1_1	TMEM127	TMEM127-202	chr2:96917398-96931732	-	protein_coding	1.2168	2.3243	0.000112904	0.00780541	4.56409	3.34729	9.34958	9.50617	8.69482	24.1536	23.5746	20.414
ENST00000376802.2_1	HLA-A	HLA-A-201	chr6:29910326-29913661	+	protein_coding	1.21533	2.32194	0.000470668	0.0156564	2.15018	0.934857	0.98008	0.908916	0.848375	3.97355	3.59944	2.82331
ENST00000589775.6_1	LGALS3BP	LGALS3BP-215	chr17:76969052-76976005	-	protein_coding	1.21499	2.3214	0.0362519	0.163568	2.8387	1.62371	1.17667	3.94776	1.71738	6.69446	7.3634	4.68905
ENST00000356950.1_1	HIST1H2BK	HIST1H2BK-201	chr6:27114197-27114577	-	protein_coding	1.21498	2.32138	7.37964e-06	0.00250184	7.95522	6.74024	109.296	102.617	105.917	258.049	240.999	242.829
ENST00000434837.7_1	MDGA1	MDGA1-203	chr6:37598455-37665766	-	protein_coding	1.21335	2.31875	1.06493e-05	0.00292985	1.50126	0.287914	0.219458	0.257316	0.186864	1.90014	1.90992	1.68827
ENST00000333137.11_2	SMTN	SMTN-201	chr22:31477305-31500610	+	protein_coding	1.2133	2.31867	0.0241865	0.130234	2.88916	1.67586	3.37147	2.70575	1.01348	6.63049	5.93055	6.68861
ENST00000409463.5_1	INPP4A	INPP4A-203	chr2:99061321-99204322	+	protein_coding	1.21252	2.31742	0.00123608	0.0254453	1.21252	0	0	0	0	1.61694	0.887511	1.51959
ENST00000311412.9_1	HPSE	HPSE-201	chr4:84213614-84256035	-	protein_coding	1.21247	2.31734	5.57334e-07	0.000777343	2.77031	1.55784	1.95123	1.94444	1.93675	5.91852	5.62615	5.92737
ENST00000316623.9_1	FBN1	FBN1-201	chr15:48700503-48938046	-	protein_coding	1.21224	2.31698	6.77637e-05	0.00614999	2.98308	1.77084	2.44393	2.3401	2.45471	6.18783	7.34285	7.24284
ENST00000580095.5_2	TOP3A	TOP3A-209	chr17:18178118-18218017	-	protein_coding	1.21054	2.31425	0.0275749	0.139691	3.10763	1.89709	2.44188	2.62695	3.13908	11.5345	8.30934	4.48839
ENST00000393991.5_2	TSC22D4	TSC22D4-202	chr7:100064161-100076855	-	protein_coding	1.21024	2.31377	0.0416301	0.176617	3.72259	2.51235	7.14399	4.17663	3.40548	18.0903	8.03987	12.3309
ENST00000405489.7_2	ATRAID	ATRAID-202	chr2:27435238-27440046	+	protein_coding	1.20999	2.31336	0.00882953	0.0740108	4.71264	3.50264	7.38209	13.6687	10.8429	26.0191	22.1218	27.8564
ENST00000292035.9_1	MED27	MED27-201	chr9:134735494-134955295	-	protein_coding	1.20932	2.31229	0.000427465	0.0149289	5.52183	4.3125	21.2808	17.7733	17.7546	48.6332	40.4966	46.0893
ENST00000358694.10_1	CTNND1	CTNND1-201	chr11:57529269-57586650	+	protein_coding	1.20925	2.31218	0.0115701	0.0862663	2.37283	1.16357	1.82562	0.611364	1.4689	4.52642	4.75761	3.36707
ENST00000245787.8_1	INSIG2	INSIG2-201	chr2:118846050-118867604	+	protein_coding	1.20912	2.31197	0.00226038	0.0349245	3.49923	2.29011	4.70407	3.47709	3.58134	8.46059	11.9257	10.8234
ENST00000355680.7_1	PRMT2	PRMT2-203	chr21:48055079-48084863	+	protein_coding	1.20906	2.31187	0.00487179	0.052363	2.8751	1.66604	1.50705	2.86314	2.29976	6.57543	7.24547	5.32201
ENST00000380498.10_1	CD68	CD68-202	chr17:7482809-7485429	+	protein_coding	1.20865	2.31121	0.00350454	0.0438677	1.77917	0.570524	0.86665	0.404752	0.249028	2.68591	2.01506	2.63842
ENST00000314471.10_1	SAMD4B	SAMD4B-201	chr19:39833108-39875566	+	protein_coding	1.20834	2.31072	0.00175184	0.0306384	1.92411	0.715766	0.76669	0.75539	0.428456	2.81498	3.412	2.24726
ENST00000567607.5_3	TGFB1I1	TGFB1I1-214	chr16:31484747-31489279	+	protein_coding	1.20809	2.31032	0.0365534	0.164209	2.44819	1.2401	0.661887	1.34706	2.37903	3.56473	3.57654	6.78001
ENST00000495279.2_1	MBOAT7	MBOAT7-213	chr19:54683380-54687517	-	protein_coding	1.20653	2.30781	0.0320113	0.15194	3.2386	2.03208	2.34314	3.34047	3.71475	11.1829	10.7511	4.87383
ENST00000441179.2_1	RPL37A	RPL37A-204	chr2:217363863-217394207	+	protein_coding	1.20486	2.30514	0.00289949	0.0396739	1.20486	0	0	0	0	1.79729	0.806998	1.42325
ENST00000302759.10_1	BUB1	BUB1-201	chr2:111395411-111435691	-	protein_coding	1.20376	2.30339	0.0277634	0.140311	4.23656	3.0328	6.46178	9.52202	5.98148	27.765	13.9934	14.532
ENST00000428075.5_2	TRIOBP	TRIOBP-209	chr22:38142277-38154142	+	protein_coding	1.20303	2.30223	0.0206629	0.119044	3.10625	1.90322	2.26938	3.26308	2.75484	11.2109	4.88442	7.88739
ENST00000182527.3_1	TRAM2	TRAM2-201	chr6:52362200-52441713	-	protein_coding	1.20296	2.30211	0.000136686	0.00837133	4.47757	3.27461	8.17773	8.89767	8.97707	19.1571	22.942	21.912
ENST00000496817.5_2	S100A6	S100A6-205	chr1:153507075-153508691	-	protein_coding	1.20272	2.30173	0.0241617	0.13018	5.96805	4.76533	25.4901	38.4789	18.234	70.4375	67.4481	49.1642
ENST00000267889.4_2	DISP2	DISP2-201	chr15:40650436-40670840	+	protein_coding	1.20266	2.30164	1.88746e-05	0.00361979	1.42971	0.227053	0.167296	0.173303	0.170733	1.87727	1.55127	1.66331
ENST00000523200.5_2	TNIP1	TNIP1-217	chr5:150410250-150444656	-	protein_coding	1.20251	2.3014	0.0167374	0.105485	3.17091	1.9684	2.39766	3.16157	3.23843	12.0007	7.54215	5.57786
ENST00000368654.7_1	MKI67	MKI67-202	chr10:129894923-129924649	-	protein_coding	1.2024	2.30122	0.00121173	0.0251875	5.35645	4.15404	16.3765	15.1735	19.0775	34.7904	46.1285	39.7664
ENST00000393599.2_1	CDKN2D	CDKN2D-202	chr19:10677138-10679654	-	protein_coding	1.2012	2.2993	0.000342476	0.0133317	3.2307	2.0295	3.2679	3.34708	2.66782	8.32212	7.64412	9.26535
ENST00000562631.5_1	ADGRG1	ADGRG1-216	chr16:57662218-57698940	+	protein_coding	1.20108	2.29912	0.000925033	0.0218172	2.38506	1.18397	1.44768	1.00413	1.39086	4.43148	4.76237	3.55408
ENST00000409472.5_1	SCAMP4	SCAMP4-202	chr19:1905403-1926012	+	protein_coding	1.1991	2.29596	0.0215632	0.122027	2.84224	1.64314	1.95645	3.68119	1.20179	6.21931	5.46397	6.90317
ENST00000322142.12_1	FHL2	FHL2-201	chr2:105977285-106015518	-	protein_coding	1.19876	2.29543	0.026035	0.135421	1.73449	0.535723	0	1.10849	0.444891	3.08807	1.84113	2.17241
ENST00000357339.6_1	FAS	FAS-205	chr10:90750535-90774207	+	protein_coding	1.19798	2.29419	0.00607834	0.0596572	1.46725	0.269268	0.119657	0	0.563464	2.03742	1.35415	1.9561
ENST00000445409.6_1	OAS1	OAS1-202	chr12:113344588-113357680	+	protein_coding	1.19748	2.29338	0.0255339	0.133923	1.4245	0.227023	0	0.603326	0	0.915111	2.54029	1.85245
ENST00000299237.2_1	ZNF319	ZNF319-201	chr16:58028572-58033762	-	protein_coding	1.19697	2.29258	0.00017669	0.00955216	2.60341	1.40644	1.7356	1.8625	1.3787	5.32004	4.77855	5.14575
ENST00000286298.4_1	SLC26A2	SLC26A2-201	chr5:149340300-149366968	+	protein_coding	1.19623	2.2914	0.00199783	0.0326728	2.32459	1.12836	1.20096	1.27475	1.08674	3.01916	4.83443	4.36021
ENST00000589940.5_1	CXXC1	CXXC1-212	chr18:47808717-47814021	-	protein_coding	1.19615	2.29127	0.0265897	0.136957	1.27405	0.0779028	0.006425	0.168347	0	2.87169	0.834722	0.991174
ENST00000435371.1_3	ELMSAN1	ELMSAN1-205	chr14:74186086-74227001	-	protein_coding	1.1943	2.28834	0.0126007	0.0903086	2.80013	1.60583	2.19926	3.06968	1.1657	6.55895	6.15436	5.24796
ENST00000424977.1_3	CAP1	CAP1-212	chr1:40506452-40531967	+	protein_coding	1.19339	2.28689	0.00544123	0.0557034	1.59143	0.398039	6e-06	0.611303	0.419991	1.91866	1.81955	2.32536
ENST00000262065.7_1	MMD	MMD-201	chr17:53469974-53499353	-	protein_coding	1.19201	2.2847	0.00194592	0.0321857	3.47607	2.28407	4.35257	4.04368	3.27964	8.91176	12.3673	9.39949
ENST00000207549.8_1	UNC13D	UNC13D-201	chr17:73823306-73840798	-	protein_coding	1.19148	2.28388	0.00552201	0.0562455	4.90685	3.71537	9.07865	14.0775	13.9135	33.4773	25.8114	28.2063
ENST00000508022.1_3	EXOC3	EXOC3-204	chr5:443383-447709	+	protein_coding	1.19132	2.28361	0.00573134	0.0576072	1.41675	0.225428	0	0.259118	0.269157	2.16905	1.91441	1.06049
ENST00000540164.6_1	ADGRG1	ADGRG1-203	chr16:57673430-57698944	+	protein_coding	1.19109	2.28325	0.00102279	0.0229977	2.4029	1.21181	1.51839	1.01446	1.4496	4.44147	4.83035	3.66258
ENST00000310574.7_1	SLC5A6	SLC5A6-201	chr2:27422455-27435154	-	protein_coding	1.19035	2.28209	0.0327796	0.154125	3.69987	2.50952	3.10075	3.77871	8.42214	12.6932	11.2954	12.0338
ENST00000395938.6_1	PMP22	PMP22-203	chr17:15133095-15165906	-	protein_coding	1.18984	2.28127	0.000425786	0.0148864	4.33551	3.14567	7.50268	7.90861	8.15067	16.4215	20.7414	20.726
ENST00000337387.4_1	WTAP	WTAP-201	chr6:160148620-160170447	+	protein_coding	1.1891	2.2801	0.000817134	0.0205547	4.76334	3.57424	10.5674	9.51785	12.8899	24.0914	27.0266	27.4859
ENST00000367577.6_2	IER5	IER5-201	chr1:181057848-181062035	+	protein_coding	1.18856	2.27925	0.000251396	0.0115853	4.78718	3.59862	10.7435	12.219	10.452	28.953	24.1851	26.9044
ENST00000450136.1_1	TRIM32	TRIM32-203	chr9:119449581-119463577	+	protein_coding	1.18854	2.27922	0.00288835	0.0395872	1.29708	0.108544	0.090791	0.086004	0.057919	1.74617	1.82942	0.909673
ENST00000581250.5_1	PPP4R1	PPP4R1-219	chr18:9588112-9614293	-	protein_coding	1.18841	2.27901	0.0125109	0.0899998	1.71335	0.524939	0.912246	0.47822	0.053863	2.07789	2.85759	1.96988
ENST00000355956.6_1	ADAM15	ADAM15-202	chr1:155023762-155035234	+	protein_coding	1.18815	2.2786	0.0186673	0.112158	2.73485	1.5467	2.62955	1.17002	2.1659	7.9786	4.89809	4.57057
ENST00000368890.8_1	PIP5K1A	PIP5K1A-203	chr1:151171029-151222007	+	protein_coding	1.18678	2.27644	0.0396484	0.171731	1.79621	0.609435	0	0.604737	1.21295	1.59171	3.11354	2.92952
ENST00000593920.5_1	ZNF584	ZNF584-203	chr19:58920055-58929677	+	protein_coding	1.18654	2.27606	0.00900859	0.0748432	2.20138	1.01484	1.69145	0.546091	0.982776	3.80235	3.04021	4.01403
ENST00000369486.7_1	IGSF3	IGSF3-203	chr1:117117031-117210375	-	protein_coding	1.18458	2.27296	6.344e-05	0.00600657	4.13122	2.94664	6.89863	6.62128	6.61208	18.1393	15.4468	16.0944
ENST00000497382.5_1	VIT	VIT-208	chr2:36923948-37041930	+	protein_coding	1.18336	2.27105	0.00146021	0.0277509	2.69448	1.51112	2.28837	1.68818	1.61961	4.62526	5.57828	6.32994
ENST00000452733.6_1	CYTH2	CYTH2-204	chr19:48972289-48985571	+	protein_coding	1.18282	2.27021	0.016835	0.105819	2.49676	1.31393	1.65719	1.38722	1.42262	2.74721	5.85231	6.00247
ENST00000351698.4_1	TOR1A	TOR1A-201	chr9:132575223-132586413	-	protein_coding	1.18268	2.26998	1.81788e-05	0.00352494	6.18282	5.00014	30.2237	30.0552	32.8029	72.4728	68.7962	73.7622
ENST00000232607.6_2	UMPS	UMPS-201	chr3:124449213-124468120	+	protein_coding	1.18246	2.26963	0.0108248	0.0827977	3.75625	2.57379	4.24292	3.73399	7.50281	13.0466	11.9477	12.5664
ENST00000535621.6_1	PDXDC1	PDXDC1-205	chr16:15068869-15233196	+	protein_coding	1.18229	2.26937	0.00553188	0.0563182	2.64837	1.46608	2.42974	1.35948	1.6057	6.66532	4.74226	4.59889
ENST00000392054.7_1	PID1	PID1-202	chr2:229888690-230135981	-	protein_coding	1.18089	2.26717	2.59373e-05	0.00409662	1.22932	0.048427	0	0	0.105946	1.40119	1.3636	1.27083
ENST00000635476.1_1	SEPT7	SEPT7-219	chr7:35840542-35903223	+	protein_coding	1.18052	2.26658	0.00200738	0.03275	2.18434	1.00383	0.608074	1.16978	1.31114	3.35599	3.71075	3.57597
ENST00000187762.6_1	TMEM38A	TMEM38A-201	chr19:16771938-16800840	+	protein_coding	1.17997	2.26572	2.22386e-06	0.0014982	1.99841	0.818438	0.792803	0.781972	0.716681	3.09877	2.99895	2.89174
ENST00000313640.11_1	EPSTI1	EPSTI1-202	chr13:43460524-43566366	-	protein_coding	1.17883	2.26393	0.000761655	0.019794	1.82004	0.64121	0.468821	0.622404	0.591998	2.22896	3.16761	2.27122
ENST00000353339.7_3	MFF	MFF-204	chr2:228189955-228222549	+	protein_coding	1.1787	2.26372	0.00753572	0.0673906	2.15333	0.974637	0.519447	1.63284	0.897036	3.70271	3.50206	3.15811
ENST00000423004.5_1	STK25	STK25-208	chr2:242435811-242439659	-	protein_coding	1.17859	2.26356	7.64453e-05	0.00659134	1.9655	0.786906	0.69092	0.611263	0.885199	3.01985	2.80437	2.89519
ENST00000582746.5_1	EIF4A1	EIF4A1-225	chr17:7476160-7482308	+	protein_coding	1.17823	2.26299	0.00939796	0.0764701	2.69381	1.51558	2.18805	1.93821	1.49517	7.81981	4.88108	4.22203
ENST00000420165.5_1	L1CAM	L1CAM-207	chrX:153137722-153151627	-	protein_coding	1.17779	2.2623	2.29789e-05	0.00394482	1.39667	0.218877	0.166871	0.100655	0.227415	1.68698	1.54055	1.67379
ENST00000448723.1_2	ADAM12	ADAM12-203	chr10:127789717-128077024	-	protein_coding	1.17767	2.26212	0.0354349	0.161462	2.36743	1.18976	0.356246	1.84315	2.07836	4.02712	4.29255	4.16439
ENST00000456916.5_1	ADGRG1	ADGRG1-202	chr16:57662419-57698944	+	protein_coding	1.17682	2.26078	0.000907404	0.021589	2.38296	1.20613	1.4905	1.02437	1.43597	4.37709	4.73085	3.60531
ENST00000375766.7_2	FBLIM1	FBLIM1-202	chr1:16084914-16113089	+	protein_coding	1.17672	2.26062	0.00155521	0.0286416	1.73615	0.559431	0.421256	0.557092	0.446204	1.7952	2.98817	2.31672
ENST00000392748.5_3	VWA5A	VWA5A-203	chr11:123986111-124017616	+	protein_coding	1.17576	2.25912	0.00509901	0.0537045	1.17576	0	0	0	0	1.71366	1.51181	0.691517
ENST00000342784.6_1	SYDE1	SYDE1-201	chr19:15218214-15225799	+	protein_coding	1.17479	2.2576	0.0041603	0.0482275	3.45717	2.28238	2.93442	3.90942	4.96055	11.2142	8.65636	10.232
ENST00000253407.3_1	C1QL1	C1QL1-201	chr17:43037061-43045439	-	protein_coding	1.1742	2.25667	0.00240937	0.0360652	3.46526	2.29106	3.39748	4.24614	4.0815	12.6416	8.75008	9.129
ENST00000446465.2_1	SLC35G2	SLC35G2-202	chr3:136537861-136574734	+	protein_coding	1.17373	2.25594	0.00691011	0.0640297	3.14997	1.97624	2.59441	3.94594	2.42649	6.4666	9.87746	7.61111
ENST00000377104.3_1	SPRY2	SPRY2-202	chr13:80910111-80915086	-	protein_coding	1.17325	2.2552	0.00056476	0.0169196	3.78359	2.61034	5.95914	4.92703	4.52046	11.7356	13.8315	12.8267
ENST00000005286.8_3	TMEM132A	TMEM132A-201	chr11:60691953-60704631	+	protein_coding	1.17315	2.25504	0.025285	0.133294	3.86172	2.68857	4.20553	4.4223	8.49232	12.8002	17.6099	10.9633
ENST00000393512.7_2	AP1G1	AP1G1-202	chr16:71766288-71843104	-	protein_coding	1.17159	2.25261	0.00754066	0.0674118	2.91848	1.74688	1.96387	1.98895	3.2679	6.50881	5.27391	8.17355
ENST00000278386.10_1	CD44	CD44-203	chr11:35160833-35250880	+	protein_coding	1.17151	2.25248	0.0306233	0.148149	2.58988	1.41837	2.85867	1.65181	0.866086	6.73804	4.70431	3.94379
ENST00000309446.10_1	KLF7	KLF7-201	chr2:207938861-208030669	-	protein_coding	1.17147	2.25242	0.0110595	0.0839092	2.28766	1.11619	1.57152	1.58783	0.530702	3.61745	4.41695	3.65377
ENST00000433139.6_1	HGNC:18790	HGNC:18790-203	chr4:4388265-4420726	+	protein_coding	1.17102	2.2517	0.00966384	0.0777102	1.34756	0.176545	0	0.443565	0	2.00535	0.994574	1.74931
ENST00000565855.5_3	SLC9A3R2	SLC9A3R2-207	chr16:2083265-2087981	+	protein_coding	1.17023	2.25048	0.00658052	0.0623612	2.05281	0.882578	0.744856	0.960229	0.832235	4.62915	2.51348	2.61152
ENST00000555835.2_2	RNASE4	RNASE4-203	chr14:21152259-21169374	+	protein_coding	1.16999	2.2501	0.000130096	0.00828717	1.22538	0.0553964	0.017719	0.102398	0.000142	1.56609	1.20485	1.25933
ENST00000510283.5_1	SPAG9	SPAG9-209	chr17:49042436-49124239	-	protein_coding	1.16943	2.24923	0.00678236	0.0633037	1.75739	0.587962	0.39708	0.585937	0.532764	2.10821	3.54952	1.7328
ENST00000368909.7_1	DMBT1	DMBT1-204	chr10:124320181-124403252	+	protein_coding	1.16887	2.24835	0.00301382	0.0404522	1.54287	0.373997	0.310514	0.399029	0.187092	1.47018	2.65016	1.74351
ENST00000329151.5_1	TMEM54	TMEM54-201	chr1:33360196-33366990	-	protein_coding	1.16681	2.24515	0.00365915	0.0448712	1.47714	0.310333	0	0.354359	0.407749	2.23957	1.63748	1.52533
ENST00000304400.11_1	PAM	PAM-201	chr5:102201714-102364814	+	protein_coding	1.16558	2.24324	0.0424348	0.178647	2.03714	0.871552	1.29572	0.379594	0.93384	1.59594	4.40851	3.92431
ENST00000513185.1_1	RGMB	RGMB-207	chr5:98109339-98129759	+	protein_coding	1.16517	2.2426	4.70434e-05	0.00527087	1.56837	0.4032	0.357291	0.268599	0.343162	1.75175	2.07347	2.08421
ENST00000367089.7_1	DYNLT1	DYNLT1-203	chr6:159057506-159065771	-	protein_coding	1.16459	2.2417	0.0495453	0.195651	7.06057	5.89598	77.6174	79.3516	32.426	134.296	137.063	126.34
ENST00000421367.6_1	ERLIN1	ERLIN1-203	chr10:101909851-101948091	-	protein_coding	1.1639	2.24062	1.15675e-05	0.00297965	4.99257	3.82867	12.7856	13.332	13.5179	29.5796	30.587	32.4042
ENST00000313010.7_2	PRCP	PRCP-201	chr11:82534544-82611639	-	protein_coding	1.16375	2.24039	0.000151956	0.00873062	4.0985	2.93475	6.53195	6.07636	7.38737	16.8531	15.1819	16.401
ENST00000361171.7_1	MVB12B	MVB12B-201	chr9:129089128-129269320	+	protein_coding	1.16072	2.23568	0.00115622	0.024489	2.07582	0.915107	0.670504	0.926633	1.08343	3.72728	2.6873	3.29868
ENST00000606923.1_1	HIST1H2BJ	HIST1H2BJ-202	chr6:27093858-27100327	-	protein_coding	1.16027	2.23499	0.00731256	0.0661492	2.43531	1.27504	1.74697	1.76848	0.863719	4.46199	3.59079	5.31049
ENST00000393399.6_2	PRCP	PRCP-202	chr11:82535410-82611472	-	protein_coding	1.1601	2.23474	0.0132918	0.0930159	1.3	0.139893	0.078872	0.239842	0	2.51954	1.01696	1.10296
ENST00000534264.1_2	PRCP	PRCP-216	chr11:82564236-82569813	-	protein_coding	1.15974	2.23417	0.00084287	0.0208351	1.54085	0.38111	0.298879	0.436599	0.183784	1.99381	2.22792	1.54905
ENST00000438284.2_1	HRH1	HRH1-204	chr3:11178779-11302461	+	protein_coding	1.15943	2.23369	0.0331051	0.154921	1.15943	0	0	0	0	1.3823	2.33257	0.403767
ENST00000430710.7_1	CHD8	CHD8-202	chr14:21853353-21905402	-	protein_coding	1.15856	2.23234	0.00425899	0.0488223	1.3776	0.219042	0.012306	0.113039	0.399562	2.15028	1.28735	1.43452
ENST00000221891.8_2	APLP1	APLP1-201	chr19:36359347-36370690	+	protein_coding	1.15845	2.23217	0.000448926	0.0152944	2.00382	0.845373	0.700849	0.712161	0.991761	2.66424	2.96746	3.43743
ENST00000373896.7_2	PHF19	PHF19-202	chr9:123617977-123639606	-	protein_coding	1.15785	2.23124	0.000231294	0.0109991	5.16562	4.00777	16.1154	14.9002	14.2965	39.044	33.0833	32.8797
ENST00000357867.8_1	FN1	FN1-205	chr2:216225177-216300791	-	protein_coding	1.15763	2.2309	0.028027	0.141019	1.17683	0.0192041	0.011809	0.023975	0.004512	2.3285	0.465351	1.36915
ENST00000519106.1_1	CLDN23	CLDN23-201	chr8:8559448-8561616	+	protein_coding	1.15734	2.23046	0.00101003	0.0228071	1.64478	0.487439	0.28487	0.454555	0.474387	2.66079	2.01521	1.77007
ENST00000259470.5_1	CTSV	CTSV-201	chr9:99794940-99801592	-	protein_coding	1.15728	2.23036	0.000156952	0.00889701	4.0074	2.85012	5.70026	6.29635	6.66864	14.202	16.4738	14.6587
ENST00000455292.5_1	PTPA	PTPA-226	chr9:131873243-131898835	+	protein_coding	1.15713	2.23014	0.0063595	0.0610157	2.74422	1.58709	1.97314	2.38069	1.69816	4.22154	7.4283	5.83507
ENST00000526406.5_1	GSDMD	GSDMD-206	chr8:144635377-144645232	+	protein_coding	1.15654	2.22923	0.00576986	0.0578174	1.15654	0	0	0	0	1.03097	1.9844	0.827687
ENST00000559370.5_1	ANXA2	ANXA2-220	chr15:60656675-60690185	-	protein_coding	1.15644	2.22907	0.00407942	0.0477507	1.1687	0.0122616	0.025824	0	1e-06	0.784063	1.84896	1.23535
ENST00000345795.6_1	CASC4	CASC4-202	chr15:44580958-44707955	+	protein_coding	1.15607	2.2285	0.0202443	0.117664	3.47666	2.32059	3.08172	6.52689	3.05737	9.4031	11.6436	9.48829
ENST00000374759.7_1	SLC38A10	SLC38A10-202	chr17:79218800-79269105	-	protein_coding	1.15588	2.2282	0.0325185	0.153354	4.07399	2.91811	9.34623	6.24639	4.75985	23.152	12.44	13.7171
ENST00000547859.2_1	PCBP2	PCBP2-210	chr12:53854920-53874591	+	protein_coding	1.15536	2.2274	0.000595818	0.0173946	4.10985	2.95449	7.5793	7.02636	5.76391	15.6065	17.7019	15.573
ENST00000416611.5_1	DPF1	DPF1-204	chr19:38701683-38720354	-	protein_coding	1.15463	2.22627	0.00046023	0.0155138	2.496	1.34137	1.46518	1.54341	1.59484	5.4371	3.97331	4.60755
ENST00000435224.2_1	ABTB2	ABTB2-201	chr11:34172535-34379555	-	protein_coding	1.15309	2.2239	0.00192462	0.0320351	3.16262	2.00953	2.27531	3.52055	3.409	8.5296	7.35544	8.01753
ENST00000266077.4_1	SLC2A4RG	SLC2A4RG-201	chr20:62371214-62374858	+	protein_coding	1.15277	2.2234	0.0446569	0.184478	4.46114	3.30837	13.8661	6.72663	7.46382	28.8755	14.7134	21.7627
ENST00000372648.9_1	TBC1D13	TBC1D13-202	chr9:131549483-131572711	+	protein_coding	1.15275	2.22337	0.000353325	0.0134773	4.60135	3.4486	9.67157	10.3798	9.71597	26.2534	20.5502	23.3535
ENST00000372210.7_1	UCK1	UCK1-202	chr9:134399188-134406566	-	protein_coding	1.15225	2.2226	0.00308417	0.0409054	4.16398	3.01173	6.44862	6.85877	7.96261	20.737	16.989	13.7313
ENST00000257776.4_1	MRAP2	MRAP2-201	chr6:84743475-84800600	+	protein_coding	1.15068	2.22018	0.000151203	0.00872164	1.25313	0.10245	0.177305	0	0.051073	1.52071	1.36458	1.27202
ENST00000372432.5_1	HYI	HYI-204	chr1:43916829-43919634	-	protein_coding	1.15035	2.21968	0.00649447	0.0617798	1.59239	0.442039	0.702094	0.424261	0.034256	2.27349	2.01358	1.7796
ENST00000319357.5_1	STK17A	STK17A-201	chr7:43622664-43666385	+	protein_coding	1.1487	2.21713	0.000844362	0.0208489	3.84233	2.69363	5.27788	5.86941	5.27854	11.276	15.3183	13.7311
ENST00000594875.1_1	ANGPTL4	ANGPTL4-205	chr19:8429282-8439254	+	protein_coding	1.14836	2.21661	7.23806e-05	0.00636029	1.14836	0	0	0	0	1.01704	1.32739	1.31999
ENST00000360814.8_1	GLT8D2	GLT8D2-201	chr12:104382762-104443915	-	protein_coding	1.14737	2.21509	0.0357691	0.162286	1.87599	0.728626	1.03119	1.19826	0.019025	2.59963	2.2576	3.21729
ENST00000398174.7_2	HM13	HM13-204	chr20:30102231-30159409	+	protein_coding	1.14697	2.21449	0.0145003	0.0976835	3.01517	1.86819	1.82384	2.28813	4.24029	7.42105	6.32272	7.56893
ENST00000162330.9_1	BCAR1	BCAR1-201	chr16:75262928-75285507	-	protein_coding	1.14675	2.21414	0.0106561	0.0819849	1.74147	0.594721	0.326356	1.13086	0.21863	2.50318	2.33588	2.19912
ENST00000270800.1_1	IL22RA1	IL22RA1-201	chr1:24446261-24469611	-	protein_coding	1.14664	2.21397	0.000735854	0.019392	1.48702	0.340389	0.45706	0.187637	0.172846	2.06685	1.60137	1.76072
ENST00000573694.5_1	NDE1	NDE1-208	chr16:15785020-15818079	+	protein_coding	1.14648	2.21372	0.0413517	0.176033	1.2427	0.096225	0.18514	0	0.030695	0.449975	2.56684	1.56228
ENST00000361121.6_1	GPALPP1	GPALPP1-202	chr13:45563699-45604440	+	protein_coding	1.14426	2.21033	0.0454411	0.186433	1.65309	0.508832	0.224482	0.673634	0.40575	0.903717	2.56957	3.57796
ENST00000238633.6_1	NPC2	NPC2-201	chr14:74946645-74959994	-	protein_coding	1.14371	2.20949	0.00480059	0.0519767	5.54572	4.40201	20.4177	23.2768	17.1737	55.3595	46.2993	37.2352
ENST00000505907.1_1	MAN2B2	MAN2B2-204	chr4:6576942-6624128	+	protein_coding	1.14281	2.2081	0.000190743	0.0099636	3.02205	1.87924	2.68648	2.74471	2.60657	7.78454	6.23551	7.4332
ENST00000033079.7_2	FAM13B	FAM13B-201	chr5:137273649-137368720	-	protein_coding	1.14174	2.20647	0.00650527	0.0618713	3.4518	2.31006	3.68809	3.7063	4.52737	7.45447	12.8046	10.2248
ENST00000445355.7_1	ADAM8	ADAM8-202	chr10:135075907-135090372	-	protein_coding	1.14158	2.20623	0.0205832	0.118749	1.63153	0.489945	0	0.778912	0.557076	2.76485	1.46929	2.19959
ENST00000370986.8_1	GADD45A	GADD45A-202	chr1:68150744-68154021	+	protein_coding	1.14144	2.20601	0.00270228	0.0382561	4.53205	3.39061	10.6766	10.7843	7.38308	20.8355	21.6052	24.0885
ENST00000361309.5_1	CD47	CD47-202	chr3:107765928-107809861	-	protein_coding	1.14088	2.20515	1.32078e-05	0.00320854	4.69418	3.5533	10.9091	10.4165	10.8997	24.0576	26.322	24.3403
ENST00000236959.13_1	ATIC	ATIC-201	chr2:216176540-216214486	+	protein_coding	1.14049	2.20456	0.00162054	0.0292077	5.95829	4.81779	22.6061	27.6766	32.1399	61.3289	57.4798	64.9437
ENST00000450465.6_1	TNRC6A	TNRC6A-203	chr16:24802808-24836107	+	protein_coding	1.14014	2.20402	0.0474482	0.190953	2.29714	1.157	2.23587	1.28788	0.497794	2.54337	5.22036	4.3863
ENST00000393229.3_1	NTNG2	NTNG2-202	chr9:135037334-135119921	+	protein_coding	1.14013	2.20401	2.0294e-05	0.00369231	1.35985	0.219719	0.138195	0.204917	0.15147	1.62362	1.42226	1.6604
ENST00000447393.5_1	PACS2	PACS2-203	chr14:105781081-105864484	+	protein_coding	1.13969	2.20334	0.0012523	0.0255756	2.69448	1.55479	2.48916	1.79689	1.59847	5.80889	5.66458	4.97735
ENST00000370217.3_1	ARHGAP29	ARHGAP29-202	chr1:94667451-94703189	-	protein_coding	1.13637	2.19828	0.0179963	0.109818	1.22662	0.0902496	0	0.163797	0.036636	0.91808	2.47952	0.920281
ENST00000221504.12_1	TRMT1	TRMT1-201	chr19:13215721-13227471	-	protein_coding	1.13582	2.19743	0.0229894	0.126497	2.91067	1.77485	3.75719	1.97763	1.82896	6.90151	4.73614	8.38131
ENST00000292591.11_1	MGAT4B	MGAT4B-201	chr5:179224597-179233934	-	protein_coding	1.13537	2.19674	0.0149381	0.0993465	4.2859	3.15053	6.80603	11.1139	6.40463	22.2587	14.827	19.1637
ENST00000564627.1_2	PLEKHA6	PLEKHA6-204	chr1:204243881-204346793	-	protein_coding	1.13529	2.19663	0.00905122	0.0749846	2.59819	1.4629	1.30652	2.50636	1.59009	5.71763	3.8645	5.7943
ENST00000546354.5_3	ERFE	ERFE-207	chr2:239067649-239075695	+	protein_coding	1.13478	2.19585	1.06372e-05	0.00292985	1.13478	0	0	0	0	1.30355	1.0855	1.20393
ENST00000398810.6_1	GRB10	GRB10-203	chr7:50657760-50772998	-	protein_coding	1.13392	2.19454	0.0457962	0.187306	3.13902	2.0051	4.97635	2.23185	2.3489	10.7287	8.45119	5.16713
ENST00000544305.5_1	EPHB2	EPHB2-207	chr1:23037332-23217758	+	protein_coding	1.13351	2.19392	0.0312927	0.150006	1.8399	0.70639	0.07989	1.3625	0.702873	3.13162	2.57729	2.10402
ENST00000462406.1_1	CHST15	CHST15-203	chr10:125805529-125853098	-	protein_coding	1.13218	2.19189	0.00316512	0.041601	2.55986	1.42768	1.73022	1.55517	1.79064	6.45492	4.51701	3.98463
ENST00000395326.7_1	CRCP	CRCP-203	chr7:65579592-65619548	+	protein_coding	1.13136	2.19066	0.000134865	0.00835115	2.09943	0.968067	0.931188	0.983259	0.954555	3.21563	3.73821	2.94003
ENST00000563177.5_3	ASPHD1	ASPHD1-204	chr16:29911696-29917208	+	protein_coding	1.13103	2.19016	0.0195491	0.114971	1.89098	0.759948	0.905482	0.557111	0.636729	4.39004	2.45766	1.73749
ENST00000479265.1_1	RAET1G	RAET1G-203	chr6:150239843-150244257	-	protein_coding	1.13052	2.18937	0.000117336	0.00794558	1.29848	0.167963	0.091787	0.20471	0.078115	1.52086	1.59074	1.27861
ENST00000597229.1_1	ZNF358	ZNF358-202	chr19:7581004-7585912	+	protein_coding	1.13012	2.18878	0.0051015	0.0537045	4.11348	2.98335	8.11973	7.99217	5.03103	17.6515	15.843	15.5085
ENST00000526415.5_1	AAMDC	AAMDC-206	chr11:77532175-77583398	+	protein_coding	1.12932	2.18755	0.0117437	0.086892	2.24712	1.1178	1.47527	1.41477	0.709912	2.64608	4.34239	4.4927
ENST00000573759.1_1	MIS12	MIS12-202	chr17:5389716-5394057	+	protein_coding	1.12851	2.18634	0.02008	0.117078	2.56739	1.43888	1.42502	2.80675	1.15857	6.39499	4.67789	3.95976
ENST00000328085.10_2	NPIPA1	NPIPA1-201	chr16:15031300-15045913	+	protein_coding	1.12735	2.18457	0.00589168	0.0585137	1.75212	0.624776	0.24307	0.73306	0.701845	2.70467	1.76609	2.73
ENST00000434194.1_2	BCL2L1	BCL2L1-206	chr20:30309876-30310351	-	protein_coding	1.12694	2.18395	0.0309226	0.148991	1.59381	0.466866	0	0.364139	0.935366	1.2806	2.26986	2.68784
ENST00000530395.1_3	SMPD1	SMPD1-204	chr11:6411676-6413272	+	protein_coding	1.12647	2.18324	0.0105685	0.0816095	1.54232	0.415847	0.360343	0	0.745417	2.2639	1.86062	1.64639
ENST00000372224.8_2	KIF2C	KIF2C-202	chr1:45205492-45233439	+	protein_coding	1.12646	2.18323	0.00495324	0.052785	5.74992	4.62346	31.2563	19.2689	21.9064	52.3066	53.1287	53.0118
ENST00000357631.6_1	LRRC20	LRRC20-202	chr10:72058732-72142382	-	protein_coding	1.12343	2.17865	0.00922386	0.0758073	1.13882	0.0153839	0	0.032507	0	0.65193	1.21003	1.92459
ENST00000636933.1_2	PLCXD2	PLCXD2-205	chr3:111393523-111445843	+	protein_coding	1.12319	2.17828	0.000698452	0.0188217	1.63371	0.510526	0.461379	0.455135	0.359518	1.66056	2.24962	2.4561
ENST00000410062.8_1	UBE2E3	UBE2E3-202	chr2:181845333-181928168	+	protein_coding	1.12225	2.17687	0.0031358	0.0413605	3.70454	2.58228	3.91218	5.02888	6.25309	11.4791	13.3476	11.3756
ENST00000361409.2_1	ARHGEF11	ARHGEF11-201	chr1:156905316-157014865	-	protein_coding	1.12212	2.17667	0.0359481	0.162793	2.60178	1.47966	2.74519	1.24341	1.58154	7.92297	4.42671	3.61948
ENST00000370664.3_1	UBTD1	UBTD1-201	chr10:99258625-99330966	+	protein_coding	1.12159	2.17587	0.000933779	0.021925	4.77552	3.65393	11.2926	11.4831	11.9975	31.151	22.8282	25.8186
ENST00000356838.7_1	TMEM71	TMEM71-201	chr8:133722194-133772828	-	protein_coding	1.12141	2.1756	0.00113593	0.0243437	1.12141	0	0	0	0	1.52252	1.22977	0.830798
ENST00000262013.11_1	SPAG9	SPAG9-201	chr17:49039535-49198226	-	protein_coding	1.1201	2.17362	0.000211778	0.0105177	3.76429	2.64419	4.9379	5.7005	5.14051	12.0871	11.8131	13.9623
ENST00000318006.9_1	VPS39	VPS39-201	chr15:42450899-42500514	-	protein_coding	1.11895	2.17188	0.0289415	0.143568	3.2701	2.15116	3.26993	4.01582	3.09192	12.2375	9.84087	5.25646
ENST00000529194.5_2	APOL2	APOL2-209	chr22:36624078-36635273	-	protein_coding	1.11812	2.17065	0.00571467	0.0574946	1.3815	0.263372	0.368964	0.263156	0	1.10597	1.79312	2.00658
ENST00000263921.7_3	CHIC2	CHIC2-201	chr4:54875956-54930857	-	protein_coding	1.11765	2.16993	0.0020153	0.0327997	3.39115	2.2735	4.34424	3.60766	3.58997	8.43308	11.7055	8.63542
ENST00000543906.5_1	RAB6B	RAB6B-207	chr3:133543087-133614439	-	protein_coding	1.11714	2.16917	0.00304999	0.0407089	1.11714	0	0	0	0	1.251	1.61881	0.731418
ENST00000411486.6_1	HJURP	HJURP-202	chr2:234745349-234763212	-	protein_coding	1.11642	2.16809	0.0438228	0.182155	4.9874	3.87098	11.4507	15.8643	13.917	26.3353	21.5517	50.7806
ENST00000331715.13_2	OLFML2A	OLFML2A-202	chr9:127539437-127566515	+	protein_coding	1.11608	2.16757	0.0175842	0.10844	1.40603	0.289946	0.334517	0.136775	0.204616	2.60182	1.78332	0.856454
ENST00000272610.3_1	FAHD2B	FAHD2B-201	chr2:97749320-97760619	-	protein_coding	1.11601	2.16747	0.00119819	0.0250049	2.78055	1.66454	2.2014	2.16417	2.14507	5.8138	7.11944	4.86372
ENST00000456622.5_1	BAG6	BAG6-255	chr6:31615368-31620135	-	protein_coding	1.11594	2.16736	0.00110344	0.023891	1.18372	0.0677862	0.071011	0.047468	0.026319	1.22192	0.963039	1.68752
ENST00000228425.10_2	PPFIBP1	PPFIBP1-201	chr12:27677189-27848497	+	protein_coding	1.11583	2.16719	0.0141261	0.0963873	2.5852	1.46938	2.19073	2.28412	1.02613	4.03	6.12088	5.03349
ENST00000264716.8_1	FOSL2	FOSL2-201	chr2:28615725-28640179	+	protein_coding	1.11538	2.16651	1.97786e-07	0.000433642	5.0483	3.93292	14.2685	14.5136	14.0408	32.3579	31.7554	32.1576
ENST00000409240.5_2	DCTN1	DCTN1-203	chr2:74588284-74619214	-	protein_coding	1.11523	2.1663	0.0317046	0.151195	5.1609	4.04567	16.3675	15.4455	14.7694	49.4135	21.7006	39.0102
ENST00000292430.10_3	LY6K	LY6K-201	chr8:143781529-143786545	+	protein_coding	1.11512	2.16613	8.84593e-05	0.00703232	5.32291	4.20779	16.2653	17.6604	18.5847	41.5756	37.4882	38.1359
ENST00000422982.7_3	ANXA11	ANXA11-203	chr10:81914880-81965328	-	protein_coding	1.1151	2.1661	0.000745191	0.0195377	5.22286	4.10777	16.7947	17.2052	14.8196	41.7689	32.6755	35.1638
ENST00000593153.5_3	ABCA5	ABCA5-213	chr17:67270112-67323323	-	protein_coding	1.11411	2.16461	0.0268307	0.137645	1.11496	0.000854758	0.001779	0	0	1.09868	2.25104	0.489168
ENST00000444053.5_1	AAMP	AAMP-204	chr2:219128852-219134901	-	protein_coding	1.11313	2.16314	0.000863774	0.0211114	4.95474	3.84161	11.4947	13.3461	15.4385	32.2034	29.0524	28.8893
ENST00000344626.8_3	SMARCA4	SMARCA4-201	chr19:11071677-11172735	+	protein_coding	1.11259	2.16234	0.00303873	0.0406411	3.93169	2.8191	5.71309	5.47389	7.0874	15.1398	11.5985	16.4765
ENST00000304222.2_1	ADORA2B	ADORA2B-201	chr17:15848231-15879060	+	protein_coding	1.11253	2.16224	1.27099e-05	0.00315038	5.13021	4.01768	15.2589	14.5053	15.856	33.4957	33.3791	35.2225
ENST00000351554.7_1	CD59	CD59-201	chr11:33730411-33757991	-	protein_coding	1.11231	2.16191	0.00053426	0.0165728	3.6583	2.546	4.93043	4.42911	5.18654	10.2252	13.0857	11.7293
ENST00000314752.11_2	SULT1A1	SULT1A1-201	chr16:28616949-28621328	-	protein_coding	1.11222	2.16178	0.00416288	0.0482372	3.88648	2.77426	5.80869	6.54303	5.23444	17.2728	13.6142	11.1133
ENST00000403681.6_2	HMGA2	HMGA2-204	chr12:66217911-66360075	+	protein_coding	1.1121	2.1616	0.00323892	0.0421017	2.30179	1.1897	1.27965	1.00146	1.60128	3.38369	4.9649	3.58441
ENST00000353479.9_2	COL17A1	COL17A1-201	chr10:105791044-105845760	-	protein_coding	1.11128	2.16037	0.00219052	0.0343386	1.40832	0.297046	0.379952	0.086548	0.236933	1.47454	2.14726	1.40113
ENST00000522362.6_1	PNMA2	PNMA2-204	chr8:26362202-26371608	-	protein_coding	1.11118	2.16023	6.77557e-05	0.00614999	1.30747	0.196289	0.156027	0.146428	0.134886	1.33566	1.40269	1.70182
ENST00000396751.6_1	ILK	ILK-202	chr11:6625046-6632101	+	protein_coding	1.11109	2.16009	0.00272237	0.0383814	2.67867	1.56757	2.40605	1.56411	1.98175	6.55649	4.91078	4.87641
ENST00000398606.7_1	GSTP1	GSTP1-202	chr11:67351066-67354131	+	protein_coding	1.11042	2.15908	0.000254152	0.0116334	8.63644	7.52602	189.633	186.463	174.21	443.852	366.916	384.05
ENST00000405995.5_1	PRRC2B	PRRC2B-203	chr9:134269480-134375584	+	protein_coding	1.11032	2.15894	0.0013531	0.0266402	2.94192	1.8316	2.03216	2.8253	2.88757	7.5484	6.17507	6.39788
ENST00000530167.1_1	H2AFX	H2AFX-202	chr11:118964564-118966177	-	protein_coding	1.11012	2.15863	0.000588741	0.0173027	7.01242	5.9023	54.1196	61.7867	60.8203	144.974	115.34	125.718
ENST00000368440.4_1	SMPDL3A	SMPDL3A-201	chr6:123110315-123130865	+	protein_coding	1.10969	2.15799	0.0155452	0.101323	1.90022	0.790531	0.344306	1.22957	0.726642	2.11444	2.54861	3.70574
ENST00000310645.9_1	COL6A2	COL6A2-202	chr21:47518033-47549719	+	protein_coding	1.10893	2.15685	0.0401459	0.173002	1.68379	0.574859	0.495689	1.20957	0	3.02504	2.01324	1.73405
ENST00000374202.6_1	IL2RG	IL2RG-203	chrX:70327254-70331481	-	protein_coding	1.10867	2.15647	0.0135983	0.0942072	2.30514	1.19648	1.41826	1.02069	1.46334	3.98568	5.6196	2.65761
ENST00000372587.4_1	EDN2	EDN2-201	chr1:41944446-41950342	-	protein_coding	1.10808	2.15559	0.00307217	0.0408472	2.14936	1.04128	0.949165	1.47592	0.806273	4.0718	2.93619	3.37352
ENST00000525688.5_1	CD44	CD44-220	chr11:35211429-35250711	+	protein_coding	1.10795	2.1554	0.00265353	0.037829	1.9433	0.835343	0.696673	1.18505	0.53225	3.0317	3.02956	2.50127
ENST00000369937.4_1	CUEDC2	CUEDC2-201	chr10:104183002-104192418	-	protein_coding	1.10783	2.15522	0.000448796	0.0152944	4.37046	3.26262	8.72715	9.38883	7.74765	20.3506	17.673	21.1969
ENST00000287706.7_1	NTAN1	NTAN1-201	chr16:15131710-15149921	-	protein_coding	1.10519	2.15128	0.00335194	0.0428871	3.13742	2.03222	2.52368	4.02137	2.86778	8.82278	6.9337	7.74298
ENST00000519387.1_3	LY6K	LY6K-203	chr8:143781532-143784872	+	protein_coding	1.10517	2.15124	0.000931546	0.0218983	3.66519	2.56002	4.16447	5.7907	4.84769	12.0596	10.7888	12.2615
ENST00000509967.6_1	TRIO	TRIO-214	chr5:14183907-14399509	+	protein_coding	1.10467	2.15049	0.00844637	0.07214	1.76691	0.662243	0.339214	0.740742	0.700124	2.20689	3.40023	1.7933
ENST00000511217.1_1	SH3RF2	SH3RF2-206	chr5:145317440-145461354	+	protein_coding	1.10464	2.15045	0.00152307	0.0283306	1.99358	0.888945	0.886988	0.759579	0.912578	3.1114	3.61658	2.32717
ENST00000453200.5_1	URGCP	URGCP-207	chr7:43915514-43946668	-	protein_coding	1.10442	2.15013	0.0256293	0.13422	3.34135	2.23693	4.37337	4.28755	2.6868	10.6644	6.04652	11.6679
ENST00000517374.5_1	ADAM19	ADAM19-202	chr5:156904312-156929830	-	protein_coding	1.10434	2.15	0.00154104	0.0285274	1.20425	0.0999096	0	0	0.230913	1.47976	1.47046	0.996903
ENST00000465829.5_1	RASA4B	RASA4B-202	chr7:102123591-102158228	-	protein_coding	1.10365	2.14898	0.00995258	0.0789138	1.48102	0.377369	0.467185	0.480767	0.00885	2.34005	1.30324	1.82749
ENST00000602131.5_1	PLD3	PLD3-224	chr19:40854597-40873716	+	protein_coding	1.10359	2.14889	0.00254724	0.0371091	1.81507	0.711482	0.687376	0.454979	0.788396	1.91582	2.99011	2.74478
ENST00000407690.5_1	TFIP11	TFIP11-204	chr22:26887191-26908471	-	protein_coding	1.10166	2.14601	0.0153535	0.100602	1.90943	0.807771	0.657991	1.17639	0.486522	1.94073	3.93516	2.65283
ENST00000341744.7_2	PMEPA1	PMEPA1-202	chr20:56223448-56284958	-	protein_coding	1.09868	2.14158	0.00352537	0.0440188	3.64762	2.54895	5.11506	3.97946	5.58179	10.0658	13.9696	10.8834
ENST00000272928.3_1	ACKR3	ACKR3-201	chr2:237478284-237491001	+	protein_coding	1.09866	2.14155	8.98566e-06	0.00275625	1.11468	0.016022	0	0	0.033878	1.07092	1.17808	1.25123
ENST00000429686.5_2	ARAP1	ARAP1-207	chr11:72396633-72433073	-	protein_coding	1.09795	2.1405	0.0165315	0.104864	1.5011	0.403157	0	0.823589	0.268119	2.29649	1.71701	1.53214
ENST00000527947.5_1	RAE1	RAE1-209	chr20:55926308-55950162	+	protein_coding	1.09779	2.14026	0.0390584	0.170438	3.6504	2.55261	3.19592	4.95023	7.08867	12.2005	15.2614	8.22333
ENST00000035307.6_1	CHPF2	CHPF2-201	chr7:150929585-150935913	+	protein_coding	1.0975	2.13984	0.0162356	0.103878	4.12378	3.02628	8.07503	8.73005	5.12406	19.4118	12.6306	18.0438
ENST00000486777.6_3	RAB11FIP5	RAB11FIP5-205	chr2:73300510-73339911	-	protein_coding	1.09722	2.13941	0.032812	0.154212	2.58158	1.48436	1.17632	1.26726	3.43903	5.66821	4.58718	4.757
ENST00000372938.9_1	CIZ1	CIZ1-204	chr9:130928352-130953868	-	protein_coding	1.09706	2.13918	0.0491287	0.194707	4.32894	3.23189	8.80734	9.48188	7.06669	32.839	14.6758	14.3031
ENST00000379655.8_1	KIFC3	KIFC3-201	chr16:57792129-57836500	-	protein_coding	1.09646	2.1383	0.00124731	0.0255034	1.59829	0.501822	0.357909	0.362817	0.5342	2.29839	2.29116	1.55708
ENST00000449549.3_1	B3GNT9	B3GNT9-201	chr16:67182008-67185117	-	protein_coding	1.09598	2.13759	0.00148468	0.0279631	3.37092	2.27493	3.7597	4.51063	3.32204	10.8464	8.64756	8.68812
ENST00000546973.1_1	OAS3	OAS3-204	chr12:113402143-113405859	+	protein_coding	1.09595	2.13754	0.0064503	0.0615378	1.22515	0.129204	0	0.308227	0	1.91227	0.976078	1.22019
ENST00000638807.1_1	ZDHHC23	ZDHHC23-207	chr3:113672983-113681825	+	protein_coding	1.09585	2.13739	0.040152	0.173014	1.51846	0.422611	0.066025	0.034407	1.18372	1.83323	1.55925	2.24272
ENST00000361981.7_1	L1CAM	L1CAM-202	chrX:153126969-153141399	-	protein_coding	1.09541	2.13674	0.00254715	0.0371091	5.78576	4.69035	27.8107	27.7193	19.8008	57.4282	51.163	54.0908
ENST00000366991.4_1	DTL	DTL-201	chr1:212208919-212278348	+	protein_coding	1.09515	2.13636	0.0410866	0.175402	3.73159	2.63644	4.60338	4.30958	7.08035	7.57625	15.5509	15.5137
ENST00000423271.7_1	USB1	USB1-202	chr16:58035311-58045612	+	protein_coding	1.09507	2.13624	5.63213e-05	0.00573885	1.74055	0.645481	0.461213	0.627524	0.609483	2.34233	2.48757	2.20113
ENST00000314222.4_1	PHLDA2	PHLDA2-201	chr11:2949503-2950685	-	protein_coding	1.09435	2.13517	0.00088149	0.0213459	7.44397	6.34962	76.1468	77.08	89.0364	198.034	156.777	167.115
ENST00000552350.5_1	B4GALNT1	B4GALNT1-213	chr12:58023127-58026451	-	protein_coding	1.09423	2.135	0.000155029	0.00881236	1.09423	0	0	0	0	0.916438	1.28354	1.22376
ENST00000517956.5_1	FBXO32	FBXO32-203	chr8:124510129-124553446	-	protein_coding	1.09334	2.13367	0.000278651	0.0121219	1.42959	0.336258	0.340209	0.217833	0.232851	1.41801	1.91093	1.77691
ENST00000518841.5_3	LY6K	LY6K-202	chr8:143781531-143784140	+	protein_coding	1.0931	2.13332	0.00210659	0.0335548	1.52879	0.435688	0.407893	0.513464	0.161245	2.22322	1.5191	1.9587
ENST00000336934.9_1	STARD13	STARD13-202	chr13:33677272-33859892	-	protein_coding	1.09207	2.1318	0.00666641	0.0626778	2.77922	1.68715	2.59531	1.43189	2.81918	5.74308	5.49635	6.38515
ENST00000224807.9_1	SFXN3	SFXN3-201	chr10:102790996-102800997	+	protein_coding	1.09107	2.13032	1.32499e-05	0.00320854	3.52553	2.43446	4.71819	4.27597	4.23569	10.6916	10.4553	10.4022
ENST00000450050.6_1	ASB6	ASB6-203	chr9:132396883-132404448	-	protein_coding	1.09054	2.12954	0.00465851	0.0511975	2.72928	1.63874	2.28191	2.48141	1.64271	6.93593	5.60467	4.56339
ENST00000378150.1_1	NMT2	NMT2-201	chr10:15150293-15210627	-	protein_coding	1.09039	2.12931	0.00116987	0.024631	3.37133	2.28095	3.89892	3.54833	4.15166	8.11702	9.02043	11.1305
ENST00000239367.6_1	LRP11	LRP11-201	chr6:150139934-150185162	-	protein_coding	1.08944	2.12791	0.00119157	0.024946	4.57677	3.48733	10.999	10.8015	8.96073	19.7635	24.274	24.8976
ENST00000376033.2_1	PRRC2A	PRRC2A-202	chr6:31588502-31605548	+	protein_coding	1.08937	2.12781	0.0269253	0.137928	5.93985	4.85049	22.9852	30.9087	30.3743	90.6716	48.1393	50.3522
ENST00000380244.7_1	FUS	FUS-202	chr16:31191460-31202923	+	protein_coding	1.08801	2.1258	0.00275788	0.0386353	6.35483	5.26682	35.68	41.442	35.6595	99.2144	75.8923	70.149
ENST00000409775.7_1	DFNA5	DFNA5-202	chr7:24738614-24797162	-	protein_coding	1.08788	2.12561	0.00296214	0.0400392	1.88159	0.793715	0.648777	0.719705	0.837299	3.59843	2.18894	2.41186
ENST00000373945.5_2	EPB41L1	EPB41L1-204	chr20:34742664-34773257	+	protein_coding	1.08782	2.12552	0.00731558	0.0661651	1.91188	0.824061	0.840589	0.9109	0.577635	1.86042	3.42279	3.21183
ENST00000176643.10_1	ALDH3A2	ALDH3A2-201	chr17:19551839-19580909	+	protein_coding	1.08761	2.12521	0.0229448	0.126303	1.11138	0.0237717	0.032971	0.013247	0.00384	1.07365	0.536139	2.166
ENST00000361518.9_1	ZNF511	ZNF511-202	chr10:135121979-135126662	+	protein_coding	1.08684	2.12408	0.00260747	0.0374262	4.72772	3.64088	10.1097	11.6053	12.8607	30.6077	22.0828	24.4959
ENST00000297290.3_1	BRI3	BRI3-201	chr7:97910987-97920836	+	protein_coding	1.08635	2.12337	7.22522e-05	0.00635965	7.27261	6.18625	72.5343	71.7369	71.1936	167.246	143.829	150.712
ENST00000294599.8_1	MEGF6	MEGF6-201	chr1:3406484-3448012	-	protein_coding	1.08581	2.12256	0.0178192	0.109273	2.79849	1.71269	1.30771	3.49748	2.39283	5.83153	6.1519	5.89212
ENST00000400191.7_2	EPHB2	EPHB2-204	chr1:23037458-23247993	+	protein_coding	1.08578	2.12252	0.000278897	0.0121219	3.32329	2.23751	3.63402	3.88723	3.63076	10.2589	8.22477	8.65563
ENST00000262426.5_1	FOXF1	FOXF1-201	chr16:86544133-86549024	+	protein_coding	1.08563	2.1223	0.00314279	0.0414009	2.77819	1.69256	2.41843	2.45328	1.86074	4.60373	6.69158	6.48973
ENST00000534313.5_1	SIPA1	SIPA1-209	chr11:65405568-65418401	+	protein_coding	1.08446	2.12058	0.00642268	0.0614304	2.66391	1.57945	2.91946	1.78379	1.44638	5.73743	5.10128	5.19205
ENST00000173229.6_1	NTN1	NTN1-201	chr17:8924859-9147317	+	protein_coding	1.08436	2.12043	0.000140304	0.00844526	1.51848	0.434128	0.464331	0.305127	0.290519	1.9982	1.92487	1.6814
ENST00000569840.6_1	MGAT5B	MGAT5B-209	chr17:74864538-74946459	+	protein_coding	1.08418	2.12017	0.00970015	0.0778163	1.90869	0.824509	1.19322	0.957541	0.293638	2.91524	2.69333	2.6605
ENST00000264144.4_1	LAMC2	LAMC2-201	chr1:183155423-183214035	+	protein_coding	1.08414	2.12012	0.00100176	0.0227655	1.75569	0.671543	0.820531	0.520762	0.459501	2.69159	2.41456	2.05488
ENST00000274217.3_1	FAM105A	FAM105A-201	chr5:14581884-14612829	+	protein_coding	1.08345	2.11909	0.00177807	0.030816	3.0823	1.99885	3.24247	2.65361	3.11909	6.29702	8.97703	7.34539
ENST00000369927.8_1	TPD52L2	TPD52L2-207	chr20:62496596-62521777	+	protein_coding	1.08333	2.11891	0.0166633	0.105306	1.37924	0.295916	0.383104	0.223351	0.093536	2.41481	1.76246	0.866021
ENST00000597864.1_1	ZNF530	ZNF530-203	chr19:58111271-58124090	+	protein_coding	1.08331	2.1189	0.00110635	0.0239343	1.86306	0.779743	0.701235	0.988738	0.495673	2.81633	2.39729	2.71305
ENST00000393353.7_1	FHL2	FHL2-205	chr2:105977283-106015508	-	protein_coding	1.08232	2.11745	0.000312693	0.0126793	2.27145	1.18913	1.22817	1.07442	1.56475	3.67211	3.93331	3.88288
ENST00000586242.1_1	GRN	GRN-204	chr17:42429570-42430470	+	protein_coding	1.08219	2.11725	0.0283442	0.142013	2.85516	1.77297	1.65798	3.00145	2.75301	9.44671	4.96458	5.08005
ENST00000620284.4_1	RDM1	RDM1-228	chr17:34245070-34257777	-	protein_coding	1.08188	2.11679	0.00225314	0.0348742	1.16341	0.0815326	0	0.112849	0.064621	1.75412	1.01271	1.02722
ENST00000265909.8_1	SNX19	SNX19-201	chr11:130745331-130786404	-	protein_coding	1.08157	2.11633	0.001824	0.0312316	3.1406	2.05903	3.3475	3.18448	2.97751	7.70344	9.52784	6.48539
ENST00000397591.2_1	THBS1	THBS1-202	chr15:39873280-39874608	+	protein_coding	1.08146	2.11618	3.8932e-05	0.00483641	1.27188	0.190415	0.087021	0.177594	0.160722	1.30822	1.39356	1.54857
ENST00000216968.4_2	PROCR	PROCR-201	chr20:33759876-33765165	+	protein_coding	1.08117	2.11575	0.000225717	0.010822	5.72784	4.64667	24.9244	25.9586	21.4883	53.8704	52.3098	49.8872
ENST00000280357.11_1	IL18	IL18-201	chr11:112013974-112034840	-	protein_coding	1.08091	2.11537	0.000135512	0.00835787	5.31234	4.23143	16.5807	18.6813	18.1547	39.8326	35.7651	40.7906
ENST00000448854.1_1	TMEM8A	TMEM8A-205	chr16:422416-425215	-	protein_coding	1.08042	2.11465	0.00107237	0.0235573	1.42698	0.346565	0.341208	0.182554	0.29617	1.81797	1.99968	1.29975
ENST00000300933.8_3	TPM4	TPM4-201	chr19:16187116-16213815	+	protein_coding	1.07874	2.11219	0.0415337	0.176402	7.82763	6.74889	138.789	80.133	108.695	246.785	154.784	302.708
ENST00000452206.5_1	BZW1	BZW1-208	chr2:201676269-201682806	+	protein_coding	1.07702	2.10968	0.00213125	0.0337798	1.81809	0.741069	0.551193	0.466722	1.05229	2.40512	2.52591	2.65173
ENST00000263097.8_1	CNN2	CNN2-201	chr19:1026580-1039067	+	protein_coding	1.07701	2.10966	0.0048516	0.0521984	4.55173	3.47472	8.9706	10.6834	10.7949	28.6166	20.9933	18.806
ENST00000373474.8_1	LMX1B	LMX1B-202	chr9:129376722-129463311	+	protein_coding	1.07693	2.10955	0.00739674	0.0666138	1.1476	0.0706667	0	0	0.158293	1.00976	0.851473	1.92231
ENST00000379979.8_1	GLRX	GLRX-202	chr5:95149675-95158418	-	protein_coding	1.07623	2.10852	0.0009436	0.0220473	1.54978	0.473545	0.462485	0.223323	0.496308	1.61459	2.127	2.06943
ENST00000374024.3_1	GPR3	GPR3-201	chr1:27719148-27722318	+	protein_coding	1.07524	2.10707	0.00236237	0.0357352	2.32462	1.24939	1.56208	1.60356	1.0144	4.07918	4.61369	3.40863
ENST00000599921.5_1	PLA2G4C	PLA2G4C-222	chr19:48551600-48614069	-	protein_coding	1.0752	2.10702	0.000926953	0.0218331	1.0752	0	0	0	0	1.24426	0.781183	1.34003
ENST00000532887.5_1	SLC52A2	SLC52A2-211	chr8:145582253-145584901	+	protein_coding	1.0751	2.10686	0.040682	0.174354	4.32664	3.25154	6.5335	14.5087	6.39371	20.7846	17.0844	19.5063
ENST00000549243.5_1	SLC48A1	SLC48A1-207	chr12:48152777-48172894	+	protein_coding	1.0747	2.10628	0.0371424	0.165867	1.48241	0.407712	0.493614	0	0.563012	2.63575	2.15304	0.902935
ENST00000242576.6_1	UNG	UNG-201	chr12:109535379-109548797	+	protein_coding	1.07385	2.10504	0.0126246	0.0903802	4.20474	3.13089	6.40428	8.21401	8.85247	14.8992	23.8899	14.8437
ENST00000222345.10_1	SIPA1L3	SIPA1L3-201	chr19:38397868-38699012	+	protein_coding	1.07357	2.10464	0.000163878	0.00914167	3.17636	2.10279	2.90841	3.62085	3.38815	8.30692	8.17324	7.65379
ENST00000477909.5_1	NXPE3	NXPE3-203	chr3:101500550-101541667	+	protein_coding	1.07327	2.10419	0.00132944	0.0264218	2.83732	1.76405	2.95585	2.2043	2.09117	6.1193	5.53955	6.8409
ENST00000533193.5_1	AAMDC	AAMDC-211	chr11:77552065-77583400	+	protein_coding	1.07266	2.10331	0.0336385	0.156576	1.45326	0.380602	0.021526	0.414165	0.527454	1.74741	0.936899	2.8583
ENST00000374515.9_1	TXN	TXN-201	chr9:113006091-113018746	-	protein_coding	1.07251	2.10309	0.00175208	0.0306384	1.78631	0.713795	0.777857	0.664766	0.490633	2.36589	2.01395	3.04538
ENST00000557389.1_1	NFKBIA	NFKBIA-209	chr14:35870751-35873346	-	protein_coding	1.07249	2.10305	2.22429e-05	0.00387027	5.89944	4.82695	27.5259	26.2245	28.4425	56.0309	59.4544	60.686
ENST00000470026.5_1	BRCA1	BRCA1-209	chr17:41245601-41277340	-	protein_coding	1.07215	2.10256	0.0116131	0.0864245	1.10277	0.0306281	0.035195	0.029527	0	0.664267	1.95048	1.01738
ENST00000586499.5_3	TPM4	TPM4-204	chr19:16178510-16198903	+	protein_coding	1.07194	2.10225	0.026299	0.136113	1.07194	0	0	0	0	2.22868	0.623931	0.771999
ENST00000306378.10_1	BPTF	BPTF-201	chr17:65821781-65979269	+	protein_coding	1.07167	2.10186	0.024809	0.132016	2.12027	1.04861	1.55324	0.551855	1.23378	3.27129	4.69539	2.37842
ENST00000409150.7_2	NEMP2	NEMP2-202	chr2:191369068-191399448	-	protein_coding	1.0711	2.10103	0.000162571	0.00912566	1.65056	0.579467	0.513743	0.48706	0.482281	1.83686	2.40464	2.20403
ENST00000490531.2_1	NACAD	NACAD-202	chr7:45120037-45128513	-	protein_coding	1.071	2.10089	0.00216886	0.0341746	1.51812	0.447123	0.546551	0.322358	0.239022	2.27388	1.46165	1.91548
ENST00000248901.10_1	CYTH4	CYTH4-201	chr22:37678424-37711386	+	protein_coding	1.07095	2.10081	0.000781705	0.0200437	1.19039	0.119437	0	0.154369	0.110497	1.06052	1.59966	1.21887
ENST00000409876.5_2	LYPD6B	LYPD6B-204	chr2:149895232-150071770	+	protein_coding	1.06889	2.09782	0.00844628	0.07214	2.25446	1.18557	1.95937	0.824464	1.17944	3.58527	3.41612	4.3651
ENST00000006275.8_1	TRAPPC6A	TRAPPC6A-201	chr19:45666186-45681495	-	protein_coding	1.0684	2.0971	0.0104515	0.0811192	2.17385	1.10545	1.33471	1.08977	1.04169	4.9056	3.54614	2.42195
ENST00000374720.7_1	SLC44A1	SLC44A1-201	chr9:108006903-108159627	+	protein_coding	1.06773	2.09613	0.0120626	0.0881524	2.87385	1.80612	2.59575	2.1271	2.80329	4.32914	7.65841	7.53592
ENST00000373279.5_1	C10orf35	C10orf35-201	chr10:71390014-71393355	+	protein_coding	1.06744	2.09572	1.93197e-05	0.00366503	3.03474	1.96729	2.82136	2.79739	3.12041	7.24329	6.93272	7.41624
ENST00000340866.9_1	CRYZ	CRYZ-201	chr1:75171170-75198714	-	protein_coding	1.06742	2.09568	0.0459743	0.187709	1.8748	0.807384	0.294684	0.74216	1.37623	4.28534	1.78512	2.3512
ENST00000354547.7_1	COL13A1	COL13A1-201	chr10:71561688-71718904	+	protein_coding	1.06637	2.09416	0.00758352	0.0675678	1.11944	0.0530728	0.114035	0.002376	0	1.8655	0.765786	1.02685
ENST00000367157.4_2	NUAK2	NUAK2-201	chr1:205271187-205290919	-	protein_coding	1.06633	2.0941	0.000248414	0.0114783	3.17775	2.11143	2.96957	3.31294	3.71294	8.6393	7.5914	7.94724
ENST00000409167.7_1	EIF4E2	EIF4E2-203	chr2:233415399-233432730	+	protein_coding	1.06619	2.0939	0.000889871	0.0214317	2.41819	1.352	1.60219	1.39174	1.67255	3.77909	4.16771	5.18303
ENST00000308064.6_1	CHST1	CHST1-201	chr11:45670427-45687172	-	protein_coding	1.06533	2.09265	6.49669e-05	0.00606373	1.08462	0.0192836	0	0	0.040914	1.25194	1.15714	0.963685
ENST00000389044.8_1	TRIP12	TRIP12-203	chr2:230632157-230786715	-	protein_coding	1.06491	2.09204	0.00714454	0.065213	2.53295	1.46804	2.05551	1.28169	2.03694	4.67952	6.05454	3.83843
ENST00000290037.10_1	SEC16A	SEC16A-202	chr9:139334549-139378211	-	protein_coding	1.06431	2.09117	0.00204311	0.0330039	2.283	1.21868	1.1217	1.55289	1.32737	4.70779	3.80535	3.20297
ENST00000548824.5_1	RACGAP1	RACGAP1-215	chr12:50396055-50419217	-	protein_coding	1.06366	2.09022	0.000472148	0.0156929	1.60186	0.538203	0.537739	0.277727	0.558567	2.21484	1.97933	1.91975
ENST00000430725.6_1	PACS2	PACS2-202	chr14:105766900-105861009	+	protein_coding	1.06328	2.08968	0.0160312	0.103059	1.54277	0.47949	0.14797	0.627783	0.450426	2.48204	1.15073	2.30248
ENST00000589165.5_1	ERCC1	ERCC1-208	chr19:45912926-45927625	-	protein_coding	1.06294	2.08919	0.000191684	0.00998275	1.71015	0.64721	0.583494	0.528703	0.5869	2.6108	1.99037	2.24408
ENST00000053867.7_1	GRN	GRN-201	chr17:42422454-42430470	+	protein_coding	1.06104	2.08643	0.00129883	0.0261198	6.06261	5.00157	33.8627	30.1174	29.3044	57.6863	64.6567	76.4939
ENST00000332810.3_1	AEN	AEN-201	chr15:89164527-89175513	+	protein_coding	1.06045	2.08558	0.000538589	0.0166006	4.25313	3.19268	7.05	8.19878	9.32172	17.6469	18.3301	18.2362
ENST00000432036.5_1	MFSD6	MFSD6-205	chr2:191273081-191301099	+	protein_coding	1.06032	2.0854	0.00474343	0.0516704	1.2433	0.182976	0.187759	0.23173	0	1.80786	1.46697	0.915457
ENST00000390013.3_1	EIF2AK2	EIF2AK2-202	chr2:37368778-37384208	-	protein_coding	1.06022	2.08526	0.0360029	0.162967	2.00156	0.941335	0.399458	0.754436	1.88412	3.38331	3.482	2.26825
ENST00000327490.7_1	UBALD2	UBALD2-201	chr17:74261283-74267380	+	protein_coding	1.06004	2.08498	0.00154759	0.0285845	6.25586	5.19582	40.3871	36.5756	30.661	83.3549	68.7555	74.8426
ENST00000296794.10_2	ARHGEF28	ARHGEF28-201	chr5:72921983-73207522	+	protein_coding	1.0594	2.08407	0.00120711	0.0251512	2.27685	1.21745	1.29454	1.52804	1.16764	4.15687	4.31301	3.1541
ENST00000446119.2_1	MRC2	MRC2-202	chr17:60758819-60770956	+	protein_coding	1.05919	2.08376	0.0461145	0.187978	1.26824	0.20905	0.211299	0.104326	0.154629	0.47283	2.47643	1.72929
ENST00000552568.5_1	MYL6B	MYL6B-210	chr12:56546391-56551760	+	protein_coding	1.05884	2.08326	0.0443175	0.183399	3.33559	2.27674	3.44288	2.74513	5.8387	13.3274	6.92347	8.06257
ENST00000256458.4_1	IRAK2	IRAK2-201	chr3:10206549-10285427	+	protein_coding	1.05853	2.08281	0.000484322	0.0158667	1.99708	0.93855	0.75434	1.03015	0.976755	3.43099	2.68706	2.89369
ENST00000533540.5_1	HSPA8	HSPA8-221	chr11:122928197-122932844	-	protein_coding	1.05795	2.08198	0.0480614	0.192382	3.71302	2.65506	5.7712	5.44972	4.72206	8.58877	20.764	9.80651
ENST00000525377.6_1	IL32	IL32-210	chr16:3115642-3132193	+	protein_coding	1.05723	2.08093	0.00305233	0.0407206	3.49291	2.43568	4.79121	4.33774	4.12287	12.9757	8.92712	9.28529
ENST00000254691.9_2	CARD6	CARD6-201	chr5:40841286-40855456	+	protein_coding	1.05703	2.08064	0.000767862	0.0198278	1.99463	0.937596	0.991707	0.836712	0.920732	2.42419	3.31963	3.27881
ENST00000392476.6_1	SEC14L1	SEC14L1-201	chr17:75084831-75212884	+	protein_coding	1.05625	2.07952	0.0296522	0.145456	1.62946	0.57321	0	0.835457	0.794388	2.13203	1.60029	2.63665
ENST00000313667.8_1	ARHGEF2	ARHGEF2-201	chr1:155917733-155948218	-	protein_coding	1.05536	2.07823	0.0420135	0.177584	2.51863	1.46327	1.30341	1.56941	2.54209	7.6408	4.10473	3.26599
ENST00000306682.6_1	RASA4B	RASA4B-201	chr7:102124009-102158202	-	protein_coding	1.05527	2.0781	0.00426829	0.0488462	1.05527	0	0	0	0	1.57587	1.08615	0.67005
ENST00000297596.2_1	GEM	GEM-201	chr8:95261486-95274573	-	protein_coding	1.055	2.07772	0.000761377	0.019794	2.18353	1.12852	1.14656	1.07344	1.34814	3.04884	4.15388	3.49216
ENST00000382120.3_1	SOD3	SOD3-201	chr4:24797085-24802464	+	protein_coding	1.05461	2.07715	0.0141369	0.0964032	1.12313	0.0685281	0	0.075154	0.072547	1.87644	1.27257	0.580953
ENST00000335005.10_1	ITM2C	ITM2C-203	chr2:231729663-231743962	+	protein_coding	1.05457	2.0771	0.0126709	0.0905742	5.34003	4.28547	20.7288	13.7149	22.1935	47.0457	38.741	33.8046
ENST00000357164.3_1	GM2A	GM2A-201	chr5:150632453-150650001	+	protein_coding	1.05432	2.07674	6.89261e-05	0.00623396	4.05243	2.99811	7.18076	7.47519	6.35567	15.4775	15.5773	15.7227
ENST00000591590.1_1	NAT14	NAT14-204	chr19:55996562-55997974	+	protein_coding	1.0534	2.07542	0.000671936	0.0184911	1.49577	0.442362	0.372213	0.391274	0.314192	1.99304	2.08135	1.43196
ENST00000395936.5_2	PMP22	PMP22-202	chr17:15134114-15165858	-	protein_coding	1.05289	2.07468	0.00297479	0.0401231	1.05289	0	0	0	0	0.693599	1.5043	1.10551
ENST00000409687.4_1	SAPCD2	SAPCD2-201	chr9:139956576-139965040	-	protein_coding	1.05185	2.07319	0.00187618	0.0316357	5.66475	4.6129	20.057	24.5987	26.1799	56.4618	45.6151	47.7386
ENST00000449399.7_1	SERPINA1	SERPINA1-209	chr14:94844786-94856987	-	protein_coding	1.05124	2.0723	0.000467275	0.0156298	1.05124	0	0	0	0	0.816248	1.29905	1.13126
ENST00000567195.5_1	COMMD4	COMMD4-217	chr15:75628361-75632611	+	protein_coding	1.0502	2.07082	0.0197035	0.11562	2.24437	1.19417	1.57827	1.10621	1.20605	5.83296	2.86197	3.03136
ENST00000266643.5_1	MARCH9	MARCH9-201	chr12:58148881-58154190	+	protein_coding	1.05017	2.07078	0.000747342	0.0195672	2.66593	1.61576	2.20513	2.21692	1.79182	6.16816	4.80735	5.14028
ENST00000508385.5_1	SH3BP2	SH3BP2-213	chr4:2800725-2829379	+	protein_coding	1.04981	2.07026	0.00875012	0.0736743	1.17938	0.12957	0.267272	0	0.033102	0.841979	1.90192	1.17329
ENST00000409788.7_1	CAB39	CAB39-202	chr2:231578263-231683465	+	protein_coding	1.04772	2.06727	0.0429262	0.179877	1.28014	0.232413	0.083534	0.259256	0.18832	0.541402	2.5578	1.61205
ENST00000358173.7_1	EPHB4	EPHB4-201	chr7:100400187-100425121	-	protein_coding	1.04763	2.06713	0.0258979	0.135024	2.73846	1.69083	3.60536	1.42751	2.00987	7.04219	5.01836	5.14077
ENST00000552561.5_1	TMEM106C	TMEM106C-220	chr12:48357388-48362012	+	protein_coding	1.04742	2.06683	0.00632366	0.060851	1.20762	0.160201	0.095176	0.157525	0.100681	1.82337	0.77612	1.45671
ENST00000299092.3_1	GPR176	GPR176-201	chr15:40091233-40212426	-	protein_coding	1.04718	2.06648	0.00217862	0.0342453	2.90382	1.85664	2.32533	2.91203	2.65153	6.73511	7.61392	5.29129
ENST00000375704.7_4	CARD16	CARD16-201	chr11:104912250-104916103	-	protein_coding	1.04681	2.06595	0.00589356	0.0585213	3.84128	2.79447	7.87906	4.91505	5.35819	12.3925	12.8342	14.893
ENST00000453089.2_1	ZC3H12C	ZC3H12C-202	chr11:110006579-110042564	+	protein_coding	1.04538	2.0639	0.0261141	0.135611	1.74587	0.70049	0.833655	0.102414	1.12297	2.0136	2.28223	2.81434
ENST00000262428.4_1	COTL1	COTL1-201	chr16:84599200-84651683	-	protein_coding	1.04536	2.06388	0.000979984	0.0225564	6.03416	4.9888	28.2187	31.1651	33.0636	73.288	57.155	64.1451
ENST00000576599.5_1	B3GNTL1	B3GNTL1-211	chr17:80901667-81007042	-	protein_coding	1.04498	2.06334	0.0301802	0.146884	2.02201	0.977028	1.29588	0.389281	1.39114	3.50498	2.1136	3.77638
ENST00000345005.8_1	CLK3	CLK3-201	chr15:74900713-74922542	+	protein_coding	1.04442	2.06254	1.67134e-05	0.00345471	1.04442	0	0	0	0	1.02596	0.981606	1.18553
ENST00000008180.13_1	IL32	IL32-201	chr16:3115632-3119820	+	protein_coding	1.04327	2.06089	0.00203675	0.0329448	2.86785	1.82458	2.02978	3.04522	2.62586	6.3493	7.01805	5.60105
ENST00000510503.5_1	CCND3	CCND3-213	chr6:41903173-42016446	-	protein_coding	1.04277	2.06018	0.0332845	0.155484	1.67511	0.632338	0.412295	0.38366	0.905916	3.62507	2.04784	1.31026
ENST00000336648.8_1	HLCS	HLCS-201	chr21:38123189-38362536	-	protein_coding	1.04189	2.05893	0.000156912	0.00889701	1.71693	0.675032	0.47881	0.75407	0.569117	2.38286	2.22871	2.25256
ENST00000367254.7_1	ADIPOR1	ADIPOR1-202	chr1:202910618-202927392	-	protein_coding	1.04163	2.05856	0.0264955	0.1367	1.33686	0.295227	0	0	0.847636	1.60308	1.29567	1.69718
ENST00000622237.4_2	CEACAM19	CEACAM19-209	chr19:45165545-45175976	+	protein_coding	1.04141	2.05823	0.00818025	0.0709216	1.04141	0	0	0	0	1.28012	0.537407	1.48734
ENST00000527243.5_1	CTSB	CTSB-214	chr8:11706570-11719977	-	protein_coding	1.04097	2.05761	0.0456328	0.186937	1.45441	0.413447	0.368814	0.298379	0.329333	1.33986	3.48282	0.962123
ENST00000442253.2_1	PAQR8	PAQR8-202	chr6:52226926-52272575	+	protein_coding	1.04076	2.05732	0.00020894	0.0104566	1.53717	0.496407	0.464169	0.337997	0.433025	1.64184	2.11441	1.97113
ENST00000433557.1_1	UTRN	UTRN-208	chr6:144606837-144724320	+	protein_coding	1.04055	2.05701	0.0121781	0.0886089	2.18591	1.14536	0.839986	1.79157	1.10718	2.73433	3.59114	4.49467
ENST00000457586.1_1	PRNP	PRNP-204	chr20:4667189-4680517	+	protein_coding	1.0405	2.05694	0.0318598	0.151536	1.28546	0.244963	0	0.664269	0	2.07425	0.869209	1.52053
ENST00000297459.3_1	TMEM74	TMEM74-201	chr8:109795766-109799844	-	protein_coding	1.03971	2.05581	0.000417174	0.0147331	1.03971	0	0	0	0	1.28521	1.09231	0.817175
ENST00000268042.6_1	ARRDC4	ARRDC4-201	chr15:98503928-98517068	+	protein_coding	1.03964	2.05571	0.000707417	0.0190048	1.29211	0.252471	0.27409	0.121629	0.182918	1.14311	1.59006	1.64566
ENST00000409031.5_3	SMPD4	SMPD4-202	chr2:130908982-130940323	-	protein_coding	1.03939	2.05536	0.0459839	0.187709	2.882	1.84261	1.74455	3.22454	2.97915	9.89479	6.02107	4.23703
ENST00000555004.2_3	C14orf132	C14orf132-203	chr14:96505661-96560226	+	protein_coding	1.03871	2.05439	0.015233	0.100196	2.12008	1.08137	1.17629	1.17375	1.00284	5.13896	2.83835	2.48641
ENST00000288840.9_1	SMAD6	SMAD6-201	chr15:66994566-67075186	+	protein_coding	1.03866	2.05431	3.7892e-05	0.00477493	3.63078	2.59213	5.00276	4.88196	5.20939	11.1993	10.8152	12.187
ENST00000328024.10_1	RAB11B	RAB11B-201	chr19:8455083-8469318	+	protein_coding	1.03815	2.05359	0.00114757	0.0244437	6.16628	5.12814	34.8704	35.9037	31.3119	82.2233	63.3274	68.1941
ENST00000379242.7_1	VIT	VIT-202	chr2:36923833-37041930	+	protein_coding	1.03814	2.05358	0.00417894	0.048369	1.70287	0.66473	0.440726	0.735299	0.593511	1.64463	2.84346	2.39436
ENST00000249071.10_3	RAC2	RAC2-201	chr22:37621301-37640310	-	protein_coding	1.03804	2.05343	0.000737102	0.0194152	5.93121	4.89317	30.3176	27.9935	27.899	69.4887	54.9832	56.5752
ENST00000403892.7_1	TST	TST-202	chr22:37406900-37415508	-	protein_coding	1.03624	2.05088	0.0466776	0.189364	2.69394	1.65769	1.87031	2.45972	2.16282	7.14243	7.41975	2.95196
ENST00000372434.5_2	HYI	HYI-206	chr1:43916825-43919496	-	protein_coding	1.0354	2.04968	0.00405498	0.0476222	1.1484	0.113006	0	0.257495	0.005886	1.64477	1.15321	0.912663
ENST00000247829.7_1	TSPAN8	TSPAN8-201	chr12:71518880-71551879	-	protein_coding	1.03507	2.04922	0.00622883	0.0605096	1.03507	0	0	0	0	0.893796	0.700667	1.67185
ENST00000613958.1_1	NUDT18	NUDT18-202	chr8:21964385-21966932	-	protein_coding	1.03483	2.04887	0.00624826	0.0605446	1.416	0.381174	0.297647	0.533848	0.10993	1.93065	1.96325	1.18799
ENST00000219204.7_1	ARL2BP	ARL2BP-201	chr16:57279010-57287547	+	protein_coding	1.03463	2.04858	0.00164068	0.0294047	4.45072	3.41609	9.05267	9.2677	10.7837	18.1261	20.626	24.281
ENST00000354858.10_1	AK2	AK2-201	chr1:33478645-33502593	-	protein_coding	1.03437	2.04821	0.00499109	0.0530586	4.83687	3.80251	11.3306	12.7908	14.9748	32.7313	22.609	28.3105
ENST00000581977.6_1	IKBKE	IKBKE-203	chr1:206643838-206670222	+	protein_coding	1.03427	2.04808	0.0013312	0.0264328	3.44509	2.41082	3.61156	5.08023	4.36314	10.0028	9.10188	10.6231
ENST00000304031.7_1	HS1BP3	HS1BP3-201	chr2:20817582-20850849	-	protein_coding	1.03379	2.04739	0.000205106	0.010329	3.79326	2.75947	6.25361	5.85797	5.24167	13.7949	12.2092	12.6353
ENST00000458730.2_3	GOLGA2	GOLGA2-203	chr9:131025313-131035144	-	protein_coding	1.03368	2.04724	0.0176223	0.108535	4.19379	3.16012	10.3755	7.05975	6.7907	21.885	13.1972	17.8633
ENST00000308177.4_1	PCDHGC3	PCDHGC3-201	chr5:140855570-140892546	+	protein_coding	1.03362	2.04715	0.00209474	0.0334675	1.26069	0.227072	0	0.213232	0.321669	1.23406	1.69124	1.28806
ENST00000537142.5_1	ZBTB17	ZBTB17-216	chr1:16268366-16302574	-	protein_coding	1.03226	2.04523	0.026917	0.137928	1.03226	0	0	0	0	1.60173	1.44079	0.347199
ENST00000380861.8_2	WWC3	WWC3-201	chrX:9983602-10112518	+	protein_coding	1.03216	2.04508	5.3725e-05	0.00562664	2.39888	1.36672	1.56815	1.63191	1.53736	3.92402	4.30987	4.61054
ENST00000443059.1_1	QSOX1	QSOX1-204	chr1:180165817-180167151	+	protein_coding	1.03167	2.04439	0.000553147	0.0167919	3.02478	1.99312	2.9598	2.94188	3.04191	6.66905	6.50095	8.37117
ENST00000219345.9_2	PLA2G15	PLA2G15-201	chr16:68279247-68294965	+	protein_coding	1.03069	2.043	1.697e-05	0.00345471	2.12673	1.09604	1.22017	1.12705	1.06852	3.26813	3.28543	3.55408
ENST00000215906.5_1	ASPHD2	ASPHD2-201	chr22:26825239-26840981	+	protein_coding	1.0306	2.04288	0.000835157	0.020766	1.09784	0.0672337	0	0.068422	0.076404	0.874112	1.14843	1.43517
ENST00000356613.3_2	ARC	ARC-201	chr8:143692405-143695833	-	protein_coding	1.03011	2.04219	0.000604496	0.0174533	1.1713	0.141189	0.129165	0.066979	0.11325	1.55153	0.997247	1.24161
ENST00000295461.9_1	NIPAL1	NIPAL1-201	chr4:48018791-48042190	+	protein_coding	1.03	2.04202	0.00381589	0.045948	1.94543	0.915436	0.898308	0.743829	1.02698	2.13996	3.58124	2.97188
ENST00000535954.1_2	C2CD3	C2CD3-209	chr11:73872479-73882255	-	protein_coding	1.02995	2.04195	0.00945582	0.0767271	1.22047	0.190523	0	0	0.486138	1.01936	1.38983	1.62189
ENST00000175756.9_1	PTPN18	PTPN18-201	chr2:131113580-131132982	+	protein_coding	1.02935	2.0411	0.00153169	0.0284085	1.87534	0.845988	0.595635	0.989965	0.829045	3.01136	2.22003	2.82337
ENST00000259318.7_1	AKAP2	AKAP2-201	chr9:112887781-112931091	+	protein_coding	1.02884	2.04038	0.0216099	0.122221	1.55339	0.524545	0	0.880131	0.583154	2.14695	1.6648	2.01504
ENST00000353214.6_1	ARPC5L	ARPC5L-202	chr9:127624409-127640012	+	protein_coding	1.02867	2.04014	2.18667e-05	0.00383017	4.71875	3.69008	11.287	12.3803	12.0786	26.3025	24.8446	24.8751
ENST00000470794.1_3	LRRC75A	LRRC75A-203	chr17:16346575-16395332	-	protein_coding	1.0283	2.03962	0.00295686	0.0400133	1.2627	0.234403	0.294767	0	0.257463	1.78194	1.20616	1.25086
ENST00000302625.5_1	CDK5R2	CDK5R2-201	chr2:219824377-219826884	+	protein_coding	1.0283	2.03961	0.000755397	0.0196995	1.11168	0.083385	0.189335	0	0	1.38815	1.02353	1.08823
ENST00000379822.5_1	C15orf59	C15orf59-201	chr15:74032143-74043816	-	protein_coding	1.02815	2.03941	0.0190422	0.113553	1.07557	0.0474147	0.077034	0.017379	0.007181	2.02618	0.629405	0.8985
ENST00000369727.3_1	SFR1	SFR1-201	chr10:105881923-105886143	+	protein_coding	1.02749	2.03847	0.0185725	0.111879	2.47945	1.45196	2.34708	1.7603	1.2163	3.20646	5.66524	5.18631
ENST00000452345.1_1	SP100	SP100-211	chr2:231327182-231359175	+	protein_coding	1.02727	2.03817	0.000486069	0.0158936	1.59734	0.570064	0.528151	0.377265	0.55466	2.34304	1.74215	2.02208
ENST00000599994.1	AC187652.1	AC187652.1-201	chr7:302918-304070	+	protein_coding	1.02704	2.03784	1.55433e-05	0.00336119	1.06517	0.0381355	0.042038	0.038858	0	0.988902	1.14989	1.14248
ENST00000403716.5_1	PLEKHB2	PLEKHB2-202	chr2:131862420-131907424	+	protein_coding	1.02694	2.03769	0.0393926	0.171103	2.25013	1.2232	0.551814	2.50205	1.34152	3.91721	3.54262	3.82002
ENST00000586267.1_1	GJC1	GJC1-203	chr17:42882976-42907062	-	protein_coding	1.02688	2.03761	0.00149146	0.0280304	1.0505	0.0236228	0.03481	0.015016	0	0.946131	0.841739	1.47911
ENST00000361131.4_1	PPP1R14C	PPP1R14C-201	chr6:150464212-150571493	+	protein_coding	1.02619	2.03664	0.0013807	0.0269613	1.18941	0.163211	0.110328	0.264571	0	1.06999	1.53702	1.25864
ENST00000262316.10_1	RHBDF1	RHBDF1-201	chr16:108058-122629	-	protein_coding	1.02601	2.03638	0.000473541	0.0157176	3.33593	2.30992	4.25034	4.26912	3.407	9.18544	8.4843	9.65762
ENST00000559157.5_1	ZFAND6	ZFAND6-211	chr15:80351977-80430702	+	protein_coding	1.02522	2.03527	0.0135816	0.0941464	1.96878	0.943555	1.43277	0.395082	1.09611	2.72707	3.12625	2.89995
ENST00000541078.6_1	ARHGDIA	ARHGDIA-203	chr17:79826216-79828850	-	protein_coding	1.02517	2.0352	0.00458282	0.0508377	2.57419	1.54902	1.49623	1.95709	2.39434	5.5133	4.01068	5.47181
ENST00000431771.6_1	FBLIM1	FBLIM1-205	chr1:16085292-16093932	+	protein_coding	1.02456	2.03434	2.43929e-05	0.00400755	1.10405	0.0794897	0	0.107939	0.064806	1.18539	1.10228	1.16191
ENST00000374848.7_1	TMEM246	TMEM246-202	chr9:104235453-104249475	-	protein_coding	1.02419	2.03382	0.00134546	0.0265893	2.07406	1.04987	0.740692	1.25911	1.25667	3.33396	3.25692	3.04654
ENST00000400771.7_2	ATG4B	ATG4B-202	chr2:242577125-242607636	+	protein_coding	1.02393	2.03344	0.0090919	0.0751669	1.02393	0	0	0	0	1.54828	0.530724	1.15553
ENST00000438015.5_1	CHEK1	CHEK1-204	chr11:125495031-125527040	+	protein_coding	1.02372	2.03316	0.00143159	0.0274552	1.16945	0.145725	0.239408	0.08662	0.005336	1.56344	1.05685	1.1582
ENST00000303714.8_1	ANTXR1	ANTXR1-201	chr2:69240310-69476459	+	protein_coding	1.02289	2.03198	0.000402031	0.0144897	5.53621	4.51333	21.715	21.8359	21.962	40.2941	50.6886	45.8182
ENST00000261921.7_1	LOXL1	LOXL1-201	chr15:74218799-74244478	+	protein_coding	1.02261	2.03159	0.00138527	0.0269904	3.29119	2.26858	3.8707	4.28903	3.34274	9.9251	7.617	8.96456
ENST00000390009.7_1	ACTN4	ACTN4-202	chr19:39138378-39220087	+	protein_coding	1.02211	2.03088	0.0311957	0.149787	2.04391	1.0218	0.725665	0.658259	1.9253	4.09017	2.38688	3.06724
ENST00000585316.2_1	ZNF488	ZNF488-201	chr10:48355089-48373866	+	protein_coding	1.02059	2.02874	0.00157641	0.028813	3.16095	2.14036	3.08549	3.45694	3.70605	8.70785	6.57724	8.72714
ENST00000284486.8_1	FAM167A	FAM167A-201	chr8:11278972-11324276	-	protein_coding	1.02049	2.02861	0.000280075	0.0121219	3.36024	2.33975	3.90469	4.58807	3.73296	9.62996	9.54961	8.65681
ENST00000456586.5_1	RPL37A	RPL37A-206	chr2:217363809-217366186	+	protein_coding	1.02001	2.02794	0.0154655	0.101008	5.60942	4.58941	21.4394	24.6271	23.2627	61.099	52.3296	34.1364
ENST00000529189.5_1	LTBP3	LTBP3-212	chr11:65306290-65314230	-	protein_coding	1.01963	2.0274	0.00604553	0.0593795	3.60214	2.58251	4.97824	4.27723	5.8118	13.646	8.97962	11.2525
ENST00000372792.6_2	CAP1	CAP1-202	chr1:40506421-40537207	+	protein_coding	1.01873	2.02614	0.00499305	0.0530586	6.16555	5.14681	34.7705	32.5688	36.0319	55.5266	83.9627	76.0131
ENST00000072869.8_1	ADCK2	ADCK2-201	chr7:140372953-140394921	+	protein_coding	1.0184	2.02567	0.000986916	0.0226465	3.67688	2.65848	5.28269	6.22239	4.54654	12.5491	11.3116	11.5409
ENST00000607357.1_1	COPS9	COPS9-205	chr2:241070243-241075720	-	protein_coding	1.01808	2.02522	2.13989e-05	0.00380576	7.75796	6.73988	105.727	104.081	107.874	227.398	213.777	205.756
ENST00000367033.3_1	PLXNA2	PLXNA2-201	chr1:208195587-208417665	-	protein_coding	1.01798	2.02508	0.000200811	0.0102187	2.49122	1.47323	1.49632	1.91006	1.94618	4.64538	4.70538	4.51841
ENST00000409157.5_1	KCTD18	KCTD18-202	chr2:201353681-201374791	-	protein_coding	1.01787	2.02492	0.0149549	0.0993491	1.21452	0.196657	0.505217	0	0	1.47064	1.67837	0.888622
ENST00000382911.8_3	C18orf54	C18orf54-202	chr18:51884955-51906738	+	protein_coding	1.01727	2.02409	0.0116488	0.086617	1.21436	0.197087	0.506563	0	0	1.21582	1.06651	1.72837
ENST00000522165.5_2	COL13A1	COL13A1-214	chr10:71562180-71718457	+	protein_coding	1.01682	2.02345	0.000268783	0.0119695	1.01682	0	0	0	0	1.26818	0.872173	0.950987
ENST00000283206.8_1	TMEM87B	TMEM87B-201	chr2:112812800-112876895	+	protein_coding	1.01655	2.02307	0.00192816	0.0320433	2.93573	1.91919	3.16021	2.63283	2.57961	5.55735	7.78111	6.7795
ENST00000199814.8_1	RBM22	RBM22-201	chr5:150070356-150080669	-	protein_coding	1.01627	2.02269	0.00179518	0.0309695	4.429	3.41273	8.61121	9.51963	10.946	23.7039	19.854	18.4014
ENST00000306534.7_1	ROBO4	ROBO4-201	chr11:124753587-124768177	-	protein_coding	1.01606	2.02238	0.000588272	0.0173027	1.0988	0.0827424	0.138251	0.01611	0.02694	1.34007	0.903531	1.20559
ENST00000263856.8_1	CHMP3	CHMP3-201	chr2:86730554-86790600	-	protein_coding	1.01548	2.02157	0.000126348	0.00817652	5.06498	4.0495	16.04	15.2294	15.417	29.6138	33.4093	34.6073
ENST00000267215.8_1	DIAPH3	DIAPH3-201	chr13:60348193-60737900	-	protein_coding	1.01541	2.02148	0.00637931	0.0611269	1.64088	0.625464	0.696332	0.654413	0.308265	1.54381	2.63548	2.27953
ENST00000344870.4_1	LARP6	LARP6-202	chr15:71143766-71146460	-	protein_coding	1.01517	2.02115	0.000385764	0.0141557	5.28046	4.26529	17.9904	20.3194	16.5642	35.6192	38.6996	39.3866
ENST00000248451.7_1	PNKD	PNKD-201	chr2:219135115-219137670	+	protein_coding	1.01503	2.02094	0.00118537	0.0248558	6.21798	5.20295	36.1773	36.6312	34.7195	86.1188	64.392	71.4027
ENST00000567512.1_1	SULT1A1	SULT1A1-209	chr16:28617517-28621353	-	protein_coding	1.01491	2.02077	0.00759656	0.0676239	2.77611	1.7612	2.28096	2.077	2.85826	5.65862	7.60294	4.61103
ENST00000233575.6_1	SNX17	SNX17-201	chr2:27593389-27599995	+	protein_coding	1.01459	2.02032	0.00193852	0.032124	5.7274	4.71281	30.2747	24.1077	21.9664	54.8737	48.9966	52.2363
ENST00000261455.8_3	TMEM206	TMEM206-201	chr1:212537273-212588237	-	protein_coding	1.01457	2.0203	0.0146433	0.0982095	3.59039	2.57582	3.45499	6.95112	4.98299	10.2399	11.5276	11.4112
ENST00000343150.9_1	CTSL	CTSL-203	chr9:90340434-90346307	+	protein_coding	1.01404	2.01956	6.28808e-05	0.00599685	5.04612	4.03208	16.0428	14.3196	15.7704	31.3041	33.5754	31.2906
ENST00000350033.7_1	COPS7B	COPS7B-201	chr2:232651124-232673963	+	protein_coding	1.01314	2.0183	0.0305055	0.147796	1.91941	0.906263	0.429125	1.48237	0.855666	3.95057	2.59383	2.04217
ENST00000555819.5_1	IFI27	IFI27-202	chr14:94577101-94581226	+	protein_coding	1.01294	2.01803	0.00114086	0.0243903	1.01294	0	0	0	0	1.06493	0.725988	1.30588
ENST00000453141.5_3	HDLBP	HDLBP-226	chr2:242192380-242202277	-	protein_coding	1.01269	2.01767	0.00281961	0.0389908	1.88993	0.877246	0.750308	0.878819	0.884657	3.01286	2.01264	3.21094
ENST00000393612.8_2	COG4	COG4-202	chr16:70514475-70557457	-	protein_coding	1.01229	2.01711	0.0410122	0.175212	1.75482	0.742529	0.422492	1.41173	0.365189	1.80473	2.02569	3.52945
ENST00000571578.1_1	MMD	MMD-202	chr17:53478830-53499285	-	protein_coding	1.01141	2.01588	0.0129824	0.0918044	1.01141	0	0	0	0	1.58628	0.478369	1.14258
ENST00000373627.9_2	MTCH1	MTCH1-202	chr6:36935917-36954074	-	protein_coding	1.01094	2.01522	0.000834348	0.0207591	6.01487	5.00394	31.1164	32.2002	29.9838	72.8238	55.9374	63.3249
ENST00000546561.2_1	TSPAN8	TSPAN8-203	chr12:71518881-71551679	-	protein_coding	1.01072	2.01492	0.000582618	0.0172287	1.01072	0	0	0	0	1.19311	0.75094	1.13031
ENST00000574914.1_1	P4HB	P4HB-219	chr17:79813065-79818449	-	protein_coding	1.01037	2.01443	0.00664831	0.0626085	2.94376	1.93339	3.23476	2.86638	2.40323	8.64311	6.36264	5.4155
ENST00000278505.4_1	ENDOD1	ENDOD1-201	chr11:94822974-94865809	+	protein_coding	1.00981	2.01365	0.00171945	0.0303493	1.60203	0.592215	0.590672	0.275276	0.689035	1.84285	2.24904	2.02877
ENST00000368575.3_1	RAB13	RAB13-201	chr1:153954127-153958828	-	protein_coding	1.0092	2.0128	0.0223646	0.124494	6.15779	5.14859	30.0437	30.0143	45.3561	85.9222	75.7877	53.5281
ENST00000343307.4_1	B3GLCT	B3GLCT-201	chr13:31774073-31906413	+	protein_coding	1.00841	2.01169	0.00293376	0.0398766	3.31858	2.31017	4.13456	3.78281	3.96714	7.16028	10.6955	9.40527
ENST00000557906.5_1	ANXA2	ANXA2-207	chr15:60648118-60690185	-	protein_coding	1.00808	2.01124	0.0387473	0.169697	3.14218	2.1341	4.17842	2.66963	3.45105	6.89953	12.2043	5.59709
ENST00000609571.5_1	ATRNL1	ATRNL1-209	chr10:116853124-116931132	+	protein_coding	1.0058	2.00806	0.00901481	0.0748594	1.0058	0	0	0	0	1.13712	1.49632	0.517756
ENST00000292524.5_1	LRRC14	LRRC14-201	chr8:145743391-145750562	+	protein_coding	1.00447	2.0062	0.000343855	0.0133406	2.83012	1.82565	2.47143	2.41071	2.76161	6.91285	5.71574	5.76744
ENST00000446113.6_1	ZDHHC13	ZDHHC13-202	chr11:19138676-19197962	+	protein_coding	1.0043	2.00597	0.00612618	0.059936	3.36397	2.35967	3.7584	4.22525	4.43782	7.07067	11.2583	10.0313
ENST00000542285.1	C1R	C1R-201	chr12:7187836-7245131	-	protein_coding	1.00407	2.00565	0.00800632	0.0699212	1.15783	0.15376	0.27952	0	0.076	1.77815	0.825552	1.19016
ENST00000560468.5_1	ANXA2	ANXA2-233	chr15:60653166-60690185	-	protein_coding	1.00285	2.00395	0.00483267	0.0520862	2.83313	1.83028	2.07868	2.27617	3.45841	6.79746	5.7968	5.82831
ENST00000290295.7_1	HOXB13	HOXB13-201	chr17:46802125-46806540	-	protein_coding	1.00247	2.00342	0.000779341	0.0200106	1.42985	0.427383	0.329118	0.419982	0.288603	2.07741	1.4272	1.61814
ENST00000534507.5_2	IL32	IL32-223	chr16:3115313-3119552	+	protein_coding	1.00241	2.00334	0.00296571	0.0400622	1.76928	0.766871	0.708466	1.00034	0.441593	2.72025	2.11382	2.41943
ENST00000414770.5_1	IFNGR1	IFNGR1-202	chr6:137525500-137540586	-	protein_coding	1.00219	2.00304	0.0479066	0.191962	2.01964	1.01745	0.680617	0.662279	1.96945	3.2732	4.1468	2.03128
ENST00000611954.4_1	IFI27	IFI27-204	chr14:94577085-94582176	+	protein_coding	1.00201	2.00279	0.00072023	0.0191493	1.00201	0	0	0	0	1.28829	0.771657	0.981607
ENST00000539851.5_1	GPR137	GPR137-212	chr11:64052283-64056972	+	protein_coding	1.00189	2.00262	0.00467171	0.0512789	1.70462	0.702731	0.672912	0.36957	0.881795	1.89975	2.15268	2.78778
ENST00000526926.5_1	ZNF623	ZNF623-203	chr8:144718183-144734546	+	protein_coding	1.00053	2.00073	0.0227678	0.125871	2.81169	1.81117	1.46883	3.41404	2.96569	6.04265	5.18379	6.94734
ENST00000431174.2_1	SLC35E3	SLC35E3-204	chr12:69145869-69161025	+	protein_coding	1.00047	2.00065	0.00508184	0.0536334	1.00047	0	0	0	0	1.56423	0.79611	0.738705
ENST00000303991.4_1	GPRIN1	GPRIN1-201	chr5:176022803-176037134	-	protein_coding	0.999907	1.99987	7.7166e-05	0.00659134	3.08139	2.08148	3.32063	3.23584	3.14266	8.13092	6.97334	7.32947
ENST00000431821.5_1	NDUFAF7	NDUFAF7-205	chr2:37458832-37473329	+	protein_coding	0.999277	1.999	0.00233215	0.0355939	0.999277	0	0	0	0	0.682512	0.991592	1.38385
ENST00000450427.1_1	PRR15	PRR15-202	chr7:29605066-29605999	+	protein_coding	0.998802	1.99834	0.00745744	0.0669049	1.67891	0.680112	1.00304	0.484961	0.382923	2.12385	2.71076	1.83178
ENST00000350527.7_2	SEZ6L2	SEZ6L2-203	chr16:29882480-29910411	-	protein_coding	0.998787	1.99832	0.017523	0.108278	0.998787	0	0	0	0	1.31933	0.403321	1.45175
ENST00000620187.4_1	OCIAD2	OCIAD2-210	chr4:48887407-48908845	-	protein_coding	0.997902	1.99709	0.000980942	0.0225587	1.01128	0.0133751	0.028125	7.6e-05	0	1.25996	0.73046	1.09417
ENST00000259400.10_2	STX17	STX17-201	chr9:102668915-102732623	+	protein_coding	0.997746	1.99688	0.00704062	0.0647141	2.28718	1.28944	0.867682	1.81083	1.7819	4.05713	3.85538	3.73593
ENST00000522677.7_3	MYBL1	MYBL1-204	chr8:67474410-67525484	-	protein_coding	0.99747	1.9965	0.0241953	0.130241	2.96983	1.97236	3.25486	2.14462	3.51612	4.73967	8.8037	7.54569
ENST00000464553.2_1	SSNA1	SSNA1-204	chr9:140083158-140084822	+	protein_coding	0.997377	1.99637	0.00340991	0.0432393	2.23686	1.23948	1.53497	1.13376	1.43358	3.49614	4.69405	3.09097
ENST00000559006.1_1	RAB8B	RAB8B-204	chr15:63481805-63554975	+	protein_coding	0.996219	1.99477	0.0209583	0.1202	1.71123	0.715016	1.16188	0.191967	0.716436	2.76452	2.0936	2.01457
ENST00000368467.3_1	PMVK	PMVK-201	chr1:154897210-154909467	-	protein_coding	0.996082	1.99458	0.000839667	0.0208088	4.02255	3.02646	7.71755	7.54305	6.26376	16.5565	13.7848	15.5375
ENST00000334805.10_1	STARD10	STARD10-201	chr11:72465775-72504726	-	protein_coding	0.99472	1.99269	0.00251114	0.0367695	2.08544	1.09072	1.26056	1.36892	0.804069	3.59867	2.79194	3.38375
ENST00000619952.2_1	KRT8	KRT8-217	chr12:53340398-53343658	-	protein_coding	0.993925	1.9916	0.00280404	0.0389065	2.29289	1.29897	1.9548	1.42796	1.07642	3.93792	3.67528	4.09726
ENST00000265322.7_1	PECR	PECR-201	chr2:216903132-216946539	-	protein_coding	0.993702	1.99129	0.00312463	0.0412696	2.79552	1.80182	2.72873	2.88645	1.92475	5.53309	6.86009	5.51717
ENST00000381440.4_1	ITPRIPL2	ITPRIPL2-201	chr16:19125705-19132951	+	protein_coding	0.9926	1.98977	7.68976e-05	0.00659134	5.62294	4.63034	23.4979	24.1724	23.6354	44.4991	50.9394	49.6432
ENST00000282388.3_2	ZFP36L2	ZFP36L2-201	chr2:43449541-43453748	-	protein_coding	0.992475	1.98959	0.000217103	0.0106085	5.25449	4.26202	17.8948	18.235	18.4336	33.3325	39.6089	38.8983
ENST00000297107.10_1	GALNT10	GALNT10-201	chr5:153570290-153800544	+	protein_coding	0.992443	1.98955	0.0491154	0.194683	3.83545	2.84301	6.42895	6.09932	6.00399	8.97184	21.8374	11.7742
ENST00000273075.8_2	DNPEP	DNPEP-201	chr2:220238268-220252737	-	protein_coding	0.992288	1.98934	0.00135247	0.0266394	3.24712	2.25484	3.7025	3.61992	4.00445	9.96329	7.22406	8.49332
ENST00000252483.9_1	NECTIN2	NECTIN2-201	chr19:45349783-45392485	+	protein_coding	0.991918	1.98883	0.0110963	0.0840431	4.75182	3.7599	12.526	11.787	13.3746	34.4847	20.1646	25.0419
ENST00000316097.12_1	SCAMP4	SCAMP4-201	chr19:1905213-1926010	+	protein_coding	0.991869	1.98876	0.0391151	0.170503	2.79922	1.80735	2.38653	4.00537	1.52933	7.1242	6.42537	4.59043
ENST00000409565.5_1	MFF	MFF-207	chr2:228189975-228222515	+	protein_coding	0.991606	1.9884	0.000590181	0.0173256	4.72157	3.72997	13.3772	12.1221	11.3827	24.7535	28.2722	23.362
ENST00000438447.1_1	PDZD2	PDZD2-202	chr5:31639517-32111037	+	protein_coding	0.991466	1.9882	0.002772	0.0387201	1.23456	0.243089	0.29731	0.123671	0.137229	1.0504	1.81538	1.25704
ENST00000300176.8_1	AGFG2	AGFG2-201	chr7:100136848-100165842	+	protein_coding	0.991264	1.98793	0.00729472	0.0660573	2.68005	1.68879	2.21747	2.60177	1.89134	7.12538	4.47556	4.9164
ENST00000619929.4_1	PLCD3	PLCD3-212	chr17:43186335-43209865	-	protein_coding	0.990926	1.98746	0.00153095	0.0284069	5.23402	4.24309	18.4342	17.9317	17.456	42.3155	31.0109	37.4457
ENST00000504487.5_1	CCDC149	CCDC149-204	chr4:24807739-24914508	-	protein_coding	0.990821	1.98732	0.000581868	0.0172271	1.21143	0.220607	0.206945	0.196416	0.095615	1.5664	1.07129	1.33595
ENST00000303400.8_1	MAEA	MAEA-202	chr4:1283639-1333925	+	protein_coding	0.990569	1.98697	0.0141164	0.0963608	3.11195	2.12138	4.42699	3.76839	2.18325	7.0674	8.17056	7.73464
ENST00000318430.9_1	TMC8	TMC8-201	chr17:76126867-76139049	+	protein_coding	0.990376	1.9867	0.000649824	0.0182021	1.21221	0.221836	0.289659	0.06003	0.160231	1.50653	1.29796	1.15934
ENST00000264245.8_3	ARHGAP31	ARHGAP31-201	chr3:119013220-119139561	+	protein_coding	0.990365	1.98669	7.72028e-05	0.00659134	2.83062	1.84025	2.4192	2.76393	2.56735	5.97106	6.5552	5.83526
ENST00000355426.7_1	EFEMP1	EFEMP1-201	chr2:56093995-56150922	-	protein_coding	0.989841	1.98597	0.00424793	0.0487487	3.80805	2.81821	6.71451	5.0685	6.49384	11.4171	15.685	12.2636
ENST00000293443.11_1	FAM171A2	FAM171A2-201	chr17:42430583-42441243	-	protein_coding	0.989617	1.98566	0.00361255	0.0446982	2.62881	1.63919	2.48286	2.47085	1.50016	5.42212	5.19081	4.95152
ENST00000411410.1_1	TRIM32	TRIM32-202	chr9:119449622-119460539	+	protein_coding	0.988904	1.98468	0.000767194	0.0198278	1.0252	0.0362947	0.040082	0.005501	0.031163	1.32021	0.79861	1.02014
ENST00000425265.6_2	RHOC	RHOC-210	chr1:113244178-113249678	-	protein_coding	0.988818	1.98456	0.0239907	0.129671	1.23974	0.250926	0.685034	0	0	1.65779	1.47419	1.00284
ENST00000377386.7_1	TGOLN2	TGOLN2-202	chr2:85545147-85555548	-	protein_coding	0.988165	1.98366	0.0403605	0.173428	2.32709	1.33893	1.49715	2.42161	0.894524	4.74717	2.69922	4.94307
ENST00000372586.3_1	DOLK	DOLK-201	chr9:131707809-131709898	-	protein_coding	0.988027	1.98347	0.000932383	0.021902	4.52588	3.53785	9.13049	11.3352	11.5378	23.5347	20.5502	22.1229
ENST00000378204.6_1	EXT1	EXT1-201	chr8:118806729-119124092	-	protein_coding	0.987642	1.98294	3.96234e-06	0.00201099	5.0966	4.10896	16.7677	16.2592	15.7534	33.3632	33.7061	32.5882
ENST00000369904.7_1	PSRC1	PSRC1-202	chr1:109822178-109825737	-	protein_coding	0.987307	1.98248	0.0407732	0.174558	1.75157	0.76426	0.382281	0.906419	0.859433	3.13465	3.13374	1.23379
ENST00000443561.3_1	PDLIM2	PDLIM2-212	chr8:22446796-22451708	+	protein_coding	0.987298	1.98247	0.0296256	0.145411	3.0882	2.1009	3.11479	3.4091	3.35116	11.7335	5.49407	6.43799
ENST00000262878.4_1	SAMHD1	SAMHD1-201	chr20:35518632-35580246	-	protein_coding	0.987125	1.98223	0.000744507	0.0195319	5.17935	4.19223	15.9919	16.9522	19.0262	32.1741	39.1472	34.7244
ENST00000509647.1_1	FAT1	FAT1-208	chr4:187629517-187647876	-	protein_coding	0.98703	1.9821	0.00290748	0.0397401	2.00468	1.01765	1.00821	1.0707	0.995756	3.55273	3.35535	2.25923
ENST00000515017.5_1	ANXA5	ANXA5-210	chr4:122589231-122618117	-	protein_coding	0.986845	1.98185	0.0134701	0.0936559	5.56623	4.57939	18.334	30.4181	21.4956	54.0988	43.0333	42.8414
ENST00000620216.4_1	PSMD8	PSMD8-210	chr19:38865190-38874463	+	protein_coding	0.986774	1.98175	0.000526931	0.0164891	7.00619	6.01941	59.0563	66.3905	66.4394	138.468	114.727	130.616
ENST00000396737.6_1	PPM1N	PPM1N-203	chr19:46000509-46005768	+	protein_coding	0.986501	1.98137	8.13496e-05	0.00671076	0.998353	0.0118511	0.000405	0	0.024535	1.10167	1.05933	0.842098
ENST00000413165.5_1	FLOT1	FLOT1-202	chr6:30698696-30710084	-	protein_coding	0.986199	1.98096	0.00231762	0.0354545	2.12581	1.13961	1.46464	1.09704	1.06925	3.97322	2.75575	3.45107
ENST00000262352.7_1	SLC1A1	SLC1A1-201	chr9:4490444-4587469	+	protein_coding	0.98508	1.97942	0.00257463	0.0372948	1.55502	0.569939	0.644777	0.409392	0.411132	1.46541	2.17271	2.24341
ENST00000324544.6_1	CIZ1	CIZ1-202	chr9:130942727-130954056	-	protein_coding	0.984979	1.97928	0.0210079	0.120379	1.46221	0.477228	0	0.881136	0.434035	1.77953	1.87289	1.61947
ENST00000488478.5_1	CUTA	CUTA-211	chr6:33384327-33385863	-	protein_coding	0.984883	1.97915	0.0175826	0.10844	0.984883	0	0	0	0	1.69053	0.466794	0.964403
ENST00000471785.5_1	PARP9	PARP9-204	chr3:122246852-122283089	-	protein_coding	0.984592	1.97875	0.018366	0.1111	4.08533	3.10074	9.4921	8.92644	5.06167	15.5852	15.2821	17.1131
ENST00000394241.3_1	TGFA	TGFA-202	chr2:70683471-70781105	-	protein_coding	0.984527	1.97866	0.00256561	0.0372935	1.18706	0.202529	0.021583	0.217371	0.225195	0.95295	1.3336	1.59001
ENST00000301068.10_1	RHEBL1	RHEBL1-201	chr12:49458468-49463808	-	protein_coding	0.983917	1.97783	0.00759831	0.067628	1.47638	0.492465	0.510874	0.527687	0.206363	2.47292	1.59435	1.39102
ENST00000358129.8_1	FHL2	FHL2-203	chr2:105977285-106015681	-	protein_coding	0.983669	1.97749	0.00768528	0.0681252	1.36392	0.380252	0.21098	0.481642	0.228913	1.61242	2.14942	1.07238
ENST00000518322.5_1	FAM92A	FAM92A-206	chr8:94712735-94743755	+	protein_coding	0.983595	1.97739	0.00776063	0.0685157	1.8653	0.881703	0.872846	0.80982	0.845524	3.14134	1.76872	3.21805
ENST00000281871.10_2	MZT2B	MZT2B-201	chr2:130939501-130948300	+	protein_coding	0.983425	1.97715	0.000278889	0.0121219	6.44269	5.45927	45.4127	43.4324	40.2926	78.9079	87.1708	92.4148
ENST00000602499.5_2	UBE2E3	UBE2E3-207	chr2:181845763-181922543	+	protein_coding	0.983365	1.97707	0.00845269	0.072141	1.72048	0.737117	1.17308	0.411428	0.509905	2.0183	2.463	2.42401
ENST00000368902.1_1	SCNM1	SCNM1-201	chr1:151138555-151141614	+	protein_coding	0.983209	1.97686	0.0203211	0.117864	3.68095	2.69774	3.79009	7.21332	5.94132	12.0318	9.90039	13.852
ENST00000357736.8_1	MAFG	MAFG-201	chr17:79876146-79885590	-	protein_coding	0.982981	1.97655	0.000288153	0.012221	4.7773	3.79432	13.6397	12.0747	12.9524	26.4042	24.2824	28.7646
ENST00000304698.9_1	FAM171B	FAM171B-201	chr2:187558698-187630692	+	protein_coding	0.982791	1.97628	8.74455e-05	0.00698342	1.22032	0.237528	0.228754	0.141508	0.168329	1.2512	1.50563	1.24247
ENST00000426077.2_1	TMEM185B	TMEM185B-201	chr2:120978854-120980984	-	protein_coding	0.982253	1.97555	0.000458408	0.015481	4.20956	3.22731	7.89923	8.02342	9.22892	18.9757	15.985	17.6659
ENST00000395254.7_1	ZNF365	ZNF365-205	chr10:64133951-64162217	+	protein_coding	0.982125	1.97537	0.00988469	0.0785895	1.85737	0.875248	0.834267	0.72716	0.948194	1.72421	3.27312	3.08685
ENST00000347454.8_1	EIF2B4	EIF2B4-201	chr2:27587219-27593353	-	protein_coding	0.981935	1.97511	0.0117434	0.086892	2.72339	1.74146	2.08377	1.77821	3.36363	6.61183	4.96248	5.34678
ENST00000508779.1_3	TXNDC15	TXNDC15-207	chr5:134211032-134235818	+	protein_coding	0.980628	1.97332	0.0383449	0.168713	1.46211	0.481483	0	0.568561	0.735085	2.59101	1.17203	1.68123
ENST00000354884.8_1	SLC39A13	SLC39A13-201	chr11:47430182-47438047	+	protein_coding	0.979866	1.97228	0.00884605	0.0740549	2.1414	1.16153	1.58405	1.22863	0.94369	2.6784	3.26161	4.47824
ENST00000356467.4_1	FAM168A	FAM168A-202	chr11:73117028-73309228	-	protein_coding	0.979666	1.97201	0.00112133	0.0241392	1.22824	0.248572	0.028221	0.261279	0.292961	1.42664	1.43328	1.17777
ENST00000588605.5_2	C19orf33	C19orf33-202	chr19:38794804-38795646	+	protein_coding	0.979058	1.97118	0.0041226	0.04804	5.0243	4.04524	17.6118	15.4393	13.7077	36.7453	26.4405	32.2767
ENST00000359595.7_2	HAPLN3	HAPLN3-201	chr15:89420519-89438857	-	protein_coding	0.978152	1.96994	0.000281179	0.0121219	0.978152	0	0	0	0	1.11342	1.05445	0.760665
ENST00000463414.5_2	SLC4A2	SLC4A2-205	chr7:150758331-150761847	+	protein_coding	0.977587	1.96917	0.00240049	0.03603	1.47377	0.496188	0.308267	0.2506	0.715092	1.76897	1.7325	1.83186
ENST00000541887.5_2	ANAPC5	ANAPC5-218	chr12:121746160-121790191	-	protein_coding	0.977572	1.96915	0.00219554	0.0343879	3.20675	2.22918	3.41168	3.15588	4.62192	8.13462	7.83444	8.75256
ENST00000369983.3_1	GBF1	GBF1-201	chr10:104005289-104142656	+	protein_coding	0.975499	1.96632	0.0003274	0.0130179	4.43648	3.46098	9.61266	10.4424	9.99606	23.058	19.0258	20.0714
ENST00000589222.5_2	BCAS3	BCAS3-222	chr17:58755213-59470192	+	protein_coding	0.975211	1.96593	0.0131557	0.0925381	1.20698	0.231767	0.221486	0.111239	0.192918	0.875421	2.13675	1.09137
ENST00000303843.7_1	REPS2	REPS2-201	chrX:16964985-17171395	+	protein_coding	0.975048	1.96571	0.00277096	0.0387201	1.08845	0.113401	0	0.113695	0.136698	0.789725	1.48198	1.16462
ENST00000518901.5_1	ENDOV	ENDOV-206	chr17:78389287-78411882	+	protein_coding	0.974614	1.96512	0.0104923	0.0812598	1.00561	0.030992	0	0	0.066568	0.77795	0.691432	1.6914
ENST00000252711.6_1	NDUFA10	NDUFA10-201	chr2:240896789-240964819	-	protein_coding	0.973911	1.96416	4.87788e-05	0.0053512	3.68808	2.71417	5.39421	5.99246	5.32005	12.1544	11.4589	12.0652
ENST00000522919.5_3	ASPH	ASPH-226	chr8:62519020-62559366	-	protein_coding	0.973589	1.96372	0.00623678	0.0605102	2.53576	1.56217	2.32767	2.31435	1.33476	4.25347	4.9454	5.243
ENST00000429371.6_1	ZNF34	ZNF34-202	chr8:145998499-146012710	-	protein_coding	0.973332	1.96337	0.0363825	0.163886	1.26781	0.294482	0	0.024458	0.800735	0.960552	1.65135	1.68599
ENST00000535407.1	MYEOV	MYEOV-001	chr11:69061625-69064754	+	protein_coding	0.972835	1.96269	0.00227183	0.0350625	1.113	0.140165	0.008292	0.002867	0.323584	1.20576	1.2606	1.02936
ENST00000300747.9_1	TRIM68	TRIM68-201	chr11:4619902-4629489	-	protein_coding	0.972825	1.96268	0.000672241	0.0184911	2.2551	1.28227	1.31661	1.73803	1.26838	4.11148	3.48238	3.74787
ENST00000615230.4_1	TNFRSF9	TNFRSF9-204	chr1:7975954-8003225	-	protein_coding	0.972614	1.96239	0.000129728	0.0082834	1.1152	0.142584	0.148574	0.109154	0.055881	1.03541	1.14343	1.33003
ENST00000247668.6_1	TRAF2	TRAF2-201	chr9:139780970-139821059	+	protein_coding	0.972309	1.96198	0.000625129	0.0178281	5.62855	4.65625	23.43	23.0596	26.277	53.9635	44.213	47.7252
ENST00000367926.8_2	UAP1	UAP1-204	chr1:162531323-162569627	+	protein_coding	0.971991	1.96155	0.00672457	0.0630105	4.82538	3.85338	10.8389	13.3895	16.7254	24.2559	29.7117	28.382
ENST00000564057.1_1	COTL1	COTL1-203	chr16:84599265-84651665	-	protein_coding	0.971479	1.96085	0.000521487	0.0164146	8.64477	7.67329	198.385	208.241	202.858	448.004	358.125	396.655
ENST00000367866.6_1	POU2F1	POU2F1-204	chr1:167190066-167396582	+	protein_coding	0.971427	1.96078	0.000201083	0.0102191	1.20285	0.231425	0.210741	0.075559	0.242545	1.24336	1.4273	1.24007
ENST00000282041.9_2	EPG5	EPG5-201	chr18:43427574-43547240	-	protein_coding	0.970467	1.95948	0.000683348	0.0186594	1.55333	0.582865	0.55356	0.591695	0.358913	1.7163	2.23042	1.88113
ENST00000264409.4_1	GPAT3	GPAT3-201	chr4:84457564-84527028	+	protein_coding	0.970431	1.95943	0.0135868	0.0941464	3.48391	2.51348	3.67141	4.20935	6.65003	9.20101	10.0876	11.3822
ENST00000361198.9_1	LDB1	LDB1-201	chr10:103867317-103874703	-	protein_coding	0.970195	1.95911	0.000459825	0.0155138	3.86495	2.89476	5.75353	6.34024	7.29825	14.2116	13.4069	13.1141
ENST00000360822.7_1	CDK5RAP2	CDK5RAP2-203	chr9:123151147-123342448	-	protein_coding	0.969889	1.95869	0.0376231	0.167159	1.28942	0.319529	0.027795	0.057981	0.787226	0.964146	1.44528	2.04059
ENST00000409763.1_1	FAM126A	FAM126A-201	chr7:23017783-23053693	-	protein_coding	0.968879	1.95732	0.00272512	0.0383958	1.46369	0.494815	0.199854	0.67285	0.394046	1.94788	1.6765	1.65933
ENST00000376389.7_1	FLOT1	FLOT1-201	chr6:30695486-30710510	-	protein_coding	0.968845	1.95727	0.00745892	0.0669049	6.28086	5.31201	42.4894	38.5061	35.4903	91.5145	60.1294	82.1225
ENST00000237536.8_3	SOGA1	SOGA1-201	chr20:35405845-35492089	-	protein_coding	0.968691	1.95706	0.000121792	0.00808734	3.44505	2.47636	4.09335	4.73939	4.89531	10.0273	9.78857	9.85819
ENST00000368656.6_1	FAM229B	FAM229B-201	chr6:112408802-112423993	+	protein_coding	0.967975	1.95609	0.0052552	0.0545644	2.4151	1.44712	1.65387	1.51785	2.0337	4.71501	3.31465	5.15304
ENST00000260276.7_1	C11orf1	C11orf1-201	chr11:111749948-111756699	+	protein_coding	0.967645	1.95565	0.0100025	0.0790873	1.63303	0.665386	0.821319	0.392726	0.572722	2.9483	1.63062	1.87281
ENST00000515707.1_1	ABCC3	ABCC3-217	chr17:48712138-48713276	+	protein_coding	0.966819	1.95453	0.00240456	0.0360467	1.19489	0.228076	0.227139	0.227701	0.066564	0.940973	1.59642	1.38069
ENST00000522148.5_1	DMTN	DMTN-218	chr8:21906506-21926567	+	protein_coding	0.966649	1.9543	0.0224671	0.124891	1.5595	0.592851	0.579223	0.658209	0.310133	3.05425	1.25871	1.7964
ENST00000602286.1	C1R	C1R-005	chr12:7187725-7189410	-	protein_coding	0.966551	1.95416	0.0105744	0.0816428	2.37038	1.40383	1.79762	1.13943	2.09524	4.99047	3.28746	4.38273
ENST00000622683.4_1	ARHGAP23	ARHGAP23-222	chr17:36584662-36668628	+	protein_coding	0.966149	1.95362	0.0101098	0.0795639	3.79223	2.82608	5.64841	7.07048	5.64637	16.0608	9.88408	13.3196
ENST00000331483.8_1	P4HB	P4HB-201	chr17:79801035-79818570	-	protein_coding	0.965892	1.95327	0.00413054	0.04804	5.97408	5.00819	37.9534	25.3799	31.436	61.6395	60.4424	63.538
ENST00000291107.6_1	ABR	ABR-201	chr17:909148-1012340	-	protein_coding	0.965834	1.95319	0.000939186	0.0219941	3.82463	2.85879	5.63093	6.53251	6.64245	14.2452	11.5314	13.8885
ENST00000555619.5_1	NPC2	NPC2-207	chr14:74946636-74960215	-	protein_coding	0.964905	1.95194	0.00417132	0.048302	5.82457	4.85967	34.1713	25.7985	24.9668	61.445	49.7281	56.4602
ENST00000371897.8_1	SLC2A6	SLC2A6-201	chr9:136336217-136344218	-	protein_coding	0.964629	1.95156	0.0155955	0.101475	3.76213	2.7975	5.76601	6.0179	6.07705	11.1618	17.7623	9.94597
ENST00000593091.1_1	OLFM2	OLFM2-205	chr19:9965292-10024512	-	protein_coding	0.96453	1.95143	0.0294827	0.145006	1.40155	0.437018	0.156076	0.716686	0.250228	2.46722	1.68074	0.98375
ENST00000393315.5_1	TRIM7	TRIM7-203	chr5:180620925-180631340	-	protein_coding	0.964208	1.95099	0.0197767	0.115878	1.35934	0.395136	0	0.329247	0.710951	2.02674	1.47336	1.25604
ENST00000455584.2_1	AC005324.3	AC005324.3-201	chr17:15474805-15554967	-	protein_coding	0.964014	1.95073	0.0201568	0.117294	1.99653	1.03252	0.791738	1.31236	1.06599	4.45104	2.14858	2.70215
ENST00000296677.4_1	F2RL1	F2RL1-201	chr5:76114802-76131140	+	protein_coding	0.963972	1.95067	0.00141891	0.0273434	4.50032	3.53635	9.78104	10.403	11.7046	19.2112	24.7298	21.2928
ENST00000249499.7_2	HOXD9	HOXD9-201	chr2:176987448-176989665	+	protein_coding	0.963799	1.95044	0.00197741	0.0325427	3.25694	2.29314	4.77628	3.22277	3.82692	8.90964	8.26251	8.51758
ENST00000631148.2_1	PWWP2B	PWWP2B-202	chr10:134210672-134231032	+	protein_coding	0.963652	1.95024	0.00454558	0.050542	2.95896	1.99531	2.38052	3.45129	3.21189	8.08939	5.96045	6.43087
ENST00000575111.5_2	RNF167	RNF167-211	chr17:4843676-4848486	+	protein_coding	0.963602	1.95017	0.00104137	0.023197	2.37613	1.41253	1.98533	1.38064	1.65433	4.62202	3.84426	4.13735
ENST00000258711.7_1	CHST12	CHST12-201	chr7:2443223-2488118	+	protein_coding	0.9636	1.95017	0.00160368	0.0290787	1.65728	0.693683	0.893579	0.580857	0.413457	2.14653	2.04372	2.27673
ENST00000432659.1_3	GSTO1	GSTO1-203	chr10:106014921-106027162	+	protein_coding	0.963394	1.94989	0.0149898	0.0994504	1.75437	0.79098	1.27135	0.592536	0.432033	2.98045	2.21357	2.00218
ENST00000320580.8_1	PACS1	PACS1-201	chr11:65837925-66012218	+	protein_coding	0.963381	1.94987	0.000537262	0.0165966	4.98758	4.0242	14.6078	16.1857	15.0586	34.4848	27.9695	30.0637
ENST00000471182.6_1	PLEKHG3	PLEKHG3-203	chr14:65204733-65211061	+	protein_coding	0.96333	1.94981	0.0304999	0.147783	1.24074	0.277412	0.030631	0.716253	0.006568	1.28935	1.00394	1.87676
ENST00000253778.12_1	GFPT2	GFPT2-201	chr5:179727690-179780387	-	protein_coding	0.96304	1.94941	0.00090757	0.021589	3.77087	2.80783	6.72828	6.34237	5.05071	12.3098	12.7923	12.8557
ENST00000333628.3_1	TUBB2A	TUBB2A-201	chr6:3153903-3157760	-	protein_coding	0.96212	1.94817	0.000445533	0.0152223	5.6714	4.70928	23.8476	26.359	25.3344	55.4498	45.4985	49.4298
ENST00000388948.7_2	LRRK1	LRRK1-201	chr15:101459420-101610317	+	protein_coding	0.961273	1.94703	0.00662521	0.062503	2.11203	1.15076	1.30638	0.99924	1.37378	2.50705	3.37817	4.26159
ENST00000369159.2	HIST2H2AA4	HIST2H2AA4-001	chr1:149822643-149823191	+	protein_coding	0.961213	1.94695	0.00601596	0.0592108	4.85098	3.88977	16.2338	13.9408	11.6489	32.2264	23.5618	28.4529
ENST00000415095.5_2	SEPT10	SEPT10-205	chr2:110303379-110371412	-	protein_coding	0.961137	1.94684	0.0294685	0.144978	2.34353	1.3824	1.19232	1.51865	2.2089	2.69431	5.51289	4.43393
ENST00000398542.5_1	ADGRB2	ADGRB2-204	chr1:32192718-32229941	-	protein_coding	0.960958	1.9466	0.0262396	0.136035	1.42196	0.461005	0.355999	0.923402	0	1.51867	1.63356	1.90032
ENST00000440815.7_3	IL32	IL32-206	chr16:3115370-3119552	+	protein_coding	0.96061	1.94613	0.00380522	0.0459143	2.06239	1.10178	1.35506	1.04987	1.04777	3.0197	2.59125	4.04764
ENST00000354416.7_1	SEPT6	SEPT6-203	chrX:118750908-118827333	-	protein_coding	0.959843	1.9451	0.00962534	0.0775607	1.44225	0.482408	0.383873	0.501307	0.312477	1.49326	1.26281	2.55685
ENST00000458141.6_1	SULF1	SULF1-204	chr8:70378859-70573150	+	protein_coding	0.959703	1.94491	0.0013002	0.0261369	1.16682	0.207121	0.223731	0.25708	0	1.07243	1.36046	1.3135
ENST00000430311.5_1	INPP1	INPP1-208	chr2:191208373-191224857	+	protein_coding	0.959459	1.94458	0.0351209	0.160593	1.08775	0.128294	0	0.215989	0.07382	1.58069	1.63463	0.412161
ENST00000369161.3	HIST2H2AA3	HIST2H2AA3-001	chr1:149813505-149814478	-	protein_coding	0.958666	1.94351	0.00573073	0.0576072	4.3961	3.43743	11.4584	9.94456	8.32502	23.2899	16.8082	20.5786
ENST00000219255.3_1	PARD6A	PARD6A-201	chr16:67694862-67696677	+	protein_coding	0.958605	1.94343	0.000173953	0.0094921	1.75315	0.794545	0.806926	0.792462	0.611221	2.27581	2.59673	2.25107
ENST00000471849.5_1	LUZP1	LUZP1-204	chr1:23419936-23495338	-	protein_coding	0.95774	1.94227	0.0259174	0.135083	2.02755	1.06981	1.17454	0.943828	1.1883	3.50109	1.83318	4.31454
ENST00000587190.5_2	NEDD4L	NEDD4L-216	chr18:55888803-55989718	+	protein_coding	0.957294	1.94166	0.0211909	0.120905	1.10581	0.148515	0.08305	0	0.2574	1.85284	1.18543	0.598929
ENST00000432649.5_1	EVA1A	EVA1A-206	chr2:75720393-75788455	-	protein_coding	0.957256	1.94161	0.000135493	0.00835787	0.957961	0.000705921	0	0.001469	0	1.06752	0.775356	0.997056
ENST00000428789.6_1	MGAT5B	MGAT5B-203	chr17:74868729-74946464	+	protein_coding	0.957162	1.94149	0.0201827	0.117358	1.53505	0.577886	0.288876	0.341651	0.923235	2.30842	1.26269	2.25118
ENST00000402522.1_1	TBC1D1	TBC1D1-203	chr4:37892720-37954433	+	protein_coding	0.956441	1.94052	0.000288757	0.0122354	1.9963	1.03986	0.915031	1.22725	1.03772	3.24258	2.76322	2.97787
ENST00000258098.6_3	RAB11FIP5	RAB11FIP5-201	chr2:73300510-73340146	-	protein_coding	0.956202	1.9402	0.0123585	0.0894266	1.17873	0.222523	0.133098	0.335496	0.049659	0.904714	1.05906	1.95798
ENST00000393606.7_1	UBTF	UBTF-203	chr17:42284484-42297118	-	protein_coding	0.956057	1.94	0.00462327	0.0510249	2.06312	1.10707	1.14018	0.833182	1.54755	3.51403	2.66266	3.41391
ENST00000596482.5_1	HOMER3	HOMER3-209	chr19:19042395-19052070	-	protein_coding	0.956032	1.93997	0.0327655	0.154072	2.41188	1.45585	1.50373	1.58331	2.19153	3.57909	3.22259	6.7945
ENST00000392870.2_1	GRK5	GRK5-202	chr10:120967101-121215131	+	protein_coding	0.955599	1.93938	0.000372794	0.0138835	3.1478	2.1922	4.12286	3.33811	3.29478	7.95793	7.5757	8.06293
ENST00000397397.6_1	TSPAN4	TSPAN4-203	chr11:842808-867111	+	protein_coding	0.955252	1.93892	0.00210144	0.0335324	3.85802	2.90277	7.12893	6.45226	5.90468	14.4097	11.3562	15.0127
ENST00000535664.5_1	MSRB3	MSRB3-206	chr12:65672522-65857169	+	protein_coding	0.95489	1.93843	0.00428255	0.0489013	0.985189	0.0302998	0	0	0.065034	1.41722	0.644976	0.950918
ENST00000592688.1_1	MYO5B	MYO5B-207	chr18:47352660-47376216	-	protein_coding	0.954758	1.93825	0.00478824	0.051915	2.90902	1.95426	3.76303	2.45268	2.53864	6.85518	7.00315	5.74048
ENST00000562699.1_1	ORAI3	ORAI3-202	chr16:30960473-30967782	+	protein_coding	0.953963	1.93719	0.00421124	0.0485716	0.953963	0	0	0	0	0.995118	0.573038	1.31636
ENST00000592138.5_3	TPM4	TPM4-215	chr19:16192533-16204391	+	protein_coding	0.953202	1.93616	0.0218821	0.123046	1.33025	0.377049	0.000996	0.683257	0.29995	1.05222	1.81515	1.75177
ENST00000600324.5_1	STAP2	STAP2-206	chr19:4324040-4338818	-	protein_coding	0.952394	1.93508	0.00456273	0.0506898	1.16148	0.209081	0.073582	0.438746	0	1.19077	1.36799	1.15745
ENST00000312515.6_1	DRAP1	DRAP1-201	chr11:65686728-65689032	+	protein_coding	0.952303	1.93496	0.00191392	0.0319279	6.41825	5.46595	40.2237	49.0181	40.8765	94.4132	85.4595	74.8295
ENST00000392222.6_1	EEF1B2	EEF1B2-203	chr2:207024329-207027652	+	protein_coding	0.951318	1.93364	0.000443246	0.0151952	7.4428	6.49148	99.8063	85.6895	82.3555	180.412	171.537	167.254
ENST00000264025.7_1	NECTIN1	NECTIN1-201	chr11:119531702-119599794	-	protein_coding	0.950354	1.93235	8.31841e-05	0.00679807	3.65075	2.7004	5.46872	5.48503	5.54593	12.6138	11.0654	11.0625
ENST00000396887.7_1	IL32	IL32-204	chr16:3115323-3119548	+	protein_coding	0.950076	1.93197	0.00177694	0.030816	2.03155	1.08148	1.21412	1.12762	1.01177	3.76589	3.02746	2.56042
ENST00000307662.4_1	SYNPO	SYNPO-201	chr5:150020220-150038782	+	protein_coding	0.948473	1.92983	0.000485139	0.0158835	4.14756	3.19909	8.15038	8.85275	7.59143	18.2719	15.243	16.7839
ENST00000331163.10_1	PDGFB	PDGFB-201	chr22:39619364-39640756	-	protein_coding	0.948442	1.92979	0.000104969	0.00761866	2.89722	1.94878	2.82983	2.9211	2.83119	7.10193	6.18779	6.10011
ENST00000614600.4_1	AP2B1	AP2B1-214	chr17:33914386-33997917	+	protein_coding	0.948432	1.92977	0.0068161	0.0634944	2.526	1.57756	1.40246	2.04403	2.6356	4.39853	5.27443	4.64094
ENST00000444254.1_2	IRAK1	IRAK1-209	chrX:153277182-153279697	-	protein_coding	0.948033	1.92924	0.0156004	0.10149	1.7254	0.777363	0.409488	0.757255	1.03298	2.32694	1.66447	3.0788
ENST00000339464.8_1	WNT7B	WNT7B-201	chr22:46316242-46373009	-	protein_coding	0.947564	1.92861	0.00162347	0.0292077	3.92766	2.98009	6.36614	6.9115	7.42931	16.4632	12.3608	14.1033
ENST00000443788.1_3	FBXW5	FBXW5-203	chr9:139837359-139838986	-	protein_coding	0.947282	1.92824	0.00861911	0.0729805	2.81591	1.86863	2.02853	3.14997	2.87492	6.57313	4.80417	6.94338
ENST00000301738.8_1	KCTD5	KCTD5-201	chr16:2732476-2759031	+	protein_coding	0.947108	1.928	6.01365e-05	0.00596237	4.921	3.97389	15.0532	14.0898	15.0152	31.2386	28.2932	28.4415
ENST00000333486.3_1	UBA7	UBA7-201	chr3:49842640-49851379	-	protein_coding	0.947021	1.92789	0.00369367	0.0450965	2.0979	1.15088	1.11991	1.59594	0.989486	3.87761	2.80155	3.23086
ENST00000392415.6_1	UBE2E3	UBE2E3-201	chr2:181845112-181928151	+	protein_coding	0.946605	1.92733	0.0188794	0.112864	5.35647	4.40986	14.3835	25.1484	22.8782	44.4521	37.3298	38.4714
ENST00000421757.5_1	FNDC3B	FNDC3B-204	chr3:171757418-171905088	+	protein_coding	0.946218	1.92681	0.00124022	0.0254574	3.21165	2.26543	3.93813	3.87988	3.6123	8.1795	7.13546	9.64654
ENST00000294304.11_1	LRP5	LRP5-201	chr11:68080077-68216743	+	protein_coding	0.945495	1.92585	0.00104853	0.0232748	4.81138	3.86589	13.8943	14.1111	12.7698	31.306	25.8037	24.5644
ENST00000420761.5_3	UROS	UROS-205	chr10:127483469-127511817	-	protein_coding	0.94499	1.92518	0.0017713	0.0307752	1.15397	0.208984	0.264635	0.200872	0.01688	1.33138	1.38841	0.97888
ENST00000296511.9_1	ANXA5	ANXA5-201	chr4:122589110-122618268	-	protein_coding	0.944733	1.92483	0.00125629	0.0256073	7.16634	6.2216	79.0781	63.2074	79.8296	140.859	136.552	150.888
ENST00000239243.6_1	MSX2	MSX2-201	chr5:174151536-174157896	+	protein_coding	0.943897	1.92372	0.000475053	0.0157297	2.82894	1.88504	2.56185	2.9976	2.53904	6.3136	5.46324	6.58932
ENST00000293379.8_1	ITGA5	ITGA5-201	chr12:54789045-54813244	-	protein_coding	0.943363	1.92301	0.0273625	0.139124	5.77725	4.83389	34.5114	31.0371	19.3898	63.9792	51.9757	46.9209
ENST00000409138.6_1	PSRC1	PSRC1-205	chr1:109822187-109825808	-	protein_coding	0.943208	1.9228	0.0389611	0.170185	2.20625	1.26304	0.734624	2.53206	1.25636	4.12648	3.16308	3.60478
ENST00000583037.5_1	HYI	HYI-213	chr1:43916674-43919660	-	protein_coding	0.943198	1.92279	0.0226862	0.125539	1.39886	0.45566	0.115614	0.397336	0.654577	2.40571	1.57136	1.09375
ENST00000408936.7_1	DAB2IP	DAB2IP-205	chr9:124413873-124547809	+	protein_coding	0.943112	1.92267	0.0044905	0.0502613	3.26328	2.32017	4.27162	4.19394	3.54865	10.2302	8.97462	6.90233
ENST00000155926.8_1	TRIB2	TRIB2-201	chr2:12857015-12882860	+	protein_coding	0.942679	1.92209	0.000888741	0.0214251	2.17226	1.22958	1.58738	1.13547	1.33382	3.80583	3.6475	3.09975
ENST00000357325.9_1	HDGF	HDGF-201	chr1:156711899-156721536	-	protein_coding	0.942276	1.92156	0.037261	0.166116	6.26739	5.32511	31.767	31.5001	59.4972	79.6405	68.1995	80.9145
ENST00000400337.6_1	COL18A1	COL18A1-204	chr21:46825052-46933634	+	protein_coding	0.942169	1.92141	0.00136181	0.0267152	5.96213	5.01996	30.1551	33.3974	30.8731	71.2346	54.8394	59.0699
ENST00000456319.5_2	CALM2	CALM2-204	chr2:47387776-47403650	-	protein_coding	0.941857	1.921	0.0144855	0.0976252	3.41373	2.47187	4.31575	3.34533	6.39157	9.70832	9.06497	10.2298
ENST00000530563.1_1	TM9SF1	TM9SF1-210	chr14:24661937-24664540	-	protein_coding	0.941795	1.92092	0.0024283	0.03623	1.05415	0.112355	0.263183	0	0	1.2794	1.09047	0.879001
ENST00000246533.7_1	CAPNS1	CAPNS1-201	chr19:36630477-36641254	+	protein_coding	0.940763	1.91954	0.0029926	0.0402908	5.48712	4.54636	24.7899	24.8779	18.1157	43.342	45.0548	43.1846
ENST00000570200.5_1	ATXN2L	ATXN2L-225	chr16:28834573-28848536	+	protein_coding	0.940421	1.91909	0.0335115	0.156197	4.35176	3.41134	6.31346	12.0952	11.5751	16.638	19.5988	22.4282
ENST00000450622.1_1	SEC61G	SEC61G-204	chr7:54819950-54826875	-	protein_coding	0.94041	1.91907	0.0356256	0.161887	4.55938	3.61897	12.3084	7.42585	15.5392	20.1647	22.3722	25.4982
ENST00000392376.7_1	ANAPC11	ANAPC11-203	chr17:79849814-79858130	+	protein_coding	0.94004	1.91858	0.0299034	0.146216	2.86682	1.92678	3.95839	1.64741	3.18691	7.10562	6.31862	5.54307
ENST00000294244.8_1	C11orf84	C11orf84-201	chr11:63580860-63595190	+	protein_coding	0.940015	1.91855	0.000685192	0.0186763	5.08799	4.14797	16.5939	16.9706	16.6226	37.6122	29.5587	32.3467
ENST00000284273.5_1	UBASH3B	UBASH3B-201	chr11:122526383-122685181	+	protein_coding	0.939878	1.91837	0.000636299	0.0180249	2.63377	1.69389	2.05917	2.06388	2.61293	4.9685	4.97625	5.70248
ENST00000358385.10_1	ATL1	ATL1-201	chr14:51026743-51099786	+	protein_coding	0.93933	1.91764	0.000145008	0.0085713	0.93933	0	0	0	0	0.865174	1.098	0.802084
ENST00000257497.10_1	ANXA1	ANXA1-201	chr9:75766673-75785309	+	protein_coding	0.938157	1.91608	0.00287434	0.0394759	8.81851	7.88035	235.066	225.675	243.471	371.259	508.422	484.27
ENST00000262300.12_1	PKMYT1	PKMYT1-201	chr16:3022792-3030540	-	protein_coding	0.93794	1.91579	0.0444788	0.183919	3.55569	2.61775	6.05394	3.63241	6.0766	15.6976	8.90028	8.83573
ENST00000577830.5_2	CUEDC1	CUEDC1-206	chr17:55938604-56032684	-	protein_coding	0.937832	1.91565	0.0329599	0.154595	3.08453	2.1467	3.69791	2.69066	4.00786	10.5711	5.18647	7.52686
ENST00000359697.7_1	STYXL1	STYXL1-203	chr7:75625660-75677281	-	protein_coding	0.93766	1.91542	0.0416424	0.176641	1.21208	0.27442	0.287734	0.374041	0	2.41048	0.785501	1.04193
ENST00000233143.5_1	TMSB10	TMSB10-201	chr2:85132749-85133799	+	protein_coding	0.937512	1.91522	0.000600464	0.0174457	11.1296	10.1921	1250.38	1174.84	1087.04	2484.89	2147.3	2105.03
ENST00000251691.4_1	ARFGEF3	ARFGEF3-201	chr6:138483058-138665800	+	protein_coding	0.937407	1.91508	1.90666e-05	0.00363689	1.21379	0.276384	0.22001	0.177001	0.237256	1.22015	1.40209	1.33987
ENST00000291009.3_1	PIP	PIP-201	chr7:142829170-142836839	+	protein_coding	0.937391	1.91506	0.00659011	0.0623846	1.69315	0.755759	0.568308	0.456613	1.10738	2.32662	1.90984	2.49297
ENST00000341712.8_1	MPRIP	MPRIP-202	chr17:16946163-17088874	+	protein_coding	0.937383	1.91505	0.000397125	0.0144125	3.88438	2.947	6.47725	6.85222	6.81035	15.4347	13.5111	12.5047
ENST00000360568.7_1	P4HA2	P4HA2-202	chr5:131528303-131563775	-	protein_coding	0.937048	1.91461	0.00398893	0.0471989	3.21736	2.28032	4.95401	3.68762	3.10741	8.22917	8.47595	8.19989
ENST00000262482.10_2	RNF167	RNF167-201	chr17:4843423-4848517	+	protein_coding	0.935831	1.91299	0.00283194	0.0390892	4.03786	3.10203	7.62027	8.94521	6.38373	15.3688	14.1012	16.9275
ENST00000426229.1_2	ADIPOR1	ADIPOR1-204	chr1:202914111-202927413	-	protein_coding	0.935566	1.91264	0.0167055	0.105396	1.18313	0.247562	0.019908	0	0.640625	1.16996	1.37035	1.27618
ENST00000357304.8_1	PRRC2B	PRRC2B-202	chr9:134305477-134375558	+	protein_coding	0.935455	1.91249	0.00176276	0.0307479	4.36628	3.43083	8.43001	10.2335	10.8391	21.6654	19.5861	17.8022
ENST00000530485.1_1	BSDC1	BSDC1-212	chr1:32843828-32860029	-	protein_coding	0.934835	1.91167	0.0042107	0.0485716	0.934835	0	0	0	0	0.943638	1.29423	0.566708
ENST00000252485.8_1	NECTIN2	NECTIN2-202	chr19:45349432-45382198	+	protein_coding	0.934306	1.91097	0.00333878	0.0428207	4.80302	3.86872	14.4883	13.9506	12.4629	22.1145	29.2864	30.0764
ENST00000529008.5_1	SSR2	SSR2-215	chr1:155978877-155990708	-	protein_coding	0.934159	1.91078	0.0461906	0.18813	0.954812	0.020653	0	0.023067	0.020346	1.05893	0.274338	1.77559
ENST00000508461.5_2	SMG7	SMG7-214	chr1:183441635-183521398	+	protein_coding	0.933808	1.91031	0.0409025	0.174871	1.16674	0.232929	0.198629	0.248595	0.08455	1.14117	0.592019	2.31947
ENST00000359591.8_1	LRP10	LRP10-201	chr14:23340822-23350789	+	protein_coding	0.93329	1.90963	0.00168403	0.0299669	4.98836	4.05507	17.0948	15.8515	14.0626	33.2471	26.7368	32.671
ENST00000367294.3_1	ARMT1	ARMT1-201	chr6:151773422-151791236	+	protein_coding	0.933282	1.90962	0.0222121	0.123973	3.99236	3.05908	5.41957	9.57599	7.52695	11.9549	17.1916	16.1062
ENST00000284376.7_2	CC2D1B	CC2D1B-201	chr1:52818204-52831851	-	protein_coding	0.933238	1.90956	0.0168212	0.105783	2.67607	1.74283	1.64747	2.65789	2.87145	5.66159	4.16258	6.59082
ENST00000302628.8_1	CALB2	CALB2-201	chr16:71392619-71424341	+	protein_coding	0.933222	1.90954	0.000171242	0.00938312	0.957047	0.0238248	0.05079	0	0	0.827185	1.11854	0.890077
ENST00000597020.5_1	AP2S1	AP2S1-204	chr19:47341429-47349405	-	protein_coding	0.933129	1.90941	0.031141	0.149605	5.48974	4.55661	22.4443	22.4718	22.6834	61.0332	45.7355	30.2937
ENST00000370631.3_1	PI4K2A	PI4K2A-201	chr10:99400443-99436191	+	protein_coding	0.932817	1.909	0.000195707	0.0101166	4.52284	3.59002	11.2178	10.7533	11.1607	23.9851	20.1726	21.9655
ENST00000402676.6_1	AKAP12	AKAP12-204	chr6:151561134-151679692	+	protein_coding	0.932717	1.90887	0.0413106	0.175936	1.68684	0.754124	0.402242	1.49327	0.372299	1.79709	2.87126	2.08184
ENST00000457288.1	CBWD7	CBWD7-014	chr9:42704004-42714567	+	protein_coding	0.930855	1.90641	0.000649826	0.0182021	0.938782	0.00792637	0	0	0.016619	0.926522	1.14636	0.703446
ENST00000528832.1_1	IL18	IL18-204	chr11:112014319-112034812	-	protein_coding	0.93077	1.90629	0.0247224	0.131756	2.66451	1.73374	2.89189	2.72519	1.53754	6.51988	5.80296	3.98175
ENST00000571942.2_1	CIC	CIC-203	chr19:42773376-42776368	+	protein_coding	0.929909	1.90516	0.00653478	0.0620621	2.29071	1.3608	1.34608	1.37807	2.03636	4.66237	3.13452	4.00368
ENST00000322954.10_1	UACA	UACA-201	chr15:70946893-71055932	-	protein_coding	0.92973	1.90492	0.00360935	0.0446982	2.74733	1.8176	2.10679	2.86774	2.6449	4.89664	5.56113	6.82531
ENST00000486598.1_1	CPA4	CPA4-206	chr7:129933119-129944332	+	protein_coding	0.929652	1.90482	1.15428e-05	0.00297965	0.945768	0.0161159	0	0	0.03408	0.888883	1.00996	0.882436
ENST00000251642.7_1	DHX58	DHX58-201	chr17:40253422-40264751	-	protein_coding	0.929569	1.90471	0.0105229	0.0814009	1.94837	1.01881	1.43935	0.747214	0.951878	3.72383	2.38056	2.59976
ENST00000393623.6_2	KEAP1	KEAP1-202	chr19:10596802-10613572	-	protein_coding	0.929486	1.9046	0.0415564	0.176433	4.00077	3.07128	7.35316	10.8296	5.0093	17.4232	12.3372	15.6965
ENST00000345617.7_1	HDAC4	HDAC4-201	chr2:239969864-240322643	-	protein_coding	0.928987	1.90394	0.00185598	0.0315217	0.945387	0.0164002	0.014274	0.02013	0	0.654146	1.24217	0.925425
ENST00000592035.5_1	PSMD8	PSMD8-207	chr19:38865649-38873393	+	protein_coding	0.928476	1.90326	0.000751829	0.0196604	2.76788	1.8394	2.26055	3.08751	2.43873	5.9305	5.64542	5.86052
ENST00000397631.7_1	MANEAL	MANEAL-203	chr1:38259555-38266805	+	protein_coding	0.928022	1.90267	0.0340166	0.157517	1.83304	0.905013	1.1542	0.673808	0.82103	1.51447	3.81901	2.73242
ENST00000359193.3_1	HIST1H2AG	HIST1H2AG-201	chr6:27100821-27103070	+	protein_coding	0.927694	1.90223	0.00110918	0.0239854	2.78731	1.85962	2.58886	2.93905	2.38108	5.43959	6.82127	5.5322
ENST00000358701.9_2	QSOX2	QSOX2-201	chr9:139098179-139137687	-	protein_coding	0.927269	1.90167	0.000255556	0.0116349	5.4536	4.52633	19.8689	22.9223	23.5122	44.0414	41.6475	42.8112
ENST00000620916.2_2	MATR3	MATR3-228	chr5:138643105-138667366	+	protein_coding	0.927246	1.90164	0.025985	0.135341	1.84291	0.915664	0.986607	0.831314	0.845236	1.99398	1.97308	4.18631
ENST00000307826.4_1	MGAT1	MGAT1-201	chr5:180217543-180229885	-	protein_coding	0.927016	1.90134	0.0069806	0.064399	2.30087	1.37385	1.42054	1.38866	2.01053	3.02796	4.36338	4.53814
ENST00000620239.4_1	OASL	OASL-204	chr12:121458095-121477045	-	protein_coding	0.926877	1.90116	0.0264242	0.136452	1.38799	0.461116	0.872584	0	0.393119	1.71189	1.38672	1.76954
ENST00000393964.1_1	PTTG1	PTTG1-202	chr5:159848917-159855746	+	protein_coding	0.926572	1.90075	0.00573707	0.0576311	4.44091	3.51434	10.3698	12.5352	8.695	19.4798	23.9767	19.0302
ENST00000243346.9_1	NMI	NMI-201	chr2:152126979-152146571	-	protein_coding	0.92654	1.90071	0.00109834	0.0238618	4.43915	3.51261	10.3438	10.8722	10.0387	18.1365	23.6777	20.6167
ENST00000555528.5_1	AKT1	AKT1-214	chr14:105235708-105260037	-	protein_coding	0.926099	1.90013	0.000142882	0.0084922	4.12849	3.20239	7.58256	8.3293	8.7404	16.6961	15.6485	17.1611
ENST00000425171.1_2	PXDN	PXDN-202	chr2:1680802-1748274	-	protein_coding	0.926051	1.90007	0.00218253	0.0342966	1.74986	0.823814	0.61813	0.801908	0.902094	2.85113	2.3644	1.93623
ENST00000394979.2_1	ZNF646	ZNF646-202	chr16:31087223-31095340	+	protein_coding	0.925063	1.89877	0.00786873	0.0690557	1.8373	0.912235	0.642999	0.913701	1.11992	3.42506	2.22321	2.19918
ENST00000373766.9_1	MAPK13	MAPK13-203	chr6:36098261-36112301	+	protein_coding	0.92484	1.89847	0.00193603	0.0321071	0.92484	0	0	0	0	0.776906	1.26255	0.701967
ENST00000275517.7_2	CDCA5	CDCA5-201	chr11:64844924-64851623	-	protein_coding	0.924779	1.89839	0.00237071	0.035808	5.54406	4.61929	20.1407	26.4482	24.5857	50.3264	41.9977	45.0259
ENST00000615637.2_2	FOXD1	FOXD1-202	chr5:72742083-72744352	-	protein_coding	0.924061	1.89745	0.000595316	0.0173946	3.50401	2.57995	4.83447	4.73535	5.38801	11.2111	10.7588	9.16996
ENST00000498510.1_2	PARP3	PARP3-209	chr3:51977327-51979644	+	protein_coding	0.923585	1.89682	0.0493494	0.19512	1.99746	1.07387	1.83153	1.16255	0.523396	3.76531	3.44148	2.0079
ENST00000245934.11_1	SYMPK	SYMPK-201	chr19:46318693-46366548	-	protein_coding	0.923489	1.8967	0.0109798	0.0835093	3.49732	2.57383	4.31842	5.72671	4.89945	13.3018	9.80717	8.31727
ENST00000596311.5_3	DAPK3	DAPK3-206	chr19:3964320-3971121	-	protein_coding	0.923278	1.89642	0.000206357	0.0103569	3.07966	2.15638	3.68395	3.46932	3.23206	7.99925	6.84979	7.5535
ENST00000369750.3_1	TPBG	TPBG-201	chr6:83073348-83080545	+	protein_coding	0.923097	1.89618	6.58306e-06	0.0023717	3.49734	2.57425	5.04592	5.03145	4.79285	9.95783	10.5307	10.3982
ENST00000373290.6_1	TSPAN15	TSPAN15-201	chr10:71211229-71267425	+	protein_coding	0.922937	1.89597	0.000718253	0.0191354	4.27522	3.35229	10.3467	8.86136	8.51937	19.723	18.5407	16.9274
ENST00000522111.2_3	TRNP1	TRNP1-201	chr1:27320198-27327389	+	protein_coding	0.922797	1.89579	0.000670632	0.0184795	3.22646	2.30366	3.50078	4.23271	4.10972	9.06691	7.55117	8.52487
ENST00000340855.10_2	IDS	IDS-201	chrX:148558521-148586877	-	protein_coding	0.922231	1.89504	0.000398042	0.014418	2.41	1.48777	1.82804	1.57338	2.0311	4.03878	4.66481	4.25939
ENST00000548476.5_2	IL32	IL32-226	chr16:3115663-3119515	+	protein_coding	0.92218	1.89498	0.00235936	0.0357352	3.71435	2.79217	5.43316	6.68716	5.72033	14.1048	11.8779	10.6261
ENST00000532544.5_3	CD82	CD82-214	chr11:44587191-44626967	+	protein_coding	0.921936	1.89466	0.000659007	0.0183031	0.946969	0.0250331	0.029537	0.023211	0	1.186	0.748254	0.874751
ENST00000397420.7_1	CD151	CD151-202	chr11:832843-838829	+	protein_coding	0.921576	1.89418	0.0210081	0.120379	3.18199	2.26042	2.41065	4.51316	4.84955	8.50129	8.12033	7.62647
ENST00000595213.1_1	MARCH2	MARCH2-205	chr19:8478306-8486893	+	protein_coding	0.920461	1.89272	0.000489754	0.01595	1.08421	0.163752	0.138012	0.088316	0.13496	1.36889	0.929065	1.08569
ENST00000382085.7_1	AMACR	AMACR-204	chr5:33988412-34008133	-	protein_coding	0.92045	1.89271	0.04468	0.184535	1.21596	0.295514	0	0.848739	0	1.18982	1.73596	1.09222
ENST00000515669.5_1	C5orf30	C5orf30-203	chr5:102594737-102612929	+	protein_coding	0.920012	1.89213	0.0333512	0.155698	1.88308	0.963071	0.573053	0.729337	1.72343	3.00963	3.19353	1.98476
ENST00000584197.5_1	ANAPC11	ANAPC11-220	chr17:79849887-79857816	+	protein_coding	0.919847	1.89192	0.00275328	0.0386017	1.20478	0.284932	0.278389	0.108615	0.276074	1.52063	1.49589	0.946657
ENST00000326495.9_1	SSH1	SSH1-202	chr12:109171968-109251366	-	protein_coding	0.918811	1.89056	0.00569525	0.0574422	2.903	1.98419	2.17291	3.49198	3.34513	5.99718	7.04934	6.42993
ENST00000442264.5_2	SEMA4C	SEMA4C-202	chr2:97530971-97534325	-	protein_coding	0.918444	1.89008	0.0374888	0.166792	2.04082	1.12237	0.682326	1.64358	1.32007	4.1223	2.02418	3.49746
ENST00000431816.5_2	ARPC1B	ARPC1B-207	chr7:98972353-98985890	+	protein_coding	0.917229	1.88849	0.0125241	0.0899998	1.84654	0.929307	0.792447	1.34833	0.640747	3.16874	2.75929	1.96809
ENST00000373064.9_4	SLC25A25	SLC25A25-201	chr9:130860583-130871524	+	protein_coding	0.916311	1.88728	0.0216744	0.122387	1.79525	0.878941	0.723432	0.814744	0.988626	3.50801	2.66259	1.53222
ENST00000552546.5_1	TMEM106C	TMEM106C-219	chr12:48357390-48362159	+	protein_coding	0.915538	1.88627	0.0217415	0.122586	1.15001	0.234469	0	0	0.628347	1.13043	1.04813	1.50458
ENST00000421812.2_1	ZNF697	ZNF697-201	chr1:120162045-120190396	-	protein_coding	0.915497	1.88622	9.21711e-05	0.00717299	2.64694	1.73145	2.38543	2.42667	2.1562	4.99192	5.64377	5.1723
ENST00000366662.8_2	TTC13	TTC13-202	chr1:231041989-231114605	-	protein_coding	0.915447	1.88615	0.00322824	0.0420103	1.05869	0.143246	0.131611	0.128976	0.054344	0.890594	1.53343	0.887073
ENST00000423659.5_2	GIGYF2	GIGYF2-209	chr2:233562043-233681703	+	protein_coding	0.915226	1.88586	0.0336866	0.156716	0.915226	0	0	0	0	0.555827	0.533081	1.81193
ENST00000252729.6_1	CACNG6	CACNG6-201	chr19:54495542-54515923	+	protein_coding	0.914877	1.88541	0.0231867	0.127103	1.37178	0.456899	0.63926	0.449412	0.088382	2.09121	1.01317	1.78503
ENST00000257836.3_1	PRRG4	PRRG4-201	chr11:32851489-32879669	+	protein_coding	0.914868	1.8854	0.00240245	0.0360387	1.46766	0.552795	0.541306	0.441546	0.420713	1.31525	2.07213	1.97437
ENST00000357276.8_3	SMARCAL1	SMARCAL1-201	chr2:217277137-217347776	+	protein_coding	0.914199	1.88452	0.00377855	0.0457664	1.93544	1.02124	1.17604	0.900796	1.0215	3.20849	3.22291	2.14877
ENST00000429635.1_1	AMIGO2	AMIGO2-202	chr12:47470383-47473734	-	protein_coding	0.913555	1.88368	0.0479025	0.191962	1.04453	0.130979	0.076716	0.082439	0.12663	1.27306	1.87081	0.344905
ENST00000303151.4_2	POP7	POP7-201	chr7:100303676-100305118	+	protein_coding	0.913382	1.88346	0.00125941	0.0256185	5.98285	5.06947	30.7317	30.8079	36.5113	69.3606	57.5423	60.4124
ENST00000375677.5_3	NOL4L	NOL4L-204	chr20:31052583-31099210	-	protein_coding	0.91297	1.88292	0.00677937	0.0633005	2.59713	1.68416	2.61553	2.32011	1.76454	6.23008	4.24777	4.83879
ENST00000373418.7_1	PHC2	PHC2-202	chr1:33789227-33815486	-	protein_coding	0.912737	1.88261	0.0270433	0.138205	4.9148	4.00207	20.9652	10.6713	15.0461	27.2187	30.2766	30.0995
ENST00000379416.3_1	XDH	XDH-201	chr2:31557187-31637581	-	protein_coding	0.912212	1.88193	9.39229e-06	0.00278672	0.94864	0.0364281	0.050292	0.027041	0	0.997122	0.887307	0.907479
ENST00000404168.1_3	CMPK2	CMPK2-202	chr2:6990781-7005843	-	protein_coding	0.911833	1.88143	0.00455613	0.0506378	0.911833	0	0	0	0	1.34078	0.726656	0.647782
ENST00000495303.5_1	MYD88	MYD88-211	chr3:38180148-38183134	+	protein_coding	0.911656	1.8812	0.00615659	0.0601305	0.911656	0	0	0	0	1.37606	0.750732	0.600409
ENST00000372524.4_1	ZNF503	ZNF503-201	chr10:77157588-77161664	-	protein_coding	0.911613	1.88115	0.000415232	0.0147231	2.96793	2.05632	2.85823	3.06259	3.59037	6.81497	7.21203	6.46327
ENST00000397311.4_1	JARID2	JARID2-202	chr6:15249086-15522271	+	protein_coding	0.911293	1.88073	0.0191197	0.113718	1.42746	0.516163	0.535119	0.399212	0.361808	1.8687	0.977372	2.43043
ENST00000371696.6_1	AGPAT2	AGPAT2-202	chr9:139567595-139581875	-	protein_coding	0.911175	1.88058	0.0193098	0.114224	5.31613	4.40496	17.8832	26.9362	17.023	46.8169	34.5666	36.1809
ENST00000373917.7_1	GMPPA	GMPPA-205	chr2:220363610-220371657	+	protein_coding	0.910718	1.87998	0.00445671	0.0500516	2.25005	1.33933	1.52008	1.51828	1.55282	4.85319	3.04209	3.54988
ENST00000194118.8_1	KIAA0141	KIAA0141-201	chr5:141303420-141319685	+	protein_coding	0.910082	1.87915	0.0189086	0.113	2.7913	1.88122	2.72635	2.8512	2.48361	7.12875	3.99845	7.1646
ENST00000276282.6_1	MFHAS1	MFHAS1-201	chr8:8640864-8751155	-	protein_coding	0.910051	1.87911	0.000188269	0.00989315	3.74899	2.83893	6.40448	5.85369	6.21762	11.4834	13.4309	12.491
ENST00000404792.5_2	IL18BP	IL18BP-207	chr11:71710109-71713572	+	protein_coding	0.909461	1.87834	0.0265426	0.136905	1.17103	0.261566	0	0	0.72273	1.30331	1.33701	1.12095
ENST00000359299.7_1	ANXA10	ANXA10-201	chr4:169013666-169108841	+	protein_coding	0.909276	1.8781	0.00905	0.0749846	1.26004	0.350759	0.068397	0.494291	0.29897	1.07867	1.33041	1.83601
ENST00000407654.7_1	ERLIN1	ERLIN1-202	chr10:101911565-101945790	-	protein_coding	0.908947	1.87767	0.00672116	0.0629897	2.49457	1.58562	1.5418	2.14401	2.38326	4.66994	5.53261	3.83232
ENST00000374517.5_1	TXN	TXN-202	chr9:113006091-113018920	-	protein_coding	0.908522	1.87712	1.94088e-06	0.00136948	9.91051	9.00198	518.778	516.335	500.202	943.787	975.685	965.029
ENST00000521912.1_2	ZNF395	ZNF395-208	chr8:28214207-28232896	-	protein_coding	0.908192	1.87669	0.02517	0.132955	1.2221	0.31391	0	0.224114	0.56916	0.825097	1.74543	1.5338
ENST00000332235.7_1	C2CD4C	C2CD4C-201	chr19:405438-409170	-	protein_coding	0.907594	1.87592	0.000149395	0.00870342	1.04085	0.133258	0.061153	0.098313	0.131982	1.22062	0.932081	1.02994
ENST00000586916.6_1	CANT1	CANT1-203	chr17:76993522-77005875	-	protein_coding	0.907015	1.87516	0.000510106	0.0162391	0.907015	0	0	0	0	1.11738	0.790424	0.739247
ENST00000379751.4_1	CENPB	CENPB-201	chr20:3764498-3767337	-	protein_coding	0.906236	1.87415	0.000577379	0.0171554	5.64783	4.74159	24.4222	26.0588	26.8331	55.0655	45.3765	47.4732
ENST00000450186.1_1	BAG3	BAG3-202	chr10:121416122-121436219	+	protein_coding	0.905829	1.87362	0.00116299	0.0245631	2.57559	1.66976	2.4148	1.99963	2.14421	5.7877	4.68607	4.48853
ENST00000267023.8_1	NABP2	NABP2-201	chr12:56618109-56623638	+	protein_coding	0.905808	1.87359	0.0152255	0.100184	3.0821	2.17629	2.89515	3.26769	4.55481	7.2796	9.38244	6.06488
ENST00000306318.4_1	GBX2	GBX2-201	chr2:237073879-237077012	-	protein_coding	0.905764	1.87354	0.00417354	0.0483171	1.43952	0.533757	0.317079	0.658729	0.388811	2.17017	1.41892	1.60203
ENST00000167106.8_2	VASH1	VASH1-201	chr14:77228532-77249358	+	protein_coding	0.905531	1.87323	0.000380482	0.0140306	1.50313	0.5976	0.687737	0.466032	0.400355	1.79316	1.83693	1.87421
ENST00000306704.10_1	CENPX	CENPX-201	chr17:79976579-79980794	-	protein_coding	0.905469	1.87315	0.0377557	0.167556	3.53329	2.62782	3.2997	7.05412	5.81875	12.6397	9.9226	9.41717
ENST00000381124.9_1	H2AFV	H2AFV-205	chr7:44873838-44887679	-	protein_coding	0.9052	1.8728	0.000202124	0.0102521	2.28199	1.37679	1.52256	1.60712	1.66295	3.84798	3.50135	4.27157
ENST00000453038.5_1	CNPPD1	CNPPD1-204	chr2:220037616-220042035	-	protein_coding	0.904842	1.87234	1.7302e-05	0.00345471	0.904842	0	0	0	0	0.903229	0.937899	0.779637
ENST00000531554.5_3	C11orf74	C11orf74-208	chr11:36616063-36680612	+	protein_coding	0.904343	1.87169	0.0089869	0.0747427	1.77993	0.875587	1.11381	0.525563	0.915301	2.9908	2.47166	1.92308
ENST00000380913.7_1	SHROOM2	SHROOM2-201	chrX:9754496-9917483	+	protein_coding	0.903704	1.87086	0.000765071	0.0198264	1.10649	0.202784	0.134661	0.150657	0.167671	1.42369	1.14577	0.919545
ENST00000252603.6_1	PGLS	PGLS-201	chr19:17622438-17632097	+	protein_coding	0.903688	1.87084	0.0174815	0.108162	5.26169	4.358	21.7664	18.319	18.6061	36.5521	28.8399	49.3906
ENST00000366139.3_1	FEZ1	FEZ1-202	chr11:125358823-125366173	-	protein_coding	0.90345	1.87053	0.000145379	0.00858355	0.90345	0	0	0	0	0.852188	0.741764	1.02872
ENST00000615911.4_1	MED29	MED29-207	chr19:39881963-39891201	+	protein_coding	0.903274	1.87031	0.0431097	0.180375	2.39186	1.48859	1.98927	2.57949	1.06511	4.82296	5.2438	2.97627
ENST00000357037.5_1	CAVIN1	CAVIN1-201	chr17:40554470-40575535	-	protein_coding	0.90306	1.87003	0.00146346	0.0277925	8.06053	7.15747	130.992	144.407	150.602	301.882	237.744	262.135
ENST00000374902.8_1	TEX10	TEX10-201	chr9:103064366-103115221	-	protein_coding	0.902883	1.8698	0.00578418	0.0579057	3.97613	3.07324	5.78498	8.01736	8.74515	13.6144	15.5683	15.0969
ENST00000367249.8_1	CYB5R1	CYB5R1-201	chr1:202930997-202936408	-	protein_coding	0.902548	1.86936	0.00140149	0.0272056	4.11091	3.20837	8.79266	7.00388	9.07494	17.2912	16.2532	15.3461
ENST00000397860.7_1	MBP	MBP-205	chr18:74724735-74844725	-	protein_coding	0.902082	1.86876	0.000508208	0.0162047	3.03909	2.13701	3.37153	3.63015	3.20422	6.4256	7.37419	7.93102
ENST00000564827.6_2	PLA2G15	PLA2G15-206	chr16:68279276-68293077	+	protein_coding	0.901998	1.86865	0.0081188	0.0705751	1.24326	0.341262	0	0.487593	0.366803	1.53967	1.37999	1.19494
ENST00000360971.6_1	ENPP1	ENPP1-201	chr6:132129156-132216295	+	protein_coding	0.900782	1.86708	0.0027999	0.0388614	1.91111	1.01033	1.09382	0.845544	1.1152	2.31957	2.62679	3.41872
ENST00000356388.8_1	SPRED2	SPRED2-201	chr2:65537985-65659311	-	protein_coding	0.900716	1.86699	0.00068363	0.0186594	3.49232	2.59161	4.72242	5.06827	5.30679	9.02895	11.2135	10.6355
ENST00000596315.5_1	EMP3	EMP3-204	chr19:48828604-48833810	+	protein_coding	0.899682	1.86566	1.19881e-05	0.00304324	3.25775	2.35807	4.21362	4.2511	3.92222	8.35396	8.72233	8.62231
ENST00000350459.8_1	ANO10	ANO10-202	chr3:43407840-43663457	-	protein_coding	0.899588	1.86553	0.0402584	0.173231	1.36612	0.466527	0.394166	0	0.892351	1.12313	1.79169	1.88989
ENST00000509479.6_1	MAML3	MAML3-203	chr4:140637907-141075338	-	protein_coding	0.899135	1.86495	7.15496e-05	0.00635965	1.54247	0.643332	0.503723	0.642116	0.543175	1.77576	2.03426	1.93461
ENST00000458500.5_3	RPL10	RPL10-210	chrX:153626719-153629258	+	protein_coding	0.898914	1.86466	0.00254182	0.0370712	6.53915	5.64023	53.5767	49.5975	43.9264	102.175	95.5668	79.7303
ENST00000435575.5_3	TMEM40	TMEM40-205	chr3:12775057-12800776	-	protein_coding	0.898779	1.86449	0.0292363	0.144363	1.34711	0.448326	0.345044	0.670678	0.130446	1.75152	0.905513	2.14031
ENST00000583376.1_1	CD7	CD7-206	chr17:80272750-80275428	-	protein_coding	0.898753	1.86445	0.00103255	0.023128	0.924136	0.0253833	0	0.054201	0	1.0444	1.02904	0.647101
ENST00000272117.7_1	ITPKB	ITPKB-201	chr1:226819391-226925159	-	protein_coding	0.898212	1.86375	0.0376402	0.167209	1.47255	0.574341	0	0.857287	0.777472	1.98646	1.75007	1.60224
ENST00000502976.5_1	CNBP	CNBP-207	chr3:128888327-128902748	-	protein_coding	0.897511	1.86285	0.00780767	0.0687141	4.23866	3.34115	7.00488	9.58922	11.2784	18.0245	17.4816	18.1355
ENST00000500945.2_1	ATG12	ATG12-202	chr5:115166370-115177262	-	protein_coding	0.897377	1.86268	0.00519928	0.0541872	3.60787	2.7105	5.78252	5.35459	5.50644	8.80578	13.0706	12.1353
ENST00000381938.3_3	TMEM156	TMEM156-203	chr4:38968365-39034041	-	protein_coding	0.896869	1.86202	0.00121706	0.0252584	1.07803	0.181163	0.099219	0.117543	0.186473	0.991316	1.43794	0.938192
ENST00000393077.2_1	VTI1A	VTI1A-201	chr10:114207016-114578503	+	protein_coding	0.896455	1.86149	0.00401754	0.0473987	2.44709	1.55063	1.76645	1.62164	2.46631	3.85733	4.94178	4.61859
ENST00000554562.1_1	IFI27L1	IFI27L1-206	chr14:94563253-94569055	+	protein_coding	0.896453	1.86148	0.0234094	0.127871	1.84365	0.947194	1.30575	1.26715	0.371224	2.43744	2.85034	2.49338
ENST00000396384.1_1	TUBB	TUBB-207	chr6:30689476-30693203	+	protein_coding	0.896283	1.86126	0.0113408	0.0850733	5.85969	4.96341	26.4531	26.4075	39.3591	62.7985	51.7487	57.1841
ENST00000381962.3_1	SRXN1	SRXN1-201	chr20:627259-634014	-	protein_coding	0.896065	1.86098	0.000284997	0.0121437	5.39652	4.50046	20.2672	21.4015	23.3404	43.0158	38.37	42.1291
ENST00000302017.3_1	ZNF467	ZNF467-201	chr7:149461452-149470568	-	protein_coding	0.895885	1.86075	0.00182979	0.031286	2.69455	1.79867	2.77492	2.72428	1.99507	5.91625	5.04168	5.49221
ENST00000391611.6_2	PCNX4	PCNX4-202	chr14:60558637-60577875	+	protein_coding	0.894988	1.85959	0.00293362	0.0398766	1.87776	0.982773	0.7475	1.04413	1.16076	2.19606	3.05401	2.83078
ENST00000376576.3_1	KIAA2013	KIAA2013-202	chr1:11982232-11986485	-	protein_coding	0.894503	1.85897	0.0212433	0.121036	2.65915	1.76464	1.59448	3.17647	2.62052	6.5293	4.5066	5.07868
ENST00000542104.5_2	RASSF3	RASSF3-204	chr12:65004293-65091347	+	protein_coding	0.893892	1.85818	0.00155699	0.0286416	4.4781	3.58421	11.441	10.0235	11.5802	18.7979	24.1325	21.247
ENST00000353706.6_1	SERPINB8	SERPINB8-202	chr18:61637263-61656605	+	protein_coding	0.893205	1.8573	0.00444271	0.049937	0.976064	0.0828586	0	0.132439	0.049093	0.789838	0.767579	1.40592
ENST00000420510.5_1	RALB	RALB-203	chr2:121010381-121051241	+	protein_coding	0.892319	1.85616	0.0143189	0.097025	2.91038	2.01806	2.16916	3.24411	3.94038	6.92481	5.51102	7.23565
ENST00000263735.8_1	EPCAM	EPCAM-201	chr2:47596287-47614173	+	protein_coding	0.891647	1.85529	0.00222417	0.0345991	3.3641	2.47245	5.47218	4.27777	4.00434	9.14059	10.1326	8.67003
ENST00000565270.1_1	KIFC3	KIFC3-219	chr16:57793665-57798301	-	protein_coding	0.891642	1.85529	0.0423717	0.178467	3.88315	2.99151	7.05614	6.03944	7.87032	15.8349	8.97492	18.1301
ENST00000265734.8_1	CDK6	CDK6-201	chr7:92234235-92463231	-	protein_coding	0.891105	1.8546	0.00623376	0.0605096	3.16368	2.27257	3.4946	3.84831	4.17674	6.26184	9.5276	8.41262
ENST00000323523.8_1	TMEM45A	TMEM45A-201	chr3:100211463-100296288	+	protein_coding	0.89098	1.85444	0.00980711	0.0782388	2.44324	1.55226	2.34733	1.86086	1.6341	3.89184	3.82058	5.82169
ENST00000344150.8_1	CARM1	CARM1-202	chr19:10982379-11033397	+	protein_coding	0.890966	1.85442	0.00221142	0.0344872	4.89615	4.00518	15.9769	13.4141	15.9198	33.2489	26.9278	26.6045
ENST00000375980.8_1	EFHD2	EFHD2-201	chr1:15736391-15756839	+	protein_coding	0.890855	1.85428	0.000776099	0.0199523	6.78361	5.89275	57.4427	57.3219	60.5356	124.065	100.03	104.834
ENST00000418101.1_2	MAP4K4	MAP4K4-208	chr2:102472439-102481465	+	protein_coding	0.890674	1.85404	0.00882853	0.0740108	1.01008	0.119402	0	0	0.281831	1.34792	0.67163	1.08145
ENST00000435011.6_3	ADGRG6	ADGRG6-206	chr6:142623763-142689027	+	protein_coding	0.890469	1.85378	0.0466497	0.189293	1.09112	0.200651	0	0.517769	0	0.526913	1.5267	1.50618
ENST00000370454.8_1	LRRC8C	LRRC8C-201	chr1:90098631-90185092	+	protein_coding	0.889807	1.85293	0.000658922	0.0183031	1.88892	0.999113	0.928213	1.06813	1.00242	2.28311	2.99873	2.86953
ENST00000587062.1_1	VAT1	VAT1-203	chr17:41170766-41177139	-	protein_coding	0.889452	1.85247	0.0184372	0.111323	1.52378	0.634328	1.12641	0.375532	0.278608	1.75282	1.89615	1.98203
ENST00000373782.7_1	DAB2IP	DAB2IP-203	chr9:124461649-124547807	+	protein_coding	0.889403	1.85241	0.0328436	0.154283	2.78738	1.89798	2.39174	3.02014	2.79646	6.90342	3.77985	7.71013
ENST00000299238.6_1	HPS6	HPS6-201	chr10:103825147-103827795	+	protein_coding	0.889329	1.85231	0.00539882	0.0555071	3.51118	2.62185	4.50619	5.09491	5.94944	12.4556	8.87078	10.1599
ENST00000437877.1_2	MAD1L1	MAD1L1-208	chr7:1937836-1980185	-	protein_coding	0.888684	1.85149	0.00325279	0.0421789	1.87847	0.989791	1.0647	1.02041	0.877475	3.431	2.38829	2.31092
ENST00000545560.6_1	ITGBL1	ITGBL1-205	chr13:102105018-102373206	+	protein_coding	0.888534	1.85129	0.0263931	0.136359	2.04304	1.15451	1.01372	1.58189	1.12173	2.08288	4.40797	3.19818
ENST00000381529.8_3	CSF2RA	CSF2RA-206	chrX:1387693-1428815	+	protein_coding	0.888458	1.8512	0.0109687	0.0834612	0.899857	0.0113996	0	0.023988	0	1.15312	1.12713	0.418368
ENST00000592502.1_1	ZNF101	ZNF101-208	chr19:19779663-19794315	+	protein_coding	0.88747	1.84993	0.00472146	0.0515626	2.07017	1.1827	1.33704	1.00493	1.49641	2.53495	3.51213	3.64281
ENST00000305386.3_1	MGAT2	MGAT2-201	chr14:50087513-50090199	+	protein_coding	0.887205	1.84959	0.000795484	0.0202532	5.23809	4.35089	20.7485	17.4941	20.1241	33.6698	39.4422	37.3426
ENST00000331495.7_1	FMNL1	FMNL1-202	chr17:43299156-43324687	+	protein_coding	0.887192	1.84957	0.0109679	0.0834612	4.31111	3.42392	10.9548	9.68673	8.67653	23.5597	18.8466	15.0477
ENST00000530979.1_1	CAVIN3	CAVIN3-203	chr11:6340374-6341762	-	protein_coding	0.88648	1.84866	0.0251233	0.132881	3.32325	2.43677	3.64516	5.72673	4.07951	10.8097	6.63946	10.1147
ENST00000373176.5_1	AK1	AK1-203	chr9:130628759-130640022	-	protein_coding	0.886426	1.84859	0.0151605	0.0999941	5.17832	4.29189	20.2945	20.3699	15.5155	45.3829	30.3675	31.6322
ENST00000411539.6_1	SEMA4B	SEMA4B-202	chr15:90744551-90772908	+	protein_coding	0.886233	1.84834	0.0252994	0.133317	2.22415	1.33792	1.8185	1.38455	1.40346	2.47052	3.73822	5.20297
ENST00000366998.4_1	NEK2	NEK2-201	chr1:211839772-211848899	-	protein_coding	0.886228	1.84834	0.00271403	0.0383482	2.19576	1.30954	1.92697	1.37445	1.19103	3.60211	3.30701	3.8511
ENST00000291900.6_1	ZER1	ZER1-201	chr9:131492065-131534172	-	protein_coding	0.88599	1.84803	0.0032863	0.0424081	4.52746	3.64147	12.0746	12.8001	9.77124	24.876	19.8711	21.7124
ENST00000359238.6_2	SNX11	SNX11-201	chr17:46184947-46200105	+	protein_coding	0.885672	1.84763	0.000137417	0.00838673	3.39586	2.51019	4.75472	5.09895	4.26803	9.55707	9.4342	9.58685
ENST00000252530.9_2	FAM98C	FAM98C-201	chr19:38893775-38899724	+	protein_coding	0.885652	1.8476	0.0166235	0.105181	2.44608	1.56043	1.25351	2.11768	2.6519	4.27039	4.00029	5.14036
ENST00000299157.4_3	IKBIP	IKBIP-201	chr12:99018027-99038853	-	protein_coding	0.885331	1.84719	0.00959045	0.0774223	4.56302	3.67769	11.7328	10.287	13.5807	18.0351	25.9035	24.7899
ENST00000374694.2_1	FZD8	FZD8-201	chr10:35927177-35931206	-	protein_coding	0.884904	1.84664	0.000345238	0.0133523	2.6301	1.7452	2.12339	2.55496	2.39321	5.59487	5.23372	4.77121
ENST00000287934.3_1	FZD1	FZD1-201	chr7:90893679-90900641	+	protein_coding	0.884635	1.8463	0.000321901	0.0129008	1.64277	0.758134	0.629071	0.735442	0.711248	1.86535	2.12371	2.40189
ENST00000626262.2_1	UBAP1	UBAP1-205	chr9:34179043-34251696	+	protein_coding	0.883467	1.8448	0.0254892	0.133831	3.44537	2.5619	4.36818	4.52841	5.93742	7.1817	13.0288	10.2619
ENST00000375618.8_1	C11orf88	C11orf88-202	chr11:111385510-111407754	+	protein_coding	0.882631	1.84374	0.0158088	0.102318	1.53124	0.64861	0.680884	0.506191	0.521722	1.46883	2.88471	1.51767
ENST00000611138.1_4	FAM228B	FAM228B-206	chr2:24387126-24392506	+	protein_coding	0.882617	1.84372	0.00142304	0.0273548	0.985994	0.103377	0	0	0.239819	0.890931	0.957888	1.09883
ENST00000372841.7_1	FUT11	FUT11-201	chr10:75532049-75535977	+	protein_coding	0.882452	1.84351	2.62331e-06	0.00163447	3.26676	2.38431	4.26289	4.18361	4.21658	8.4029	8.90133	8.5768
ENST00000423674.5_1	HPCAL1	HPCAL1-205	chr2:10443015-10559973	+	protein_coding	0.882276	1.84328	0.0175156	0.108271	1.82644	0.944162	0.572031	0.960364	1.31135	3.30422	1.94099	2.52411
ENST00000517451.5_1	ABLIM3	ABLIM3-211	chr5:148622911-148638020	+	protein_coding	0.882022	1.84296	0.0492697	0.194957	0.940463	0.0584409	0	0.129217	0	0.861123	1.82686	0.343519
ENST00000258214.2_1	CCDC102A	CCDC102A-201	chr16:57546090-57570511	-	protein_coding	0.882005	1.84293	0.01683	0.105813	2.88938	2.00737	2.56703	4.34269	2.41014	7.35085	5.93994	6.01911
ENST00000527786.6_1	FLI1	FLI1-205	chr11:128563665-128683162	+	protein_coding	0.881983	1.84291	0.0289634	0.143636	2.51776	1.63578	2.58121	1.62817	2.1884	5.14254	6.24093	3.22303
ENST00000306851.9_1	B4GALT6	B4GALT6-202	chr18:29203132-29264686	-	protein_coding	0.881735	1.84259	0.0280742	0.141167	1.0409	0.159169	0.024671	0.039464	0.307224	0.643304	1.82707	0.874889
ENST00000397887.7_1	PTTG1IP	PTTG1IP-203	chr21:46269500-46293624	-	protein_coding	0.881432	1.8422	0.0255232	0.133902	1.94735	1.06592	0.559063	1.37903	1.47375	3.65649	2.60281	2.41925
ENST00000539433.1_2	PLCD3	PLCD3-203	chr17:43189671-43190916	-	protein_coding	0.880573	1.84111	0.030887	0.148917	1.96459	1.08402	0.691397	1.42208	1.32559	3.43201	3.62044	1.90348
ENST00000397406.5_1	TSPAN4	TSPAN4-205	chr11:844081-867116	+	protein_coding	0.880492	1.841	0.000741914	0.0195223	2.68337	1.80288	2.4734	2.80171	2.21682	5.11598	6.01864	5.17453
ENST00000439918.6_1	P4HB	P4HB-203	chr17:79801870-79818436	-	protein_coding	0.880426	1.84092	0.0255208	0.133902	5.9813	5.10087	35.1106	31.6048	33.3266	87.8979	49.6419	55.0079
ENST00000366899.3_1	DUSP10	DUSP10-201	chr1:221874766-221915518	-	protein_coding	0.880307	1.84077	7.38754e-05	0.00645924	2.49236	1.61206	2.09414	2.10456	1.97368	4.28688	4.67984	4.93327
ENST00000444610.6_1	DHRS12	DHRS12-203	chr13:52342129-52378259	-	protein_coding	0.880251	1.8407	0.00473046	0.0516273	1.61071	0.730461	0.747527	0.668863	0.566129	1.4968	2.26722	2.49186
ENST00000375784.7_1	CLIC1	CLIC1-208	chr6:31698358-31704344	-	protein_coding	0.880019	1.8404	0.000465633	0.0156186	8.79915	7.91913	240.27	238.778	244.118	497.192	409.92	430.787
ENST00000438323.2_2	IFI35	IFI35-204	chr17:41158757-41166473	+	protein_coding	0.879343	1.83954	0.0242362	0.130341	3.5613	2.68196	4.78462	4.38406	7.48524	12.6901	8.77293	11.2955
ENST00000368865.8_1	BUB3	BUB3-203	chr10:124913793-124929983	+	protein_coding	0.87931	1.8395	0.0178113	0.10925	3.7799	2.90059	6.99291	4.99383	7.6913	10.0778	14.8496	13.7611
ENST00000263379.3_1	IL27RA	IL27RA-201	chr19:14142560-14164028	+	protein_coding	0.879127	1.83926	0.000536812	0.0165932	4.15336	3.27423	8.99275	8.94921	8.1086	18.5192	15.2983	16.7114
ENST00000585981.5_2	PRKAR1A	PRKAR1A-210	chr17:66509023-66525133	+	protein_coding	0.878393	1.83833	0.000453122	0.0153863	1.15464	0.276251	0.24433	0.143488	0.248281	1.06845	1.17843	1.44883
ENST00000394815.2_1	KRT80	KRT80-202	chr12:52562780-52585784	-	protein_coding	0.877551	1.83725	0.00577979	0.057873	5.4949	4.61735	19.692	24.7972	26.7018	51.0044	41.1386	40.8476
ENST00000352732.9_1	ABHD2	ABHD2-201	chr15:89631381-89745591	+	protein_coding	0.877358	1.83701	0.000551132	0.0167501	3.57808	2.70072	5.09275	5.33053	6.12428	10.2455	11.8133	10.822
ENST00000298564.14_1	TSPAN17	TSPAN17-201	chr5:176074468-176086055	+	protein_coding	0.877227	1.83684	0.019495	0.114878	2.88831	2.01108	2.67915	2.24089	4.49256	6.71956	6.43668	6.07017
ENST00000481450.2_1	PSORS1C1	PSORS1C1-204	chr6:31106134-31107815	+	protein_coding	0.876858	1.83637	0.0232636	0.127333	1.17464	0.297782	0.535203	0.148195	0.053761	0.87749	1.13159	1.87425
ENST00000592540.5_1	SPC24	SPC24-206	chr19:11256170-11266484	-	protein_coding	0.87537	1.83448	0.00257006	0.0372948	5.23748	4.36211	21.6552	17.5821	19.6595	42.383	33.8962	34.4668
ENST00000258201.8_1	FHOD1	FHOD1-201	chr16:67263292-67281561	-	protein_coding	0.875358	1.83446	0.0398903	0.172372	3.77755	2.90219	4.1735	8.49773	7.50233	14.9252	11.3002	12.1665
ENST00000368324.4_1	SYT11	SYT11-201	chr1:155829300-155854990	+	protein_coding	0.874885	1.83386	1.68465e-05	0.00345471	1.14183	0.26694	0.197027	0.173135	0.240564	1.28058	1.13698	1.20457
ENST00000223127.7_3	PLOD3	PLOD3-201	chr7:100849258-100860954	-	protein_coding	0.874741	1.83368	0.00128061	0.025922	5.54248	4.66774	24.7201	25.0678	23.4913	52.3551	40.5894	44.6246
ENST00000584464.1_2	ABHD3	ABHD3-210	chr18:19262861-19283649	-	protein_coding	0.874312	1.83313	0.0417086	0.176821	1.05151	0.177196	0.44552	0	0	0.554346	1.74417	1.0876
ENST00000369077.3_1	MCMBP	MCMBP-202	chr10:121590709-121632361	-	protein_coding	0.874075	1.83283	0.0329061	0.15443	3.25088	2.37681	5.18837	3.00648	4.6511	9.18474	10.5488	6.33421
ENST00000369085.7_1	BAG3	BAG3-201	chr10:121410882-121437331	+	protein_coding	0.874025	1.83277	0.00243629	0.036281	5.57521	4.70119	22.6142	25.2486	27.3998	52.8807	41.1063	46.7682
ENST00000394936.7_1	PSAP	PSAP-202	chr10:73576055-73611132	-	protein_coding	0.873762	1.83243	0.0118192	0.0871804	7.38266	6.5089	111.75	84.5902	77.2681	196.089	154.951	150.202
ENST00000270530.8_2	EVI5L	EVI5L-201	chr19:7895119-7929862	+	protein_coding	0.873755	1.83243	0.0300492	0.146575	3.16113	2.28737	5.24244	4.30907	2.51017	8.91892	6.9066	8.12696
ENST00000377403.6_1	H6PD	H6PD-201	chr1:9294834-9331396	+	protein_coding	0.873632	1.83227	0.00262283	0.0375645	2.34766	1.47403	2.01687	2.02271	1.35086	4.43348	3.80598	4.04996
ENST00000554924.1_1	ISCA2	ISCA2-202	chr14:74960468-74961833	+	protein_coding	0.873124	1.83162	0.0203561	0.117961	1.3049	0.43178	0.304601	0.307282	0.439094	2.07491	0.812862	1.70551
ENST00000225504.7_1	SUPT4H1	SUPT4H1-201	chr17:56422539-56429563	-	protein_coding	0.873064	1.83155	0.0014808	0.02792	4.59259	3.71952	10.9562	13.9511	11.7879	24.2162	21.2269	24.0588
ENST00000401592.5_4	SUN1	SUN1-203	chr7:872138-914539	+	protein_coding	0.872857	1.83129	0.0214234	0.121568	1.29413	0.421269	0	0.536756	0.562569	1.4916	1.77591	1.13221
ENST00000571572.2_1	PIMREG	PIMREG-204	chr17:6350815-6353915	+	protein_coding	0.871783	1.82992	0.000909506	0.021589	4.67042	3.79864	12.5263	12.7122	13.5287	27.661	21.9188	24.1378
ENST00000589786.5_1	KCTD15	KCTD15-207	chr19:34287767-34304377	+	protein_coding	0.871741	1.82987	0.0463931	0.188669	2.99441	2.12267	5.4616	2.99452	2.20002	7.19889	7.44331	6.31056
ENST00000373970.3_1	DKK1	DKK1-201	chr10:54074056-54077417	+	protein_coding	0.871522	1.82959	0.00308376	0.0409054	7.35557	6.48405	76.0164	91.5644	99.6134	147.101	175.293	167.249
ENST00000409746.5_1	PSTPIP2	PSTPIP2-201	chr18:43563502-43652226	-	protein_coding	0.871046	1.82899	0.00736781	0.0664509	1.60757	0.736528	0.569298	0.847603	0.59528	1.48431	2.5942	2.1694
ENST00000334205.8_2	RPS6KA4	RPS6KA4-201	chr11:64126643-64139687	+	protein_coding	0.870931	1.82884	0.00999114	0.0790446	2.23776	1.36683	1.05879	1.62608	2.17283	4.03663	3.73244	3.40222
ENST00000540112.1_4	TMEM132A	TMEM132A-210	chr11:60702115-60704614	+	protein_coding	0.870835	1.82872	0.00929092	0.0760466	2.8496	1.97876	2.73756	2.28199	3.99201	6.70173	6.0211	5.92548
ENST00000373883.3_1	TMEM198	TMEM198-202	chr2:220408745-220415317	+	protein_coding	0.870544	1.82835	0.0236812	0.12878	1.34088	0.470333	0.609102	0.652608	0	1.62256	1.30976	1.68312
ENST00000305366.7_1	TM4SF1	TM4SF1-201	chr3:149086809-149095652	-	protein_coding	0.869452	1.82697	0.000413555	0.0147033	5.75137	4.88192	28.5432	30.6912	26.3787	49.1726	54.1105	55.533
ENST00000075503.7_1	STYK1	STYK1-201	chr12:10771538-10826891	-	protein_coding	0.869192	1.82664	0.000180412	0.00964426	1.24426	0.375065	0.301498	0.272533	0.317057	1.17503	1.51595	1.42945
ENST00000575087.5_1	ACTG1	ACTG1-208	chr17:79477034-79479816	-	protein_coding	0.869058	1.82647	0.00356349	0.044289	2.18271	1.31365	1.40482	1.21812	1.87922	3.64687	3.97471	3.04811
ENST00000356341.7_2	PAK1	PAK1-202	chr11:77032752-77185107	-	protein_coding	0.868922	1.8263	0.00072076	0.0191493	2.79393	1.92501	2.63119	2.94742	2.82029	6.33143	6.38826	5.15805
ENST00000402338.5_1	CENPM	CENPM-203	chr22:42334741-42342697	-	protein_coding	0.868516	1.82578	0.0217421	0.122586	0.942714	0.074198	0.071923	0.054984	0.031806	1.0817	0.400954	1.43509
ENST00000393427.6_1	AAMDC	AAMDC-202	chr11:77532190-77583407	+	protein_coding	0.868091	1.82525	0.0350208	0.160293	3.20755	2.33946	4.51004	3.43884	4.30053	11.9157	7.75628	5.97062
ENST00000612892.4_1	GPR1	GPR1-209	chr2:207040044-207082771	-	protein_coding	0.867676	1.82472	0.0023139	0.0354388	0.914102	0.0464261	0	0	0.101354	0.610512	0.969273	1.10983
ENST00000468747.5_2	FAM107B	FAM107B-211	chr10:14561158-14646388	-	protein_coding	0.86766	1.8247	0.0119099	0.0876274	1.70792	0.840258	1.04906	0.490202	0.879442	1.67977	2.57112	2.64336
ENST00000563078.1_1	NETO2	NETO2-204	chr16:47117525-47156814	-	protein_coding	0.86745	1.82444	0.0316274	0.150953	1.65502	0.787572	0.887629	0.669076	0.63251	2.98572	1.21188	2.54296
ENST00000414115.5_3	SHC1	SHC1-207	chr1:154938468-154941369	-	protein_coding	0.867163	1.82407	0.0174807	0.108162	1.9049	1.03774	1.36855	0.99841	0.828115	2.45421	3.86421	2.12562
ENST00000638838.1_1	GOSR2	GOSR2-220	chr17:45000505-45018702	+	protein_coding	0.867061	1.82394	0.033524	0.15622	1.33496	0.467904	0.382695	0.753114	0.091497	0.973013	2.07625	1.6451
ENST00000567786.2_1	COTL1	COTL1-206	chr16:84649610-84651165	-	protein_coding	0.866933	1.82378	0.00116041	0.0245342	2.48396	1.61702	2.13684	1.96846	2.09951	4.72757	3.90084	5.23727
ENST00000300134.7_1	STAT6	STAT6-201	chr12:57489191-57505216	-	protein_coding	0.866836	1.82366	0.000123733	0.00808734	3.93281	3.06597	6.80882	7.79475	7.55145	14.8648	13.886	14.0823
ENST00000588354.1_1	ZNF585A	ZNF585A-205	chr19:37656287-37663596	-	protein_coding	0.866721	1.82351	0.0035307	0.0440274	3.06704	2.20032	3.13541	4.34818	3.38894	7.42554	8.25606	6.54724
ENST00000531421.5_1	RRAS2	RRAS2-206	chr11:14303236-14358712	-	protein_coding	0.866516	1.82325	0.0128852	0.0914672	1.02816	0.161646	0	0	0.399527	1.00099	0.779649	1.38202
ENST00000614409.4_1	AGAP1	AGAP1-212	chr2:236617821-237040444	+	protein_coding	0.865501	1.82197	0.00144501	0.0276074	1.33275	0.467252	0.437675	0.372819	0.338742	1.89486	1.45246	1.25095
ENST00000402802.7_1	PDGFA	PDGFA-203	chr7:536895-559046	-	protein_coding	0.86494	1.82126	0.00202236	0.0327997	3.32876	2.46382	5.45367	4.15116	4.05052	8.81699	9.64431	8.7067
ENST00000626827.2_1	WBP2	WBP2-219	chr17:73841780-73851501	-	protein_coding	0.864523	1.82074	0.0427931	0.1795	0.864523	0	0	0	0	1.237	1.2307	0.209581
ENST00000243644.8_1	ZNF350	ZNF350-201	chr19:52467596-52490079	-	protein_coding	0.86404	1.82013	0.0170269	0.106451	1.75189	0.887852	0.489512	1.08445	1.04068	1.73154	2.86959	2.61447
ENST00000374882.7_1	PSMB8	PSMB8-202	chr6:32808494-32811824	-	protein_coding	0.863996	1.82007	0.00627084	0.0607186	6.0419	5.1779	29.2844	40.5097	36.735	73.9525	59.6572	61.9088
ENST00000297109.10_1	SAP30L	SAP30L-201	chr5:153825517-153840614	+	protein_coding	0.863879	1.81992	1.04478e-05	0.00292985	3.17101	2.30713	4.12921	3.91181	3.81123	7.82383	8.15972	8.04001
ENST00000254323.6_1	ZSWIM4	ZSWIM4-201	chr19:13906274-13943044	+	protein_coding	0.863723	1.81973	0.00251681	0.0368189	2.84908	1.98536	2.91032	3.34331	2.65533	7.22555	5.38878	6.11862
ENST00000433809.1_1	GNL1	GNL1-202	chr6:30521137-30523865	-	protein_coding	0.862472	1.81815	0.00339053	0.0430872	1.56584	0.703363	0.371048	0.860255	0.692681	1.91783	1.82049	2.15287
ENST00000217131.5_1	CTSZ	CTSZ-201	chr20:57570240-57582302	-	protein_coding	0.862356	1.818	9.07109e-05	0.00713998	7.46632	6.60396	100.951	96.3968	91.6911	184.078	168.438	175.357
ENST00000409973.5_1	MCFD2	MCFD2-208	chr2:47132410-47142949	-	protein_coding	0.861774	1.81727	0.000858573	0.0210505	1.55229	0.690519	0.598554	0.525948	0.723191	2.27187	1.70969	1.84541
ENST00000455596.5_1	HMGB3	HMGB3-205	chrX:150151858-150156365	+	protein_coding	0.861726	1.81721	0.000691097	0.0187002	3.07044	2.20871	3.17464	4.1407	3.6028	7.72218	7.26164	7.22599
ENST00000394861.2_1	SOCS5	SOCS5-202	chr2:46926326-46989452	+	protein_coding	0.861463	1.81688	0.0145059	0.0977003	3.50034	2.63888	5.37027	4.72746	5.6225	7.71141	12.9147	10.9552
ENST00000546196.2_1	BCAR1	BCAR1-209	chr16:75297774-75299113	-	protein_coding	0.861452	1.81687	0.00345791	0.043565	1.29109	0.429643	0.192296	0.378392	0.486788	1.62837	1.12128	1.62839
ENST00000409600.5_1	BZW1	BZW1-203	chr2:201676269-201692061	+	protein_coding	0.86102	1.81632	0.0135373	0.0939585	4.46682	3.6058	12.3576	11.1471	10.1216	16.4216	26.4097	21.6439
ENST00000303904.7_1	COPS6	COPS6-201	chr7:99686577-99689823	+	protein_coding	0.860644	1.81585	0.00342114	0.0433086	5.90422	5.04357	36.4283	31.0898	28.87	56.7799	53.2991	67.4654
ENST00000378802.4_1	CYP4V2	CYP4V2-201	chr4:187112674-187131955	+	protein_coding	0.860463	1.81562	0.00940563	0.0765138	1.02277	0.162311	0.083056	0	0.293988	0.657065	1.24153	1.25825
ENST00000330315.3_1	FOXL2	FOXL2-201	chr3:138663066-138665982	-	protein_coding	0.860418	1.81556	0.00416297	0.0482372	2.6465	1.78608	2.13895	3.04661	2.22936	5.99261	4.64903	5.2146
ENST00000284818.6_1	LY96	LY96-201	chr8:74903587-74941322	+	protein_coding	0.860359	1.81549	0.0192685	0.114113	0.860359	0	0	0	0	1.485	0.522245	0.581874
ENST00000465160.2_1	EXD3	EXD3-203	chr9:140286254-140317614	-	protein_coding	0.860326	1.81545	0.000406869	0.0145582	2.64385	1.78353	2.17448	2.71975	2.45542	5.63038	5.13566	5.00121
ENST00000586538.1_2	ACTN4	ACTN4-209	chr19:39198782-39207956	+	protein_coding	0.859429	1.81432	0.000120757	0.00804324	2.56617	1.70674	2.37524	2.24587	2.17473	5.31653	4.57735	4.89626
ENST00000544210.6_1	STARD3	STARD3-209	chr17:37793394-37819347	+	protein_coding	0.859345	1.81422	0.0278868	0.140538	1.27278	0.413438	0.428141	0	0.654249	1.91483	1.19686	1.20304
ENST00000360632.7_1	WWTR1	WWTR1-201	chr3:149238032-149375888	-	protein_coding	0.85908	1.81388	0.00130085	0.0261369	2.97423	2.11516	2.79596	3.38658	3.88346	7.01486	6.67332	6.89082
ENST00000531089.5_1	CTSB	CTSB-220	chr8:11701603-11725621	-	protein_coding	0.859041	1.81383	0.0290813	0.143956	1.32028	0.461244	0.385173	0.070967	0.758995	2.01539	1.08249	1.47975
ENST00000395839.5_1	UBB	UBB-203	chr17:16284604-16286054	+	protein_coding	0.858777	1.8135	4.21787e-05	0.00502655	3.02367	2.16489	3.56998	3.23403	3.66042	7.14248	6.9943	7.26248
ENST00000372836.4_1	CNPY3	CNPY3-201	chr6:42896938-42907025	+	protein_coding	0.857762	1.81223	0.00844944	0.07214	5.75186	4.8941	30.4171	29.3704	26.5547	66.5068	44.7067	49.7133
ENST00000504895.5_1	WDR41	WDR41-204	chr5:76749691-76787110	-	protein_coding	0.857595	1.81202	0.0346418	0.159271	1.10681	0.24922	0.031241	0.360868	0.196442	0.551987	1.76363	1.32909
ENST00000329099.4_3	RFLNB	RFLNB-201	chr17:289769-295730	-	protein_coding	0.857555	1.81196	7.90019e-05	0.00661628	3.08519	2.22763	3.53402	3.93377	3.59295	7.79389	7.09432	7.58703
ENST00000356956.5_2	IGF2R	IGF2R-201	chr6:160390131-160532536	+	protein_coding	0.857278	1.81162	6.75397e-05	0.00614999	5.12426	4.26699	17.1911	18.6846	18.9291	35.1319	33.7667	32.7767
ENST00000395358.7_1	RAPGEF3	RAPGEF3-202	chr12:48138236-48152428	-	protein_coding	0.857269	1.81161	1.10506e-05	0.00292985	0.857269	0	0	0	0	0.805105	0.747415	0.884918
ENST00000622749.1_1	F8A3	F8A3-201	chrX:154686575-154688333	-	protein_coding	0.8572	1.81152	0.00111834	0.024111	2.65225	1.79505	2.30614	2.68271	2.43241	5.9721	4.59866	5.36457
ENST00000528398.5_1	PICALM	PICALM-209	chr11:85669882-85780924	-	protein_coding	0.85718	1.81149	0.0336842	0.156716	1.38989	0.532715	0.399871	0.306697	0.655109	0.868145	2.31522	1.90588
ENST00000438826.7_1	TVP23C	TVP23C-204	chr17:15440295-15466850	-	protein_coding	0.85715	1.81146	0.00871866	0.0734875	1.69062	0.833467	0.822951	0.699021	0.826932	1.56346	2.38405	2.87719
ENST00000257857.8_1	CD63	CD63-201	chr12:56119271-56123004	-	protein_coding	0.856693	1.81088	0.00228835	0.0352274	8.06817	7.21148	171.49	142.504	130.517	277.364	251.227	274.345
ENST00000449482.1_2	DCBLD2	DCBLD2-203	chr3:98568232-98620015	-	protein_coding	0.856668	1.81085	0.000989677	0.0226577	1.07855	0.221879	0.045353	0.22626	0.237461	1.29441	1.01421	1.03821
ENST00000330634.11_1	INF2	INF2-202	chr14:105155943-105188872	+	protein_coding	0.856475	1.81061	0.00887045	0.0741591	3.39489	2.53841	4.61918	5.69702	4.21026	11.8428	8.43155	8.60828
ENST00000456849.1_1	PAPSS2	PAPSS2-202	chr10:89419476-89507460	+	protein_coding	0.856442	1.81057	0.0037625	0.0456399	5.25174	4.3953	18.0684	21.1917	21.0214	31.6109	42.6609	37.8452
ENST00000599962.1_1	H2BFS	H2BFS-201	chr21:44985070-44985529	+	protein_coding	0.856089	1.81013	0.0491282	0.194707	1.48513	0.629045	0.635789	0.867417	0.21092	2.6904	1.88929	1.05752
ENST00000359247.8_1	FHOD3	FHOD3-202	chr18:33877799-34359742	+	protein_coding	0.855742	1.80969	0.0260044	0.135367	2.13464	1.2789	0.836597	1.50959	2.09986	2.74669	3.66942	3.84017
ENST00000456793.1_1	OST4	OST4-203	chr2:27293340-27294641	-	protein_coding	0.855488	1.80937	0.0180652	0.110087	7.42905	6.57356	96.7741	94.1178	91.904	232.848	145.723	148.166
ENST00000398977.2_1	MSANTD3	MSANTD3-204	chr9:103189489-103204623	+	protein_coding	0.85546	1.80934	0.000275586	0.0121083	0.963326	0.107866	0.14336	0.094535	0	0.840245	1.03061	0.98366
ENST00000258439.7_1	TMEM127	TMEM127-201	chr2:96914254-96931732	-	protein_coding	0.85513	1.80892	5.81077e-05	0.00582718	3.28665	2.43152	4.44929	4.32928	4.40597	9.19837	8.15689	8.95091
ENST00000278829.6_1	FADS3	FADS3-201	chr11:61640998-61659006	-	protein_coding	0.85495	1.8087	0.00147374	0.0278741	4.28586	3.43091	8.37539	11.1147	10.0438	18.7964	17.9768	18.7564
ENST00000552374.6_3	TMEM116	TMEM116-215	chr12:112369174-112450915	-	protein_coding	0.854819	1.80853	0.00441674	0.0498906	1.76819	0.913371	1.19911	0.595963	0.903648	2.42718	2.65946	2.15124
ENST00000561311.5_1	TLN2	TLN2-209	chr15:62853564-63136830	+	protein_coding	0.854458	1.80808	0.00103985	0.023187	1.73331	0.878849	0.687766	0.932598	0.906451	2.21378	2.09153	2.69949
ENST00000460845.5_1	ZC3HAV1	ZC3HAV1-202	chr7:138745084-138764013	-	protein_coding	0.854222	1.80778	0.00223109	0.0346432	2.22543	1.37121	1.40743	1.73528	1.62887	3.0334	4.19587	3.88017
ENST00000508767.5_3	TGFBI	TGFBI-208	chr5:135383013-135390507	+	protein_coding	0.853962	1.80746	0.0110745	0.0839726	1.01735	0.163385	0.356452	0	0.035492	1.41772	0.791952	0.914363
ENST00000319006.7_1	TALDO1	TALDO1-201	chr11:747329-765024	+	protein_coding	0.853775	1.80722	0.00128525	0.0259559	7.66172	6.80794	120.974	108.568	104.251	221.225	180.639	204.691
ENST00000345136.7_2	PLEC	PLEC-202	chr8:144989315-145013758	-	protein_coding	0.853691	1.80712	0.00322496	0.0419988	1.30202	0.448334	0.147406	0.569644	0.410481	1.51659	1.50595	1.37717
ENST00000374492.7_1	EDEM2	EDEM2-202	chr20:33703160-33735167	-	protein_coding	0.853604	1.80701	0.0190804	0.1136	4.77736	3.92375	16.4753	16.9675	10.1324	26.0809	26.0883	27.1151
ENST00000441560.6_1	ATL1	ATL1-202	chr14:50999744-51099767	+	protein_coding	0.853517	1.8069	0.00139722	0.0271729	0.908476	0.0549597	0.05047	0.06721	0	0.902674	1.11233	0.645546
ENST00000272298.11_1	CALM2	CALM2-201	chr2:47387221-47403740	-	protein_coding	0.853348	1.80669	0.000133806	0.00834521	6.92737	6.07403	62.2372	69.9413	67.1587	118.6	126.469	117.279
ENST00000313485.10_1	MPRIP	MPRIP-201	chr17:17061811-17088874	+	protein_coding	0.85325	1.80657	0.00621937	0.0604878	2.3677	1.51445	1.3624	2.0042	2.28552	4.54441	3.64411	4.33937
ENST00000407997.3_1	APOBEC3G	APOBEC3G-201	chr22:39473010-39483748	+	protein_coding	0.852818	1.80603	0.0150903	0.0997268	1.73005	0.877232	1.27893	0.724087	0.577355	2.21896	2.94979	1.87145
ENST00000360864.8_1	DNAJC5	DNAJC5-201	chr20:62526535-62567384	+	protein_coding	0.852539	1.80568	0.00207254	0.0332939	4.28582	3.43328	8.67042	10.3494	10.4854	20.9334	16.7673	18.0439
ENST00000323492.11_1	CASP8	CASP8-203	chr2:202125223-202152432	+	protein_coding	0.851829	1.80479	0.0184682	0.111471	3.01997	2.16814	2.48162	3.83821	4.38967	6.67627	6.32315	8.49418
ENST00000494192.6_1	EPN2	EPN2-208	chr17:19140729-19235381	+	protein_coding	0.851713	1.80464	0.00459835	0.0509159	1.43919	0.587481	0.510783	0.397115	0.607363	1.26012	1.83897	2.10764
ENST00000264866.8_1	TBC1D19	TBC1D19-201	chr4:26585538-26756973	+	protein_coding	0.851222	1.80403	0.0350629	0.160411	1.56808	0.716861	0.793135	0.457792	0.698563	1.09852	2.27916	2.7883
ENST00000442181.5_1	METTL5	METTL5-208	chr2:170668267-170677739	-	protein_coding	0.850855	1.80357	0.0153628	0.100621	1.53591	0.685051	0.630541	0.556048	0.637979	2.57806	2.09857	1.19914
ENST00000463764.2_2	TRANK1	TRANK1-202	chr3:36940598-36950009	-	protein_coding	0.850708	1.80339	0.0216767	0.122387	1.30651	0.455807	0	0.666852	0.547881	1.36599	1.4807	1.57818
ENST00000452977.5_3	CTDSP1	CTDSP1-205	chr2:219264857-219269202	+	protein_coding	0.850535	1.80317	0.000504985	0.0161799	0.943956	0.0934204	0.024039	0.006895	0.177786	0.967948	0.990765	0.81737
ENST00000557275.5_1	SYNE3	SYNE3-205	chr14:95873603-95942173	-	protein_coding	0.850413	1.80302	4.83359e-05	0.00531371	1.4046	0.554185	0.543285	0.4799	0.386119	1.65539	1.62485	1.66223
ENST00000511844.1_1	RPS23	RPS23-207	chr5:81573178-81574174	-	protein_coding	0.850248	1.80281	0.0364452	0.164008	1.50803	0.657779	0.83259	0.145404	0.870724	1.47608	2.47909	1.67088
ENST00000520006.1_1	G3BP1	G3BP1-207	chr5:151151840-151170587	+	protein_coding	0.850189	1.80274	0.0220397	0.123527	1.84343	0.993239	0.630259	1.30367	1.10043	1.80802	3.22376	2.89657
ENST00000430954.5_1	TRIP12	TRIP12-208	chr2:230723944-230786378	-	protein_coding	0.850071	1.80259	0.0166761	0.105348	1.48891	0.63884	0.384982	0.852066	0.471735	1.72625	2.49809	1.3186
ENST00000567059.5_3	KIFC3	KIFC3-229	chr16:57822510-57836936	-	protein_coding	0.849203	1.80151	0.0159349	0.102704	1.48143	0.632229	0.661462	0.299936	0.724041	2.05391	2.21858	1.21486
ENST00000377350.7_2	MAP4K2	MAP4K2-202	chr11:64556609-64570713	-	protein_coding	0.848877	1.8011	0.0265453	0.136905	2.00011	1.15123	0.967266	1.11684	1.63095	2.04133	4.04721	3.17025
ENST00000333751.4_1	KCTD11	KCTD11-201	chr17:7255481-7258263	+	protein_coding	0.848426	1.80054	0.000319977	0.0128731	2.91097	2.06254	3.03134	3.1898	3.31535	7.25702	6.2369	6.12012
ENST00000578558.5_1	FLII	FLII-221	chr17:18148150-18162040	-	protein_coding	0.848096	1.80012	0.0146449	0.0982095	2.89423	2.04613	2.89499	2.488	4.18514	7.37628	5.38321	6.68527
ENST00000291775.3_1	GPSM1	GPSM1-201	chr9:139249982-139254053	+	protein_coding	0.847702	1.79963	0.00257862	0.0372948	2.94014	2.09244	3.81434	2.59862	3.47702	6.73777	6.58523	6.70243
ENST00000593625.1_3	FOXL1	FOXL1-202	chr16:86609974-86612672	+	protein_coding	0.847557	1.79945	0.00109614	0.0238618	0.847557	0	0	0	0	1.01922	0.586217	0.819174
ENST00000263955.8_1	STK17B	STK17B-201	chr2:196998290-197036299	-	protein_coding	0.847515	1.7994	0.0153796	0.100706	2.61478	1.76726	2.3121	2.24676	2.66812	3.69449	6.5362	5.49591
ENST00000279247.10_1	CAPN1	CAPN1-201	chr11:64949343-64979476	+	protein_coding	0.847241	1.79906	0.0329461	0.154562	4.97504	4.1278	17.0634	17.4205	15.0572	43.9269	25.7255	24.9105
ENST00000412331.6_1	EIF3L	EIF3L-203	chr22:38244875-38285414	+	protein_coding	0.847154	1.79895	4.09996e-05	0.00494139	4.96277	4.11561	16.8305	15.7196	16.4735	29.3363	29.598	31.6716
ENST00000215909.9_1	LGALS1	LGALS1-201	chr22:38071615-38075813	+	protein_coding	0.846818	1.79853	0.00189696	0.0318249	9.12514	8.27832	342.993	304.012	284.233	627.531	527.838	522.807
ENST00000530188.1_1	C11orf68	C11orf68-203	chr11:65684304-65685831	-	protein_coding	0.846436	1.79805	0.0492793	0.19498	1.78675	0.940311	0.566448	1.47647	0.821532	1.60713	3.55965	2.45541
ENST00000537947.5_1	STARD10	STARD10-210	chr11:72466061-72492938	-	protein_coding	0.846363	1.79796	0.0351775	0.16074	2.21496	1.36859	1.42895	0.946408	2.64174	3.90509	3.31064	3.73277
ENST00000277458.4_1	ASB6	ASB6-201	chr9:132399171-132404444	-	protein_coding	0.846273	1.79785	0.000956065	0.0222783	4.56543	3.71915	11.6173	11.8593	13.0781	23.2689	20.1914	24.8095
ENST00000392811.6_1	SMARCD3	SMARCD3-203	chr7:150936059-150974538	-	protein_coding	0.846227	1.79779	0.00940624	0.0765138	1.92206	1.07584	1.37809	1.10704	0.869282	3.6664	2.4347	2.39566
ENST00000409477.1_1	ELOB	ELOB-202	chr16:2821416-2827196	-	protein_coding	0.845704	1.79714	0.0112482	0.0846766	5.67027	4.82457	33.1785	23.88	25.7556	48.6118	59.2135	43.2065
ENST00000540683.1_1	CDCA3	CDCA3-208	chr12:6958007-6960413	-	protein_coding	0.845655	1.79708	0.0380335	0.168075	3.74721	2.90156	4.73504	7.56265	7.49621	15.2721	9.24063	13.5312
ENST00000367467.7_1	SASH1	SASH1-201	chr6:148663729-148873186	+	protein_coding	0.844826	1.79605	0.000658047	0.0183031	2.04618	1.20135	1.19318	1.44705	1.26573	2.75908	3.49136	3.17273
ENST00000585418.1_3	BRSK1	BRSK1-203	chr19:55795789-55814289	+	protein_coding	0.844185	1.79525	0.0370169	0.165447	0.844185	0	0	0	0	1.03227	1.30354	0.23594
ENST00000471589.5_1	ARHGEF2	ARHGEF2-211	chr1:155932931-155948890	-	protein_coding	0.843803	1.79478	0.0108679	0.0829984	1.87741	1.0336	1.25542	0.852451	1.05335	2.23048	3.64153	2.30779
ENST00000338641.8_2	NF2	NF2-202	chr22:29999547-30094587	+	protein_coding	0.84362	1.79455	0.00902214	0.074873	3.19266	2.34905	4.13204	3.53078	4.68769	6.43135	9.35181	8.93526
ENST00000530374.5_3	CYHR1	CYHR1-209	chr8:145675314-145688244	-	protein_coding	0.843217	1.79405	0.00317947	0.0417202	4.18287	3.33965	10.6191	8.99064	7.93802	18.4329	15.3862	17.8145
ENST00000321582.9_1	TTLL11	TTLL11-201	chr9:124584207-124855885	-	protein_coding	0.842582	1.79326	0.00732562	0.0662217	1.20307	0.360488	0.086814	0.282167	0.518634	1.59481	1.26011	1.08088
ENST00000359246.8_1	PHF2	PHF2-201	chr9:96338689-96441869	+	protein_coding	0.84247	1.79312	0.000169379	0.00931991	3.62126	2.77879	5.57833	5.93787	6.08206	11.8464	10.4345	11.6861
ENST00000409643.5_1	PSMD1	PSMD1-203	chr2:231921608-232035426	+	protein_coding	0.842219	1.79281	0.0249736	0.132485	5.75085	4.90863	22.7605	30.2812	35.4584	42.32	61.0216	57.1172
ENST00000508468.2_1	UBE2Z	UBE2Z-205	chr17:46985835-46998634	+	protein_coding	0.841952	1.79247	0.0378325	0.16761	1.19626	0.354307	0	0.576821	0.324916	1.34158	1.87379	0.787991
ENST00000360817.9_1	C1S	C1S-202	chr12:7167980-7178247	+	protein_coding	0.841865	1.79237	0.0071936	0.0655243	2.31103	1.46916	1.45247	1.57395	2.36187	3.83363	4.57232	3.53686
ENST00000334421.5_1	TRIM7	TRIM7-202	chr5:180630118-180632293	-	protein_coding	0.841798	1.79228	0.00240683	0.0360467	3.35756	2.51576	4.28569	4.57435	5.3484	10.3304	8.0524	9.49958
ENST00000344423.9_1	ZNF395	ZNF395-201	chr8:28203102-28243983	-	protein_coding	0.840619	1.79082	6.6347e-06	0.0023717	3.60233	2.76172	5.76063	5.88301	5.70366	11.4515	10.7495	11.2459
ENST00000434137.2_1	UBE2F	UBE2F-210	chr2:238881737-238944563	+	protein_coding	0.84033	1.79046	0.00426851	0.0488462	0.964925	0.124595	0	0.295747	0	0.883391	1.15325	0.833912
ENST00000342922.8_1	MADD	MADD-202	chr11:47290927-47351582	+	protein_coding	0.840107	1.79018	0.021365	0.121411	0.854575	0.0144687	0	0	0.030544	0.52428	0.563499	1.48082
ENST00000586237.1_1	PKN1	PKN1-206	chr19:14574687-14582671	+	protein_coding	0.839904	1.78993	0.00587281	0.0583814	1.56744	0.727534	0.552504	0.892885	0.544797	2.32378	2.12536	1.50614
ENST00000568666.5_2	ZNF821	ZNF821-218	chr16:71893950-71918061	-	protein_coding	0.839768	1.78976	0.0326184	0.153694	0.839768	0	0	0	0	1.34138	0.266976	0.932618
ENST00000221486.4_1	RNASEH2A	RNASEH2A-201	chr19:12917394-12924451	+	protein_coding	0.83938	1.78928	0.00705878	0.0647521	5.12342	4.28404	15.4382	20.9922	19.4526	29.35	38.0404	34.7466
ENST00000332029.2_1	SOCS1	SOCS1-201	chr16:11348262-11350036	-	protein_coding	0.83925	1.78912	0.0023381	0.0356464	1.23674	0.397488	0.275616	0.375215	0.302798	1.77235	1.1466	1.19931
ENST00000234454.5_1	SPR	SPR-201	chr2:73114489-73119287	+	protein_coding	0.838471	1.78815	0.00543783	0.0556922	5.48917	4.6507	26.3674	23.6389	22.5041	52.767	37.6792	42.5732
ENST00000474770.1_3	SRPK2	SRPK2-208	chr7:104758027-104773515	-	protein_coding	0.837992	1.78756	0.0226815	0.125539	1.78825	0.95026	1.04133	0.712079	1.06411	2.79856	1.57725	3.20898
ENST00000331817.5_1	KRT7	KRT7-201	chr12:52626898-52642705	+	protein_coding	0.837646	1.78713	0.00051873	0.0163809	7.9859	7.14825	138.998	149.67	134.321	268.544	230.031	260.627
ENST00000300181.6_2	TSC22D4	TSC22D4-201	chr7:100064142-100076902	-	protein_coding	0.837619	1.7871	0.0330465	0.154798	4.00211	3.16449	6.14684	9.48575	8.61851	11.1648	16.6517	18.1591
ENST00000540504.2_1	PSMD3	PSMD3-204	chr17:38142862-38154208	+	protein_coding	0.836638	1.78588	0.0294644	0.144978	1.13873	0.30209	0	0.470117	0.274859	0.807351	1.84217	1.07817
ENST00000272519.9_1	RALB	RALB-201	chr2:121010334-121052289	+	protein_coding	0.836619	1.78586	0.00279309	0.0388181	2.49902	1.6624	1.8988	2.27194	2.34405	4.07709	4.4292	5.55373
ENST00000242786.5_1	ADGRE5	ADGRE5-201	chr19:14492256-14519533	+	protein_coding	0.836492	1.7857	0.0012101	0.0251765	5.46269	4.6262	23.2327	23.8933	23.9685	49.6891	39.5337	40.742
ENST00000380283.4_1	PXDC1	PXDC1-202	chr6:3722854-3752260	-	protein_coding	0.836469	1.78567	0.000320083	0.0128731	5.05207	4.2156	17.5919	18.4175	16.7643	35.1275	30.443	31.1449
ENST00000366592.7_3	GPR137B	GPR137B-202	chr1:236305832-236372209	+	protein_coding	0.83603	1.78513	0.00220237	0.034464	2.92744	2.09141	3.11305	3.98186	2.77726	6.41171	6.71323	6.70174
ENST00000450504.1_1	KIFC1	KIFC1-212	chr6:33359638-33371636	+	protein_coding	0.835847	1.78491	0.00192221	0.0320071	0.835847	0	0	0	0	0.612901	0.687038	1.08984
ENST00000420702.5_3	MTFR2	MTFR2-203	chr6:136552168-136571449	-	protein_coding	0.835141	1.78403	0.0234778	0.128098	3.67632	2.84118	6.19419	5.76288	6.56354	13.6173	14.3516	8.31161
ENST00000377990.6_2	CEP68	CEP68-202	chr2:65283506-65314138	+	protein_coding	0.835083	1.78396	0.00321987	0.0419741	2.28859	1.45351	1.46289	2.01136	1.76977	3.24924	4.34552	4.13458
ENST00000579070.5_1	SNRPN	SNRPN-209	chr15:25200150-25223012	+	protein_coding	0.834908	1.78374	0.0175838	0.10844	2.4032	1.56829	1.38711	2.12335	2.49796	3.37175	4.93467	4.70499
ENST00000378953.8_3	C5orf56	C5orf56-203	chr5:131746328-131811736	+	protein_coding	0.834849	1.78367	0.0129512	0.0916969	2.10612	1.27127	1.86472	1.49979	0.963751	3.81932	3.47401	2.70111
ENST00000491306.5_1	RPL37A	RPL37A-210	chr2:217362912-217368809	+	protein_coding	0.834309	1.783	0.00159373	0.0289884	7.69126	6.85695	123.767	113.868	107.679	231.871	202.114	185.658
ENST00000357765.6_1	UNC50	UNC50-201	chr2:99225042-99234978	+	protein_coding	0.834292	1.78298	0.00431607	0.0490911	5.27898	4.44469	22.6774	20.0735	19.6958	31.5297	42.5627	40.3047
ENST00000280758.9_3	BTBD11	BTBD11-201	chr12:107712190-108053419	+	protein_coding	0.833874	1.78246	4.52498e-05	0.00522309	0.833874	0	0	0	0	0.857474	0.679696	0.815137
ENST00000306085.10_4	TRIM56	TRIM56-201	chr7:100728720-100741248	+	protein_coding	0.833578	1.7821	0.00518716	0.0541575	3.3103	2.47672	5.60679	3.73901	4.50842	8.92541	8.244	9.63879
ENST00000589034.5_1	PLIN3	PLIN3-204	chr19:4852051-4867649	-	protein_coding	0.833561	1.78208	0.0136925	0.0946107	1.01222	0.178657	0	0	0.449919	0.789432	1.14837	1.13452
ENST00000396445.5_2	KIAA1217	KIAA1217-207	chr10:24755460-24836772	+	protein_coding	0.833516	1.78202	0.0133419	0.0932299	1.20385	0.370338	0.469751	0	0.469618	1.52477	1.17195	1.22903
ENST00000508509.5_3	MCTP1	MCTP1-209	chr5:94044254-94417349	-	protein_coding	0.833481	1.78198	0.00292104	0.039819	0.833481	0	0	0	0	0.622797	0.637384	1.12958
ENST00000416274.6_1	E2F5	E2F5-202	chr8:86089622-86126750	+	protein_coding	0.83292	1.78129	0.015718	0.101931	2.73411	1.90119	2.81918	1.96067	3.60875	5.21127	6.55764	5.27451
ENST00000422704.6_3	SEMA4D	SEMA4D-208	chr9:91992306-92113004	-	protein_coding	0.832855	1.78121	3.69528e-05	0.00470181	3.06861	2.23575	3.80163	3.78445	3.54848	7.70133	7.04091	7.43994
ENST00000313599.7_1	CD163L1	CD163L1-201	chr12:7507556-7596781	-	protein_coding	0.832662	1.78097	0.000142612	0.0084922	0.876563	0.0439019	0.015017	0.047938	0.030003	0.741585	0.983854	0.791271
ENST00000243077.7_1	LRP1	LRP1-201	chr12:57522282-57607134	+	protein_coding	0.832527	1.7808	0.00035308	0.0134773	3.05546	2.22293	3.9769	3.76338	3.29175	7.64458	7.40553	6.90763
ENST00000367889.7_1	MGST3	MGST3-205	chr1:165600098-165624857	+	protein_coding	0.832306	1.78053	0.00101063	0.0228071	6.03172	5.19941	39.5448	34.8253	33.1517	63.9174	69.8066	59.9186
ENST00000440422.5_1	TMBIM1	TMBIM1-211	chr2:219144058-219157309	-	protein_coding	0.831813	1.77992	0.0494233	0.195314	1.29368	0.461863	0.073302	0.321391	0.842258	2.15329	0.993701	1.34359
ENST00000422322.5_1	AURKA	AURKA-210	chr20:54958167-54967187	-	protein_coding	0.830641	1.77848	0.0370836	0.165675	1.98296	1.15232	0.838703	0.941925	2.07541	2.78645	2.46042	3.71442
ENST00000339834.9_1	BORCS7	BORCS7-201	chr10:104613980-104624718	+	protein_coding	0.830502	1.7783	0.0050807	0.0536321	3.18633	2.35582	4.63581	3.68152	4.08366	6.63665	8.787	9.0922
ENST00000403076.5_1	SDC1	SDC1-203	chr2:20401247-20424857	-	protein_coding	0.829832	1.77748	0.0324305	0.153118	1.00667	0.17684	0	0.444449	0	0.880911	0.669345	1.58346
ENST00000258411.7_1	WNT10A	WNT10A-201	chr2:219745085-219758653	+	protein_coding	0.829343	1.77688	0.00033434	0.0131405	1.76477	0.935429	1.10005	0.866584	0.784427	2.48201	2.38535	2.32901
ENST00000517600.5_1	DMTN	DMTN-209	chr8:21912442-21939197	+	protein_coding	0.829266	1.77678	0.00161176	0.0291395	1.62826	0.798995	0.960678	0.659439	0.618813	2.38848	1.96078	1.9448
ENST00000313367.6_1	OSBPL3	OSBPL3-201	chr7:24836158-25019807	-	protein_coding	0.829197	1.7767	0.00779035	0.0686282	2.39804	1.56884	1.8782	1.82853	2.2072	3.25136	4.66554	5.07963
ENST00000276416.10_1	BIN3	BIN3-201	chr8:22477931-22526633	-	protein_coding	0.829032	1.77649	0.0135245	0.093907	2.12095	1.29191	1.02308	1.3306	2.1134	2.97252	3.71749	3.39167
ENST00000395145.3_1	CLDN3	CLDN3-201	chr7:73183327-73184600	-	protein_coding	0.829023	1.77648	0.0172491	0.107099	1.41597	0.586946	0.75173	0.568844	0.233156	2.15565	1.20788	1.72699
ENST00000520133.5_1	COL13A1	COL13A1-212	chr10:71562180-71718457	+	protein_coding	0.829001	1.77646	0.0302043	0.146974	1.29454	0.465534	0.708377	0.395118	0.104649	2.11086	1.09421	1.26559
ENST00000619730.4_1	ZNHIT3	ZNHIT3-208	chr17:34842473-34851667	+	protein_coding	0.828398	1.77571	0.0248626	0.132141	2.56671	1.73831	2.02288	2.86092	2.18228	4.14723	6.93452	4.09183
ENST00000367145.3_1	SLC45A3	SLC45A3-201	chr1:205626979-205649587	-	protein_coding	0.827968	1.77518	0.0127865	0.0910068	2.49912	1.67115	1.53675	2.31373	2.84239	5.28251	4.18366	4.54825
ENST00000293695.7_3	SYCE2	SYCE2-201	chr19:13009600-13030090	-	protein_coding	0.827851	1.77504	0.00998774	0.0790446	1.10864	0.28079	0.228744	0.20754	0.208415	1.36812	0.68522	1.51271
ENST00000393611.6_1	RAB24	RAB24-204	chr5:176728452-176730707	-	protein_coding	0.827617	1.77475	0.0260648	0.135487	1.67904	0.851423	1.28362	0.458017	0.764106	1.73776	2.07868	2.89552
ENST00000285667.3_1	HSPA13	HSPA13-201	chr21:15743436-15755508	-	protein_coding	0.827381	1.77446	0.00233742	0.0356464	4.90988	4.0825	15.586	15.5279	16.7378	24.9335	33.153	29.6741
ENST00000297518.4_1	CDK5	CDK5-201	chr7:150751096-150754935	-	protein_coding	0.826966	1.77395	0.00627824	0.0607479	1.46333	0.63636	0.65118	0.574874	0.444277	1.46895	2.37926	1.51294
ENST00000508240.1_1	MYLK	MYLK-212	chr3:123375973-123411226	-	protein_coding	0.826856	1.77382	0.00681415	0.0634876	0.826856	0	0	0	0	0.60618	0.567726	1.21646
[truncated: 994 more rows]

## Sheet: down_5-8F-DDP_vs_5-8F
#log2FC <= -0.585 #p-value cut-off <= 0.05 #q-value cut-off <= 1.00 #Transcript biotype: protein_coding #Condition pair: down_5-8F-DDP_vs_5-8F Column A: Track_id, The database name in transcript level. Column B: Gene_Name, The name of gene. Column C: Trans_Name, The name of transcript. Column D: Locus, The genomic coordinates of transcript. Column E: Strand, The strand of transcript. Column F: Tr…
Annotation						DE Statistic				FPKM
Track_id	Gene_Name	Trans_Name	Locus	Strand	Trans_Type	log2FC	Fold_Change	p_value	q_value	5-8F-DDP_FPKM	5-8F_FPKM	5-8F-1	5-8F-2	5-8F-3	5-8F-DDP-1	5-8F-DDP-2	5-8F-DDP-3
ENST00000563236.5_1	SLC12A3	SLC12A3-203	chr16:56899123-56948434	+	protein_coding	-5.34496	0.0246041	5.59153e-09	4.89706e-05	0	5.34496	40.0809	40.8344	38.0667	0	0	0
ENST00000340368.8_1	INSIG1	INSIG1-201	chr7:155089486-155101945	+	protein_coding	-4.52996	0.0432858	0.0006884	0.0187002	1.86256	6.39252	46.4771	117.142	104.715	1.63846	3.54584	3.00956
ENST00000308963.4_1	C11orf86	C11orf86-201	chr11:66742748-66744475	+	protein_coding	-4.43572	0.0462077	7.54904e-06	0.00252571	1.11047	5.54619	52.8473	47.5808	38.0016	1.12299	1.32979	1.03512
ENST00000295463.3_1	ALPI	ALPI-201	chr2:233320833-233324742	+	protein_coding	-4.31104	0.0503788	0.000264541	0.011907	0.0167851	4.32782	29.971	18.7863	12.2159	0.03552	0	0
ENST00000372187.9_1	FAM213A	FAM213A-203	chr10:82173575-82192752	+	protein_coding	-4.21906	0.0536954	4.59363e-05	0.00524753	0.115788	4.33484	24.9822	18.5419	15.185	0.020405	0	0.246793
ENST00000392027.2_1	ALPP	ALPP-201	chr2:233243244-233247599	+	protein_coding	-4.13199	0.0570356	5.63017e-05	0.00573885	2.3987	6.5307	90.7042	94.3316	89.4027	3.62975	3.38122	6.22923
ENST00000302118.5_1	PCSK9	PCSK9-201	chr1:55505221-55530525	+	protein_coding	-4.08938	0.0587454	1.10954e-05	0.00292985	2.64894	6.73832	109.702	109.939	98.0999	6.58312	4.47127	4.94698
ENST00000325110.10_1	HMGCS1	HMGCS1-201	chr5:43289497-43313595	-	protein_coding	-4.00141	0.062439	0.00010556	0.00763592	3.05952	7.06093	149.754	114.687	135.491	5.09587	9.58559	7.97997
ENST00000382333.1_1	FGFBP1	FGFBP1-201	chr4:15937192-15940363	-	protein_coding	-3.9488	0.064758	7.7852e-05	0.00659134	1.30774	5.25654	45.0723	36.6219	31.2288	1.22147	1.13408	2.20002
ENST00000379721.3_1	SPINK4	SPINK4-201	chr9:33240162-33248565	+	protein_coding	-3.92533	0.0658202	0.000269537	0.0119726	1.63247	5.5578	63.7879	43.8425	34.9756	1.34889	2.85187	2.29408
ENST00000296370.3_1	S100P	S100P-201	chr4:6694796-6698896	+	protein_coding	-3.90407	0.0667971	5.78103e-05	0.00581942	2.18406	6.08813	84.7244	69.3918	51.1797	3.96017	3.4634	3.23874
ENST00000370355.2_1	SCD	SCD-201	chr10:102106881-102124591	+	protein_coding	-3.84197	0.0697351	5.67421e-07	0.000777343	5.27184	9.11381	587.013	555.579	518.614	35.3849	38.9358	38.6887
ENST00000415432.6_1	VAV3	VAV3-203	chr1:108115597-108231126	-	protein_coding	-3.82211	0.0707018	0.000174342	0.0094936	0.282886	4.105	16.5061	16.0046	16.1169	0	0.800824	0
ENST00000372969.7_1	NDUFS5	NDUFS5-202	chr1:39491990-39500308	+	protein_coding	-3.8105	0.0712729	3.49167e-06	0.00187056	2.25312	6.06362	71.0626	66.1729	60.8151	4.31215	3.68315	3.35476
ENST00000576229.5_2	RNF167	RNF167-214	chr17:4843782-4848467	+	protein_coding	-3.80368	0.0716108	5.17388e-06	0.00234377	1.53887	5.34254	38.6145	36.833	43.5732	2.25008	1.89839	1.60426
ENST00000439351.5_2	DNAJB11	DNAJB11-202	chr3:186285192-186303589	+	protein_coding	-3.79023	0.0722815	0.016659	0.105306	1.18256	4.97279	33.0774	31.1617	27.2535	0.346827	7.43447	0.029412
ENST00000433297.2_1	HMGCS1	HMGCS1-202	chr5:43289497-43313614	-	protein_coding	-3.77836	0.0728786	8.70055e-06	0.00272172	2.93646	6.71482	95.6442	116.102	101.411	5.76184	7.65103	6.66929
ENST00000307377.12_1	GLB1	GLB1-202	chr3:33038221-33138638	-	protein_coding	-3.71628	0.0760832	0.0139972	0.0958967	0.950894	4.66717	28.2932	24.2736	21.1535	0.018627	5.57077	0.079222
ENST00000393766.6_1	MSMO1	MSMO1-202	chr4:166248838-166264181	+	protein_coding	-3.70211	0.0768339	0.00943579	0.0766017	1.13234	4.83445	28.3851	32.303	22.732	5.15682	0.710986	0
ENST00000381751.1	GAGE13	GAGE13-001	chrX:49188094-49195366	+	protein_coding	-3.69497	0.0772151	3.23667e-09	3.40161e-05	0	3.69497	12.2741	11.7782	11.8062	0	0	0
ENST00000406134.5_1	MSH2	MSH2-202	chr2:47630269-47740373	+	protein_coding	-3.69461	0.0772345	1.45044e-05	0.00328897	0.776696	4.47131	19.2678	21.6914	22.7315	0.77288	0.961595	0.445897
ENST00000545125.1_1	ZNF580	ZNF580-203	chr19:56153463-56154835	+	protein_coding	-3.59949	0.0824982	0.00230177	0.0353211	0	3.59949	17.0733	4.89548	15.7152	0	0	0
ENST00000220507.4_1	RHOV	RHOV-201	chr15:41164412-41166487	-	protein_coding	-3.58238	0.0834825	0.000138489	0.00840339	1.58862	5.171	45.2089	34.1854	27.7601	2.71749	1.71142	1.69909
ENST00000370830.3_1	BMP5	BMP5-201	chr6:55618443-55740362	-	protein_coding	-3.57924	0.0836645	6.07242e-06	0.00236497	0.370742	3.94998	12.5914	14.8326	16.1543	0.210781	0.286928	0.387373
ENST00000395321.6_1	ALDOC	ALDOC-203	chr17:26900133-26903966	-	protein_coding	-3.54351	0.0857626	0.00141937	0.0273434	0	3.54351	17.9449	5.50086	11.8719	0	0	0
ENST00000338110.9_1	ALDOA	ALDOA-201	chr16:30064411-30081735	+	protein_coding	-3.50793	0.0879038	0.0288264	0.143198	0.83881	4.34674	31.7568	7.48348	29.3124	4.72163	3e-06	0
ENST00000232975.7_1	TNNC1	TNNC1-201	chr3:52485118-52488086	-	protein_coding	-3.49524	0.0886807	9.74027e-07	0.000984292	1.0154	4.51063	20.5556	22.0688	22.819	0.897641	1.00689	1.16899
ENST00000576955.5_1	PHF23	PHF23-212	chr17:7138357-7142774	-	protein_coding	-3.43873	0.0922227	0.0110209	0.0836886	0.0615981	3.50033	2.9188	17.4537	19.0391	0	0.136655	0
ENST00000552673.5_1	ZCRB1	ZCRB1-205	chr12:42706733-42719889	-	protein_coding	-3.34443	0.0984525	0.0409924	0.175156	1.12003	4.46446	18.3588	23.6622	21.537	9.268	0	0
ENST00000476756.1_1	INSIG1	INSIG1-206	chr7:155090271-155100670	+	protein_coding	-3.27859	0.103049	1.09315e-05	0.00292985	0.725585	4.00418	15.087	15.4554	14.608	0.479346	0.574115	0.94161
ENST00000430249.6_1	CPS1	CPS1-203	chr2:211342433-211543831	+	protein_coding	-3.23974	0.105862	0.00111434	0.0240674	0.791127	4.03087	8.73683	22.0925	18.4245	0.569857	0.830361	0.803275
ENST00000261401.7_1	CORO1C	CORO1C-201	chr12:109038885-109125372	-	protein_coding	-3.22832	0.106703	4.44845e-05	0.0051602	2.47667	5.70499	48.0079	51.9309	53.7198	5.9671	4.05863	3.8929
ENST00000482804.1_1	SCHIP1	SCHIP1-205	chr3:159570728-159615138	+	protein_coding	-3.22274	0.107117	0.000271372	0.0120135	0	3.22274	10.1571	5.44543	10.3142	0	0	0
ENST00000539697.5_1	BROX	BROX-208	chr1:222886663-222908538	+	protein_coding	-3.21386	0.107778	5.33624e-07	0.000777343	0	3.21386	9.02074	7.92886	7.92709	0	0	0
ENST00000611732.4_1	TGIF2	TGIF2-208	chr20:35202957-35222348	+	protein_coding	-3.20199	0.108669	0.000372632	0.0138835	0.195503	3.39749	11.6311	11.98	6.13713	0.246924	0.10835	0.086526
ENST00000352904.5_1	FGFR3	FGFR3-203	chr4:1795623-1810598	+	protein_coding	-3.19748	0.109009	0.0192846	0.114166	0.8401	4.03758	17.3152	14.7891	14.3155	4.73702	0	0
ENST00000372017.3_1	SNCG	SNCG-202	chr10:88718413-88723017	+	protein_coding	-3.18546	0.109921	0.00416756	0.0482691	2.50225	5.68771	73.2301	48.1428	36.5379	8.97026	2.31102	4.50917
ENST00000610806.4_1	PRMT1	PRMT1-221	chr19:50180409-50191707	+	protein_coding	-3.17985	0.110349	0.000111673	0.00780541	0.704344	3.8842	14.548	14.1471	12.6703	0.242529	0.750767	0.988615
ENST00000615631.4_1	FDFT1	FDFT1-223	chr8:11653082-11696813	+	protein_coding	-3.08748	0.117646	0.00481873	0.0519948	1.00463	4.09211	20.2822	12.4607	16.3166	2.1901	0	1.53204
ENST00000395757.5_1	SREBF1	SREBF1-205	chr17:17715387-17723265	-	protein_coding	-3.07606	0.11858	4.54873e-06	0.0021982	1.44636	4.52242	24.7372	19.9084	21.5565	1.7646	1.63509	1.77821
ENST00000381344.7_1	IDI1	IDI1-201	chr10:1085848-1095110	-	protein_coding	-3.04753	0.120949	0.000110437	0.00780541	3.21043	6.25796	82.3184	72.7926	71.9035	6.17614	10.218	8.85145
ENST00000298838.10_3	PACSIN3	PACSIN3-201	chr11:47199076-47207958	-	protein_coding	-3.03822	0.121732	0.0432042	0.180533	1.61762	4.65584	20.5188	22.0734	31.2636	11.6717	0.612026	0.41464
ENST00000416206.5_2	ERGIC3	ERGIC3-206	chr20:34129851-34145317	+	protein_coding	-3.02577	0.122787	0.0120416	0.0881048	1.82616	4.85193	33.7131	26.799	23.9581	5.51422	3.87643	0.403538
ENST00000318602.11_1	A2M	A2M-201	chr12:9220308-9268753	-	protein_coding	-3.02247	0.123068	0.000172809	0.00944929	0.174884	3.19736	9.84341	8.67601	6.35597	0.037086	0	0.387142
ENST00000614878.4_1	ANKRD13B	ANKRD13B-209	chr17:27920486-27941778	+	protein_coding	-3.02032	0.123252	6.19651e-06	0.00236497	0	3.02032	6.19115	7.19897	8.05866	0	0	0
ENST00000341846.9_1	TRIM29	TRIM29-201	chr11:119981983-120009161	-	protein_coding	-3.02014	0.123267	1.42782e-05	0.00328897	0.55374	3.57388	12.2269	11.3445	9.34192	0.56735	0.375136	0.467458
ENST00000468861.5_1	FXR1	FXR1-207	chr3:180630459-180694333	+	protein_coding	-2.99968	0.125027	0.00162128	0.0292077	0.544107	3.54379	12.4523	7.58451	12.7356	0.413338	0	1.19347
ENST00000217195.12_1	C20orf27	C20orf27-201	chr20:3734155-3748375	-	protein_coding	-2.98262	0.126515	0.0376801	0.167321	0.986773	3.96939	11.5629	13.5162	20.0753	0.040465	0.012586	6.38729
ENST00000438926.6_1	SLC12A3	SLC12A3-202	chr16:56899119-56949762	+	protein_coding	-2.97972	0.12677	1.74879e-05	0.00345471	0.0341679	3.01389	8.10426	7.43357	5.86367	0	0.021458	0.051081
ENST00000614558.2_1	MID1IP1	MID1IP1-204	chrX:38660685-38665781	+	protein_coding	-2.96208	0.128329	0.00696613	0.0643395	0.671447	3.63353	11.5431	12.4727	10.3121	2.5357	0.100327	0.038435
ENST00000378357.8_1	CA9	CA9-201	chr9:35673853-35681156	+	protein_coding	-2.90042	0.133933	0.000102644	0.0075437	0.511821	3.41224	11.7151	10.1234	7.53093	0.426966	0.57192	0.29234
ENST00000540670.6_1	LONP1	LONP1-202	chr19:5691846-5720583	-	protein_coding	-2.88229	0.135626	0.00173056	0.0304341	0.509924	3.39221	14.3959	7.9736	7.37728	0.532046	0	0.884671
ENST00000325404.2_1	SOX2	SOX2-201	chr3:181429712-181432224	+	protein_coding	-2.88222	0.135633	6.30083e-06	0.00236497	0.125583	3.0078	7.81223	6.70157	6.66741	0.161715	0	0.117668
ENST00000394586.6_1	FUT8	FUT8-204	chr14:65877840-66209860	+	protein_coding	-2.85223	0.138482	0.00374539	0.0455164	0.441162	3.29339	6.98795	8.96701	10.8366	1.5027	0	0
ENST00000295453.7_2	ALPPL2	ALPPL2-201	chr2:233271553-233275424	+	protein_coding	-2.844	0.139274	7.59509e-06	0.00252571	0.0861984	2.9302	6.65333	7.39004	5.89633	0.126437	0	0.062033
ENST00000625245.2_1	SMN1	SMN1-211	chr5:70220931-70242584	+	protein_coding	-2.84376	0.139297	0.00425071	0.04877	1.20916	4.05293	28.1892	9.43596	14.0108	0.710308	1.67545	1.70091
ENST00000509931.5_1	ZNF131	ZNF131-215	chr5:43122141-43176346	+	protein_coding	-2.83465	0.14018	0.0193061	0.114224	0	2.83465	1.56904	9.15009	12.922	0	0	0
ENST00000393955.6_1	PC	PC-201	chr11:66615984-66675372	-	protein_coding	-2.7921	0.144376	0.0192368	0.114006	0.673908	3.46601	15.4538	8.90366	7.28046	0	0	3.06069
ENST00000395309.7_1	KTN1	KTN1-203	chr14:56078695-56147436	+	protein_coding	-2.79157	0.144429	0.00458666	0.0508675	1.1395	3.93108	7.67874	13.6776	26.8615	1.24252	1.22674	1.14125
ENST00000265896.9_1	SQLE	SQLE-201	chr8:126010748-126034525	+	protein_coding	-2.78468	0.14512	2.58552e-05	0.00409662	3.64009	6.42478	84.1412	83.1343	87.5197	9.54049	13.0975	12.0416
ENST00000627059.2_1	ALDOA	ALDOA-228	chr16:30064411-30081741	+	protein_coding	-2.78149	0.145442	0.0342888	0.158317	0.840729	3.62222	14.9285	7.30744	13.1106	4.67993	0.011373	0
ENST00000301335.9_1	SLC43A2	SLC43A2-201	chr17:1472561-1532130	-	protein_coding	-2.77423	0.146175	6.62827e-06	0.0023717	0.575643	3.34987	9.84957	9.74966	8.08712	0.56352	0.461696	0.448428
ENST00000266252.8_1	RNF185	RNF185-201	chr22:31556229-31602998	+	protein_coding	-2.77212	0.146389	0.00140836	0.0272796	0.268725	3.04085	10.0615	5.45196	6.81006	0	0	0.748571
ENST00000348795.8_2	SNCG	SNCG-201	chr10:88718387-88722922	+	protein_coding	-2.76911	0.146694	0.00266742	0.0379652	1.13604	3.90515	8.64028	20.6145	15.1388	1.55646	1.6361	0.575231
ENST00000335790.7_1	LMO1	LMO1-201	chr11:8245851-8285405	-	protein_coding	-2.7529	0.148352	5.94184e-05	0.0059247	0.137147	2.89005	7.19987	6.94031	5.25649	0.247157	0	0.066436
ENST00000338446.8_1	FAIM	FAIM-201	chr3:138327451-138352218	+	protein_coding	-2.74392	0.149278	0.00591421	0.058609	0.360615	3.10454	4.22961	15.5737	6.34158	0.476972	0.3477	0.063414
ENST00000503407.5_1	ACSL1	ACSL1-203	chr4:185676755-185687856	-	protein_coding	-2.73932	0.149755	0.0133132	0.0930913	0.455823	3.19515	8.76306	14.3461	4.1277	0	1.58018	0
ENST00000373713.6_2	FABP3	FABP3-201	chr1:31838472-31845923	-	protein_coding	-2.73576	0.150125	3.66454e-05	0.00470181	0.276324	3.01208	8.68056	6.38266	6.3463	0.185735	0.274158	0.175803
ENST00000231061.8_1	SPARC	SPARC-201	chr5:151040657-151066726	-	protein_coding	-2.71883	0.151897	0.00184783	0.0314238	2.0864	4.80523	16.6502	36.0889	32.3858	2.49418	3.26864	4.13534
ENST00000610967.4_2	WDR6	WDR6-221	chr3:49044637-49053386	+	protein_coding	-2.71115	0.152709	0.00138318	0.0269747	0.838256	3.5494	13.8184	6.47896	13.4806	1.09112	0.628881	0.677846
ENST00000533628.5_1	RPUSD4	RPUSD4-208	chr11:126072309-126081541	-	protein_coding	-2.68909	0.155061	0.000312675	0.0126793	0	2.68909	7.48874	5.48535	3.87205	0	0	0
ENST00000338380.2_1	SLPI	SLPI-201	chr20:43880880-43883205	-	protein_coding	-2.6878	0.155199	0.00425892	0.0488223	4.16139	6.84919	134.498	114.762	96.7107	28.742	17.5422	9.38914
ENST00000348257.9_3	TPD52L2	TPD52L2-203	chr20:62496643-62522898	+	protein_coding	-2.68384	0.155627	0.000142453	0.0084922	1.83592	4.51976	16.9241	24.4596	25.4522	2.87857	2.37121	2.47974
ENST00000395781.6_1	PEMT	PEMT-202	chr17:17408879-17495022	-	protein_coding	-2.64014	0.160413	0.0168079	0.105762	0.905531	3.54567	9.39259	10.9546	11.8174	3.69122	0.167018	0.200641
ENST00000370938.7_1	CTH	CTH-202	chr1:70876955-70905253	+	protein_coding	-2.6327	0.161242	0.00032093	0.0128931	1.41763	4.05033	17.9051	17.7984	11.7972	1.33659	1.56719	2.17842
ENST00000397017.6_1	MCF2L	MCF2L-205	chr13:113728781-113752522	+	protein_coding	-2.59985	0.164956	0.00732297	0.0662091	0.510904	3.11075	8.56278	6.98543	7.44125	0	1.89329	0
ENST00000395384.8_1	QPRT	QPRT-202	chr16:29690358-29710020	+	protein_coding	-2.5814	0.167078	0.00050387	0.0161799	0.0602523	2.64166	6.6971	6.06717	3.46767	0	0.133178	0.000265
ENST00000526780.5_2	DHCR7	DHCR7-205	chr11:71152406-71159124	-	protein_coding	-2.57863	0.1674	0.0202227	0.117577	1.2563	3.83493	14.973	7.3076	20.8992	0.99976	3.98857	0.366466
ENST00000380079.8_2	STEAP4	STEAP4-202	chr7:87900207-87936206	-	protein_coding	-2.57364	0.167979	1.13874e-05	0.00296231	0.034807	2.60845	5.92851	4.85897	4.58734	0	0.035735	0.037971
ENST00000526832.5_1	SCRIB	SCRIB-205	chr8:144873095-144886321	-	protein_coding	-2.56869	0.168558	0.0105785	0.081647	1.57918	4.14787	16.5265	17.1675	16.4948	2.83739	4.02566	0.383303
ENST00000545167.5_1	PHB2	PHB2-211	chr12:7076874-7079830	-	protein_coding	-2.56626	0.168841	0.0254084	0.133613	0	2.56626	1.12984	9.07915	8.67812	0	0	0
ENST00000634990.1_1	FASN	FASN-206	chr17:80036216-80056063	-	protein_coding	-2.56621	0.168847	5.13785e-05	0.00547635	4.54042	7.10663	140.368	148.003	123.274	25.9909	19.4873	21.7878
ENST00000428358.5_3	PPAN-P2RY11	PPAN-P2RY11-202	chr19:10216899-10225456	+	protein_coding	-2.5608	0.169482	0.0212151	0.120965	0	2.5608	7.62669	1.26368	9.5189	0	0	0
ENST00000448044.5_1	ST6GAL1	ST6GAL1-211	chr3:186739644-186796341	+	protein_coding	-2.54763	0.171035	0.00774486	0.0684641	0	2.54763	1.87956	7.9499	6.7553	0	0	0
ENST00000556314.2_1	BAZ1A	BAZ1A-211	chr14:35249322-35255180	-	protein_coding	-2.48454	0.178681	1.42185e-05	0.00328897	0.510653	2.9952	6.58875	7.07606	7.27106	0.258004	0.536574	0.495996
ENST00000354332.8_1	S100A4	S100A4-201	chr1:153516089-153518278	-	protein_coding	-2.47407	0.179983	0.0117406	0.086892	2.34699	4.82106	37.3672	34.2603	15.6955	6.41772	1.89643	5.12924
ENST00000619747.1_1	LAPTM4B	LAPTM4B-204	chr8:98787285-98864826	+	protein_coding	-2.46778	0.180769	0.00414119	0.0480802	0.585985	3.05376	6.15202	4.72469	12.9843	0.746441	0.598637	0.211416
ENST00000393960.5_1	PC	PC-203	chr11:66615997-66725847	-	protein_coding	-2.46164	0.18154	0.00239461	0.0360024	0.539778	3.00142	5.97963	8.47143	6.76784	0.212849	0.09736	1.30841
ENST00000293618.12_1	LARP4	LARP4-201	chr12:50794592-50873779	+	protein_coding	-2.46049	0.181685	0.0481882	0.192665	1.1017	3.56219	9.75058	10.5545	12.2678	0.249377	0.105473	6.1564
ENST00000443614.6_1	FDFT1	FDFT1-202	chr8:11660248-11696292	+	protein_coding	-2.45965	0.18179	0.0193047	0.114224	2.08707	4.54673	29.5995	19.4172	19.4359	0.954942	7.61193	3.55597
ENST00000611854.4_1	C8orf59	C8orf59-207	chr8:86126738-86129931	-	protein_coding	-2.4366	0.184718	0.0211622	0.120844	2.92705	5.36366	63.0853	16.4961	61.2534	5.43416	9.57719	5.4644
ENST00000361831.9_1	YY1AP1	YY1AP1-208	chr1:155629237-155658496	-	protein_coding	-2.43091	0.185448	0.000558998	0.0168798	0.0215035	2.45242	3.35228	3.96611	6.58615	0.04573	0	0
ENST00000444870.6_1	SMIM1	SMIM1-201	chr1:3689352-3692546	+	protein_coding	-2.41458	0.187559	0.00258361	0.0372948	0.965866	3.38045	11.8498	9.45261	7.40864	2.00378	0.669223	0.486216
ENST00000508190.1_1	HOXC9	HOXC9-203	chr12:54389293-54397082	+	protein_coding	-2.40684	0.188569	8.97092e-05	0.00709946	0.00715991	2.414	5.56354	3.75481	3.85049	0.015	0	0
ENST00000612482.4_2	SREBF2	SREBF2-209	chr22:42229083-42303311	+	protein_coding	-2.40597	0.188682	0.0146398	0.0982095	0.089488	2.49546	2.54687	11.5347	3.03335	0	0.189916	0.012277
ENST00000633942.1_2	PLIN4	PLIN4-202	chr19:4502204-4518477	-	protein_coding	-2.40277	0.189101	0.000905941	0.021589	0.217047	2.61982	6.45366	6.14558	3.36041	0.218992	0.288285	0
ENST00000525457.5_1	SYT12	SYT12-203	chr11:66790190-66816410	+	protein_coding	-2.39689	0.189874	0.00056816	0.0170021	0.214493	2.61138	4.28677	5.80371	5.34417	0	0.562091	0
ENST00000369598.5_1	PHTF1	PHTF1-202	chr1:114239827-114301960	-	protein_coding	-2.38941	0.19086	0.000665645	0.0184193	0	2.38941	4.03084	6.20054	2.97052	0	0	0
ENST00000416035.1_3	RBBP7	RBBP7-205	chrX:16870169-16881144	-	protein_coding	-2.38086	0.191995	0.00886021	0.0741143	2.50164	4.8825	33.2682	18.5436	37.3213	2.25872	6.34565	6.58798
ENST00000220584.8_1	FDFT1	FDFT1-201	chr8:11660120-11696818	+	protein_coding	-2.36884	0.193601	0.000122823	0.00808734	2.72577	5.09462	34.439	38.3432	27.6118	5.50991	6.39159	5.01599
ENST00000498165.5_1	PPM1L	PPM1L-205	chr3:160473996-160796695	+	protein_coding	-2.36338	0.194335	2.01169e-05	0.00369231	0.661464	3.02485	7.4389	7.35744	6.64452	0.437281	0.780665	0.5461
ENST00000630497.1_1	KMT5C	KMT5C-212	chr19:55853162-55859488	+	protein_coding	-2.35214	0.195855	1.36767e-05	0.00328389	0.0351607	2.3873	3.78825	4.90974	4.06063	0.014709	0.041411	0.018098
ENST00000589378.5_1	TJP3	TJP3-207	chr19:3721735-3750807	+	protein_coding	-2.32346	0.199788	0.000666385	0.0184233	0.174578	2.49804	5.99327	4.51654	3.67308	0	0	0.43767
ENST00000399017.6_1	TTC3	TTC3-204	chr21:38453896-38575413	+	protein_coding	-2.28666	0.20495	0.0411924	0.175675	0.627988	2.91464	6.0719	3.24262	13.2895	0.01279	2.44762	0.057041
ENST00000241051.7_1	DEPDC7	DEPDC7-201	chr11:33037410-33055128	+	protein_coding	-2.28522	0.205154	0.046349	0.188542	1.67278	3.958	14.6042	13.4105	15.6921	5.33324	0.065121	3.80446
ENST00000432566.6_1	GOLGA8A	GOLGA8A-202	chr15:34671272-34679581	-	protein_coding	-2.28302	0.205467	3.61756e-06	0.00190096	0	2.28302	3.92949	4.21617	3.48356	0	0	0
ENST00000261507.10_1	MSMO1	MSMO1-201	chr4:166248775-166264312	+	protein_coding	-2.26894	0.207483	0.0198661	0.1162	2.52883	4.79777	31.7876	22.1964	27.2933	1.56603	8.18296	7.15675
ENST00000372742.1_2	ARMCX5	ARMCX5-202	chrX:101856065-101859081	+	protein_coding	-2.26784	0.20764	5.72527e-06	0.00236497	0.384943	2.65278	5.24492	5.81663	4.8426	0.335517	0.33064	0.252935
ENST00000407981.6_3	MARC1	MARC1-202	chr1:220964833-220987730	+	protein_coding	-2.26756	0.20768	0.0362417	0.16354	1.41822	3.68579	15.0229	12.0762	9.17124	4.28451	0.033547	2.495
ENST00000370056.8_1	VAV3	VAV3-202	chr1:108113782-108507766	-	protein_coding	-2.2664	0.207847	0.0310553	0.149386	0.387577	2.65398	9.46029	8.8493	1.42011	0.27356	0.201629	0.462943
ENST00000262102.10_1	MTUS1	MTUS1-201	chr8:17501313-17658177	-	protein_coding	-2.2573	0.209164	0.00282274	0.0390135	0.0312599	2.28856	4.94472	2.03848	5.45633	0.053845	0.012637	0
ENST00000617122.1_2	NDUFB1	NDUFB1-207	chr14:92582470-92588153	-	protein_coding	-2.25537	0.209444	0.0131355	0.0924639	2.73064	4.98601	37.205	43.244	17.8295	5.08873	3.47526	9.73173
ENST00000307365.3_1	DDIT4	DDIT4-201	chr10:74033678-74035794	+	protein_coding	-2.25488	0.209514	0.00239176	0.0360024	5.83882	8.0937	380.881	297.215	178.014	61.8764	52.0911	55.1658
ENST00000286713.6_1	STOM	STOM-201	chr9:124101355-124132483	-	protein_coding	-2.2514	0.21002	0.000212963	0.0105474	3.75083	6.00223	65.941	62.439	61.0159	10.6028	11.3298	16.0536
ENST00000320868.9_1	HBA1	HBA1-201	chr16:226679-227521	+	protein_coding	-2.2437	0.211144	0.0204052	0.118155	2.16557	4.40927	14.1998	21.896	26.5661	1.9002	2.26354	8.54092
ENST00000241261.6_1	TNFSF10	TNFSF10-201	chr3:172223298-172241297	-	protein_coding	-2.2346	0.21248	0.00143702	0.0275214	2.26702	4.50162	27.9855	19.3936	18.6651	2.55204	4.34259	4.87617
ENST00000546753.5_2	METAP2	METAP2-205	chr12:95867857-95908075	+	protein_coding	-2.23131	0.212965	0.0241583	0.13018	0.609674	2.84099	11.3627	2.31226	7.98319	1.05173	0.085511	0.595278
ENST00000358239.8_1	PPP1CA	PPP1CA-202	chr11:67165902-67169342	-	protein_coding	-2.23037	0.213104	0.00050109	0.0161443	2.01323	4.2436	19.0855	20.9474	14.4201	2.86477	2.44576	3.93988
ENST00000358043.5_1	OXA1L	OXA1L-202	chr14:23235928-23240939	+	protein_coding	-2.20912	0.216265	0.0302985	0.147283	0.512905	2.72203	3.64157	11.0251	4.14615	1.90254	0.000616	0.000355
ENST00000381708.1	GAGE2C	GAGE2C-001	chrX:49226182-49233481	+	protein_coding	-2.20109	0.217474	3.00702e-05	0.00434101	3.2629	5.46399	47.4457	43.8994	38.5347	9.12484	7.8428	8.8791
ENST00000254636.9_1	IMMT	IMMT-201	chr2:86371055-86422125	-	protein_coding	-2.19585	0.218265	0.0175978	0.10846	0.502902	2.69875	7.2206	6.23968	3.59824	0	1.84555	0
ENST00000612915.4_1	FAM156A	FAM156A-206	chrX:52976466-53024651	-	protein_coding	-2.18938	0.219245	0.0274187	0.139256	0	2.18938	0.870362	6.56641	5.70493	0	0	0
ENST00000617335.4_1	MTX3	MTX3-204	chr5:79272554-79287085	-	protein_coding	-2.17974	0.220715	0.0241073	0.13	0.613357	2.7931	5.61564	5.66257	6.5545	0	2.58027	0
ENST00000374459.5_1	RASGEF1A	RASGEF1A-202	chr10:43689983-43725187	-	protein_coding	-2.17747	0.221063	3.97632e-05	0.00486914	0.55248	2.72995	5.26411	6.52641	5.19358	0.426615	0.383541	0.598235
ENST00000279873.11_2	ARID5B	ARID5B-201	chr10:63661059-63856703	+	protein_coding	-2.16969	0.222259	1.12693e-05	0.00296089	2.24889	4.41858	20.8358	19.8796	20.4529	3.32931	4.22454	3.74772
ENST00000529022.5_1	LRRC14	LRRC14-205	chr8:145743389-145747408	+	protein_coding	-2.16135	0.223546	2.21754e-06	0.0014982	0	2.16135	3.19668	3.47154	3.77017	0	0	0
ENST00000394607.7_1	ELOVL6	ELOVL6-202	chr4:110967002-111119809	-	protein_coding	-2.15957	0.223823	0.0114338	0.0855509	1.30499	3.46456	12.0964	11.6501	7.12012	0.358798	2.53612	2.13938
ENST00000478616.1_2	SREBF1	SREBF1-212	chr17:17716224-17717669	-	protein_coding	-2.15573	0.22442	0.000327732	0.0130179	0.425575	2.5813	6.54558	3.89766	4.80048	0.289732	0.434654	0.30944
ENST00000393104.6_1	PDCD4	PDCD4-202	chr10:112631553-112659763	+	protein_coding	-2.15559	0.224442	0.0287463	0.143076	1.00522	3.16081	8.19209	12.9968	4.55972	1.45709	0	2.29144
ENST00000374662.3_1	HSD17B8	HSD17B8-203	chr6:33172419-33174608	+	protein_coding	-2.15417	0.224663	0.000285173	0.0121437	0.932088	3.08626	8.2612	8.42879	6.01525	0.932391	0.64833	1.18082
ENST00000216121.11_1	NIPSNAP1	NIPSNAP1-201	chr22:29950797-29977326	-	protein_coding	-2.15151	0.225077	0.0267315	0.13733	2.51609	4.6676	18.922	56.6178	13.3012	6.06314	4.58013	3.74912
ENST00000394777.8_1	C9orf84	C9orf84-204	chr9:114448453-114521813	-	protein_coding	-2.14268	0.226459	5.47707e-06	0.00236497	0	2.14268	3.10384	3.36533	3.80643	0	0	0
ENST00000282561.3_1	GJA1	GJA1-201	chr6:121756838-121770873	+	protein_coding	-2.13779	0.227227	5.7064e-05	0.00576654	1.68359	3.82139	12.6989	12.4127	14.3764	1.81591	2.59214	2.27691
ENST00000608424.5_2	WDR6	WDR6-220	chr3:49044826-49053386	+	protein_coding	-2.11573	0.230729	0.00794275	0.0695279	0.835531	2.95126	6.81514	5.60762	7.95931	2.14056	0.4319	0.26369
ENST00000404488.7_1	CRELD2	CRELD2-203	chr22:50312283-50321188	+	protein_coding	-2.11239	0.231264	0.00389569	0.0465781	1.59918	3.71157	18.5796	7.50392	12.5038	2.15652	2.13995	1.80589
ENST00000415752.1	GAGE12I	GAGE12I-001	chrX:49216659-49223943	+	protein_coding	-2.10703	0.232124	1.48327e-05	0.00330265	4.02185	6.12889	74.8668	68.9089	63.6177	14.3894	16.3443	15.0589
ENST00000615884.4_2	UHRF1	UHRF1-203	chr19:4910158-4960972	+	protein_coding	-2.1036	0.232677	0.0255841	0.134064	1.49143	3.59503	16.7989	17.7015	4.30115	1.77941	2.25546	1.45659
ENST00000295971.11_1	RBM47	RBM47-201	chr4:40426355-40631881	-	protein_coding	-2.08912	0.235024	0.000137602	0.00838826	1.03176	3.12088	6.49979	8.02614	8.72493	1.01598	1.3032	0.840588
ENST00000369038.6_3	ADAMTSL4	ADAMTSL4-202	chr1:150524564-150533413	+	protein_coding	-2.07159	0.237897	0.00875733	0.0736996	1.1783	3.24989	8.41825	8.76369	8.36174	0.26925	1.63229	2.4692
ENST00000308182.9_1	CRYBG2	CRYBG2-201	chr1:26648350-26680621	-	protein_coding	-2.07102	0.237992	7.68844e-05	0.00659134	0.510803	2.58182	4.44904	6.07136	4.56919	0.390059	0.396881	0.489732
ENST00000417171.5_1	PDZK1	PDZK1-202	chr1:145727666-145764207	+	protein_coding	-2.06964	0.23822	0.00119446	0.0249669	0.242083	2.31172	5.93514	3.13422	3.26816	0.100731	0.300473	0.155686
ENST00000368356.8_1	FDPS	FDPS-202	chr1:155278643-155290456	+	protein_coding	-2.06745	0.238581	0.000575016	0.0171098	2.33682	4.40427	22.116	22.3537	16.5866	4.68006	3.05285	4.6007
ENST00000431933.5_1	DHDDS	DHDDS-208	chr1:26769327-26797785	+	protein_coding	-2.06652	0.238735	0.00147919	0.0279028	0.247506	2.31402	3.40078	4.55526	4.02966	0.673093	0	0
ENST00000368716.8_1	S100A4	S100A4-204	chr1:153516089-153518361	-	protein_coding	-2.06619	0.23879	0.0122279	0.0887995	5.65675	7.72293	303.756	257.893	118.518	51.8449	36.5078	63.7778
ENST00000557623.5_3	SLIRP	SLIRP-211	chr14:78174446-78187450	+	protein_coding	-2.0575	0.240232	0.0237284	0.128916	0.327997	2.3855	1.36633	6.36739	7.18335	0.176821	0.40745	0.194173
ENST00000381795.10_1	RBM47	RBM47-203	chr4:40425284-40517990	-	protein_coding	-2.05582	0.240511	0.000178939	0.00958501	0.29365	2.34947	3.85391	3.7466	4.74529	0.274467	0.393549	0.036912
ENST00000440480.6_1	CDKN1C	CDKN1C-204	chr11:2904448-2907043	-	protein_coding	-2.04531	0.24227	0.000283509	0.0121219	2.27551	4.32082	18.2181	21.0629	17.8242	3.92509	2.98408	4.78424
ENST00000531828.5_2	OSBPL9	OSBPL9-222	chr1:52195480-52253461	+	protein_coding	-2.04518	0.242292	0.0259018	0.135024	0.969655	3.01484	4.9761	11.6258	5.99828	0.947509	2.54597	0.087607
ENST00000392872.7_1	TDG	TDG-202	chr12:104359582-104382652	+	protein_coding	-2.04495	0.242331	0.0288204	0.143198	2.62762	4.67256	24.3207	23.2458	26.0169	1.65142	8.51921	8.35181
ENST00000443667.1_1	PDZK1	PDZK1-204	chr1:145726918-145754150	+	protein_coding	-2.04464	0.242383	3.50693e-07	0.000620259	0	2.04464	2.96891	3.28377	3.13045	0	0	0
ENST00000389063.2_1	DCP2	DCP2-201	chr5:112312433-112356667	+	protein_coding	-2.03394	0.244187	0.00983473	0.078338	1.301	3.33494	9.65027	8.99438	8.65244	1.84754	2.81813	0.375936
ENST00000347630.6_1	SPOP	SPOP-201	chr17:47676248-47755525	-	protein_coding	-2.02764	0.245256	0.00141463	0.0273294	0.905935	2.93358	7.00353	8.01097	5.18345	0.429567	1.28345	1.01532
ENST00000568517.1_1	COX5A	COX5A-205	chr15:75212653-75230117	-	protein_coding	-2.02653	0.245444	0.00137316	0.026874	0.00163516	2.02817	4.7914	2.26918	2.58424	0	0	0.003406
ENST00000394904.7_1	SLC11A2	SLC11A2-203	chr12:51379775-51422058	-	protein_coding	-2.02555	0.245612	0.0185522	0.111799	0.0588479	2.08439	1.04846	5.03725	5.16779	0	0	0.130173
ENST00000397843.6_2	ARHGEF12	ARHGEF12-202	chr11:120207787-120360645	+	protein_coding	-2.02529	0.245655	0.0466495	0.189293	1.17923	3.20452	8.04423	7.64002	9.02507	0.374458	0.396069	5.0522
ENST00000392533.7_1	TAOK3	TAOK3-201	chr12:118587606-118810750	-	protein_coding	-2.02448	0.245794	0.000186842	0.00985702	0.878746	2.90322	7.38806	7.10154	5.16088	0.702225	0.866666	0.956604
ENST00000233596.7_4	REEP6	REEP6-201	chr19:1490746-1497926	+	protein_coding	-2.02375	0.245918	0.000393328	0.0143416	2.14756	4.17131	20.3981	15.305	15.7639	4.18972	3.47704	2.74376
ENST00000368357.7_1	NCOA7	NCOA7-202	chr6:126102307-126252257	+	protein_coding	-2.02325	0.246003	0.0312291	0.149893	1.82835	3.8516	10.8487	14.1036	15.8111	5.96852	0.650932	2.89312
ENST00000342782.3_1	DUSP9	DUSP9-201	chrX:152912650-152916773	+	protein_coding	-2.01701	0.24707	0.0104629	0.0811636	0.644904	2.66191	3.76103	8.72486	4.47474	1.03125	0.849798	0.017462
ENST00000472125.5_3	RUVBL1	RUVBL1-203	chr3:127783625-127820462	-	protein_coding	-2.01328	0.247709	0.010144	0.0796781	0.268284	2.28157	6.83066	2.60215	3.07475	0.746966	0	0
ENST00000529640.5_1	UBXN1	UBXN1-210	chr11:62443976-62446537	-	protein_coding	-2.00843	0.248543	0.000312234	0.0126793	0	2.00843	2.17953	3.69929	3.35914	0	0	0
ENST00000611067.4_1	SEMA3B	SEMA3B-210	chr3:50306646-50314137	+	protein_coding	-2.00766	0.248676	0.0212324	0.121024	2.4713	4.47896	16.878	37.8268	14.9755	2.58998	4.46592	7.69059
ENST00000361204.8_2	SREBF2	SREBF2-201	chr22:42229109-42303312	+	protein_coding	-2.00054	0.249906	4.57379e-05	0.00524753	3.50619	5.50674	49.1347	39.9389	44.7938	11.3234	10.2288	9.601
ENST00000438737.2_1	RBM26	RBM26-203	chr13:79894089-79980350	-	protein_coding	-1.99208	0.251376	0.0342025	0.158072	0.615181	2.60726	4.03696	5.57887	5.82768	0	0	2.59388
ENST00000298130.4_1	SPTSSA	SPTSSA-201	chr14:34901995-34931562	-	protein_coding	-1.98947	0.251832	0.000904915	0.021589	3.97566	5.96513	72.4296	58.2798	55.0109	11.4397	18.6758	14.9089
ENST00000377834.8_1	HES2	HES2-201	chr1:6475292-6479979	-	protein_coding	-1.98052	0.253399	1.93533e-06	0.00136948	0.720231	2.70075	5.70147	5.60928	5.20434	0.585109	0.713998	0.645752
ENST00000310169.2_1	CHRNA9	CHRNA9-201	chr4:40337346-40357234	+	protein_coding	-1.97895	0.253675	5.06605e-05	0.00546738	0	1.97895	3.46584	2.97194	2.45354	0	0	0
ENST00000401675.7_1	CHCHD10	CHCHD10-201	chr22:24108021-24110129	-	protein_coding	-1.97751	0.253927	0.0107729	0.082581	0.430792	2.40831	4.82727	3.77184	4.37981	0	0	1.44931
ENST00000393946.6_1	SYT12	SYT12-201	chr11:66774249-66818334	+	protein_coding	-1.96483	0.256169	0.000320187	0.0128731	0.457014	2.42185	5.31001	4.37776	3.53433	0.426744	0.510595	0.200137
ENST00000507013.5_2	MSMO1	MSMO1-205	chr4:166248819-166261503	+	protein_coding	-1.96389	0.256336	0.000794376	0.0202439	0.353157	2.31705	4.35105	4.04698	3.58176	0.634562	0	0.275061
ENST00000455979.1_1	SAMD11	SAMD11-205	chr1:874655-879639	+	protein_coding	-1.96137	0.256784	0.000355423	0.0134948	0.452742	2.41411	3.97393	4.83452	4.21743	0.115452	0.40572	0.634999
ENST00000295228.3_1	INHBB	INHBB-201	chr2:121103719-121109384	+	protein_coding	-1.95166	0.258518	6.62981e-05	0.00611907	0.961476	2.91314	7.16402	5.79048	6.70939	0.975785	0.754507	1.13012
ENST00000630839.2_1	UQCRC2	UQCRC2-213	chr16:21964609-21970726	+	protein_coding	-1.94649	0.259447	0.0158768	0.102532	1.7507	3.69719	19.5653	5.78278	14.6442	2.5796	2.38245	2.14756
ENST00000379268.6_3	TNFRSF18	TNFRSF18-203	chr1:1138891-1142071	-	protein_coding	-1.94212	0.260234	6.3739e-05	0.00601321	0.0349153	1.97703	3.21983	3.25314	2.39965	0	0.075305	0
ENST00000351205.8_2	SMN1	SMN1-201	chr5:70220931-70247833	+	protein_coding	-1.94034	0.260554	0.00390336	0.0466041	1.18626	3.1266	5.89597	6.16571	12.4819	1.52469	1.24153	1.08232
ENST00000350997.11_1	FADS1	FADS1-201	chr11:61567097-61584634	-	protein_coding	-1.93681	0.261193	0.000143031	0.0084922	3.90737	5.84418	63.648	55.8494	50.5872	12.2093	15.6922	14.322
ENST00000622211.4_2	AP001781.3	AP001781.3-201	chr11:111657010-111750149	-	protein_coding	-1.93659	0.261233	0.00188077	0.0316867	0.00948345	1.94607	4.30321	1.80381	2.84762	0	0.019916	0
ENST00000306749.3_1	FASN	FASN-201	chr17:80036209-80056208	-	protein_coding	-1.93532	0.261463	0.000525406	0.0164891	3.5722	5.50752	38.8254	46.7978	48.4563	13.8458	10.0988	9.21269
ENST00000340356.8_1	SOX18	SOX18-201	chr20:62678935-62680994	-	protein_coding	-1.92744	0.262895	0.000113929	0.00780541	1.23666	3.1641	8.92034	7.95007	7.11179	1.68034	1.2846	1.13705
ENST00000380725.1_1	CDKN1C	CDKN1C-201	chr11:2904443-2906979	-	protein_coding	-1.92478	0.263381	0.0106156	0.0818168	1.28083	3.20561	9.17578	11.3075	5.26928	2.39677	1.60162	0.623296
ENST00000382533.8_1	SAP18	SAP18-201	chr13:21714653-21723221	+	protein_coding	-1.92144	0.263991	0.0227191	0.125668	0.504351	2.42579	10.1375	2.43968	3.04948	0.461601	0.308027	0.492893
ENST00000226253.8_1	ALDOC	ALDOC-201	chr17:26900133-26904282	-	protein_coding	-1.90912	0.266255	0.000307057	0.0125274	0.705436	2.61455	4.2745	6.23499	5.01947	0.861211	0.505741	0.547127
ENST00000397728.7_1	LSS	LSS-202	chr21:47608360-47648738	-	protein_coding	-1.90852	0.266365	4.61917e-05	0.00525386	1.87168	3.7802	12.0134	12.3168	13.9647	2.52399	2.40979	3.07879
ENST00000425172.1_1	INSIG1	INSIG1-204	chr7:155089539-155090365	+	protein_coding	-1.90612	0.266808	0.000416829	0.0147331	0.420117	2.32624	4.01605	4.98798	3.19916	0.372153	0.480451	0.179252
ENST00000317204.10_1	TOLLIP	TOLLIP-202	chr11:1295601-1330852	-	protein_coding	-1.90121	0.267718	0.00564015	0.0569959	0.830621	2.73183	5.97447	4.69487	6.38068	1.81193	0.356262	0.474954
ENST00000358008.7_1	AIMP1	AIMP1-201	chr4:107236853-107269648	+	protein_coding	-1.89916	0.268099	0.0027335	0.0384673	0.297511	2.19667	3.29541	3.28852	4.22974	0.037052	0	0.790106
ENST00000423161.3_1	SREBF1	SREBF1-206	chr17:17722341-17726932	-	protein_coding	-1.89911	0.268109	0.00131637	0.0262869	0.768153	2.66726	6.03354	4.19838	6.01024	1.14622	0.682688	0.367833
ENST00000334888.9_1	TMEM216	TMEM216-201	chr11:61159832-61166335	+	protein_coding	-1.89687	0.268526	3.85466e-05	0.00483424	0	1.89687	3.02494	2.26261	2.93293	0	0	0
ENST00000442366.5_1	AIMP1	AIMP1-203	chr4:107236767-107270377	+	protein_coding	-1.89641	0.268612	0.0345961	0.159176	1.15385	3.05025	7.07667	7.51392	7.26592	0	1.69883	3.0818
ENST00000287936.8_1	HMGCR	HMGCR-201	chr5:74632993-74657929	+	protein_coding	-1.89613	0.268663	0.000107398	0.00770975	2.89335	4.78948	27.3291	26.2403	26.4085	5.49669	7.70268	6.25449
ENST00000380996.9_1	TSSC4	TSSC4-203	chr11:2421718-2425108	+	protein_coding	-1.89506	0.268863	0.0408559	0.17471	0.655323	2.55038	6.91842	1.46065	9.31657	0.550944	0.661705	0.515882
ENST00000264211.12_1	EIF4G3	EIF4G3-201	chr1:21132963-21377487	-	protein_coding	-1.89186	0.269459	0.0252752	0.133256	2.83462	4.72648	25.5836	25.4667	25.3707	6.65289	12.1821	2.59837
ENST00000419036.5_1	SLC4A7	SLC4A7-202	chr3:27414214-27465577	-	protein_coding	-1.88415	0.270903	0.000408998	0.0146105	2.08385	3.968	14.129	13.6814	16.2538	2.48127	4.08512	3.30389
ENST00000377828.5_2	ESPN	ESPN-201	chr1:6484848-6521004	+	protein_coding	-1.88195	0.271317	0.00203767	0.0329448	0.000260096	1.88221	3.51945	1.55989	3.33006	0.000541	0	0
ENST00000370197.5_1	PTBP2	PTBP2-201	chr1:97187366-97280349	+	protein_coding	-1.88068	0.271556	5.87827e-05	0.00587537	0.00643351	1.88711	3.28022	2.40653	2.471	0.013468	0	0
ENST00000621366.1_3	KIZ	KIZ-214	chr20:21142724-21227260	+	protein_coding	-1.88028	0.271632	0.0193069	0.114224	0.386551	2.26683	2.52797	6.28865	3.33488	0	1.23404	0
ENST00000528314.1_1	NDUFV1	NDUFV1-211	chr11:67375697-67377057	+	protein_coding	-1.87653	0.272338	0.0462572	0.188253	2.06537	3.9419	22.5408	6.92222	18.4635	6.41038	2.84616	1.57244
ENST00000435363.6_1	C4B	C4B-202	chr6:31982539-32003195	+	protein_coding	-1.87187	0.273219	0.000737537	0.0194169	0.2381	2.10997	4.20619	3.65174	2.32168	0.253664	0.173991	0.114757
ENST00000410111.7_1	IMMT	IMMT-204	chr2:86371055-86422893	-	protein_coding	-1.86692	0.274158	0.0120974	0.0882532	0.787903	2.65482	5.17047	3.92606	7.21724	0.043966	1.44285	1.01819
ENST00000541643.7_1	POU2F1	POU2F1-212	chr1:167190135-167396582	+	protein_coding	-1.8581	0.275839	0.000284409	0.0121434	0.153409	2.01151	3.12045	3.10228	2.87796	0	0	0.375758
ENST00000263174.8_1	PALMD	PALMD-201	chr1:100111499-100160097	+	protein_coding	-1.85338	0.276742	0.00142734	0.0274138	0.229213	2.0826	4.83351	2.60895	2.60962	0.21667	0.210896	0.093251
ENST00000610680.4_1	GAGE1	GAGE1-203	chrX:49354099-49370712	+	protein_coding	-1.85292	0.276832	0.00140858	0.0272796	2.37929	4.23221	20.2275	18.0502	15.4159	4.22551	3.03737	5.67554
ENST00000403427.3_1	CRELD2	CRELD2-202	chr22:50312381-50321182	+	protein_coding	-1.85288	0.276839	0.0129708	0.0917596	0.273759	2.12664	3.14459	5.70054	1.99886	0	0	0.76697
ENST00000355527.7_1	DHCR7	DHCR7-201	chr11:71145460-71159481	-	protein_coding	-1.85235	0.276941	0.0127633	0.0909519	2.92499	4.77734	25.8623	27.4174	26.0171	10.7363	3.2845	7.71154
ENST00000530664.5_1	FDFT1	FDFT1-218	chr8:11665452-11696349	+	protein_coding	-1.85113	0.277176	0.00132898	0.0264218	0.425402	2.27653	5.14812	3.16605	3.44062	0.515639	0.086999	0.470114
ENST00000484447.5_1	USP24	USP24-205	chr1:55536946-55541172	-	protein_coding	-1.84941	0.277505	0.000305988	0.0124934	0.202858	2.05227	3.97502	3.08635	2.50958	0.109071	0.097047	0.253184
ENST00000366844.7_2	ENAH	ENAH-204	chr1:225674537-225840844	-	protein_coding	-1.83981	0.279358	0.0253973	0.133591	2.0641	3.90391	13.6536	13.402	14.8934	1.01465	4.88184	5.17097
ENST00000215882.9_1	SLC25A1	SLC25A1-201	chr22:19163088-19166343	-	protein_coding	-1.83809	0.279691	0.00113227	0.0243049	3.66734	5.50544	58.2678	39.9843	37.5894	13.7031	10.677	10.9454
ENST00000415913.5_1	IDH1	IDH1-203	chr2:209100989-209119046	-	protein_coding	-1.834	0.280486	0.000959842	0.0222785	4.17778	6.01178	75.7144	61.1697	55.3273	13.4031	19.2962	19.2786
ENST00000525900.5_1	FDFT1	FDFT1-209	chr8:11660275-11696414	+	protein_coding	-1.82922	0.281417	0.00131821	0.0263082	0.989708	2.81893	7.13352	6.22738	4.97702	0.853796	1.55565	0.652847
ENST00000343916.7_1	COL9A3	COL9A3-201	chr20:61448414-61472511	+	protein_coding	-1.82701	0.281848	5.39664e-05	0.00562664	0.666231	2.49324	5.22324	4.17439	4.54305	0.459612	0.613668	0.696739
ENST00000003100.12_1	CYP51A1	CYP51A1-201	chr7:91741465-91763844	-	protein_coding	-1.82266	0.282699	1.25398e-05	0.00313783	3.63543	5.45809	42.6439	43.5898	42.6507	10.8982	12.6675	10.802
ENST00000373719.7_1	OGT	OGT-202	chrX:70752933-70795747	+	protein_coding	-1.81328	0.284543	0.00371247	0.0452523	3.52795	5.34123	42.1276	35.73	41.0572	7.0458	15.1092	10.8417
ENST00000541150.5_1	CEP57	CEP57-213	chr11:95528706-95565855	+	protein_coding	-1.80616	0.285951	0.0130453	0.0921008	0.777791	2.58395	6.29588	3.5878	5.43962	0.488541	1.83353	0.194888
ENST00000637069.1_1	KIAA1671	KIAA1671-206	chr22:25507809-25593366	+	protein_coding	-1.80193	0.28679	0.0481741	0.192623	1.28367	3.0856	7.14292	7.70206	7.63322	0.006957	3.07998	2.51236
ENST00000217233.7_1	TRIB3	TRIB3-201	chr20:361261-378203	+	protein_coding	-1.80181	0.286814	0.00113323	0.0243122	3.14036	4.94218	36.0845	31.59	23.0412	8.87575	6.60905	8.12288
ENST00000261192.11_1	BCAT1	BCAT1-201	chr12:24962956-25102393	-	protein_coding	-1.79961	0.287252	0.000460913	0.0155257	3.04478	4.84439	27.1901	27.4853	28.5261	5.88126	9.28741	6.93848
ENST00000402590.3	GAGE2E	GAGE2E-001	chrX:49197607-49204923	+	protein_coding	-1.79587	0.287997	0.000130733	0.00829429	3.75113	5.547	47.2432	46.1066	43.9703	14.9017	11.3447	11.436
ENST00000620123.4_1	TAP2	TAP2-205	chr6:32793187-32806547	-	protein_coding	-1.79562	0.288048	0.000506387	0.0161799	1.17253	2.96814	5.45972	7.55713	7.66877	1.01772	1.5936	1.18843
ENST00000268712.7_1	NCOR1	NCOR1-201	chr17:15932471-16118863	-	protein_coding	-1.79465	0.288241	3.02569e-05	0.0043441	1.70444	3.49909	9.40971	11.3058	10.2836	2.04906	2.41415	2.32518
ENST00000371851.1_1	VAV2	VAV2-202	chr9:136627016-136857726	-	protein_coding	-1.7866	0.289855	0.031142	0.149605	0	1.7866	0.613485	3.96088	4.1302	0	0	0
ENST00000441322.5_1	CKMT1B	CKMT1B-207	chr15:43886057-43891604	+	protein_coding	-1.78634	0.289906	0.000129012	0.00827757	0	1.78634	2.83553	1.91589	2.66972	0	0	0
ENST00000379151.8_1	GPALPP1	GPALPP1-203	chr13:45563687-45602405	+	protein_coding	-1.78558	0.29006	0.0431565	0.18047	1.42056	3.20613	6.30081	6.06122	14.2467	0.353958	2.84514	2.68446
ENST00000472947.5_2	NMD3	NMD3-206	chr3:160939096-160971320	+	protein_coding	-1.77529	0.292136	0.017909	0.109572	0.0985031	1.87379	2.4965	1.16822	5.4933	0.069572	0.068458	0.073964
ENST00000396467.5_1	RPL7	RPL7-204	chr8:74202519-74205868	-	protein_coding	-1.77388	0.292421	0.00935873	0.0763045	1.07546	2.84934	3.88849	10.7405	5.52158	0.924572	1.16271	1.24857
ENST00000370192.7_1	DPYD	DPYD-202	chr1:97543299-98386579	-	protein_coding	-1.77167	0.29287	8.46583e-06	0.00271258	2.35273	4.12439	15.6838	16.0646	17.634	3.88011	4.33426	4.1194
ENST00000394601.8_1	PTBP1	PTBP1-204	chr19:797452-812312	+	protein_coding	-1.7694	0.293331	0.00227432	0.0350884	0.478779	2.24818	4.02644	4.06366	3.21292	0.681454	0.609516	0
ENST00000375071.3_1	CDA	CDA-201	chr1:20915441-20945401	+	protein_coding	-1.76737	0.293743	0.000117507	0.00794558	4.83753	6.60491	109.195	99.2451	82.4838	27.9288	27.8339	27.0218
ENST00000265136.11_2	COBL	COBL-201	chr7:51083909-51384496	-	protein_coding	-1.76686	0.293847	1.23108e-06	0.00113492	0.00259991	1.76946	2.41368	2.25696	2.5641	0.005421	0	0
ENST00000438257.8_2	DIO2	DIO2-202	chr14:80663873-80677970	-	protein_coding	-1.76288	0.29466	0.0031964	0.0418343	5.64875	7.41162	154.482	159.239	197.114	34.2132	57.5236	60.2758
ENST00000526961.5_1	PICALM	PICALM-207	chr11:85670080-85707972	-	protein_coding	-1.76086	0.295073	0.00129697	0.0261124	0.399394	2.16025	3.04803	3.86514	3.53484	0	0.434127	0.59993
ENST00000540225.2_1	GSTM3	GSTM3-206	chr1:110279987-110282926	-	protein_coding	-1.76054	0.295137	0.00960398	0.0775023	0	1.76054	4.72138	1.58773	1.6273	0	0	0
ENST00000296632.7_1	STARD4	STARD4-201	chr5:110831731-110848208	-	protein_coding	-1.75552	0.296166	0.00758702	0.0675678	1.3776	3.13312	6.31554	5.69527	12.7871	2.097	1.31989	1.44166
ENST00000269187.9_3	SLC39A6	SLC39A6-201	chr18:33688495-33709281	-	protein_coding	-1.74979	0.297345	0.00185958	0.0315563	3.42701	5.1768	35.7695	36.6059	33.2275	6.76382	11.9196	11.4043
ENST00000574563.5_1	SGSM2	SGSM2-211	chr17:2240916-2283969	+	protein_coding	-1.74672	0.297978	0.00555245	0.0564352	0	1.74672	4.12946	1.41423	2.05209	0	0	0
ENST00000359178.4	ANXA8L1	ANXA8L1-001	chr10:47157989-47174040	-	protein_coding	-1.74275	0.298799	9.69367e-05	0.00736749	1.84872	3.59147	11.1061	10.7229	11.342	2.43099	3.17776	2.25983
ENST00000341065.8_1	SAMD11	SAMD11-201	chr1:865692-879955	+	protein_coding	-1.74186	0.298983	0.000976286	0.022491	2.07473	3.8166	15.1578	12.9491	11.4108	3.9727	2.36436	3.46863
ENST00000396819.7_1	LTBP4	LTBP4-205	chr19:41107277-41135528	+	protein_coding	-1.74111	0.29914	0.0159822	0.102838	0.0123569	1.75346	4.04413	3.05941	0.871922	0.01889	0.007006	0
[truncated: 2,032 more rows]
