# Supplementary material for: Differential Expression and Alternative Splicing of Transcripts Associated With Cisplatin-Induced Chemoresistance in Nasopharyngeal Carcinoma
Source: Front Genet. 2020 Feb 25;11:52. doi: 10.3389/fgene.2020.00052 (PMC7052373; doi:10.3389/fgene.2020.00052)
Supplement: Supplementary file 4 [file Table_4.xls]

## Sheet: BP
Column "ID" stands for the ID of gene ontology term
Column "Term" stands for the name of gene ontology term
Column "Ontology" stands for the class of ontology
Column "Count" stands for the number of DE genes associated with the term
Column "Size" stands for the number of background population genes associated with the term
Column "numInt" stands for the total number of DE genes
Column "numTotal" stands for the total number of background population genes
Column "p_value" stands for the fisher exact test value of the term
Column "fdr" stands for the false discovery rate of the term, using Benjamini & Hochberg (1995) method
Column "Enrichment_Score" stands for the Enrichment Score value of the term, it equals (-log10(Pvalue))
Column "Fold_Enrichment" stands for the Fold Enrichment value of the term, it equals (Count/Size)/(numInt/numTotal)
Column "GeneRatio" stands for the Gene Ratio value genes associated with the term, it equals (Count/numInt)
Column "Genes" stands for the DE genes associated with the term
supplementary table 4.Biological Process of dysregulated mRNAs
ID	Term	Ontology	Count	Size	numInt	numTotal	p_value	fdr	Enrichment_Score	Fold_Enrichment	GeneRatio	Genes
GO:0009653	anatomical_structure_morphogenesis	Biological Process	335	2097	1620	18342	1.11627e-29	7.79935e-26	28.9522	1.80875	0.20679	AAMP//ABL1//ABR//ACKR3//ACTA2//ACTN1//ACVR1//ADAM12//ADAM15//ADAM8//ADAMTS1//ADAMTS16//ADD1//ADGRG1//ADGRG6//ADM//ALCAM//ALDH1A3//AMIGO1//AMOTL2//ANG//ANGPTL4//ANKRD1//ANPEP//ANTXR1//ANXA2//APBB2//APLN//APLP1//APOE//AR//ARC//ATL1//ATOH8//ATP8B1//AXL//B3GNT2//BAIAP2//BCAR3//BCL2L1//BDNF//BMP2//BMP4//BMPR2//BRSK1//BTRC//C1GALT1C1//CAPN1//CAPN2//CCBE1//CCL2//CCM2//CD109//CD44//CDH13//CDH2//CDH24//CD…
GO:0009966	regulation_of_signal_transduction	Biological Process	458	3222	1620	18342	3.01225e-29	1.05233e-25	28.5211	1.60943	0.282716	ABCA1//ABL1//ABR//ACKR3//ACVR1//ADAM8//ADGRG1//ADM//ADORA1//ADORA2B//ADRA1B//ADRB2//AFAP1//AGPAT2//AIDA//AKAP12//AKR1C3//AKT1//ANKRD1//APLN//APLP1//APOE//APOL3//AR//ARC//ARFGEF3//ARHGAP23//ARHGAP26//ARHGAP29//ARHGAP31//ARHGDIA//ARHGDIB//ARHGEF11//ARHGEF28//ARHGEF40//ARL2BP//AXL//BAD//BAIAP2//BCAR3//BCL2L1//BDNF//BIRC3//BIRC5//BMP2//BMP4//BMPR2//BNIP3//BOK//BTRC//C1QTNF2//CACNB3//CALM2//CALM3//CAP…
GO:0010033	response_to_organic_substance	Biological Process	415	2889	1620	18342	4.66298e-27	1.08601e-23	26.3313	1.62642	0.256173	ABCA1//ABCA3//ABCG1//ABHD2//ABL1//ABL2//ABR//ACKR3//ACVR1//ADAM15//ADAM23//ADCY3//ADCY6//ADD1//ADM//ADRB2//AKR1C1//AKR1C3//AKT1//ALAD//AMFR//ANG//ANKRD1//ANXA1//ANXA2//ANXA5//APLP1//AR//ATP6V0D1//ATP6V0E1//ATP6V0E2//AVPR2//AXL//B3GNT2//BAD//BAIAP2//BCAR1//BCL2L1//BDNF//BIRC3//BIRC5//BMP2//BMP4//BMPR2//BRCA2//BTRC//CAPN2//CARD16//CASP8//CCL2//CCL5//CCND1//CCRL2//CD274//CD44//CD58//CD68//CD74//CDC4…
GO:0023051	regulation_of_signaling	Biological Process	486	3585	1620	18342	2.5635e-26	4.4778e-23	25.5912	1.5349	0.3	ABCA1//ABL1//ABR//ACKR3//ACVR1//ADAM8//ADGRG1//ADM//ADORA1//ADORA2B//ADRA1B//ADRB2//AFAP1//AGPAT2//AIDA//AKAP12//AKR1C3//AKT1//ANKRD1//ANXA1//ANXA2//APLN//APLP1//APOE//APOL3//AR//ARC//ARFGEF3//ARHGAP23//ARHGAP26//ARHGAP29//ARHGAP31//ARHGDIA//ARHGDIB//ARHGEF11//ARHGEF28//ARHGEF40//ARL2BP//AXL//BACE1//BAD//BAIAP2//BCAR3//BCL2L1//BDNF//BIRC3//BIRC5//BMP2//BMP4//BMPR2//BNIP3//BOK//BRSK1//BTRC//C1QTNF…
GO:0040012	regulation_of_locomotion	Biological Process	190	985	1620	18342	4.56404e-26	6.37779e-23	25.3407	2.18398	0.117284	AAMP//ABHD2//ABL1//ABL2//ABR//ACKR3//ACVR1//ADAM15//ADAM8//ADGRG1//ADORA1//AKT1//AMOTL2//ANXA1//APOE//ARHGDIB//ATOH8//BCAR1//BMP2//BMP4//BMPR2//CAVIN1//CCBE1//CCL2//CCL5//CD274//CD74//CD99L2//CDH13//CDK5//CDK6//CEACAM1//CHMP3//COL18A1//CREB3//CSF1//CXCL1//CXCL10//CXCL11//CXCL14//CXCL8//CYR61//DAB2IP//DDX58//DLG5//DMTN//DUSP10//ECM1//EDN1//EDN2//EGFR//ENG//EPHA2//ETS1//F2R//F2RL1//F3//FADD//FAM89B…
GO:0035239	tube_morphogenesis	Biological Process	140	625	1620	18342	1.01336e-25	1.04887e-22	24.9942	2.53618	0.0864198	AAMP//ABL1//ACKR3//ACVR1//ADAM15//ADAM8//ADAMTS16//ADGRG1//ADM//AMOTL2//ANG//ANGPTL4//ANPEP//ANXA2//APLN//APOE//AR//ATOH8//BMP2//BMP4//BMPR2//BTRC//CCBE1//CCL2//CCM2//CDH13//CDH2//CEACAM1//COL18A1//CSF1//CTGF//CTNNBIP1//CTSZ//CXCL8//CYR61//DAB2IP//DLG5//DLL1//ECM1//ECSCR//EDN1//EGFL7//EGFR//ENG//EPHA2//EPHB2//EPHB4//ERAP1//ESM1//ETS1//FGF2//FGFR1//FMNL3//FN1//FOXC2//FOXD1//FOXF1//FZD1//FZD2//FZD4…
GO:0030334	regulation_of_cell_migration	Biological Process	173	863	1620	18342	1.05082e-25	1.04887e-22	24.9785	2.26969	0.10679	AAMP//ABHD2//ABL1//ABR//ACKR3//ACVR1//ADAM15//ADAM8//ADGRG1//ADORA1//AKT1//AMOTL2//ANXA1//APOE//ARHGDIB//ATOH8//BCAR1//BMP2//BMP4//BMPR2//CCBE1//CCL2//CCL5//CD274//CD74//CD99L2//CDH13//CDK5//CEACAM1//COL18A1//CREB3//CSF1//CXCL1//CXCL10//CXCL11//CXCL14//CXCL8//CYR61//DAB2IP//DDX58//DLG5//DMTN//DUSP10//ECM1//EDN1//EDN2//EGFR//ENG//EPHA2//ETS1//F2R//F2RL1//F3//FADD//FAM89B//FGF2//FGFR1//FLNA//FN1//F…
GO:2000145	regulation_of_cell_motility	Biological Process	179	914	1620	18342	2.35763e-25	2.05909e-22	24.6275	2.21737	0.110494	AAMP//ABHD2//ABL1//ABL2//ABR//ACKR3//ACVR1//ADAM15//ADAM8//ADGRG1//ADORA1//AKT1//AMOTL2//ANXA1//APOE//ARHGDIB//ATOH8//BCAR1//BMP2//BMP4//BMPR2//CAVIN1//CCBE1//CCL2//CCL5//CD274//CD74//CD99L2//CDH13//CDK5//CDK6//CEACAM1//COL18A1//CREB3//CSF1//CXCL1//CXCL10//CXCL11//CXCL14//CXCL8//CYR61//DAB2IP//DDX58//DLG5//DMTN//DUSP10//ECM1//EDN1//EDN2//EGFR//ENG//EPHA2//ETS1//F2R//F2RL1//F3//FADD//FAM89B//FGF2/…
GO:0071310	cellular_response_to_organic_substance	Biological Process	343	2285	1620	18342	2.73044e-25	2.11973e-22	24.5638	1.69957	0.211728	ABCA1//ABHD2//ABL1//ABL2//ACKR3//ACVR1//ADAM15//ADAM23//ADCY3//ADCY6//ADD1//ADRB2//AKR1C1//AKR1C3//AKT1//ALAD//AMFR//ANKRD1//ANXA1//ANXA2//APLP1//AR//ATP6V0D1//ATP6V0E1//ATP6V0E2//AVPR2//AXL//B3GNT2//BAD//BAIAP2//BCAR1//BCL2L1//BDNF//BIRC3//BIRC5//BMP2//BMP4//BMPR2//BTRC//CAPN2//CARD16//CASP8//CCL2//CCL5//CCND1//CCRL2//CD274//CD44//CD58//CD68//CD74//CDC42EP2//CDK5//CDKN1A//CEACAM1//CIB2//CLCF1//C…
GO:0035295	tube_development	Biological Process	163	803	1620	18342	7.5665e-25	5.28671e-22	24.1211	2.29828	0.100617	AAMP//ABL1//ACKR3//ACVR1//ADAM15//ADAM8//ADAMTS16//ADAMTS2//ADGRG1//ADM//AMOTL2//ANG//ANGPTL4//ANPEP//ANXA2//APLN//APOE//AR//ATOH8//ATXN1L//BMP2//BMP4//BMPR2//BTRC//CCBE1//CCL2//CCM2//CDH13//CDH2//CDKN1A//CEACAM1//COL18A1//CRISPLD2//CRLF1//CSF1//CTGF//CTNNBIP1//CTSZ//CXCL8//CYR61//DAB2IP//DLG5//DLL1//ECM1//ECSCR//EDN1//EDN2//EGFL7//EGFR//ENG//EPCAM//EPHA2//EPHB2//EPHB4//ERAP1//ESM1//ETS1//FGF2//F…
GO:0034097	response_to_cytokine	Biological Process	193	1032	1620	18342	9.09019e-25	5.77392e-22	24.0414	2.11743	0.119136	ACKR3//ADAM23//AKT1//ALAD//ANKRD1//ANXA1//ANXA2//AXL//B3GNT2//BAD//BCL2L1//BIRC3//BIRC5//BTRC//CASP8//CCL2//CCL5//CCND1//CCRL2//CD274//CD44//CD58//CD74//CDC42EP2//CDKN1A//CEACAM1//CLCF1//CLDN1//CNN2//CNOT9//CRLF1//CRLF2//CSF1//CSF2//CSF2RA//CXCL1//CXCL10//CXCL11//CXCL8//CYBA//DAB2IP//EBI3//EDARADD//EDN1//EDN2//ETS1//F3//FABP4//FGF2//FLNB//FN1//FOSL1//FOXF1//FZD4//GAS6//GBA//GBP1//GBP3//GBP4//GBP5…
GO:0001568	blood_vessel_development	Biological Process	116	476	1620	18342	1.07621e-24	6.26623e-22	23.9681	2.7592	0.0716049	AAMP//ACKR3//ACTA2//ACVR1//ADAM15//ADAM8//ADGRG1//ADM//AKT1//AMOTL2//ANG//ANGPTL4//ANPEP//ANTXR1//ANXA2//APLN//APOE//BMP4//BMPR2//CCBE1//CCL2//CCM2//CDH13//CDH2//CEACAM1//COL18A1//COL5A1//CTGF//CXCL8//CYR61//DAB2IP//DLL1//ECM1//ECSCR//EDN1//EGFL7//ENG//EPHA2//EPHB2//EPHB4//ERAP1//ESM1//ETS1//FGF2//FGFR1//FMNL3//FN1//FOSL1//FOXC2//FOXF1//FZD4//FZD8//GBX2//GJC1//HOXB13//HPSE//IL18//ITGA5//ITGAV//IT…
GO:0048514	blood_vessel_morphogenesis	Biological Process	102	390	1620	18342	2.37715e-24	1.27763e-21	23.6239	2.9612	0.062963	AAMP//ACKR3//ACVR1//ADAM15//ADAM8//ADGRG1//ADM//AMOTL2//ANG//ANGPTL4//ANPEP//ANXA2//APLN//APOE//BMP4//BMPR2//CCBE1//CCL2//CCM2//CDH13//CDH2//CEACAM1//COL18A1//CTGF//CXCL8//CYR61//DAB2IP//DLL1//ECM1//ECSCR//EDN1//EGFL7//ENG//EPHA2//EPHB2//EPHB4//ERAP1//ESM1//ETS1//FGF2//FGFR1//FMNL3//FN1//FOXC2//FOXF1//FZD4//FZD8//GBX2//GJC1//HOXB13//HPSE//IL18//ITGA5//ITGAV//ITGB1//JAG1//JUN//LOX//LOXL2//LRP1//LR…
GO:0001944	vasculature_development	Biological Process	117	498	1620	18342	1.88153e-23	9.39017e-21	22.7255	2.66004	0.0722222	AAMP//ACKR3//ACTA2//ACVR1//ADAM15//ADAM8//ADGRG1//ADM//AKT1//AMOTL2//ANG//ANGPTL4//ANPEP//ANTXR1//ANXA2//APLN//APOE//BMP4//BMPR2//CCBE1//CCL2//CCM2//CDH13//CDH2//CEACAM1//COL18A1//COL5A1//CTGF//CXCL8//CYR61//DAB2IP//DLL1//ECM1//ECSCR//EDN1//EGFL7//ENG//EPHA2//EPHB2//EPHB4//ERAP1//ESM1//ETS1//FGF2//FGFR1//FMNL3//FN1//FOSL1//FOXC2//FOXF1//FZD4//FZD8//GBX2//GJC1//HOXB13//HPSE//IL18//ITGA5//ITGAV//IT…
GO:0051270	regulation_of_cellular_component_movement	Biological Process	185	996	1620	18342	2.17543e-23	1.01332e-20	22.6625	2.10302	0.114198	AAMP//ABHD2//ABL1//ABL2//ABR//ACKR3//ACTN1//ACVR1//ADAM15//ADAM8//ADGRG1//ADORA1//AKT1//AMOTL2//ANXA1//APOE//ARHGDIB//ATOH8//BCAR1//BMP2//BMP4//BMPR2//CAVIN1//CCBE1//CCL2//CCL5//CD274//CD74//CD99L2//CDH13//CDK5//CDK6//CEACAM1//COL18A1//CREB3//CSF1//CXCL1//CXCL10//CXCL11//CXCL14//CXCL8//CYR61//DAB2IP//DDX58//DLG5//DMTN//DUSP10//ECM1//EDN1//EDN2//EGFR//ENG//EPHA2//ETS1//F2R//F2RL1//F3//FADD//FAM89B…
GO:0072358	cardiovascular_system_development	Biological Process	118	508	1620	18342	3.37095e-23	1.47205e-20	22.4722	2.62997	0.0728395	AAMP//ABL1//ACKR3//ACTA2//ACVR1//ADAM15//ADAM8//ADGRG1//ADM//AKT1//AMOTL2//ANG//ANGPTL4//ANPEP//ANTXR1//ANXA2//APLN//APOE//BMP4//BMPR2//CCBE1//CCL2//CCM2//CDH13//CDH2//CEACAM1//COL18A1//COL5A1//CTGF//CXCL8//CYR61//DAB2IP//DLL1//ECM1//ECSCR//EDN1//EGFL7//ENG//EPHA2//EPHB2//EPHB4//ERAP1//ESM1//ETS1//FGF2//FGFR1//FMNL3//FN1//FOSL1//FOXC2//FOXF1//FZD4//FZD8//GBX2//GJC1//HOXB13//HPSE//IL18//ITGA5//ITG…
GO:0048731	system_development	Biological Process	543	4282	1620	18342	1.05875e-22	4.35144e-20	21.9752	1.43577	0.335185	AAMP//ABL1//ABL2//ABR//ACKR3//ACTA2//ACTN1//ACVR1//ADAM15//ADAM19//ADAM23//ADAM8//ADAMTS1//ADAMTS16//ADAMTS2//ADCY6//ADD1//ADGRG1//ADGRG6//ADM//ADORA1//AKR1C3//AKT1//ALCAM//ALDH1A3//AMIGO1//AMIGO2//AMOTL2//ANG//ANGPTL4//ANKRD1//ANPEP//ANTXR1//ANXA1//ANXA2//APBB2//APLN//APLP1//APOE//AR//ARC//ARHGAP26//ARHGDIA//ATF5//ATIC//ATL1//ATOH8//ATP6V0D1//ATP8B1//ATXN1L//AXL//B3GNT2//BAD//BAG3//BAIAP2//BATF3…
GO:0001525	angiogenesis	Biological Process	85	303	1620	18342	1.19058e-22	4.62145e-20	21.9242	3.1762	0.0524691	AAMP//ACKR3//ACVR1//ADAM15//ADAM8//ADGRG1//AMOTL2//ANG//ANGPTL4//ANPEP//ANXA2//APLN//BMP4//CCBE1//CCL2//CDH13//CEACAM1//COL18A1//CTGF//CXCL8//CYR61//DAB2IP//DLL1//ECM1//ECSCR//EDN1//EGFL7//ENG//EPHA2//EPHB2//EPHB4//ERAP1//ESM1//ETS1//FGF2//FGFR1//FMNL3//FN1//FOXC2//FZD8//GBX2//HOXB13//HPSE//IL18//ITGA5//ITGAV//ITGB1//JAG1//JUN//LOXL2//MCAM//MFGE8//MMP14//MMP19//MMP2//MYH9//NOV//NRP1//PARVA//PDGFA…
GO:0071345	cellular_response_to_cytokine_stimulus	Biological Process	176	950	1620	18342	3.9006e-22	1.43439e-19	21.4089	2.09759	0.108642	ACKR3//ADAM23//AKT1//ALAD//ANKRD1//ANXA1//ANXA2//AXL//B3GNT2//BAD//BCL2L1//BIRC3//BIRC5//BTRC//CCL2//CCL5//CCND1//CCRL2//CD44//CD58//CD74//CDC42EP2//CDKN1A//CEACAM1//CLCF1//CLDN1//CNN2//CNOT9//CRLF1//CRLF2//CSF1//CSF2//CSF2RA//CXCL1//CXCL10//CXCL11//CXCL8//CYBA//DAB2IP//EBI3//EDARADD//EDN1//EDN2//F3//FABP4//FGF2//FLNB//FN1//FOXF1//FZD4//GAS6//GBA//GBP1//GBP3//GBP4//GBP5//GFPT2//GPER1//GSN//GSTO1/…
GO:0048646	anatomical_structure_formation_involved_in_morphogenesis	Biological Process	164	858	1620	18342	4.23437e-22	1.47928e-19	21.3732	2.16415	0.101235	AAMP//ABL1//ACKR3//ACTN1//ACVR1//ADAM12//ADAM15//ADAM8//ADAMTS1//ADGRG1//ADGRG6//ADM//ALDH1A3//AMOTL2//ANG//ANGPTL4//ANKRD1//ANPEP//ANXA2//APLN//AR//ATOH8//ATP8B1//BMP4//BMPR2//CAPN2//CCBE1//CCL2//CD109//CDH13//CDK5//CDK5R2//CEACAM1//CNTNAP1//COL18A1//COL6A1//CTGF//CXCL8//CYR61//DAB2IP//DKK1//DLL1//DUSP1//DUSP4//DUSP5//ECM1//ECSCR//EDN1//EGFL7//ENG//EPHA2//EPHB2//EPHB4//ERAP1//ERCC1//ESM1//ETS1//…
GO:0007275	multicellular_organism_development	Biological Process	600	4895	1620	18342	7.16144e-22	2.38271e-19	21.145	1.38781	0.37037	AAMP//ABL1//ABL2//ABR//ACKR3//ACTA2//ACTN1//ACVR1//ADAM15//ADAM19//ADAM23//ADAM8//ADAMTS1//ADAMTS16//ADAMTS2//ADCY6//ADD1//ADGRG1//ADGRG6//ADM//ADORA1//ADRA1B//AIDA//AKR1C3//AKT1//ALCAM//ALDH1A3//AMIGO1//AMIGO2//AMOTL2//ANG//ANGPTL4//ANKRD1//ANPEP//ANTXR1//ANXA1//ANXA2//APBB2//APLN//APLP1//APOE//APOL2//AR//ARC//ARHGAP26//ARHGDIA//ARHGDIB//ATF5//ATIC//ATL1//ATOH8//ATP6V0D1//ATP8B1//ATXN1L//AXL//B3…
GO:0009967	positive_regulation_of_signal_transduction	Biological Process	252	1583	1620	18342	9.42183e-22	2.99229e-19	21.0259	1.8024	0.155556	ABL1//ACKR3//ACVR1//ADAM8//ADGRG1//ADORA1//ADORA2B//ADRA1B//ADRB2//AGPAT2//AKAP12//AKR1C3//AKT1//ANKRD1//APOL3//AR//ARC//ARL2BP//AXL//BAD//BAIAP2//BCAR3//BCL2L1//BDNF//BIRC3//BMP2//BMP4//BMPR2//BNIP3//BOK//C1QTNF2//CACNB3//CALM2//CALM3//CARD11//CARD16//CASP8//CAVIN3//CCBE1//CCL2//CCL5//CD44//CD63//CD74//CDH13//CDH2//CDK5//CLCF1//CNOT9//CNTNAP1//COPS8//CRLF1//CRLF2//CSF1//CSF2//CTGF//CXCL10//CXCL1…
GO:1902531	regulation_of_intracellular_signal_transduction	Biological Process	285	1874	1620	18342	1.29723e-21	3.94076e-19	20.887	1.7219	0.175926	ABCA1//ABL1//ABR//ACKR3//ADAM8//ADGRG1//ADORA1//ADORA2B//ADRA1B//ADRB2//AIDA//AKAP12//AKR1C3//AKT1//ANKRD1//APLP1//APOE//APOL3//AR//ARFGEF3//ARHGAP23//ARHGAP26//ARHGAP29//ARHGAP31//ARHGDIA//ARHGDIB//ARHGEF11//ARHGEF28//ARHGEF40//ARL2BP//AXL//BAD//BCL2L1//BIRC3//BMP2//BMP4//BOK//BTRC//C1QTNF2//CALM2//CALM3//CARD11//CARD16//CARD19//CASP8//CAVIN3//CCL2//CCL5//CD44//CD74//CDH13//CDH2//CDK5//CDKN2D//C…
GO:0032502	developmental_process	Biological Process	669	5636	1620	18342	2.54788e-21	7.41751e-19	20.5938	1.34396	0.412963	AAMP//ABHD2//ABL1//ABL2//ABR//ACKR3//ACTA2//ACTN1//ACVR1//ADAM12//ADAM15//ADAM19//ADAM23//ADAM8//ADAMTS1//ADAMTS16//ADAMTS2//ADCY6//ADD1//ADGRG1//ADGRG6//ADM//ADORA1//ADRA1B//ADRB2//AGPAT2//AIDA//AKR1C1//AKR1C3//AKT1//ALCAM//ALDH1A3//AMFR//AMIGO1//AMIGO2//AMOTL2//ANG//ANGPTL4//ANKRD1//ANPEP//ANTXR1//ANXA1//ANXA2//APBB2//APLN//APLP1//APOE//APOL2//AR//ARC//ARHGAP26//ARHGDIA//ARHGDIB//ARHGEF28//ATF5…
GO:0048856	anatomical_structure_development	Biological Process	634	5283	1620	18342	4.73483e-21	1.32329e-18	20.3247	1.35875	0.391358	AAMP//ABHD2//ABL1//ABL2//ABR//ACKR3//ACTA2//ACTN1//ACVR1//ADAM12//ADAM15//ADAM19//ADAM23//ADAM8//ADAMTS1//ADAMTS16//ADAMTS2//ADCY6//ADD1//ADGRG1//ADGRG6//ADM//ADORA1//ADRA1B//AGPAT2//AIDA//AKR1C1//AKR1C3//AKT1//ALCAM//ALDH1A3//AMIGO1//AMIGO2//AMOTL2//ANG//ANGPTL4//ANKRD1//ANPEP//ANTXR1//ANXA1//ANXA2//APBB2//APLN//APLP1//APOE//APOL2//AR//ARC//ARHGAP26//ARHGDIA//ARHGDIB//ATF5//ATIC//ATL1//ATOH8//AT…
GO:0002376	immune_system_process	Biological Process	368	2659	1620	18342	1.05444e-20	2.8336e-18	19.977	1.56697	0.22716	ABL1//ABL2//ACKR3//ACTN1//ACTR1B//ADAM15//ADAM8//ADD1//ADGRE1//AGBL5//AGPAT2//AKT1//ALAD//ALCAM//ANPEP//ANXA1//ANXA2//AP1S2//APLN//ARL8A//ARPC1A//ARPC2//ARPC4//ATP1B1//AXL//BAIAP2//BATF3//BCAR1//BMP4//BNIP3//BRCA2//BRI3//BTN2A1//BTN2A2//C1R//C8G//CAPN1//CARD11//CASP8//CCL2//CCL5//CCND3//CCRL2//CD109//CD274//CD44//CD47//CD58//CD59//CD63//CD68//CD7//CD74//CD99L2//CDC42EP2//CEACAM1//CKAP4//CLCF1//CL…
GO:2000147	positive_regulation_of_cell_motility	Biological Process	112	508	1620	18342	3.62166e-20	9.36569e-18	19.4411	2.49624	0.0691358	AAMP//ABL1//ACKR3//ACVR1//ADAM8//AKT1//ANXA1//ATOH8//BCAR1//BMP2//BMP4//BMPR2//CAVIN1//CCBE1//CCL5//CD274//CD74//CD99L2//CDH13//COL18A1//CREB3//CSF1//CXCL1//CXCL10//CXCL11//CXCL14//CXCL8//CYR61//DAB2IP//DMTN//EDN1//EDN2//EGFR//ETS1//F2R//F2RL1//F3//FADD//FAM89B//FGF2//FGFR1//FLNA//FN1//FOXC2//FOXF1//GAS6//GLIPR2//GPER1//GPNMB//GPSM3//HBEGF//HDAC4//HRAS//ICAM1//IL1A//IL1B//IL6//ILK//ITGA2//ITGA3//…
GO:0007166	cell_surface_receptor_signaling_pathway	Biological Process	347	2482	1620	18342	3.75325e-20	9.36569e-18	19.4256	1.58292	0.214198	ABCA1//ABL1//ABL2//ACKR3//ACVR1//ADAM15//ADAMTS1//ADGRE1//ADGRG1//ADGRG6//ADORA1//ADORA2B//ADRB2//AKT1//AMOTL2//ANXA1//ANXA2//ARHGDIA//ARHGEF28//ARPC1A//ARPC2//ARPC4//ATOH8//ATP6V0D1//ATP6V0E1//ATP6V0E2//AXL//BAD//BAG3//BAIAP2//BCAR1//BCL2L1//BCL7B//BDNF//BIRC3//BIRC5//BLOC1S2//BMP2//BMP4//BMPR2//BOK//BTBD11//BTN2A1//BTN2A2//BTRC//CARD11//CASP8//CCL2//CCL5//CCM2//CCND1//CCRL2//CD274//CD44//CD47//…
GO:0050896	response_to_stimulus	Biological Process	928	8524	1620	18342	4.42984e-20	1.06729e-17	19.3536	1.23264	0.57284	AAED1//ABCA1//ABCA3//ABCC3//ABCG1//ABHD2//ABL1//ABL2//ABR//ABTB2//ACKR3//ACTA2//ACTN1//ACTR1B//ACVR1//ADAM15//ADAM23//ADAM8//ADAMTS1//ADCY3//ADCY6//ADD1//ADGRE1//ADGRG1//ADGRG6//ADM//ADORA1//ADORA2B//ADRA1B//ADRB2//AEN//AGBL5//AGPAT2//AKAP12//AKR1C1//AKR1C3//AKT1//ALAD//ALCAM//ALDH1A3//ALDH3A1//ALG2//AMFR//AMOTL2//ANG//ANGPTL4//ANKRD1//ANPEP//ANTXR1//ANTXR2//ANXA1//ANXA11//ANXA2//ANXA5//APBB2//AP…
GO:0040017	positive_regulation_of_locomotion	Biological Process	116	539	1620	18342	5.7186e-20	1.33186e-17	19.2427	2.43669	0.0716049	AAMP//ABL1//ACKR3//ACVR1//ADAM8//AKT1//ANXA1//ATOH8//BCAR1//BMP2//BMP4//BMPR2//CAVIN1//CCBE1//CCL5//CD274//CD74//CD99L2//CDH13//CHMP3//COL18A1//CREB3//CSF1//CXCL1//CXCL10//CXCL11//CXCL14//CXCL8//CYR61//DAB2IP//DMTN//EDN1//EDN2//EGFR//ETS1//F2R//F2RL1//F3//FADD//FAM89B//FGF2//FGFR1//FLNA//FN1//FOXC2//FOXF1//GAS6//GLIPR2//GPER1//GPNMB//GPSM3//HBEGF//HDAC4//HRAS//ICAM1//IL1A//IL1B//IL6//ILK//ITGA2//…
GO:0030335	positive_regulation_of_cell_migration	Biological Process	109	492	1620	18342	8.01031e-20	1.80542e-17	19.0964	2.50838	0.067284	AAMP//ABL1//ACKR3//ACVR1//ADAM8//AKT1//ANXA1//ATOH8//BCAR1//BMP2//BMP4//BMPR2//CCBE1//CCL5//CD274//CD74//CD99L2//CDH13//COL18A1//CREB3//CSF1//CXCL1//CXCL10//CXCL11//CXCL14//CXCL8//CYR61//DAB2IP//DMTN//EDN1//EDN2//EGFR//ETS1//F2R//F2RL1//F3//FADD//FAM89B//FGF2//FGFR1//FLNA//FN1//FOXC2//FOXF1//GAS6//GLIPR2//GPER1//GPNMB//GPSM3//HBEGF//HDAC4//HRAS//ICAM1//IL1A//IL1B//IL6//ILK//ITGA2//ITGA3//ITGA5//I…
GO:0051272	positive_regulation_of_cellular_component_movement	Biological Process	113	522	1620	18342	1.1004e-19	2.40265e-17	18.9585	2.45098	0.0697531	AAMP//ABL1//ACKR3//ACVR1//ADAM8//AKT1//ANXA1//ATOH8//BCAR1//BMP2//BMP4//BMPR2//CAVIN1//CCBE1//CCL5//CD274//CD74//CD99L2//CDH13//COL18A1//CREB3//CSF1//CXCL1//CXCL10//CXCL11//CXCL14//CXCL8//CYR61//DAB2IP//DMTN//EDN1//EDN2//EGFR//ETS1//F2R//F2RL1//F3//FADD//FAM89B//FGF2//FGFR1//FLNA//FN1//FOXC2//FOXF1//GAS6//GLIPR2//GPER1//GPNMB//GPSM3//HBEGF//HDAC4//HRAS//ICAM1//IL1A//IL1B//IL6//ILK//ITGA2//ITGA3//…
GO:0007155	cell_adhesion	Biological Process	162	894	1620	18342	2.01304e-19	4.16888e-17	18.6961	2.05168	0.1	ABL1//ABL2//ACKR3//ACTN1//ACVR1//ADAM12//ADAM15//ADAM23//ADAM8//ADGRE1//ADGRG1//ALCAM//AMIGO1//AMIGO2//ANTXR1//ANXA1//ANXA2//APLP1//ATP1B1//AXL//BAIAP2//BCAM//BCAR1//CCL2//CCL5//CD44//CD47//CD58//CD63//CD99//CD99L2//CDH13//CDH2//CDH24//CDK5//CEACAM1//CERCAM//CLDN1//CLDN23//CLDN3//CLIC1//CNTNAP1//COL13A1//COL17A1//COL18A1//COL5A1//COL6A1//COL6A2//CSRP1//CTGF//CYR61//DLG5//EFNB1//EGFL7//EGFR//ENG//…
GO:1902533	positive_regulation_of_intracellular_signal_transduction	Biological Process	181	1046	1620	18342	2.02865e-19	4.16888e-17	18.6928	1.9592	0.111728	ABL1//ACKR3//ADAM8//ADGRG1//ADORA1//ADORA2B//ADRA1B//ADRB2//AKAP12//AKR1C3//AKT1//ANKRD1//APOL3//AR//ARL2BP//AXL//BAD//BCL2L1//BIRC3//BMP2//BMP4//BOK//C1QTNF2//CALM2//CALM3//CARD11//CARD16//CASP8//CAVIN3//CCL2//CCL5//CD44//CD74//CDH13//CDH2//CLCF1//COPS8//CRLF1//CRLF2//CSF1//CSF2//CTGF//CXCL10//CXCL11//DAB2IP//DBNL//DDX60//DHX58//DKK1//DLG5//DUSP5//DUSP6//ECM1//EDN1//EGFR//ENG//EPHA2//EPHB2//EPHB…
GO:0019221	cytokine-mediated_signaling_pathway	Biological Process	130	650	1620	18342	2.27078e-19	4.53313e-17	18.6438	2.26444	0.0802469	ACKR3//AKT1//ANXA1//ANXA2//BAD//BCL2L1//BIRC3//BIRC5//BTRC//CCL2//CCL5//CCND1//CCRL2//CD44//CD74//CDKN1A//CEACAM1//CLCF1//CNN2//CNOT9//CRLF1//CRLF2//CSF1//CSF2//CSF2RA//CXCL1//CXCL10//CXCL11//CXCL8//EBI3//EDARADD//EDN2//F3//FGF2//FN1//GBP1//GSTO1//HLA-A//HLA-B//HLA-C//HLA-DRA//HLA-DRB1//HLA-E//HLA-F//ICAM1//IFI27//IFI35//IFI6//IFIT1//IFIT2//IFIT3//IFNGR2//IL10RB//IL11//IL15RA//IL18//IL1A//IL1B//I…
GO:0048729	tissue_morphogenesis	Biological Process	115	550	1620	18342	8.86213e-19	1.71999e-16	18.0525	2.36737	0.0709877	ABL1//ACTA2//ACVR1//ADAMTS16//ADM//ALDH1A3//ANKRD1//AR//BMP2//BMP4//BMPR2//BRSK1//BTRC//CCM2//CD44//CEACAM1//COL5A1//COL6A1//COL6A2//CSF1//CTNNBIP1//CTSV//CTSZ//CYR61//DKK1//DLG5//DLL1//EDN1//EGFR//ENG//EPHA2//EXT2//FGF2//FGFR1//FLNA//FOXC2//FOXD1//FOXF1//FOXL1//FOXQ1//FRZB//FZD1//FZD2//GBX2//GLI2//HBEGF//HMGA2//HOXB13//HOXD11//ILK//INHBA//ITGA2//ITGA3//ITGA5//ITGB1//ITGB4//JAG1//KLF4//LBX1//LCP1…
GO:0009888	tissue_development	Biological Process	256	1701	1620	18342	9.74734e-19	1.84067e-16	18.0111	1.70399	0.158025	ABL1//ACTA2//ACVR1//ADAM15//ADAMTS16//ADM//AGPAT2//AKR1C1//AKR1C3//AKT1//ALDH1A3//ANKRD1//ANXA1//AR//ARC//BMP2//BMP4//BMPR2//BNC1//BRSK1//BTRC//C11orf88//CAPN1//CAPNS1//CCM2//CCND1//CD109//CD44//CDH2//CDK5//CDK6//CDKN1A//CEACAM1//CLDN1//CLDN3//COL17A1//COL18A1//COL5A1//COL6A1//COL6A2//CPQ//CPT1A//CRABP2//CRLF1//CSF1//CST3//CTGF//CTNNBIP1//CTSB//CTSV//CTSZ//CYP26B1//CYR61//DGAT2//DKK1//DLG5//DLL1/…
GO:0042127	regulation_of_cell_proliferation	Biological Process	256	1713	1620	18342	2.47448e-18	4.52735e-16	17.6065	1.69205	0.158025	ABL1//ABL2//ADAMTS1//ADGRG1//ADM//ADORA1//AKR1C3//AKT1//ANG//ANXA1//ANXA2//APLN//APOE//AR//ATF5//ATOH8//ATRAID//ATXN1L//BAD//BCL2L1//BIRC5//BMP2//BMP4//BMPR2//BNC1//BOK//BRCA2//BTN2A2//CAPN1//CAPNS1//CARD11//CCL2//CCL5//CCND1//CCND3//CD109//CD274//CD47//CD74//CDCA7L//CDH13//CDH2//CDK6//CDKN1A//CDKN2D//CDKN3//CEACAM1//CLCF1//COL18A1//COPS8//COPS9//CRLF1//CRLF2//CSF1//CSF2//CST3//CTGF//CTNNBIP1//CT…
GO:0051128	regulation_of_cellular_component_organization	Biological Process	338	2462	1620	18342	2.52707e-18	4.52735e-16	17.5974	1.55439	0.208642	ABCA1//ABL1//ABL2//ABLIM3//ABR//ADAM15//ADAMTS16//ADCY6//ADD1//ADRB2//AFAP1//AKT1//AMIGO1//ANKRD1//ANTXR1//ANXA1//ANXA2//APBB2//APLN//APOE//AR//ARC//ARHGDIA//ARHGDIB//ARHGEF11//ARPC1A//ARPC2//ARPC4//ARPC5L//ATF5//ATP8B1//AXL//BAD//BAG3//BAIAP2//BCAR1//BCL2L1//BDNF//BIN1//BMP4//BMPR2//BNIP3//BOK//BRCA2//BRSK1//BUB3//C15orf62//CAMK1//CAPG//CAPN2//CASP8//CCL2//CCND1//CCND3//CD44//CD47//CD63//CDC42EP…
GO:0007165	signal_transduction	Biological Process	617	5239	1620	18342	2.78775e-18	4.8695e-16	17.5547	1.33342	0.380864	ABCA1//ABHD2//ABL1//ABL2//ABR//ACKR3//ACVR1//ADAM15//ADAMTS1//ADCY3//ADCY6//ADD1//ADGRE1//ADGRG1//ADGRG6//ADM//ADORA1//ADORA2B//ADRA1B//ADRB2//AEN//AKAP12//AKR1C3//AKT1//ALCAM//AMFR//AMOTL2//ANPEP//ANTXR1//ANTXR2//ANXA1//ANXA2//ANXA5//APBB2//APLN//APOE//AR//ARHGAP23//ARHGAP26//ARHGAP29//ARHGAP31//ARHGDIA//ARHGDIB//ARHGEF11//ARHGEF28//ARL2BP//ARPC1A//ARPC2//ARPC4//ARRDC4//ASB6//ASB9//ATOH8//ATP1B1…
GO:0050790	regulation_of_catalytic_activity	Biological Process	328	2379	1620	18342	4.96321e-18	8.45804e-16	17.3042	1.56103	0.202469	ABL1//ABL2//ABR//ADAM8//ADORA1//ADORA2B//ADRB2//AGAP1//AGFG2//AIDA//AKT1//ANG//ANGPTL4//ANTXR1//ANXA1//ANXA2//ANXA5//APOE//AR//ARFGEF3//ARHGAP23//ARHGAP26//ARHGAP29//ARHGAP31//ARHGDIA//ARHGDIB//ARHGEF11//ARL2BP//ARL6IP1//ARRDC4//ASAP2//ATP1B1//AVPR2//AXL//BAD//BAG3//BDNF//BIN1//BIRC3//BIRC5//BMP2//BMP4//BOD1//BOK//C15orf62//C1QTNF2//CALM2//CALM3//CAMK1//CAMK2N2//CAPN1//CARD16//CASP8//CCL2//CCL5//…
GO:0016477	cell_migration	Biological Process	164	942	1620	18342	6.64509e-18	1.10546e-15	17.1775	1.97117	0.101235	AAMP//ABL1//ACKR3//ACVR1//ADAM8//ADGRG1//AMOTL2//ANG//ANXA1//APBB2//ARC//ARPC5L//ATP1B1//AXL//BCAR1//CCL2//CCL5//CCRL2//CD44//CD47//CD58//CD63//CD74//CD99L2//CDH13//CDH2//CDK5//CDK5R2//CEACAM1//COL5A1//CTGF//CXCL1//CXCL10//CXCL11//CXCL14//CXCL8//CYR61//DAB2IP//DCLK1//DNER//EDN1//EDN2//EFNB1//EGFR//ENG//EPCAM//EPHA2//EPHB4//EPS8//ESAM//F2RL1//FGF2//FGFR1//FLNA//FMNL1//FMNL3//FN1//GAS6//GBF1//GBX2/…
GO:0040011	locomotion	Biological Process	203	1269	1620	18342	9.62123e-18	1.56334e-15	17.0168	1.8112	0.125309	AAMP//ABL1//ACKR3//ACVR1//ADAM8//ADCY3//ADGRG1//ALCAM//AMOTL2//ANG//ANXA1//APBB2//ARC//ARPC2//ARPC5L//ATP1B1//AXL//B3GNT2//BCAR1//BDNF//BMP4//CCL2//CCL5//CCRL2//CD44//CD47//CD58//CD63//CD74//CD99L2//CDH13//CDH2//CDK5//CDK5R2//CEACAM1//COL5A1//CREB3//CRMP1//CTGF//CXCL1//CXCL10//CXCL11//CXCL14//CXCL8//CYR61//DAB2IP//DCLK1//DNER//ECSCR//EDN1//EDN2//EFNB1//EGFR//ENG//EPCAM//EPHA2//EPHB2//EPHB4//EPS8/…
GO:0007154	cell_communication	Biological Process	661	5745	1620	18342	1.94246e-17	3.08454e-15	16.7116	1.3027	0.408025	ABCA1//ABHD2//ABL1//ABL2//ABR//ACKR3//ACVR1//ADAM15//ADAMTS1//ADCY3//ADCY6//ADD1//ADGRE1//ADGRG1//ADGRG6//ADM//ADORA1//ADORA2B//ADRA1B//ADRB2//AEN//AKAP12//AKR1C3//AKT1//ALCAM//AMFR//AMOTL2//ANG//ANPEP//ANTXR1//ANTXR2//ANXA1//ANXA2//ANXA5//APBB2//APLN//APOE//AR//ARHGAP23//ARHGAP26//ARHGAP29//ARHGAP31//ARHGDIA//ARHGDIB//ARHGEF11//ARHGEF28//ARL2BP//ARPC1A//ARPC2//ARPC4//ARRDC4//ASB6//ASB9//ATOH8//A…
GO:0023052	signaling	Biological Process	650	5630	1620	18342	2.06117e-17	3.20031e-15	16.6859	1.30718	0.401235	ABCA1//ABHD2//ABL1//ABL2//ABR//ACKR3//ACVR1//ADAM15//ADAMTS1//ADCY3//ADCY6//ADD1//ADGRE1//ADGRG1//ADGRG6//ADM//ADORA1//ADORA2B//ADRA1B//ADRB2//AEN//AKAP12//AKR1C3//AKT1//ALCAM//AMFR//AMOTL2//ANPEP//ANTXR1//ANTXR2//ANXA1//ANXA2//ANXA5//APBB2//APLN//APOE//AR//ARHGAP23//ARHGAP26//ARHGAP29//ARHGAP31//ARHGDIA//ARHGDIB//ARHGEF11//ARHGEF28//ARL2BP//ARPC1A//ARPC2//ARPC4//ARRDC4//ASB6//ASB9//ATOH8//ATP1B1…
GO:0006950	response_to_stress	Biological Process	437	3473	1620	18342	6.53797e-17	9.9306e-15	16.1846	1.42465	0.269753	ABCA1//ABHD2//ABL1//ABL2//ACTN1//ACVR1//ADAM15//ADAM8//ADD1//ADM//ADORA1//ADORA2B//ADRB2//AEN//AGBL5//AKR1C3//AKT1//ALAD//AMFR//ANG//ANGPTL4//ANKRD1//ANXA1//ANXA5//APOE//APOL2//APOL3//ARMT1//ATG16L1//ATOX1//ATP1B1//ATP6V0D1//AXL//BACH1//BAD//BAG3//BARD1//BCL2L1//BMP2//BMPR2//BNIP3//BOK//BRCA2//BRSK1//BTRC//C1GALT1C1//C1R//C8G//CAPN2//CARD16//CASP8//CCL2//CCL5//CCM2//CCND1//CCRL2//CD44//CD58//CD59…
GO:0030198	extracellular_matrix_organization	Biological Process	78	322	1620	18342	8.28444e-17	1.23156e-14	16.0817	2.74265	0.0481481	ADAM12//ADAM15//ADAM19//ADAM8//ADAMTS2//ANXA2//APBB2//ATXN1L//CAPG//CD44//CD47//COL13A1//COL17A1//COL18A1//COL5A1//COL6A1//COL6A2//CRISPLD2//CTGF//CTSL//CTSS//CTSV//CYR61//ENG//FBLN5//FBN1//FGF2//FLOT1//FN1//FOXC2//FOXF1//FURIN//GAS6//GSN//HTRA1//ICAM1//ITGA1//ITGA11//ITGA2//ITGA3//ITGA5//ITGA6//ITGAV//ITGB1//ITGB4//ITGB5//KAZALD1//LAMA4//LAMB3//LAMC2//LCP1//LOX//LOXL1//LOXL2//MMP1//MMP14//MMP19/…
GO:0043067	regulation_of_programmed_cell_death	Biological Process	240	1621	1620	18342	1.11032e-16	1.61621e-14	15.9546	1.67633	0.148148	AAMDC//ABL1//ABL2//ABR//ACKR3//ACTN1//ACVR1//ADAM8//ADM//ADORA1//AIFM2//AKR1C3//AKT1//ALDH1A3//AMIGO2//ANGPTL4//ANKRD1//ANXA1//ANXA5//APBB2//APOE//AR//ARHGDIA//ARHGEF11//ARL6IP1//ATF5//AXL//BAD//BAG3//BARD1//BCAR1//BCL2L1//BDNF//BIN1//BIRC3//BIRC5//BMP2//BMP4//BNIP3//BOK//CARD11//CARD16//CARD6//CASP8//CCL2//CCL5//CD274//CD44//CD74//CDK5//CDKN1A//CDKN2D//CLCF1//COL18A1//CREB3//CRLF1//CSF2//CST3//C…
GO:0030154	cell_differentiation	Biological Process	452	3634	1620	18342	1.21822e-16	1.73709e-14	15.9143	1.40827	0.279012	AAMP//ABHD2//ABL1//ABL2//ACKR3//ACTA2//ACTN1//ACVR1//ADAM12//ADAM15//ADCY6//ADD1//ADGRG1//ADGRG6//ADM//ADRB2//AKR1C1//AKR1C3//AKT1//ALCAM//AMIGO1//ANG//ANGPTL4//ANKRD1//ANPEP//ANTXR1//ANXA1//ANXA2//APBB2//APOE//AR//ARC//ARHGDIA//ARHGEF28//ATF5//ATL1//ATOH8//ATP8B1//ATRAID//AXL//B3GNT2//BAIAP2//BATF3//BCL2L1//BCL7B//BDNF//BIN1//BLOC1S2//BMP2//BMP4//BMPR2//BNC1//BNIP3//BOK//BRCA2//BRSK1//C11orf88//…
GO:0042981	regulation_of_apoptotic_process	Biological Process	238	1608	1620	18342	1.58816e-16	2.2193e-14	15.7991	1.6758	0.146914	AAMDC//ABL1//ABL2//ABR//ACKR3//ACTN1//ACVR1//ADAM8//ADM//ADORA1//AIFM2//AKR1C3//AKT1//ALDH1A3//AMIGO2//ANGPTL4//ANKRD1//ANXA1//ANXA5//APBB2//APOE//AR//ARHGDIA//ARHGEF11//ARL6IP1//ATF5//AXL//BAD//BAG3//BARD1//BCAR1//BCL2L1//BDNF//BIN1//BIRC3//BIRC5//BMP2//BMP4//BNIP3//BOK//CARD11//CARD16//CARD6//CASP8//CCL2//CCL5//CD274//CD44//CD74//CDK5//CDKN1A//CDKN2D//CLCF1//COL18A1//CREB3//CRLF1//CSF2//CTGF//C…
GO:0045597	positive_regulation_of_cell_differentiation	Biological Process	159	938	1620	18342	2.76398e-16	3.78666e-14	15.5585	1.91923	0.0981481	AAMDC//ABL1//ABL2//ACVR1//ADAM8//ADD1//ADM//AKT1//AMIGO1//ANKRD1//ANXA1//APOE//AR//ARHGDIA//ARPC2//ATOH8//ATRAID//AXL//BAD//BAIAP2//BDNF//BIN1//BMP2//BMP4//BMPR2//CAMK1//CASP8//CD74//CDH2//CEACAM1//CLCF1//CLIC1//CRABP2//CSF1//CSF2//CTGF//CTNNBIP1//CYP26B1//CYR61//DAB2IP//DKK1//DLG5//DMTN//DUSP10//EDN1//EHD1//ENC1//ENG//EPHB2//ETS1//ETV5//EVI2B//FADD//FAM20C//FGF2//FGFR1//FLNA//FLOT1//FN1//FRZB//F…
GO:0030155	regulation_of_cell_adhesion	Biological Process	123	656	1620	18342	4.24917e-16	5.70942e-14	15.3717	2.12292	0.0759259	ABL1//ABL2//ADAM15//ADAM8//ADGRG1//AKT1//ANXA1//ARHGDIA//ARHGDIB//ARPC2//BAD//BMP2//BMP4//BTN2A2//CARD11//CCL2//CCL5//CD274//CD44//CD47//CD74//CDH13//CDK6//CEACAM1//CSF1//CXCL8//CYR61//CYTH1//DLG5//DLL1//DMTN//DUSP10//EBI3//EFNB1//EPCAM//EPHA2//ETS1//FADD//FLNA//FLOT1//FN1//FOXC2//FOXF1//FRMD5//FXYD5//FZD4//FZD7//GBP1//GLI2//GPNMB//GSN//HLA-E//ICAM1//IL18//IL1B//IL4R//IL6//IL7R//ILK//IRF1//ITGA2/…
GO:0042325	regulation_of_phosphorylation	Biological Process	230	1551	1620	18342	4.54773e-16	5.93683e-14	15.3422	1.67899	0.141975	ABL1//ACKR3//ACVR1//ADAM8//ADORA1//ADORA2B//ADRA1B//ADRB2//AIDA//AKT1//ANG//ANXA2//APLN//APOE//AR//ARL2BP//AXL//BAD//BARD1//BCAR3//BDNF//BMP2//BMP4//BMPR2//C1QTNF2//CALM2//CALM3//CAMK1//CAMK2N2//CAVIN3//CCL2//CCL5//CCND1//CCND3//CD109//CD44//CD74//CDH2//CDK5//CDK5R2//CDK6//CDKN1A//CDKN2D//CDKN3//CEACAM1//CLCF1//CNKSR3//CNOT9//CNPPD1//COPS8//CRLF1//CSF1//CSF2//CTDSP1//CTGF//CXCL10//CYR61//DAB2IP//…
GO:0043062	extracellular_structure_organization	Biological Process	83	365	1620	18342	4.58836e-16	5.93683e-14	15.3383	2.57464	0.0512346	ABCA1//ABCG1//ADAM12//ADAM15//ADAM19//ADAM8//ADAMTS2//ANXA2//APBB2//APOE//ATXN1L//CAPG//CD44//CD47//COL13A1//COL17A1//COL18A1//COL5A1//COL6A1//COL6A2//CRISPLD2//CTGF//CTSL//CTSS//CTSV//CYR61//ENG//FBLN5//FBN1//FGF2//FLOT1//FN1//FOXC2//FOXF1//FURIN//GAS6//GSN//HTRA1//ICAM1//ITGA1//ITGA11//ITGA2//ITGA3//ITGA5//ITGA6//ITGAV//ITGB1//ITGB4//ITGB5//KAZALD1//LAMA4//LAMB3//LAMC2//LCP1//LOX//LOXL1//LOXL2/…
GO:0048513	animal_organ_development	Biological Process	390	3049	1620	18342	4.78712e-16	6.08138e-14	15.3199	1.44823	0.240741	ABL1//ABR//ACTA2//ACTN1//ACVR1//ADAM15//ADAM19//ADAMTS1//ADAMTS16//ADAMTS2//ADD1//ADGRG1//ADGRG6//ADM//AKR1C3//AKT1//ALDH1A3//AMIGO1//AMIGO2//ANG//ANKRD1//ANXA1//ANXA2//APLN//APLP1//AR//ATF5//ATIC//ATP6V0D1//ATP8B1//ATXN1L//AXL//BAD//BAG3//BAIAP2//BATF3//BCAR3//BCL2L1//BMP2//BMP4//BMPR2//BNIP3//BOK//BRCA2//BTRC//C11orf88//CALM2//CALM3//CAPN1//CAPNS1//CARD11//CASP8//CCBE1//CCL2//CCM2//CCND1//CD109…
GO:0051174	regulation_of_phosphorus_metabolic_process	Biological Process	259	1813	1620	18342	5.09658e-16	6.3589e-14	15.2927	1.61746	0.159877	ABL1//ACKR3//ACVR1//ADAM8//ADM//ADORA1//ADORA2B//ADRA1B//ADRB2//AIDA//AKT1//ANG//ANXA2//APLN//APOE//AR//ARFGEF3//ARL2BP//AXL//BAD//BARD1//BCAR3//BDNF//BMP2//BMP4//BMPR2//BOD1//C1QTNF2//CALM2//CALM3//CAMK1//CAMK2N2//CAVIN3//CCL2//CCL5//CCND1//CCND3//CD109//CD44//CD74//CDH2//CDK5//CDK5R2//CDK6//CDKN1A//CDKN2D//CDKN3//CEACAM1//CLCF1//CNKSR3//CNOT9//CNPPD1//COPS8//CRLF1//CSF1//CSF2//CTDSP1//CTGF//CXC…
GO:0001932	regulation_of_protein_phosphorylation	Biological Process	218	1448	1620	18342	5.70366e-16	6.99148e-14	15.2438	1.70459	0.134568	ABL1//ACKR3//ACVR1//ADAM8//ADORA1//ADORA2B//ADRA1B//ADRB2//AIDA//AKT1//ANG//ANXA2//APOE//AR//ARL2BP//AXL//BCAR3//BDNF//BMP2//BMP4//BMPR2//C1QTNF2//CALM2//CALM3//CAMK1//CAMK2N2//CAVIN3//CCL2//CCL5//CCND1//CCND3//CD109//CD44//CD74//CDH2//CDK5//CDK5R2//CDK6//CDKN1A//CDKN2D//CDKN3//CEACAM1//CLCF1//CNKSR3//CNOT9//CNPPD1//COPS8//CRLF1//CSF1//CSF2//CTDSP1//CTGF//CXCL10//CYR61//DAB2IP//DBF4B//DBNL//DKK1/…
GO:0010941	regulation_of_cell_death	Biological Process	251	1748	1620	18342	8.58261e-16	1.03391e-13	15.0664	1.62579	0.154938	AAMDC//ABL1//ABL2//ABR//ACKR3//ACTN1//ACVR1//ADAM8//ADM//ADORA1//AIFM2//AKR1C3//AKT1//ALDH1A3//AMIGO2//ANGPTL4//ANKRD1//ANXA1//ANXA5//APBB2//APOE//AR//ARHGDIA//ARHGEF11//ARL6IP1//ATF5//AXL//BAD//BAG3//BARD1//BCAR1//BCL2L1//BDNF//BIN1//BIRC3//BIRC5//BMP2//BMP4//BNIP3//BOK//CARD11//CARD16//CARD6//CASP8//CCL2//CCL5//CD274//CD44//CD74//CDK5//CDKN1A//CDKN2D//CLCF1//COL18A1//CREB3//CRLF1//CSF2//CST3//C…
GO:0002009	morphogenesis_of_an_epithelium	Biological Process	90	419	1620	18342	1.09719e-15	1.29934e-13	14.9597	2.43198	0.0555556	ABL1//ACVR1//ADAMTS16//ADM//ALDH1A3//AR//BMP2//BMP4//BRSK1//BTRC//CCM2//CD44//CEACAM1//COL5A1//CSF1//CTNNBIP1//CTSV//CTSZ//CYR61//DLG5//DLL1//EDN1//EGFR//ENG//EPHA2//FGF2//FGFR1//FLNA//FOXC2//FOXD1//FOXF1//FOXQ1//FRZB//FZD1//FZD2//GBX2//GLI2//HBEGF//HOXB13//HOXD11//ILK//ITGA5//JAG1//KLF4//LBX1//LCP1//LHX1//LHX2//LRP5//MICAL2//MMP14//MSX2//NKX3-1//NOG//NRP1//NTN1//PAK1//PGF//PLOD3//PLXNA1//PML//PO…
GO:0051247	positive_regulation_of_protein_metabolic_process	Biological Process	240	1660	1620	18342	1.89333e-15	2.20478e-13	14.7228	1.63695	0.148148	ABL1//ACKR3//ACVR1//ADAM8//ADORA1//ADORA2B//ADRA1B//ADRB2//AKT1//ANG//ANTXR1//ANXA2//APOE//AR//ARL2BP//ARRDC4//ASB9//AVPR2//AXL//BAD//BARD1//BCAR3//BDNF//BIRC3//BMP2//BMP4//BMPR2//BOK//BTRC//C1QTNF2//CALM2//CALM3//CAMK1//CARD11//CASP8//CAVIN3//CCBE1//CCL2//CCL5//CCND1//CCND3//CD44//CD74//CDH2//CDK5//CDK5R2//CDKN1A//CLCF1//CNOT9//COMMD1//COPS8//CRLF1//CSF1//CSF2//CTGF//CYR61//DAB2IP//DAP//DBF4B//D…
GO:0009887	animal_organ_morphogenesis	Biological Process	152	902	1620	18342	2.24255e-15	2.56864e-13	14.6493	1.90796	0.0938272	ABR//ACTA2//ACVR1//ADAM15//ADAMTS1//ADAMTS16//ADGRG6//ADM//ALDH1A3//ANKRD1//APLP1//AR//BCAR3//BMP2//BMP4//BMPR2//BTRC//CAPN1//CCL2//CDH2//COL13A1//COL18A1//COL5A1//COL6A1//COL6A2//CSF1//CTGF//CTNNBIP1//CTSZ//CYP26B1//CYR61//DLG5//DLL1//E2F4//EDN1//EGFR//ENG//EPHA2//EPHB2//EPHB4//FAM20C//FBN1//FGF2//FGFR1//FHL1//FHL2//FJX1//FLI1//FOXC2//FOXD1//FOXF1//FOXL2//FRZB//FZD1//FZD2//GBA//GBX2//GLI2//GNAO1…
GO:0045595	regulation_of_cell_differentiation	Biological Process	246	1719	1620	18342	2.65005e-15	2.98644e-13	14.5767	1.62028	0.151852	AAMDC//ABCA1//ABCG1//ABL1//ABL2//ACVR1//ADAM8//ADCY6//ADD1//ADGRG1//ADM//AKT1//AMIGO1//ANKRD1//ANXA1//APOE//AR//ARC//ARHGDIA//ARPC2//ATOH8//ATRAID//AXL//BAD//BAIAP2//BDNF//BIN1//BMP2//BMP4//BMPR2//BRSK1//CAMK1//CARD11//CASP8//CCND1//CD109//CD74//CDH2//CDK5//CDK6//CEACAM1//CLCF1//CLIC1//COL5A1//CRABP2//CRMP1//CSF1//CSF2//CTDSP1//CTGF//CTNNBIP1//CTSL//CTSV//CTSZ//CXCL10//CXCL14//CYP26B1//CYR61//DAB…
GO:0001775	cell_activation	Biological Process	166	1029	1620	18342	6.10845e-15	6.77457e-13	14.2141	1.82652	0.102469	ABL1//ACTN1//ACTR1B//ADAM8//AGPAT2//ALAD//ANPEP//ANXA1//ANXA2//ARL8A//AXL//BATF3//BRI3//C1GALT1C1//CAPN1//CARD11//CASP8//CCL5//CCND3//CD44//CD47//CD58//CD59//CD63//CD68//CD7//CD74//CEACAM1//CKAP4//CLCF1//CLIC1//CNN2//COTL1//CRISPLD2//CSF1//CSF2//CSRP1//CST3//CTSB//CTSD//CTSS//CTSZ//CXCL1//CXCL10//CXCL8//CYBA//CYP26B1//DBNL//DLL1//DNAJC5//DYNLT1//EBI3//EDN1//EDN2//EGFR//ELF4//ERCC1//ERP44//F2R//F2…
GO:0043085	positive_regulation_of_catalytic_activity	Biological Process	214	1450	1620	18342	9.55345e-15	1.04297e-12	14.0198	1.671	0.132099	ABL1//ABL2//ABR//ADAM8//ADORA1//ADORA2B//ADRB2//AGAP1//AGFG2//AKT1//ANG//ANTXR1//APOE//ARHGAP23//ARHGAP26//ARHGAP29//ARHGAP31//ARHGDIA//ARHGDIB//ARHGEF11//ARRDC4//ASAP2//ATP1B1//AXL//BAD//BDNF//BMP2//BMP4//BOK//C15orf62//C1QTNF2//CALM2//CALM3//CAMK1//CASP8//CCL2//CCL5//CCND1//CCND3//CD74//CDC42EP2//CDC42EP3//CDC42EP5//CDK5//CDK5R2//CDKN1A//COPS8//CSF1//CTGF//CXCL1//CYBA//CYR61//DAB2IP//DAP//DBF4B…
GO:0032270	positive_regulation_of_cellular_protein_metabolic_process	Biological Process	226	1559	1620	18342	1.09536e-14	1.17743e-12	13.9604	1.64132	0.139506	ABL1//ACKR3//ACVR1//ADAM8//ADORA1//ADORA2B//ADRA1B//ADRB2//AKT1//ANG//ANTXR1//ANXA2//APOE//AR//ARL2BP//ARRDC4//AVPR2//AXL//BAD//BCAR3//BDNF//BIRC3//BMP2//BMP4//BMPR2//BOK//BTRC//C1QTNF2//CALM2//CALM3//CAMK1//CASP8//CAVIN3//CCBE1//CCL2//CCL5//CCND1//CCND3//CD44//CD74//CDH2//CDK5//CDK5R2//CDKN1A//CLCF1//CNOT9//COMMD1//COPS8//CRLF1//CSF1//CSF2//CTGF//CYR61//DAB2IP//DAP//DBF4B//DBNL//DCUN1D3//DKK1//D…
GO:0048870	cell_motility	Biological Process	168	1053	1620	18342	1.14485e-14	1.21198e-12	13.9412	1.80639	0.103704	AAMP//ABL1//ACKR3//ACVR1//ADAM8//ADCY3//ADGRG1//AMOTL2//ANG//ANXA1//APBB2//ARC//ARPC2//ARPC5L//ATP1B1//AXL//BCAR1//CCL2//CCL5//CCRL2//CD44//CD47//CD58//CD63//CD74//CD99L2//CDH13//CDH2//CDK5//CDK5R2//CEACAM1//COL5A1//CTGF//CXCL1//CXCL10//CXCL11//CXCL14//CXCL8//CYR61//DAB2IP//DCLK1//DNER//EDN1//EDN2//EFNB1//EGFR//ENG//EPCAM//EPHA2//EPHB4//EPS8//ESAM//ETS1//F2RL1//FGF2//FGFR1//FLNA//FMNL1//FMNL3//FN…
GO:0060429	epithelium_development	Biological Process	169	1071	1620	18342	2.59473e-14	2.70588e-12	13.5859	1.78661	0.104321	ABL1//ACTA2//ACVR1//ADAMTS16//ADM//AKR1C1//AKR1C3//AKT1//ALDH1A3//ANXA1//AR//BMP2//BMP4//BMPR2//BRSK1//BTRC//CAPN1//CAPNS1//CCM2//CCND1//CD109//CD44//CDH2//CDK6//CDKN1A//CEACAM1//CLDN1//CLDN3//COL18A1//COL5A1//CPT1A//CRLF1//CSF1//CST3//CTNNBIP1//CTSB//CTSV//CTSZ//CYP26B1//CYR61//DKK1//DLG5//DLL1//DMBT1//E2F4//EDN1//EGFR//ENG//EPCAM//EPHA2//F2RL1//FAM20C//FGF2//FGFR1//FLNA//FLNB//FOSL2//FOXC2//FOX…
GO:0009611	response_to_wounding	Biological Process	106	564	1620	18342	4.31198e-14	4.43056e-12	13.3653	2.12794	0.0654321	ABHD2//ACTN1//ADAM15//ADM//ANXA1//ANXA5//AXL//C1GALT1C1//CD44//CD59//CDK5//CEACAM1//CLIC1//COL5A1//CPQ//CSRP1//CST3//CTGF//CYP4F11//CYR61//DCBLD2//EGFR//EHD1//ETS1//F2R//F2RL1//F2RL2//F3//FGF2//FLNA//FN1//FOXF1//FZD7//GAS6//GGCX//GNA12//GNA15//GSN//HBEGF//HOXB13//HPS6//HPSE//IL1A//IL1B//IL24//IL6//ILK//INHBA//IRF1//ITGA2//ITGA5//ITGB4//JUN//LCP1//LGALS1//LNPK//LOX//MAFF//MAFG//MATN2//MAX//MCAM//M…
GO:0042327	positive_regulation_of_phosphorylation	Biological Process	164	1038	1620	18342	5.8413e-14	5.91495e-12	13.2335	1.78887	0.101235	ABL1//ACKR3//ACVR1//ADAM8//ADORA1//ADORA2B//ADRA1B//ADRB2//AKT1//ANG//ANXA2//APLN//AR//ARL2BP//AXL//BAD//BCAR3//BDNF//BMP2//BMP4//BMPR2//C1QTNF2//CALM2//CALM3//CAMK1//CAVIN3//CCL2//CCL5//CCND1//CCND3//CD44//CD74//CDH2//CDK5//CDK5R2//CDKN1A//CLCF1//CNOT9//COPS8//CRLF1//CSF1//CSF2//CTGF//CYR61//DAB2IP//DBF4B//DBNL//DKK1//DUSP5//DUSP6//EDN1//EGFR//EHD4//ENG//EPHA2//EPHB2//EPHB4//F2R//F2RL1//FAM129A/…
GO:0006955	immune_response	Biological Process	251	1818	1620	18342	8.86976e-14	8.85329e-12	13.0521	1.56319	0.154938	ABL1//ABL2//ACKR3//ACTR1B//ADAM15//ADAM8//ADGRE1//AGPAT2//ALAD//ALCAM//ANPEP//ANXA1//ANXA2//APLN//ARL8A//AXL//BRI3//C1R//C8G//CAPN1//CCL2//CCL5//CCRL2//CD274//CD44//CD47//CD58//CD59//CD63//CD68//CD7//CD74//CDC42EP2//CEACAM1//CKAP4//CLDN1//CNN2//CNPY3//COTL1//CRCP//CRISPLD2//CSF1//CSF2//CST3//CTSB//CTSD//CTSL//CTSS//CTSZ//CXCL1//CXCL10//CXCL11//CXCL14//CXCL8//CYBA//DAB2IP//DBNL//DDX58//DDX60//DHX5…
GO:0001934	positive_regulation_of_protein_phosphorylation	Biological Process	158	994	1620	18342	1.05569e-13	1.03889e-11	12.9765	1.79971	0.0975309	ABL1//ACKR3//ACVR1//ADAM8//ADORA1//ADORA2B//ADRA1B//ADRB2//AKT1//ANG//ANXA2//AR//ARL2BP//AXL//BCAR3//BDNF//BMP2//BMP4//BMPR2//C1QTNF2//CALM2//CALM3//CAMK1//CAVIN3//CCL2//CCL5//CCND1//CCND3//CD44//CD74//CDH2//CDK5//CDK5R2//CDKN1A//CLCF1//CNOT9//COPS8//CRLF1//CSF1//CSF2//CTGF//CYR61//DAB2IP//DBF4B//DBNL//DKK1//DUSP5//DUSP6//EDN1//EGFR//EHD4//ENG//EPHA2//EPHB2//EPHB4//F2R//F2RL1//FAM129A//FGF2//FGFR…
GO:0009615	response_to_virus	Biological Process	64	272	1620	18342	2.10405e-13	2.04181e-11	12.6769	2.66405	0.0395062	ACTA2//AGBL5//BAD//BATF3//BCL2L1//BNIP3//CCL5//CDK6//CRCP//CXCL10//DCLK1//DDX58//DDX60//DHX58//DMBT1//DTX3L//F2RL1//FADD//FOSL1//GBF1//GBP1//GBP3//HERC5//HMGA2//IFI44//IFIH1//IFIT1//IFIT2//IFIT3//IFIT5//IFNGR2//IKBKE//IL10RB//IL6//IRF1//IRF7//IRF9//ISG15//ISG20//MAP3K14//MAPK11//MAVS//MX2//NPC2//OAS1//OAS2//OAS3//OASL//PARP9//PMAIP1//PML//RELA//RSAD2//RTP4//SAMHD1//SRC//STAT1//TMEM173//TRIM22//TR…
GO:0001817	regulation_of_cytokine_production	Biological Process	113	633	1620	18342	2.28671e-13	2.18866e-11	12.6408	2.02119	0.0697531	ABL1//ADAM8//ADORA2B//AGPAT2//ANXA1//AXL//BIRC3//BTN2A1//BTN2A2//CARD11//CARD16//CCBE1//CD274//CD58//CD74//CEACAM1//CRLF2//CSF2//CUEDC2//CYBA//DDX58//DDX60//DHX58//DLL1//EBI3//F2R//F2RL1//FADD//FGFR1//FLOT1//FN1//FURIN//GAS6//GBA//GBP1//GBP5//GPNMB//GPRC5B//GPSM3//GSTP1//HERC5//HLA-E//HOMER3//HPSE//HRAS//IFIH1//IKBKE//IL18//IL1A//IL1B//IL27RA//IL4R//IL6//INHBA//IRAK1//IRF1//IRF7//ISG15//KLF2//KLF…
GO:0071900	regulation_of_protein_serine|threonine_kinase_activity	Biological Process	102	551	1620	18342	3.54137e-13	3.34373e-11	12.4508	2.09595	0.062963	ABL1//ADAM8//ADORA1//ADORA2B//ADRB2//AIDA//AKT1//APOE//AXL//BMP2//BMP4//C1QTNF2//CALM2//CALM3//CAMK1//CCND1//CCND3//CD74//CDK5R2//CDK6//CDKN1A//CDKN2D//CDKN3//CNPPD1//DAB2IP//DBF4B//DBNL//DKK1//DUSP1//DUSP10//DUSP4//DUSP5//DUSP6//EDN1//EGFR//EPHA2//EPHB2//EPHB4//F2R//FGF2//FGFR1//FZD4//FZD8//GADD45A//GBA//GSTP1//HERC5//HGS//HRAS//IL1B//ILK//IQGAP3//IRAK1//IRAK2//ITGA1//LPAR1//LRP5//MAP3K14//MAP4K…
GO:0034340	response_to_type_I_interferon	Biological Process	29	71	1620	18342	3.74547e-13	3.44337e-11	12.4265	4.62457	0.0179012	HLA-A//HLA-B//HLA-C//HLA-E//HLA-F//IFI27//IFI35//IFI6//IFIT1//IFIT2//IFIT3//IKBKE//IRAK1//IRF1//IRF7//IRF9//ISG15//ISG20//MX2//OAS1//OAS2//OAS3//OASL//PSMB8//RSAD2//SAMHD1//SP100//STAT1//TRIM56
GO:0060333	interferon-gamma-mediated_signaling_pathway	Biological Process	29	71	1620	18342	3.74547e-13	3.44337e-11	12.4265	4.62457	0.0179012	CD44//GBP1//HLA-A//HLA-B//HLA-C//HLA-DRA//HLA-DRB1//HLA-E//HLA-F//ICAM1//IFNGR2//IRF1//IRF7//IRF9//MT2A//NMI//OAS1//OAS2//OAS3//OASL//PML//SP100//STAT1//TRIM21//TRIM22//TRIM25//TRIM26//TRIM68//TRIM8
GO:0033993	response_to_lipid	Biological Process	138	841	1620	18342	3.90865e-13	3.54672e-11	12.408	1.85787	0.0851852	ABCA1//ABCA3//ABCG1//ABHD2//ABL1//ABL2//ABR//ADAM15//ADCY3//ADCY6//ADM//AKR1C3//AKT1//ALAD//ANKRD1//ANXA1//AR//AXL//BAD//BMP4//BRCA2//CARD16//CASP8//CCL2//CCL5//CCND1//CD274//CDKN1A//CDKN2D//CLDN1//CMPK2//CPT1A//CSF2//CST3//CTGF//CTSV//CXCL1//CXCL10//CXCL11//CXCL8//CYBA//CYP26B1//DAB2IP//DGAT2//DKK1//DUSP1//DUSP10//E2F1//EDN1//EGFR//ENG//ETS1//F2R//FBXO32//FHL2//FOSL1//FZD4//FZD7//GBA//GJB3//GPER…
GO:2001236	regulation_of_extrinsic_apoptotic_signaling_pathway	Biological Process	45	156	1620	18342	4.33316e-13	3.88151e-11	12.3632	3.26603	0.0277778	ACVR1//AKT1//AR//BCL2L1//BMP4//CASP8//CSF2//FADD//FGFR1//GPER1//GSTP1//ICAM1//IFI6//IL1A//IL1B//INHBA//ITGA6//ITGAV//ITM2C//LMNA//NRP1//PEA15//PMAIP1//PML//RELA//SCG2//SERPINE1//SNAI2//SP100//SRC//SRPX//STRADB//STX4//TGFBR1//THBS1//TIMP3//TMBIM1//TMC8//TNFAIP3//TNFRSF10B//TNFRSF12A//TNFSF12//TRADD//TRAF1//TRAF2
GO:0043068	positive_regulation_of_programmed_cell_death	Biological Process	110	626	1620	18342	1.38161e-12	1.21618e-10	11.8596	1.98953	0.0679012	ABL1//ABR//ADAM8//ADM//AIFM2//AKR1C3//AKT1//ALDH1A3//ANKRD1//ANXA1//APBB2//ARHGEF11//BAD//BARD1//BCL2L1//BIN1//BMP2//BMP4//BNIP3//BOK//CASP8//CCL2//CCL5//CD274//CDK5//CDKN1A//COL18A1//CTGF//CTSZ//CYR61//DAB2IP//DAP//DCUN1D3//DUSP1//DUSP6//E2F1//ECSCR//F2R//F3//FADD//FOSL1//FOXL2//FRZB//GADD45A//GPER1//GSN//HDAC4//HIP1//HMGA2//IFI27//IFI27L1//IFI27L2//IFIT2//IGF2R//IGFBP3//IL1B//IL6//INHBA//ITGA1/…
GO:0009968	negative_regulation_of_signal_transduction	Biological Process	186	1270	1620	18342	1.39251e-12	1.21618e-10	11.8562	1.65822	0.114815	ABL1//ACKR3//ACVR1//ADM//ADRB2//AIDA//AKT1//APLN//APLP1//APOE//AR//AXL//BCL2L1//BMP2//BMP4//BOK//BTRC//CALM2//CALM3//CARD16//CARD19//CASP8//CAVIN3//CCL5//CCND1//CD109//CD44//CD74//CDH2//CDKN2D//CEACAM1//CNKSR3//CNOT9//CREB3//CSF2//CTNNBIP1//CXCL8//CYP26B1//DAB2IP//DHX58//DKK1//DLG5//DUSP1//DUSP10//DUSP4//DUSP5//DUSP6//ECM1//EGFL7//EGFR//ENPP1//EPHA2//EPHB2//EPHB4//F2RL1//FADD//FAM89B//FBN1//FGFR1…
GO:0006952	defense_response	Biological Process	192	1326	1620	18342	1.66644e-12	1.43746e-10	11.7782	1.63942	0.118519	ABL1//ABL2//ACVR1//ADAM15//ADAM8//ADORA1//ADORA2B//AGBL5//AKT1//ANXA1//APOL2//APOL3//ATG16L1//AXL//BMP2//BNIP3//C1R//C8G//CCL2//CCL5//CCRL2//CD44//CD58//CD74//CDC42EP2//CHST1//CHST2//CLDN1//CNPY3//COTL1//CRCP//CSF1//CST3//CTNNBIP1//CXCL1//CXCL10//CXCL11//CXCL8//CYBA//CYP26B1//CYP4F11//DAB2IP//DDX58//DDX60//DHX58//DMBT1//DTX3L//ECM1//EDN1//ELF4//F2R//F2RL1//F3//FADD//FCMR//FLNB//FN1//FOSL1//GBP1//…
GO:0043065	positive_regulation_of_apoptotic_process	Biological Process	109	620	1620	18342	1.69867e-12	1.44739e-10	11.7699	1.99052	0.067284	ABL1//ABR//ADAM8//ADM//AIFM2//AKR1C3//AKT1//ALDH1A3//ANKRD1//ANXA1//APBB2//ARHGEF11//BAD//BARD1//BCL2L1//BIN1//BMP2//BMP4//BNIP3//BOK//CASP8//CCL2//CCL5//CD274//CDK5//COL18A1//CTGF//CTSZ//CYR61//DAB2IP//DAP//DCUN1D3//DUSP1//DUSP6//E2F1//ECSCR//F2R//F3//FADD//FOSL1//FOXL2//FRZB//GADD45A//GPER1//GSN//HDAC4//HIP1//HMGA2//IFI27//IFI27L1//IFI27L2//IFIT2//IGF2R//IGFBP3//IL1B//IL6//INHBA//ITGA1//ITGA6//…
GO:0061138	morphogenesis_of_a_branching_epithelium	Biological Process	45	162	1620	18342	1.86861e-12	1.57301e-10	11.7285	3.14506	0.0277778	ACVR1//ADAMTS16//ADM//AR//BMP2//BMP4//BTRC//CSF1//CTNNBIP1//CTSZ//DLG5//EDN1//ENG//EPHA2//FGF2//FGFR1//FOXC2//FOXD1//FOXF1//GBX2//GLI2//HOXB13//HOXD11//ILK//LHX1//LRP5//MMP14//MSX2//NKX3-1//NOG//NRP1//PAK1//PGF//PLXNA1//PML//SEMA3A//SEMA3C//SLIT2//SOX9//SPRY2//SRC//TGFBR2//TGM2//TNC//VDR
GO:0045321	leukocyte_activation	Biological Process	141	885	1620	18342	2.10021e-12	1.74693e-10	11.6777	1.80388	0.087037	ABL1//ACTR1B//ADAM8//AGPAT2//ALAD//ANPEP//ANXA1//ANXA2//ARL8A//AXL//BATF3//BRI3//CAPN1//CARD11//CASP8//CCL5//CCND3//CD44//CD47//CD58//CD59//CD63//CD68//CD7//CD74//CEACAM1//CKAP4//CLCF1//CNN2//COTL1//CRISPLD2//CSF1//CSF2//CST3//CTSB//CTSD//CTSS//CTSZ//CXCL1//CXCL8//CYBA//CYP26B1//DBNL//DLL1//DNAJC5//DYNLT1//EBI3//EDN1//EDN2//ELF4//ERCC1//ERP44//F2RL1//FADD//FUCA1//FZD7//FZD8//GALNS//GM2A//GNS//GRN…
GO:0060337	type_I_interferon_signaling_pathway	Biological Process	27	66	1620	18342	2.31915e-12	1.88417e-10	11.6347	4.63182	0.0166667	HLA-A//HLA-B//HLA-C//HLA-E//HLA-F//IFI27//IFI35//IFI6//IFIT1//IFIT2//IFIT3//IRAK1//IRF1//IRF7//IRF9//ISG15//ISG20//MX2//OAS1//OAS2//OAS3//OASL//PSMB8//RSAD2//SAMHD1//SP100//STAT1
GO:0071357	cellular_response_to_type_I_interferon	Biological Process	27	66	1620	18342	2.31915e-12	1.88417e-10	11.6347	4.63182	0.0166667	HLA-A//HLA-B//HLA-C//HLA-E//HLA-F//IFI27//IFI35//IFI6//IFIT1//IFIT2//IFIT3//IRAK1//IRF1//IRF7//IRF9//ISG15//ISG20//MX2//OAS1//OAS2//OAS3//OASL//PSMB8//RSAD2//SAMHD1//SP100//STAT1
GO:0010942	positive_regulation_of_cell_death	Biological Process	116	681	1620	18342	2.76695e-12	2.22215e-10	11.558	1.9286	0.0716049	ABL1//ABR//ADAM8//ADM//ADORA1//AIFM2//AKR1C3//AKT1//ALDH1A3//ANKRD1//ANXA1//APBB2//ARHGEF11//BAD//BARD1//BCL2L1//BIN1//BMP2//BMP4//BNIP3//BOK//CASP8//CCL2//CCL5//CD274//CDK5//CDKN1A//COL18A1//CTGF//CTSZ//CYR61//DAB2IP//DAP//DCUN1D3//DKK1//DUSP1//DUSP6//E2F1//ECSCR//F2R//F3//FADD//FOSL1//FOXL2//FRZB//GADD45A//GPER1//GSN//HDAC4//HIP1//HMGA2//IFI27//IFI27L1//IFI27L2//IFIT2//IGF2R//IGFBP3//IL1B//IL6/…
GO:0001558	regulation_of_cell_growth	Biological Process	81	409	1620	18342	2.89578e-12	2.29918e-10	11.5382	2.2423	0.05	ABL1//ADAM15//AKT1//APBB2//APOE//ARHGEF11//BCAR1//BDNF//BMPR2//CDK5//CDKN1A//CDKN2D//CEACAM1//CRABP2//CRIM1//CTGF//CYBA//CYR61//DCBLD2//DCUN1D3//DNAJB2//EDN1//EGFR//ENPP1//ESM1//FBLN5//FHL1//FN1//FRZB//GNG4//HBEGF//HTRA1//IGFBP3//IGFBP6//IGFBP7//ILK//INHBA//KAZALD1//L1CAM//LIMK1//MAP1B//MAPT//MELTF//MMP14//MSX1//NANOS1//NEDD4L//NET1//NGF//NOV//NPPB//NRG1//NRP1//NTN1//OLFM1//OSGIN1//PAK1//PLXNA1//…
GO:0031401	positive_regulation_of_protein_modification_process	Biological Process	177	1201	1620	18342	3.02084e-12	2.37153e-10	11.5199	1.66864	0.109259	ABL1//ACKR3//ACVR1//ADAM8//ADORA1//ADORA2B//ADRA1B//ADRB2//AKT1//ANG//ANXA2//AR//ARL2BP//ARRDC4//AVPR2//AXL//BCAR3//BDNF//BIRC3//BMP2//BMP4//BMPR2//C1QTNF2//CALM2//CALM3//CAMK1//CAVIN3//CCL2//CCL5//CCND1//CCND3//CD44//CD74//CDH2//CDK5//CDK5R2//CDKN1A//CLCF1//CNOT9//COMMD1//COPS8//CRLF1//CSF1//CSF2//CTGF//CYR61//DAB2IP//DBF4B//DBNL//DCUN1D3//DKK1//DUSP5//DUSP6//EDN1//EGFR//EHD4//ENG//EPHA2//EPHB2/…
GO:0022008	neurogenesis	Biological Process	217	1563	1620	18342	3.36788e-12	2.6146e-10	11.4726	1.57193	0.133951	ABL1//ABL2//ADCY6//ADGRG1//ADGRG6//ADM//AKT1//ALCAM//AMIGO1//ANKRD1//ANXA1//APBB2//APOE//ARC//ARHGDIA//ATF5//ATL1//ATP8B1//AXL//B3GNT2//BAIAP2//BDNF//BIN1//BLOC1S2//BMP2//BMP4//BMPR2//BNIP3//BOK//BRSK1//C1QL1//CAMK1//CCL2//CDH2//CDK5//CDK5R2//CDK6//CIT//CLCF1//CNTNAP1//CRABP2//CRMP1//CSF1//CTDSP1//CTSZ//DAB2IP//DAGLA//DBNL//DCLK1//DKK1//DLG5//DLL1//DNER//DUSP10//DYNLT1//EFNB1//EGFR//EHD1//ENC1//E…
GO:0001763	morphogenesis_of_a_branching_structure	Biological Process	46	171	1620	18342	3.68076e-12	2.8261e-10	11.4341	3.04574	0.0283951	ACVR1//ADAMTS16//ADM//AR//BMP2//BMP4//BTRC//COL13A1//CSF1//CTNNBIP1//CTSZ//DLG5//EDN1//ENG//EPHA2//FGF2//FGFR1//FOXC2//FOXD1//FOXF1//GBX2//GLI2//HOXB13//HOXD11//ILK//LHX1//LRP5//MMP14//MSX2//NKX3-1//NOG//NRP1//PAK1//PGF//PLXNA1//PML//SEMA3A//SEMA3C//SLIT2//SOX9//SPRY2//SRC//TGFBR2//TGM2//TNC//VDR
GO:0040008	regulation_of_growth	Biological Process	115	676	1620	18342	3.76284e-12	2.85771e-10	11.4245	1.92612	0.0709877	ABL1//ADAM15//ADRB2//AKT1//APBB2//APOE//AR//ARHGEF11//BCAR1//BDNF//BMP4//BMPR2//CDK5//CDKN1A//CDKN2D//CEACAM1//CRABP2//CRIM1//CSF1//CTGF//CYBA//CYR61//DAB2IP//DCBLD2//DCUN1D3//DLL1//DNAJB2//DUSP10//DUSP6//EDN1//EGFR//ENPP1//ESM1//FBLN5//FGF2//FGFR1//FHL1//FN1//FOXC2//FRZB//GAS6//GNG4//HBEGF//HMGA2//HOXB13//HTRA1//IGFBP3//IGFBP6//IGFBP7//ILK//INHBA//KAZALD1//KCTD11//L1CAM//LIMK1//MAP1B//MAPK11//MA…
GO:0051607	defense_response_to_virus	Biological Process	48	184	1620	18342	4.23671e-12	3.183e-10	11.373	2.95362	0.0296296	AGBL5//BNIP3//CRCP//CXCL10//DDX58//DDX60//DHX58//DMBT1//DTX3L//F2RL1//FADD//GBP1//GBP3//HERC5//IFIH1//IFIT1//IFIT2//IFIT3//IFIT5//IL10RB//IL6//IRF1//IRF7//IRF9//ISG15//ISG20//MAP3K14//MAVS//MX2//OAS1//OAS2//OAS3//OASL//PARP9//PMAIP1//PML//RELA//RSAD2//RTP4//SAMHD1//STAT1//TMEM173//TRIM22//TRIM25//TRIM56//UNC13D//UNC93B1//ZC3HAV1
GO:0043405	regulation_of_MAP_kinase_activity	Biological Process	77	384	1620	18342	5.2904e-12	3.9289e-10	11.2765	2.27034	0.0475309	ADAM8//ADORA1//ADORA2B//AIDA//APOE//AXL//BMP2//BMP4//C1QTNF2//CD74//DAB2IP//DBNL//DKK1//DUSP1//DUSP10//DUSP4//DUSP5//DUSP6//EDN1//EGFR//EPHA2//EPHB2//EPHB4//F2R//FGF2//FGFR1//FZD4//FZD8//GADD45A//GBA//GSTP1//HGS//HRAS//IL1B//ILK//IQGAP3//IRAK1//IRAK2//ITGA1//LPAR1//MAP3K14//MAP4K4//MAPK11//MAPKAPK2//NGF//NRG1//PAK1//PDGFA//PDGFB//PEA15//PKN1//PTPN1//PTPRJ//RAPGEF1//RGS14//RGS3//ROR1//S1PR2//SAA1/…
GO:0023057	negative_regulation_of_signaling	Biological Process	195	1370	1620	18342	5.342e-12	3.9289e-10	11.2723	1.61156	0.12037	ABL1//ACKR3//ACVR1//ADM//ADORA1//ADRB2//AIDA//AKT1//APLN//APLP1//APOE//AR//AXL//BCL2L1//BMP2//BMP4//BOK//BTRC//CALM2//CALM3//CARD16//CARD19//CASP8//CAVIN3//CCL5//CCND1//CD109//CD44//CD74//CDH2//CDKN2D//CEACAM1//CNKSR3//CNOT9//CREB3//CSF2//CTNNBIP1//CXCL8//CYP26B1//DAB2IP//DHX58//DKK1//DLG5//DUSP1//DUSP10//DUSP4//DUSP5//DUSP6//ECM1//EDN1//EGFL7//EGFR//ENPP1//EPHA2//EPHB2//EPHB4//F2RL1//FADD//FAM89…
GO:0051246	regulation_of_protein_metabolic_process	Biological Process	354	2882	1620	18342	5.4054e-12	3.93412e-10	11.2672	1.39072	0.218519	ABL1//ABTB2//ACKR3//ACVR1//ADAM8//ADORA1//ADORA2B//ADRA1B//ADRB2//AIDA//AKT1//ALAD//ANG//ANTXR1//ANXA2//APOE//AR//ARL2BP//ARL6IP1//ARRDC4//ASB9//ATRAID//AVPR2//AXL//BACE2//BAD//BARD1//BCAR3//BDNF//BIN1//BIRC3//BIRC5//BMP2//BMP4//BMPR2//BOD1//BOK//BTBD11//BTRC//C1QTNF2//C1R//C8G//CALM2//CALM3//CAMK1//CAMK2N2//CARD11//CARD16//CASP8//CAVIN3//CCBE1//CCL2//CCL5//CCND1//CCND3//CD109//CD44//CD59//CD74//…
GO:0008285	negative_regulation_of_cell_proliferation	Biological Process	122	739	1620	18342	6.49909e-12	4.68135e-10	11.1871	1.86916	0.0753086	ADAMTS1//ADGRG1//ADM//ADORA1//ANG//APLN//APOE//AR//ATF5//ATOH8//ATRAID//BMP2//BMP4//BMPR2//BRCA2//BTN2A2//CCL2//CD109//CD274//CDH13//CDK6//CDKN1A//CDKN2D//CDKN3//CEACAM1//COL18A1//COPS8//CTNNBIP1//CTSV//CXCL1//CXCL8//DAB2IP//DLG5//DLL1//DNAJB2//DUSP1//DUSP10//E2F1//EMP3//ETS1//F2R//FOSL1//FRZB//GPER1//GPNMB//GSTP1//HDAC4//HGS//HIST1H2AC//HRAS//IFIT3//IGFBP3//IGFBP6//IGFBP7//IL1A//IL1B//IL24//IL6/…
GO:0008284	positive_regulation_of_cell_proliferation	Biological Process	146	943	1620	18342	7.6343e-12	5.44294e-10	11.1172	1.75296	0.0901235	ABL1//ADGRG1//ADM//AKR1C3//AKT1//ANG//ANXA1//ANXA2//APLN//AR//ATXN1L//BAD//BCL2L1//BIRC5//BMP2//BMP4//BMPR2//BNC1//CAPN1//CAPNS1//CARD11//CCL5//CCND1//CCND3//CD274//CD47//CD74//CDCA7L//CDH13//CDK6//CDKN1A//CLCF1//COL18A1//COPS9//CRLF1//CRLF2//CSF1//CSF2//CST3//CTGF//CTSZ//CXCL10//CYBA//CYR61//DBF4B//DLL1//E2F1//EBI3//ECM1//EDN1//EDN2//EFNB1//EGFL7//EGFR//EPCAM//ESM1//ETS1//ETV5//F2R//F3//FADD//FB…
GO:0032268	regulation_of_cellular_protein_metabolic_process	Biological Process	327	2628	1620	18342	9.44172e-12	6.66357e-10	11.0249	1.40882	0.201852	ABL1//ACKR3//ACVR1//ADAM8//ADORA1//ADORA2B//ADRA1B//ADRB2//AIDA//AKT1//ALAD//ANG//ANTXR1//ANXA2//APOE//AR//ARL2BP//ARL6IP1//ARRDC4//ATRAID//AVPR2//AXL//BAD//BCAR3//BDNF//BIN1//BIRC3//BIRC5//BMP2//BMP4//BMPR2//BOD1//BOK//BTRC//C1QTNF2//CALM2//CALM3//CAMK1//CAMK2N2//CARD16//CASP8//CAVIN3//CCBE1//CCL2//CCL5//CCND1//CCND3//CD109//CD44//CD59//CD74//CDH2//CDK5//CDK5R2//CDK6//CDKN1A//CDKN2D//CDKN3//CEAC…
GO:0048468	cell_development	Biological Process	219	1599	1620	18342	1.00295e-11	7.00764e-10	10.9987	1.5507	0.135185	ABHD2//ABL1//ACTA2//ACTN1//ACVR1//ADGRG6//ADM//AKT1//ALCAM//AMIGO1//ANG//ANKRD1//ANTXR1//ANXA2//APBB2//APOE//AR//ARC//ATF5//ATL1//ATP8B1//AXL//B3GNT2//BAIAP2//BCL2L1//BDNF//BLOC1S2//BMP2//BMP4//BMPR2//BRCA2//BRSK1//C11orf88//C1GALT1C1//C1QL1//CCM2//CDK5//CDK6//CDKN1A//CLDN1//CLDN3//CNTNAP1//COL18A1//COL6A1//COL6A2//CRMP1//CST3//DAB2IP//DBNL//DCLK1//DKK1//DLL1//DMTN//DNER//E2F4//EDN1//EFNB1//EGFR/…
GO:0042060	wound_healing	Biological Process	88	472	1620	18342	1.03873e-11	7.18577e-10	10.9835	2.11092	0.054321	ACTN1//ADAM15//ANXA1//ANXA5//AXL//C1GALT1C1//CD44//CD59//CEACAM1//CLIC1//COL5A1//CPQ//CSRP1//CYP4F11//CYR61//DCBLD2//EGFR//EHD1//ETS1//F2R//F2RL1//F2RL2//F3//FGF2//FLNA//FN1//FZD7//GAS6//GGCX//GNA12//GNA15//GSN//HBEGF//HPS6//HPSE//IL1A//IL1B//IL24//IL6//ILK//IRF1//ITGA2//ITGA5//LCP1//LNPK//LOX//MAFF//MAFG//MCAM//MSX2//MYH9//NOG//NOV//NRG1//PAK1//PAPSS2//PDGFA//PLAT//PLCG2//PLEC//PRCP//PRKCE//PROC…
GO:0043408	regulation_of_MAPK_cascade	Biological Process	124	761	1620	18342	1.06786e-11	7.31486e-10	10.9715	1.84488	0.0765432	ABL1//ACKR3//ADAM8//ADORA1//ADORA2B//ADRA1B//ADRB2//AIDA//AKT1//APOE//AR//AXL//BMP2//BMP4//C1QTNF2//CAVIN3//CCL2//CCL5//CD44//CD74//CDH2//CEACAM1//CNKSR3//CTGF//CYR61//DAB2IP//DBNL//DKK1//DUSP1//DUSP10//DUSP4//DUSP5//DUSP6//EDN1//EGFR//EPHA2//EPHB2//EPHB4//F2R//F2RL1//FGF2//FGFR1//FN1//FZD4//FZD7//FZD8//GADD45A//GAS6//GBA//GBP1//GLIPR2//GPER1//GPNMB//GSTP1//HGS//HIPK2//HRAS//ICAM1//IGFBP3//IL11//…
GO:0050920	regulation_of_chemotaxis	Biological Process	51	211	1620	18342	2.02536e-11	1.3739e-09	10.6935	2.73665	0.0314815	BMPR2//CCL2//CCL5//CD74//CDH13//CREB3//CSF1//CXCL1//CXCL10//CXCL11//CXCL14//CXCL8//EDN1//EDN2//F2RL1//F3//FGF2//FGFR1//GAS6//GPSM3//GSTP1//IL1B//IL6//ITGA2//LPAR1//MMP28//NOV//NRP1//PDGFB//PGF//PLXNA1//PLXNA2//RAC2//S1PR1//SCG2//SEMA3A//SEMA3C//SEMA4B//SEMA4D//SEMA4F//SEMA7A//SERPINE1//SLC8B1//SLIT2//SMAD3//STX4//THBS1//TMSB4X//TUBB2B//VEGFC//ZSWIM4
GO:0031344	regulation_of_cell_projection_organization	Biological Process	110	653	1620	18342	2.11131e-11	1.41844e-09	10.6754	1.90727	0.0679012	ABL1//ABL2//ADAMTS16//ADCY6//AKT1//AMIGO1//ANKRD1//APOE//ARC//ARHGDIA//ARPC2//ATP8B1//BAIAP2//BDNF//BMPR2//BRSK1//C15orf62//CAMK1//CD44//CDC42EP2//CDC42EP3//CDC42EP5//CDH2//CDK5//CRABP2//CRMP1//CTSZ//DAB2IP//DLG5//DMTN//ENC1//EPHA2//EPHB2//EPS8//EVI5L//F2RL1//FGFR1//FN1//FZD1//FZD4//HDAC4//HRAS//ICAM1//ILK//ITGA2//ITGA3//ITM2C//KANK1//KIAA0319//KLF4//L1CAM//LGALS1//LIMK1//LPAR1//LRP1//MAP1B//MAP4…
GO:0045859	regulation_of_protein_kinase_activity	Biological Process	133	845	1620	18342	2.20979e-11	1.46135e-09	10.6556	1.78208	0.0820988	ABL1//ADAM8//ADORA1//ADORA2B//ADRB2//AIDA//AKT1//ANG//APOE//AXL//BDNF//BMP2//BMP4//C1QTNF2//CALM2//CALM3//CAMK1//CAMK2N2//CCL5//CCND1//CCND3//CD74//CDK5//CDK5R2//CDK6//CDKN1A//CDKN2D//CDKN3//CEACAM1//CNPPD1//COPS8//CSF1//CXCL10//CYR61//DAB2IP//DBF4B//DBNL//DKK1//DUSP1//DUSP10//DUSP4//DUSP5//DUSP6//EDN1//EGFR//EPHA2//EPHB2//EPHB4//F2R//FABP4//FGF2//FGFR1//FZD4//FZD8//GADD45A//GAS6//GBA//GPRC5A//GP…
GO:0050794	regulation_of_cellular_process	Biological Process	1135	11477	1620	18342	2.21702e-11	1.46135e-09	10.6542	1.11969	0.700617	AAMDC//AAMP//ABCA1//ABCG1//ABHD2//ABL1//ABL2//ABLIM3//ABR//ABTB2//ACKR3//ACTN1//ACVR1//ADAM15//ADAM8//ADAMTS1//ADAMTS16//ADCY3//ADCY6//ADD1//ADGRE1//ADGRG1//ADGRG6//ADM//ADORA1//ADORA2B//ADRA1B//ADRB2//AEN//AFAP1//AGPAT2//AHNAK//AIDA//AIFM2//AKAP12//AKR1C3//AKT1//ALAD//ALCAM//ALDH1A3//AMFR//AMIGO1//AMIGO2//AMOTL2//ANG//ANGPTL4//ANKRD1//ANPEP//ANTXR1//ANTXR2//ANXA1//ANXA2//ANXA5//APBB2//APLN//APLP…
GO:0048699	generation_of_neurons	Biological Process	203	1466	1620	18342	2.3982e-11	1.566e-09	10.6201	1.56781	0.125309	ABL1//ABL2//ADCY6//ADGRG1//ADM//AKT1//ALCAM//AMIGO1//ANKRD1//APBB2//APOE//ARC//ARHGDIA//ATF5//ATL1//ATP8B1//AXL//B3GNT2//BAIAP2//BDNF//BIN1//BLOC1S2//BMP2//BMP4//BMPR2//BRSK1//C1QL1//CAMK1//CDH2//CDK5//CDK5R2//CDK6//CIT//CLCF1//CNTNAP1//CRABP2//CRMP1//CSF1//CTDSP1//CTSZ//DAB2IP//DAGLA//DBNL//DCLK1//DKK1//DLG5//DLL1//DNER//DUSP10//DYNLT1//EFNB1//EGFR//EHD1//ENC1//EPHB2//ETV1//ETV5//EXT1//FARP1//FE…
GO:0006935	chemotaxis	Biological Process	93	520	1620	18342	2.93404e-11	1.89816e-09	10.5325	2.02494	0.0574074	ACKR3//ADAM8//ALCAM//ANXA1//APBB2//B3GNT2//BCAR1//BDNF//BMP4//CCL2//CCL5//CCRL2//CDK5//CREB3//CRMP1//CXCL1//CXCL10//CXCL11//CXCL14//CXCL8//CYR61//ECSCR//EDN1//EDN2//EFNB1//EPHA2//EPHB2//ETV1//EXT1//FEZ2//FGF2//FOSL1//FOXD1//GAS6//GBF1//GBX2//GLI2//GPC1//GPNMB//GRB10//HBEGF//HOXB9//HRAS//HRH1//HSD3B7//IL1B//IL6//ITGA1//ITGAV//KLF7//L1CAM//LHX1//LHX2//LPAR1//MATN2//NECTIN1//NEO1//NGFR//NOG//NOV//NR…
GO:0071346	cellular_response_to_interferon-gamma	Biological Process	42	157	1620	18342	3.84795e-11	2.46657e-09	10.4148	3.02887	0.0259259	CCL2//CCL5//CD44//CD58//CDC42EP2//CLDN1//EDN1//FLNB//GBP1//GBP4//GBP5//GSN//HLA-A//HLA-B//HLA-C//HLA-DRA//HLA-DRB1//HLA-E//HLA-F//ICAM1//IFNGR2//IRF1//IRF7//IRF9//MT2A//NMI//OAS1//OAS2//OAS3//OASL//PML//SP100//STAT1//STX4//TLR4//TRIM21//TRIM22//TRIM25//TRIM26//TRIM68//TRIM8//VIM
GO:0051707	response_to_other_organism	Biological Process	137	886	1620	18342	3.88653e-11	2.46865e-09	10.4104	1.75073	0.0845679	ABCA1//ABL1//ABR//ACTA2//ADM//AGBL5//AKT1//ALAD//ANKRD1//ATG16L1//AXL//BAD//BAIAP2//BATF3//BCL2L1//BNIP3//CARD16//CASP8//CCL2//CCL5//CD274//CD47//CDK6//CLDN1//CMPK2//COTL1//CRCP//CSF2//CXCL1//CXCL10//CXCL11//CXCL8//DAB2IP//DCLK1//DDX58//DDX60//DHX58//DMBT1//DTX3L//DUSP10//EDN1//ERAP1//F2R//F2RL1//FADD//FOSL1//GBF1//GBP1//GBP3//GSTP1//H2BFS//HERC5//HIST1H2BJ//HIST1H2BK//HLA-E//HMGA2//HRAS//ICAM1//…
GO:0043549	regulation_of_kinase_activity	Biological Process	139	904	1620	18342	4.15175e-11	2.61336e-09	10.3818	1.74092	0.0858025	ABL1//ADAM8//ADORA1//ADORA2B//ADRB2//AIDA//AKT1//ANG//APOE//AXL//BAD//BDNF//BMP2//BMP4//C1QTNF2//CALM2//CALM3//CAMK1//CAMK2N2//CCL5//CCND1//CCND3//CD74//CDK5//CDK5R2//CDK6//CDKN1A//CDKN2D//CDKN3//CEACAM1//CNPPD1//COPS8//CSF1//CXCL10//CYR61//DAB2IP//DBF4B//DBNL//DKK1//DUSP1//DUSP10//DUSP4//DUSP5//DUSP6//EDN1//EGFR//EPHA2//EPHB2//EPHB4//F2R//FABP4//FGF2//FGFR1//FZD4//FZD8//GADD45A//GAS6//GBA//GPRC5…
GO:0043207	response_to_external_biotic_stimulus	Biological Process	137	888	1620	18342	4.56322e-11	2.84672e-09	10.3407	1.74678	0.0845679	ABCA1//ABL1//ABR//ACTA2//ADM//AGBL5//AKT1//ALAD//ANKRD1//ATG16L1//AXL//BAD//BAIAP2//BATF3//BCL2L1//BNIP3//CARD16//CASP8//CCL2//CCL5//CD274//CD47//CDK6//CLDN1//CMPK2//COTL1//CRCP//CSF2//CXCL1//CXCL10//CXCL11//CXCL8//DAB2IP//DCLK1//DDX58//DDX60//DHX58//DMBT1//DTX3L//DUSP10//EDN1//ERAP1//F2R//F2RL1//FADD//FOSL1//GBF1//GBP1//GBP3//GSTP1//H2BFS//HERC5//HIST1H2BJ//HIST1H2BK//HLA-E//HMGA2//HRAS//ICAM1//…
GO:0060548	negative_regulation_of_cell_death	Biological Process	153	1028	1620	18342	4.98431e-11	3.08189e-09	10.3024	1.68512	0.0944444	AAMDC//ABL1//ACKR3//ACVR1//ADAM8//ADORA1//AKT1//AMIGO2//ANGPTL4//ANXA1//ANXA5//APBB2//APOE//AR//ARHGDIA//ARL6IP1//ATF5//AXL//BAD//BAG3//BARD1//BCL2L1//BDNF//BIRC3//BIRC5//BMP4//BNIP3//BOK//CARD16//CASP8//CCL2//CCL5//CD44//CD74//CDK5//CDKN1A//CDKN2D//CLCF1//CREB3//CRLF1//CSF2//CST3//CTGF//CYR61//DKK1//DLL1//DNAJC5//DUSP1//EDN1//EGFR//EPHA2//EPHB2//EPHB4//EVI2B//F2R//FADD//FCMR//FGF2//FGFR1//FHL2//…
GO:0031325	positive_regulation_of_cellular_metabolic_process	Biological Process	391	3303	1620	18342	5.07947e-11	3.11318e-09	10.2942	1.34029	0.241358	AAMDC//ABL1//ABLIM3//ACKR3//ACTN1//ACVR1//ADAM8//ADM//ADORA1//ADORA2B//ADRA1B//ADRB2//AKR1C3//AKT1//ANG//ANKRD1//ANTXR1//ANXA1//ANXA2//APLN//APOE//AR//ARHGEF11//ARL2BP//ARNTL2//ARRDC4//ASB9//ATF5//ATOH8//AVPR2//AXL//BACH1//BAD//BARD1//BCAR3//BDNF//BIRC3//BMP2//BMP4//BMPR2//BNIP3//BOK//BRCA2//BTRC//C1QTNF2//CALM2//CALM3//CAMK1//CARD11//CASP8//CAVIN3//CCBE1//CCL2//CCL5//CCND1//CCND3//CD44//CD63//CD…
GO:0033674	positive_regulation_of_kinase_activity	Biological Process	101	590	1620	18342	5.63156e-11	3.42154e-09	10.2494	1.93821	0.0623457	ABL1//ADAM8//ADORA1//ADORA2B//ADRB2//AKT1//ANG//AXL//BAD//BDNF//BMP2//BMP4//C1QTNF2//CALM2//CALM3//CAMK1//CCL5//CCND1//CCND3//CD74//CDK5//CDK5R2//CDKN1A//COPS8//CSF1//CYR61//DAB2IP//DBF4B//DBNL//DKK1//DUSP5//DUSP6//EDN1//EGFR//EPHA2//EPHB2//EPHB4//F2R//FGF2//FGFR1//FZD4//FZD8//GADD45A//GAS6//GPRC5B//HRAS//IL18//IL1B//ILK//IQGAP3//IRAK1//IRAK2//IRS1//ITGA1//LPAR1//MAP3K14//MAP4K4//MAPK11//MAPKAPK2…
GO:0043410	positive_regulation_of_MAPK_cascade	Biological Process	96	551	1620	18342	6.31902e-11	3.80612e-09	10.1994	1.97266	0.0592593	ABL1//ACKR3//ADAM8//ADORA1//ADORA2B//ADRA1B//ADRB2//AR//AXL//BMP2//BMP4//C1QTNF2//CAVIN3//CCL2//CCL5//CD44//CD74//CDH2//CTGF//DAB2IP//DBNL//DKK1//DUSP5//DUSP6//EDN1//EGFR//EPHA2//EPHB2//EPHB4//F2R//F2RL1//FGF2//FGFR1//FZD4//FZD7//FZD8//GADD45A//GAS6//GLIPR2//GPER1//GPNMB//HIPK2//HRAS//ICAM1//IGFBP3//IL11//IL1B//IL6//ILK//IQGAP3//IRAK1//IRAK2//ITGA1//ITGAV//JUN//LPAR1//MAP3K14//MAP4K4//MAPK11//MAP…
GO:1903827	regulation_of_cellular_protein_localization	Biological Process	87	482	1620	18342	7.92864e-11	4.73482e-09	10.1008	2.04364	0.0537037	ABLIM3//AKT1//AR//BAD//BAG3//BARD1//BCL2L1//BDNF//BMP4//CACNB3//CAMK1//CASP8//CDCA5//CDH2//CDK5//CDKN1A//CDT1//COMMD1//DCLK1//DMTN//DTX3L//E2F1//EDEM2//EGFR//EPHA2//EPHB2//GAS6//GBF1//GBP1//GPER1//GSN//HRAS//IFI27//IL1B//ITGA3//ITGB1//JUP//LCP1//LMNA//LRP1//LYPD1//MAPT//MAVS//MESD//MFF//MRAP2//NEDD4L//NF2//NGFR//NRG1//OAZ2//PAK1//PARD6A//PARP9//PDE2A//PID1//PKIA//PKIG//PMAIP1//PRKCE//PRNP//PTPN1/…
GO:0000902	cell_morphogenesis	Biological Process	114	701	1620	18342	8.57936e-11	5.08e-09	10.0665	1.84127	0.0703704	ABL1//ACTN1//ADAM8//ADD1//ALCAM//AMIGO1//ANTXR1//APBB2//AR//ARC//ATL1//AXL//B3GNT2//BAIAP2//BDNF//BRSK1//C1GALT1C1//CDH13//CDH2//CDH24//CDK5//CLDN3//CNTNAP1//COL18A1//COL6A1//COL6A2//CRMP1//DAB2IP//DBNL//DCLK1//DKK1//EFNB1//EGFR//EPHA2//EPHB2//ETV1//EXT1//FARP1//FEZ2//FLNA//FLNB//FLOT1//FN1//FOXD1//FRMD6//FZD4//FZD7//GBX2//GLI2//GPC1//GRB10//IL7R//ILK//ITGA1//ITGAV//ITGB1//KLF2//KLF7//L1CAM//LHX1…
GO:0032535	regulation_of_cellular_component_size	Biological Process	73	377	1620	18342	1.03665e-10	6.03771e-09	9.98437	2.19237	0.0450617	ABL1//ADD1//AKT1//APOE//ARPC1A//ARPC2//ARPC4//ARPC5L//BAIAP2//BDNF//BMPR2//C15orf62//CAPG//CDC42EP2//CDC42EP3//CDC42EP5//CDK5//CIT//CRABP2//DMTN//E2F4//EDN1//EPS8//F2RL1//FHOD3//FN1//GSN//ICAM1//IL7R//ILK//IQGAP3//KANK1//L1CAM//LIMK1//LRRC8A//LRRC8C//MAP1B//MAPT//MYADM//NGF//NRG1//NRP1//NTN1//OLFM1//PAK1//PLXNA1//PLXNA2//PPP1R15A//PRKCE//RTN4//SEMA3A//SEMA3C//SEMA4B//SEMA4D//SEMA4F//SEMA7A//SLC12…
GO:0002682	regulation_of_immune_system_process	Biological Process	207	1527	1620	18342	1.03696e-10	6.03771e-09	9.98424	1.53484	0.127778	ABL1//ABR//ADAM8//ADORA1//ADORA2B//AKT1//ANXA1//ARPC1A//ARPC2//ARPC4//ATXN1L//AXL//BAD//BAIAP2//BCAR1//BIRC3//BMP4//BTN2A1//BTN2A2//C1R//C8G//CARD11//CASP8//CCL2//CCL5//CD274//CD47//CD59//CD74//CD99//CD99L2//CDK6//CDKN1A//CEACAM1//CLCF1//CNPY3//COL17A1//CREB3//CRLF2//CSF1//CSF2//CTNNBIP1//CTSS//CUEDC2//CXCL1//CXCL10//CXCL11//CXCL14//CXCL8//CYBA//CYP26B1//DAB2IP//DDX58//DDX60//DHX58//DLG5//DLL1//D…
GO:0032940	secretion_by_cell	Biological Process	146	978	1620	18342	1.1507e-10	6.64456e-09	9.93904	1.69023	0.0901235	ABCA1//ACTN1//ACTR1B//ADAM8//ADM//AGPAT2//ALAD//ANPEP//ANXA1//ANXA2//ANXA5//ARL8A//AXL//BRI3//BRPF3//BRSK1//C2CD4C//CAPN1//CARD11//CCL5//CD109//CD44//CD47//CD58//CD59//CD63//CD68//CDK5//CEACAM1//CKAP4//CNN2//COTL1//CRISPLD2//CST3//CTGF//CTSB//CTSD//CTSS//CTSZ//CXCL1//CYBA//DBNL//DMTN//DNAJC5//DYNLT1//ECM1//EDN1//ENDOD1//ENG//ERP44//EXOC7//F2RL1//FLNA//FN1//FOXD1//FUCA1//FURIN//FZD4//GALNS//GAS6//…
GO:0043069	negative_regulation_of_programmed_cell_death	Biological Process	142	944	1620	18342	1.23161e-10	7.05347e-09	9.90953	1.70313	0.0876543	AAMDC//ABL1//ACKR3//ACVR1//ADAM8//ADORA1//AKT1//AMIGO2//ANGPTL4//ANXA1//ANXA5//APBB2//APOE//AR//ARHGDIA//ARL6IP1//ATF5//AXL//BAD//BAG3//BARD1//BCL2L1//BDNF//BIRC3//BIRC5//BMP4//BNIP3//BOK//CARD16//CASP8//CCL2//CCL5//CD44//CD74//CDKN1A//CDKN2D//CLCF1//CREB3//CRLF1//CSF2//CYR61//DKK1//DLL1//DNAJC5//DUSP1//EDN1//EGFR//EPHA2//EPHB2//EPHB4//EVI2B//F2R//FADD//FCMR//FGFR1//FHL2//FLNA//FOXC2//GAS6//GLI2/…
GO:0032880	regulation_of_protein_localization	Biological Process	140	927	1620	18342	1.26888e-10	7.20788e-09	9.89658	1.70994	0.0864198	ABL1//ABLIM3//ADAM8//AKT1//ANG//ANKRD1//ANXA1//AR//ARL2BP//BAD//BAG3//BARD1//BCL2L1//BDNF//BMP4//BTN2A2//CACNB3//CAMK1//CARD16//CASP8//CCL5//CD274//CD58//CDCA5//CDH2//CDK5//CDKN1A//CDT1//COMMD1//CPT1A//CRLF2//DCLK1//DDX58//DMTN//DTX3L//E2F1//EDEM2//EGFR//EPHA2//EPHB2//F2R//F2RL1//FN1//GAS6//GBF1//GBP1//GPER1//GSN//HLA-E//HRAS//IFI27//IFIH1//IL1A//IL1B//IL4R//IL6//IRS1//ITGA3//ITGB1//JUP//KCNS3//L…
GO:0045860	positive_regulation_of_protein_kinase_activity	Biological Process	96	560	1620	18342	1.57818e-10	8.89253e-09	9.80184	1.94095	0.0592593	ABL1//ADAM8//ADORA1//ADORA2B//ADRB2//AKT1//ANG//AXL//BDNF//BMP2//BMP4//C1QTNF2//CALM2//CALM3//CAMK1//CCL5//CCND1//CCND3//CD74//CDK5//CDK5R2//CDKN1A//COPS8//CSF1//CYR61//DAB2IP//DBF4B//DBNL//DKK1//DUSP5//DUSP6//EDN1//EGFR//EPHA2//EPHB2//EPHB4//F2R//FGF2//FGFR1//FZD4//FZD8//GADD45A//GAS6//GPRC5B//HRAS//IL18//IL1B//ILK//IQGAP3//IRAK1//IRAK2//ITGA1//LPAR1//MAP3K14//MAP4K4//MAPK11//MAPKAPK2//MAPRE3//M…
GO:0046903	secretion	Biological Process	158	1089	1620	18342	1.66449e-10	9.30385e-09	9.77872	1.64271	0.0975309	ABCA1//ABCC3//ACTN1//ACTR1B//ADAM8//ADM//AGPAT2//ALAD//ANPEP//ANXA1//ANXA2//ANXA5//APLN//ARL8A//AXL//BRI3//BRPF3//BRSK1//C2CD4C//CAPN1//CARD11//CCL5//CCND1//CD109//CD44//CD47//CD58//CD59//CD63//CD68//CDK5//CEACAM1//CKAP4//CNN2//COTL1//CRISPLD2//CSF2//CST3//CTGF//CTSB//CTSD//CTSS//CTSZ//CXCL1//CYBA//DBNL//DMTN//DNAJC5//DYNLT1//ECM1//EDN1//ENDOD1//ENG//ERP44//EXOC7//F2RL1//FBLN5//FLNA//FN1//FOXD1//…
GO:0035556	intracellular_signal_transduction	Biological Process	223	1685	1620	18342	1.70229e-10	9.4396e-09	9.76897	1.49843	0.137654	ABCA1//ABL1//ABR//ACKR3//ADCY3//ADCY6//ADGRG1//ADGRG6//ADM//ADORA2B//ADRA1B//ADRB2//AEN//AKT1//AMOTL2//APBB2//APOE//ARHGAP29//ARHGAP31//ARHGDIA//ARHGDIB//ARHGEF11//ARHGEF28//ASB6//ASB9//ATP1B1//AXL//BAD//BCAR3//BCL2L1//BIRC3//BNIP3//BOK//BRCA2//BRSK1//BTRC//C15orf62//CALM2//CALM3//CAMK1//CARD11//CASP8//CCDC68//CCL2//CCL5//CCM2//CCRL2//CDC42EP2//CDC42EP3//CDC42EP5//CDH13//CDKN1A//CIT//CLCF1//CNOT9…
GO:0043066	negative_regulation_of_apoptotic_process	Biological Process	140	931	1620	18342	1.7184e-10	9.45388e-09	9.76488	1.70259	0.0864198	AAMDC//ABL1//ACKR3//ACVR1//ADAM8//ADORA1//AKT1//AMIGO2//ANGPTL4//ANXA1//ANXA5//APBB2//APOE//AR//ARHGDIA//ARL6IP1//ATF5//AXL//BAG3//BARD1//BCL2L1//BDNF//BIRC3//BIRC5//BMP4//BNIP3//BOK//CARD16//CASP8//CCL2//CCL5//CD44//CD74//CDKN1A//CDKN2D//CLCF1//CREB3//CRLF1//CSF2//CYR61//DKK1//DLL1//DNAJC5//DUSP1//EDN1//EGFR//EPHA2//EPHB2//EPHB4//EVI2B//F2R//FADD//FCMR//FGFR1//FHL2//FLNA//FOXC2//GAS6//GLI2//GRIN…
GO:0032147	activation_of_protein_kinase_activity	Biological Process	75	397	1620	18342	1.90324e-10	1.0389e-08	9.72051	2.13896	0.0462963	ABL1//ADORA1//ADORA2B//ADRB2//AKT1//ANG//AXL//BMP2//BMP4//C1QTNF2//CALM2//CALM3//CCL5//CD74//CDK5R2//CDKN1A//COPS8//DAB2IP//DBF4B//DBNL//DUSP5//DUSP6//EGFR//EPHA2//EPHB2//EPHB4//F2R//FGF2//FGFR1//GADD45A//GAS6//GPRC5B//IL18//IL1B//IQGAP3//IRAK1//IRAK2//ITGA1//LPAR1//MAP3K14//MAP4K4//MAPK11//MAPKAPK2//NGF//NKX3-1//NRG1//PAK1//PDGFB//PEA15//PKN1//PRKAG2//PRNP//PTPN1//RAPGEF1//ROR1//S1PR2//SAA1//SPA…
GO:0009893	positive_regulation_of_metabolic_process	Biological Process	406	3490	1620	18342	2.06655e-10	1.11414e-08	9.68475	1.31714	0.250617	AAMDC//ABCG1//ABL1//ABL2//ABLIM3//ACKR3//ACTA2//ACTN1//ACVR1//ADAM8//ADM//ADORA1//ADORA2B//ADRA1B//ADRB2//AKR1C3//AKT1//ANG//ANKRD1//ANTXR1//ANXA1//ANXA2//APLN//APOE//AR//ARHGEF11//ARL2BP//ARNTL2//ARRDC4//ASB9//ATF5//ATOH8//AVPR2//AXL//BACH1//BAD//BARD1//BCAR3//BDNF//BIRC3//BMP2//BMP4//BMPR2//BNIP3//BOK//BRCA2//BTRC//C1QTNF2//CALM2//CALM3//CAMK1//CARD11//CASP8//CAVIN3//CCBE1//CCL2//CCL5//CCND1//C…
GO:0050921	positive_regulation_of_chemotaxis	Biological Process	37	134	1620	18342	2.07298e-10	1.11414e-08	9.68341	3.12629	0.0228395	BMPR2//CCL5//CD74//CDH13//CREB3//CSF1//CXCL1//CXCL10//CXCL11//CXCL14//CXCL8//EDN1//EDN2//F2RL1//F3//FGF2//FGFR1//GAS6//GPSM3//IL1B//IL6//ITGA2//LPAR1//NRP1//PDGFB//PGF//RAC2//S1PR1//SCG2//SERPINE1//SLIT2//SMAD3//STX4//THBS1//TMSB4X//TUBB2B//VEGFC
GO:0009607	response_to_biotic_stimulus	Biological Process	139	926	1620	18342	2.27183e-10	1.2117e-08	9.64362	1.69956	0.0858025	ABCA1//ABL1//ABR//ACTA2//ADAM15//ADM//AGBL5//AKT1//ALAD//ANKRD1//ATG16L1//AXL//BAD//BAIAP2//BATF3//BCL2L1//BNIP3//CARD16//CASP8//CCL2//CCL5//CD274//CD47//CDK6//CLDN1//CMPK2//COTL1//CRCP//CSF2//CXCL1//CXCL10//CXCL11//CXCL8//DAB2IP//DCLK1//DDX58//DDX60//DHX58//DMBT1//DTX3L//DUSP10//EDN1//ERAP1//F2R//F2RL1//FADD//FOSL1//GBF1//GBP1//GBP3//GSTP1//H2BFS//HERC5//HIST1H2BJ//HIST1H2BK//HLA-E//HMGA2//HRAS/…
GO:0007167	enzyme_linked_receptor_protein_signaling_pathway	Biological Process	116	729	1620	18342	2.30029e-10	1.21759e-08	9.63822	1.80162	0.0716049	ABL1//ABL2//ACVR1//ADRB2//AKT1//ARHGEF28//ARPC1A//ARPC2//ARPC4//ATOH8//ATP6V0D1//ATP6V0E1//ATP6V0E2//AXL//BAIAP2//BCAR1//BDNF//BMP2//BMP4//BMPR2//BTBD11//CD7//CRIM1//CSF1//CTGF//CYBA//DAB2IP//EFNB1//EGFR//ENG//EPHA2//EPHB2//EPHB4//EPS8//FGF2//FGFR1//FOXC2//FSTL1//FURIN//GAS6//GRB10//HBEGF//HIPK2//HRAS//IGF2R//INHBA//IRAK1//IRS1//ITGAV//ITGB1//ITGB5//JUN//KLF10//MAPKAPK2//MMP2//MSX1//MSX2//NCF2//N…
GO:0007399	nervous_system_development	Biological Process	285	2286	1620	18342	2.44212e-10	1.28294e-08	9.61223	1.41156	0.175926	ABL1//ABL2//ABR//ADAM23//ADCY6//ADGRG1//ADGRG6//ADM//ADORA1//AKT1//ALCAM//ALDH1A3//AMIGO1//AMIGO2//ANKRD1//ANXA1//APBB2//APLP1//APOE//ARC//ARHGAP26//ARHGDIA//ATF5//ATIC//ATL1//ATOH8//ATP6V0D1//ATP8B1//ATXN1L//AXL//B3GNT2//BAD//BAG3//BAIAP2//BDNF//BIN1//BLOC1S2//BMP2//BMP4//BMPR2//BNIP3//BOK//BRCA2//BRSK1//C1QL1//CALM2//CALM3//CAMK1//CCL2//CDH2//CDK5//CDK5R2//CDK6//CIT//CLCF1//CLDN1//CNTNAP1//CRAB…
GO:0048754	branching_morphogenesis_of_an_epithelial_tube	Biological Process	37	136	1620	18342	3.29176e-10	1.71638e-08	9.48257	3.08031	0.0228395	ACVR1//ADAMTS16//AR//BMP2//BMP4//BTRC//CSF1//CTNNBIP1//CTSZ//DLG5//EDN1//ENG//EPHA2//FGF2//FOXC2//FOXD1//FOXF1//GBX2//GLI2//HOXD11//ILK//LHX1//LRP5//MMP14//MSX2//NKX3-1//NRP1//PAK1//PGF//PML//SLIT2//SOX9//SPRY2//SRC//TGFBR2//TNC//VDR
GO:0031589	cell-substrate_adhesion	Biological Process	43	174	1620	18342	3.573e-10	1.83645e-08	9.44697	2.79802	0.0265432	ABL1//ACTN1//ADAM15//ANTXR1//AXL//BCAM//CD44//CD63//CDK5//COL13A1//COL17A1//CTGF//FBLN5//FN1//FZD4//FZD7//GAS6//HPSE//ILK//ITGA1//ITGA11//ITGA2//ITGA3//ITGA5//ITGA6//ITGAV//ITGB1//ITGB4//ITGB5//ITGBL1//L1CAM//LYPD3//NRP1//PARVA//PXN//SMAD6//SORBS3//SRC//TMEM8B//TNFRSF12A//TRIP6//TYRO3//VCL
GO:0071902	positive_regulation_of_protein_serine|threonine_kinase_activity	Biological Process	73	387	1620	18342	3.5746e-10	1.83645e-08	9.44677	2.13572	0.0450617	ADAM8//ADORA1//ADORA2B//ADRB2//AKT1//AXL//BMP2//BMP4//C1QTNF2//CALM2//CALM3//CAMK1//CCND1//CCND3//CD74//CDK5R2//DAB2IP//DBF4B//DBNL//DKK1//DUSP5//DUSP6//EDN1//EGFR//EPHA2//EPHB2//EPHB4//F2R//FGF2//FGFR1//FZD4//FZD8//GADD45A//HRAS//IL1B//ILK//IQGAP3//IRAK1//IRAK2//ITGA1//LPAR1//MAP3K14//MAP4K4//MAPK11//MAPKAPK2//MAPRE3//NGF//NRG1//PAK1//PDGFA//PDGFB//PEA15//PKN1//PTPN1//RALB//RAPGEF1//ROR1//S1PR2/…
GO:0042326	negative_regulation_of_phosphorylation	Biological Process	84	473	1620	18342	3.8814e-10	1.97952e-08	9.41101	2.01071	0.0518519	ABL1//AIDA//AKT1//APOE//BMP4//CALM2//CALM3//CAMK2N2//CD109//CDK6//CDKN1A//CDKN2D//CEACAM1//CNKSR3//CTDSP1//DAB2IP//DKK1//DMTN//DUSP1//DUSP10//DUSP4//DUSP5//DUSP6//ENG//ENPP1//EPHB2//F2RL1//FABP4//FAM129A//GADD45A//GBA//GBP1//GPER1//GPRC5A//GRB10//GSTP1//HDAC4//IGFBP3//IL1B//ILK//INHBA//JUN//KLF4//LRP5//LRRK1//MAPT//MYADM//NF2//NOG//NR2F2//PARD6A//PARP14//PID1//PKIA//PKIG//PKN1//PMEPA1//PPIF//PRKA…
GO:0050772	positive_regulation_of_axonogenesis	Biological Process	27	80	1620	18342	4.2887e-10	2.17139e-08	9.36767	3.82125	0.0166667	AMIGO1//ARHGDIA//BDNF//BMPR2//CRABP2//FN1//ILK//L1CAM//LIMK1//MAP1B//MAPT//NGF//NGFR//NRG1//NRP1//NTN1//PAK1//PLXNA1//PLXNA2//RTN4//SEMA4D//SEMA7A//SLIT2//STK25//TNFRSF12A//TUBB2B//TWF2
GO:0045088	regulation_of_innate_immune_response	Biological Process	70	366	1620	18342	4.4184e-10	2.22096e-08	9.35473	2.16545	0.0432099	ADAM8//BIRC3//CARD11//CASP8//CCL5//CEACAM1//CNPY3//CTSS//CYBA//DAB2IP//DDX58//DDX60//DHX58//DMBT1//DUSP10//ERAP1//F2RL1//FADD//FLOT1//GBP5//HLA-E//HRAS//IFIH1//IFNGR2//IKBKE//IRAK1//IRAK2//IRF1//IRF7//LY96//MAPKAPK2//MAVS//MICB//MMP2//NECTIN2//NFKBIA//NMI//NR1D1//NR1H2//PAK1//PARP14//PARP9//PIK3AP1//PLCG2//PRKCE//PSPC1//PTPN1//RAET1E//RAET1G//RAET1L//RELA//RELB//RSAD2//SAMHD1//SCARA3//SOCS1//SRC/…
GO:0032970	regulation_of_actin_filament-based_process	Biological Process	72	382	1620	18342	4.89752e-10	2.44421e-08	9.31002	2.13403	0.0444444	ABL1//ABL2//ADD1//ARHGDIA//ARHGDIB//ARPC1A//ARPC2//ARPC4//ARPC5L//BAIAP2//C15orf62//CAPG//CDC42EP2//CDC42EP3//CDC42EP5//CDK5//CIT//CNN2//CTGF//CTSV//DMTN//EDN1//EPS8//F2RL1//FHOD3//FLNA//FRMD6//GSN//HRAS//ICAM1//ILK//JUP//KANK1//LIMK1//LPAR1//LRP1//MYADM//MYH9//NF2//NRP1//PAK1//PDE4B//PDGFA//PHLDB2//PRKCE//PTGER4//PXN//RAPGEF3//RHOC//RHOG//RND3//S1PR1//SDC4//SLIT2//SMAD3//SORBS3//SPTAN1//SPTBN1//…
GO:0001933	negative_regulation_of_protein_phosphorylation	Biological Process	79	436	1620	18342	4.93888e-10	2.44737e-08	9.30637	2.0515	0.0487654	ABL1//AIDA//AKT1//APOE//BMP4//CALM2//CALM3//CAMK2N2//CD109//CDK6//CDKN1A//CDKN2D//CEACAM1//CNKSR3//CTDSP1//DAB2IP//DKK1//DMTN//DUSP1//DUSP10//DUSP4//DUSP5//DUSP6//ENG//ENPP1//EPHB2//F2RL1//FABP4//FAM129A//GADD45A//GBA//GBP1//GPER1//GPRC5A//GSTP1//IGFBP3//IL1B//ILK//JUN//KLF4//LRP5//LRRK1//MYADM//NF2//NOG//NR2F2//PARD6A//PARP14//PID1//PKIA//PKIG//PKN1//PMEPA1//PRKAG2//PRNP//PTPN1//PTPRJ//RAPGEF1//…
GO:0045055	regulated_exocytosis	Biological Process	111	696	1620	18342	4.99574e-10	2.45811e-08	9.3014	1.8057	0.0685185	ACTN1//ACTR1B//ADAM8//AGPAT2//ALAD//ANPEP//ANXA2//ANXA5//ARL8A//BRI3//BRPF3//C2CD4C//CAPN1//CD109//CD44//CD47//CD58//CD59//CD63//CD68//CDK5//CEACAM1//CKAP4//CNN2//COTL1//CRISPLD2//CST3//CTSB//CTSD//CTSS//CTSZ//CXCL1//CYBA//DBNL//DMTN//DNAJC5//DYNLT1//ECM1//ENDOD1//ERP44//FLNA//FN1//FUCA1//GALNS//GAS6//GM2A//GNS//GRN//GSN//GSTP1//HGSNAT//HPSE//IGF2R//ITGAV//JUP//KCMF1//LAMP2//LGALS3BP//MILR1//NPC2…
GO:0044092	negative_regulation_of_molecular_function	Biological Process	166	1178	1620	18342	5.2878e-10	2.58362e-08	9.27673	1.59549	0.102469	ABL1//ADAM15//ADRB2//AIDA//AKT1//ANGPTL4//ANXA1//ANXA2//ANXA5//APOE//ARFGEF3//ARL6IP1//BIN1//BIRC3//BIRC5//BMP4//BOD1//BTRC//CACNB3//CALM2//CALM3//CAMK1//CAMK2N2//CARD16//CASP8//CCL5//CD109//CD44//CDK6//CDKN1A//CDKN2D//CEACAM1//COMMD1//CRIM1//CRMP1//CST3//CTNNBIP1//CTSZ//DAB2IP//DAP//DKK1//DNAJB2//DTX3L//DUSP1//DUSP10//DUSP4//DUSP5//DUSP6//E2F1//ECM1//ELFN2//EPHB2//FABP4//FARP1//FICD//FKBP15//FLN…
GO:0051098	regulation_of_binding	Biological Process	69	360	1620	18342	5.34999e-10	2.59586e-08	9.27165	2.17009	0.0425926	ABL1//ADAM15//ADD1//ADRB2//AIDA//AKT1//AMFR//ANXA2//APOE//BDNF//BMP2//BMP4//CAMK1//CARD16//CDCA5//CDK5//CDT1//CRMP1//CTNNBIP1//CTSZ//DAB2IP//DKK1//DNAJB2//DTX3L//E2F1//FLOT1//GOLGA2//GPSM1//HDAC4//HIPK2//HJURP//HMGA2//IFIT1//IFIT2//ITGA2//JUN//KLF4//LARP6//LDOC1//LHX2//LRP1//MAPRE3//MEPCE//MSX1//MSX2//NES//NFKBIA//NGF//NKX3-1//NOG//NRG1//NRP1//PARP9//PDGFB//PHLDA2//PTPRF//RALB//SMAD3//SP100//SPAG…
GO:0032956	regulation_of_actin_cytoskeleton_organization	Biological Process	66	339	1620	18342	6.46661e-10	3.11602e-08	9.18932	2.20433	0.0407407	ABL1//ABL2//ADD1//ARHGDIA//ARHGDIB//ARPC1A//ARPC2//ARPC4//ARPC5L//BAIAP2//C15orf62//CAPG//CDC42EP2//CDC42EP3//CDC42EP5//CDK5//CIT//CTGF//CTSV//DMTN//EDN1//EPS8//F2RL1//FHOD3//FLNA//GSN//HRAS//ICAM1//ILK//KANK1//LIMK1//LPAR1//LRP1//MYADM//NF2//NRP1//PAK1//PDGFA//PHLDB2//PRKCE//PTGER4//PXN//RAPGEF3//RHOC//RHOG//RND3//S1PR1//SDC4//SLIT2//SMAD3//SORBS3//SPTAN1//SPTBN1//SSH1//SYNPO//TACSTD2//TGFBR1//T…
GO:0045596	negative_regulation_of_cell_differentiation	Biological Process	110	691	1620	18342	6.68851e-10	3.20087e-08	9.17467	1.80238	0.0679012	ABCA1//ABCG1//ADCY6//ADGRG1//ANXA1//APOE//ARHGDIA//BDNF//BMP2//BMP4//CCND1//CD74//CDK5//CDK6//CEACAM1//COL5A1//CRMP1//CTDSP1//CTSZ//CXCL10//CXCL14//DAB2IP//DKK1//DLL1//DMTN//DUSP10//DYNLT1//E2F1//EGFR//ENPP1//EPHB2//FBN1//FRZB//FZD7//GBP1//GLI2//GPER1//HDAC4//IL18//IL1B//IL4R//IL6//INHBA//IRF1//ITGAV//ITGB1//ITM2C//ITPKB//JAG1//KANK1//KIAA0319//LBX1//LGALS1//LPAR1//LRP1//LRP5//MAFB//MAP4K4//MELTF…
GO:2001237	negative_regulation_of_extrinsic_apoptotic_signaling_pathway	Biological Process	31	104	1620	18342	7.6291e-10	3.62616e-08	9.11753	3.37489	0.0191358	ACVR1//AKT1//AR//BCL2L1//BMP4//CASP8//CSF2//FADD//GSTP1//ICAM1//IFI6//IL1A//IL1B//ITGA6//ITGAV//LMNA//NRP1//PEA15//RELA//SCG2//SERPINE1//SNAI2//SRC//STRADB//TGFBR1//THBS1//TMBIM1//TNFAIP3//TNFRSF10B//TRADD//TRAF2
GO:0034341	response_to_interferon-gamma	Biological Process	43	178	1620	18342	7.68275e-10	3.62698e-08	9.11448	2.73514	0.0265432	CCL2//CCL5//CD44//CD58//CDC42EP2//CLDN1//EDN1//FLNB//GBP1//GBP4//GBP5//GSN//HLA-A//HLA-B//HLA-C//HLA-DRA//HLA-DRB1//HLA-E//HLA-F//ICAM1//IFNGR2//IRF1//IRF7//IRF9//MT2A//NMI//OAS1//OAS2//OAS3//OASL//PML//SP100//STAT1//STX4//TLR4//TRIM21//TRIM22//TRIM25//TRIM26//TRIM68//TRIM8//UBD//VIM
GO:0006887	exocytosis	Biological Process	121	788	1620	18342	8.89997e-10	4.17343e-08	9.05061	1.73856	0.0746914	ACTN1//ACTR1B//ADAM8//AGPAT2//ALAD//ANPEP//ANXA2//ANXA5//ARL8A//BRI3//BRPF3//C2CD4C//CAPN1//CCL5//CD109//CD44//CD47//CD58//CD59//CD63//CD68//CDK5//CEACAM1//CKAP4//CNN2//COTL1//CRISPLD2//CST3//CTSB//CTSD//CTSS//CTSZ//CXCL1//CYBA//DBNL//DMTN//DNAJC5//DYNLT1//ECM1//ENDOD1//ERP44//EXOC7//FLNA//FN1//FUCA1//GALNS//GAS6//GM2A//GNS//GRN//GSN//GSTP1//HGSNAT//HPSE//IGF2R//ITGAV//JUP//KCMF1//LAMP2//LGALS3BP…
GO:0007162	negative_regulation_of_cell_adhesion	Biological Process	55	262	1620	18342	1.02462e-09	4.77267e-08	8.98944	2.3768	0.0339506	ABL1//ADAM15//ANXA1//ARHGDIA//ARHGDIB//BMP2//BMP4//BTN2A2//CD274//CD74//CDH13//CEACAM1//DLG5//DMTN//EPCAM//FXYD5//FZD4//FZD7//GBP1//GPNMB//IL4R//IRF1//JAG1//KANK1//KLF4//LGALS1//MBP//MELTF//MMP14//MYADM//NF2//PAG1//PDCD1LG2//PHLDB2//PLXNA1//PLXNA2//PODXL//PRNP//RUNX1//SDC4//SEMA4D//SERPINE1//SERPINE2//SIPA1//SNAI2//SOCS1//SOCS5//SPOCK1//SRC//TACSTD2//TGFBI//THBS1//TNC//UBASH3B//ZNF703
GO:0071396	cellular_response_to_lipid	Biological Process	87	507	1620	18342	1.10567e-09	5.11612e-08	8.95637	1.94287	0.0537037	ABCA1//ABHD2//ABL1//ABL2//ADAM15//ADCY3//ADCY6//AKR1C3//AKT1//ANKRD1//ANXA1//AR//AXL//BAD//BMP4//CARD16//CCL2//CCL5//CD274//CLDN1//CMPK2//CPT1A//CSF2//CXCL1//CXCL10//CXCL11//CXCL8//CYP26B1//DAB2IP//DGAT2//E2F1//EDN1//EGFR//FBXO32//FHL2//FZD4//FZD7//GJB3//GPER1//GSTP1//ICAM1//IL18//IL1B//IL24//IL6//INHBA//IRAK1//IRAK2//ITGA2//KLF4//LPAR1//LY96//MSX2//NFKBIA//NKX3-1//NR1D1//NR1H2//NR2F1//NR2F2//PAQ…
GO:0043393	regulation_of_protein_binding	Biological Process	48	214	1620	18342	1.19183e-09	5.47848e-08	8.92379	2.53956	0.0296296	ABL1//ADAM15//ADD1//ADRB2//AIDA//AKT1//AMFR//ANXA2//APOE//BDNF//BMP2//BMP4//CAMK1//CARD16//CDK5//CRMP1//CTNNBIP1//CTSZ//DAB2IP//DKK1//DNAJB2//DTX3L//FLOT1//GOLGA2//GPSM1//HDAC4//HIPK2//IFIT1//IFIT2//LDOC1//LRP1//MAPRE3//NES//NKX3-1//NOG//NRG1//NRP1//PDGFB//PHLDA2//PTPRF//RALB//SPAG9//SRC//TGFBR1//TMC8//TMEM173//TRAF2//UBASH3B
GO:0043406	positive_regulation_of_MAP_kinase_activity	Biological Process	61	307	1620	18342	1.258e-09	5.74485e-08	8.90032	2.24969	0.0376543	ADAM8//ADORA1//ADORA2B//AXL//BMP2//BMP4//C1QTNF2//CD74//DAB2IP//DBNL//DKK1//DUSP5//DUSP6//EDN1//EGFR//EPHA2//EPHB2//EPHB4//F2R//FGF2//FGFR1//FZD4//FZD8//GADD45A//HRAS//IL1B//ILK//IQGAP3//IRAK1//IRAK2//ITGA1//LPAR1//MAP3K14//MAP4K4//MAPK11//MAPKAPK2//NGF//NRG1//PAK1//PDGFA//PDGFB//PEA15//PKN1//PTPN1//RAPGEF1//ROR1//S1PR2//SAA1//SASH1//SPAG9//SRC//STK25//STK39//TGFA//TGFBR1//THBS1//TLR4//TP73//TRAF…
GO:0045785	positive_regulation_of_cell_adhesion	Biological Process	72	392	1620	18342	1.58681e-09	7.19936e-08	8.79948	2.07959	0.0444444	ABL1//ADAM8//ADGRG1//AKT1//ANXA1//ARPC2//BAD//CARD11//CCL2//CCL5//CD274//CD44//CD47//CD74//CDH13//CDK6//CSF1//CYR61//DMTN//DUSP10//EBI3//EFNB1//ETS1//FADD//FLNA//FLOT1//FN1//FOXC2//FOXF1//FRMD5//GLI2//HLA-E//ICAM1//IL18//IL1B//IL4R//IL6//IL7R//ILK//ITGA2//ITGA3//ITGA5//ITGA6//ITGAV//ITPKB//JUP//LGALS1//MYADM//NET1//NRP1//PAK1//PDCD1LG2//PODXL//PRKCE//PTPRJ//RUNX1//SAA1//SDC4//SIRPA//SMAD3//SOCS1/…
GO:0010720	positive_regulation_of_cell_development	Biological Process	86	504	1620	18342	1.82878e-09	8.2389e-08	8.73784	1.93197	0.0530864	ABL1//ABL2//ADD1//AMIGO1//ANKRD1//APOE//ARHGDIA//ARPC2//BAD//BAIAP2//BDNF//BIN1//BMP2//BMP4//BMPR2//CAMK1//CLCF1//CRABP2//CSF1//DAB2IP//DKK1//DLG5//DMTN//EDN1//ENC1//EPHB2//ETV5//FGFR1//FLNA//FN1//FZD1//FZD4//GLI2//GPER1//GPRC5B//IL1B//ILK//ITGA3//L1CAM//LIMK1//LPAR1//MAP1B//MAPT//MMD//MYADM//NEDD4L//NET1//NGF//NGFR//NRG1//NRP1//NSMF//NTN1//P3H1//PAK1//PLXNA1//PLXNA2//PTK7//RAPGEF1//RELA//RETREG3…
GO:0050878	regulation_of_body_fluid_levels	Biological Process	85	496	1620	18342	1.83951e-09	8.2389e-08	8.7353	1.9403	0.0524691	ACTN1//ADCY3//ADCY6//ADM//ADORA1//ANXA2//ANXA5//APLN//APOE//AVPR2//AXL//C1GALT1C1//CCND1//CD59//CEACAM1//CLDN1//CLIC1//CSRP1//CYBA//CYP26B1//CYP4F11//DMTN//EDN1//EHD1//EPHB2//F2R//F2RL1//F2RL2//F3//FLI1//FLNA//GAS6//GBA//GGCX//GNA12//GNA15//HPS6//HPSE//IL6//ILK//IRF1//ITGA2//LNPK//MAFF//MAFG//MYH9//MYO5B//NPPB//NR1H2//OAS2//P2RY2//PAPSS2//PDGFA//PDGFB//PLAT//PLCG2//PRCP//PRKCE//PROCR//SAA1//SERPI…
GO:0045087	innate_immune_response	Biological Process	117	763	1620	18342	1.86001e-09	8.27764e-08	8.73048	1.73617	0.0722222	ABL1//ABL2//ADAM15//ANXA1//AXL//C1R//C8G//CCL2//CCL5//CD44//CD58//CDC42EP2//CLDN1//CNPY3//CRCP//CSF1//CYBA//DAB2IP//DDX58//DDX60//DHX58//DMBT1//DTX3L//EDN1//ELF4//F2RL1//FADD//FLNB//GBP1//GBP4//GBP5//GPER1//GSN//H2BFS//HERC5//HIST1H2BJ//HIST1H2BK//HLA-A//HLA-B//HLA-C//HLA-DRA//HLA-DRB1//HLA-E//HLA-F//ICAM1//IFI27//IFI35//IFI6//IFIH1//IFIT1//IFIT2//IFIT3//IFIT5//IFNGR2//IKBKE//IL18//IRAK1//IRF1//I…
GO:0009790	embryo_development	Biological Process	133	905	1620	18342	2.28641e-09	1.01109e-07	8.64085	1.66393	0.0820988	ABL1//ABR//ACVR1//ADD1//ADM//AKT1//ALDH1A3//APLN//AR//ATOH8//BCL2L1//BMP2//BMP4//BMPR2//BRCA2//CAPN2//CASP8//CCM2//COL6A1//CRABP2//CSF2//CXCL8//CYP26B1//CYR61//DKK1//DLL1//DUSP1//DUSP4//DUSP5//ECE1//EDN1//EFNB1//EGFR//ENG//EPHB2//ERCC1//EXT1//EXT2//FBN1//FBXW4//FGF2//FGFR1//FN1//FOSL1//FOXC2//FOXF1//FOXL2//FRZB//FZD1//FZD2//GBX2//GJB3//GLI2//GNA12//HIPK2//HMGA2//HOXA4//HOXB7//HOXB9//HOXD8//HOXD9/…
GO:0022612	gland_morphogenesis	Biological Process	29	97	1620	18342	2.47483e-09	1.08753e-07	8.60645	3.38499	0.0179012	AR//BMP4//BTRC//CAPN1//CSF1//EGFR//EPHA2//FGFR1//GLI2//HOXB13//LRP5//MSX2//NKX3-1//NOG//NRP1//NTN1//PLXNA1//PML//SEMA3A//SEMA3C//SERPINB5//SOX9//SRC//STAT6//TBX2//TGFBR2//TGM2//TNC//VDR
GO:0030879	mammary_gland_development	Biological Process	34	127	1620	18342	2.68733e-09	1.17353e-07	8.57068	3.03115	0.0209877	AKT1//APLN//AR//BMP4//BRCA2//BTRC//CAPN1//CCND1//CSF1//EPHA2//FOXF1//GLI2//HOXB9//HOXD9//ITGA2//LRP5//MSX1//MSX2//NRG1//NTN1//ORAI1//PML//SLC29A1//SOCS2//SOX9//SRC//STAT5A//STAT6//TBX2//TGFBR2//VDR//WNT7B//XDH//ZNF703
GO:0030036	actin_cytoskeleton_organization	Biological Process	83	485	1620	18342	3.05837e-09	1.32726e-07	8.51451	1.93762	0.0512346	ABL1//ABLIM3//ABR//ACTN1//ADD1//AMOTL2//ANG//ANKRD1//ANTXR1//ANXA1//ARHGAP26//ARHGEF11//ARPC1A//ARPC2//ARPC4//ARPC5L//BAIAP2//BCAR1//CAVIN3//CDC42EP2//CDK5//CNN2//CORO2B//CORO7//CXCL1//DMTN//EPS8//FHL3//FHOD3//FLNA//FLNB//FMNL1//FMNL3//FRMD5//FRMD6//GSN//HIP1//ITGB1//ITGB5//LCP1//LIMCH1//LIMK1//MICAL2//MYH9//MYO1B//NF2//NRP1//NUAK2//PAK1//PARVA//PDGFA//PDLIM7//PIP5K1C//PLEK2//PSTPIP2//PTK7//PTPN1…
GO:0043122	regulation_of_I-kappaB_kinase|NF-kappaB_signaling	Biological Process	47	215	1620	18342	4.27991e-09	1.84591e-07	8.36857	2.47509	0.0290123	ABL1//AKT1//APOL3//BIRC3//BTRC//CARD11//CARD16//CARD19//CASP8//CD74//DAB2IP//ECM1//F2R//F2RL1//FADD//FLNA//GPRC5B//GSTP1//IFIT5//IKBKE//IL1B//IRAK1//LGALS1//LPAR1//MAP3K14//MAVS//MID2//NEK6//OPTN//PRKCE//RELA//RHOC//ROR1//SECTM1//SLC20A1//SQSTM1//STAT1//TGM2//TNFAIP3//TNFRSF10B//TNIP1//TRADD//TRAF2//TRIM22//TRIM25//TRIM8//UBD
GO:0061041	regulation_of_wound_healing	Biological Process	35	136	1620	18342	4.89981e-09	2.10031e-07	8.30982	2.91381	0.0216049	ANXA1//ANXA2//APOE//CD109//CEACAM1//DMTN//DUSP10//EDN1//F2R//F2RL1//F3//FGF2//FOXC2//HBEGF//HPSE//HRAS//KANK1//MYLK//PDGFA//PDGFB//PHLDB2//PLAT//PRKCE//SERPINE1//SERPINE2//SMAD3//TGFBR2//THBD//THBS1//TLR4//TNFAIP3//TNFRSF12A//TSPAN8//TXK//UBASH3B
GO:0051248	negative_regulation_of_protein_metabolic_process	Biological Process	158	1141	1620	18342	4.99823e-09	2.12943e-07	8.30118	1.56784	0.0975309	ABL1//AIDA//AKT1//ALAD//ANG//ANXA2//APOE//ARL6IP1//ATRAID//BACE2//BIN1//BIRC3//BIRC5//BMP4//BOD1//CALM2//CALM3//CAMK2N2//CARD16//CD109//CD44//CD59//CDK5//CDK6//CDKN1A//CDKN2D//CEACAM1//CNKSR3//CNOT9//CRIM1//CST3//CTDSP1//CTSZ//DAB2IP//DKK1//DMTN//DTX3L//DUSP1//DUSP10//DUSP4//DUSP5//DUSP6//ECM1//EDN1//EGFR//ELFN2//ENC1//ENG//ENPP1//EPHB2//F2RL1//FABP4//FAM129A//FLNA//FURIN//GADD45A//GAS6//GBA//GBP…
GO:0051056	regulation_of_small_GTPase_mediated_signal_transduction	Biological Process	61	318	1620	18342	5.18745e-09	2.19665e-07	8.28505	2.17187	0.0376543	ABCA1//ABL1//ABR//ADGRG1//APOE//ARFGEF3//ARHGAP23//ARHGAP26//ARHGAP29//ARHGAP31//ARHGDIA//ARHGDIB//ARHGEF11//ARHGEF28//ARHGEF40//CSF1//CYTH1//CYTH4//DAB2IP//DENND1A//DNMBP//EPHB2//EPS8//F2R//F2RL1//F2RL2//FAM13B//FARP1//FLOT1//GBF1//HRAS//ITGA3//ITGB1//ITPKB//KANK1//LPAR1//NET1//NGF//NRG1//NRP1//PLEKHG4//RAC2//RAPGEF1//RASA4//RASA4B//RHOC//RHOG//SIPA1//SIPA1L3//SLIT2//SPRY2//SPRY4//SQSTM1//SRC//S…
GO:0002684	positive_regulation_of_immune_system_process	Biological Process	148	1052	1620	18342	5.56766e-09	2.34345e-07	8.25433	1.59286	0.091358	ABL1//ADAM8//ADORA2B//AKT1//ANXA1//ARPC1A//ARPC2//ARPC4//ATXN1L//AXL//BAD//BAIAP2//BCAR1//BTN2A1//BTN2A2//C1R//C8G//CARD11//CASP8//CCL2//CCL5//CD274//CD47//CD74//CD99L2//CDKN1A//CLCF1//CNPY3//CREB3//CRLF2//CSF1//CTNNBIP1//CTSS//CXCL1//CXCL10//CXCL11//CXCL14//CXCL8//CYBA//DDX58//DDX60//DHX58//DMBT1//DUSP10//EBI3//EDN1//EDN2//EFNB1//ETS1//EVI2B//F2RL1//FADD//FLOT1//FOXF1//GAS6//GBP5//GLI2//GPRC5B//…
GO:2000027	regulation_of_organ_morphogenesis	Biological Process	45	203	1620	18342	5.76067e-09	2.41017e-07	8.23953	2.50985	0.0277778	ABL1//ACVR1//AR//BMP2//BMP4//BMPR2//CEACAM1//CSF1//DKK1//EDN1//ENG//ETV5//FGFR1//FOXC2//FZD1//FZD2//FZD4//FZD7//HOXB7//LHX1//LIMS2//MSX1//NOG//NTN4//PARD6A//PDGFA//PTK7//RBPJ//ROR1//SAPCD2//SEMA3C//SMURF2//SOX17//SOX9//SP6//STAT1//SULF1//SULF2//TACSTD2//TBX2//TGFBR1//TGFBR2//TNFAIP3//VDR//WNT10A
GO:0051179	localization	Biological Process	601	5639	1620	18342	6.25265e-09	2.60043e-07	8.20394	1.20671	0.370988	AAMP//ABCA1//ABCA3//ABCC3//ABCG1//ABL1//ACKR3//ACTN1//ACTR1B//ACVR1//ADAM8//ADCY3//ADD1//ADGRG1//ADM//ADORA1//ADRB2//AGAP1//AGPAT2//AKAP12//AKR1C1//AKR1C3//AKT1//ALAD//AMOTL2//ANG//ANPEP//ANTXR1//ANTXR2//ANXA1//ANXA11//ANXA2//ANXA5//AP1S2//AP5B1//APBB2//APLN//APLP1//APOE//APOL2//APOL3//ARC//ARL2BP//ARL4C//ARL6IP1//ARL8A//ARPC1A//ARPC2//ARPC4//ARPC5L//ARRDC4//ATG16L1//ATG9A//ATOX1//ATP1B1//ATP6V0D…
GO:0050767	regulation_of_neurogenesis	Biological Process	114	753	1620	18342	6.34835e-09	2.62461e-07	8.19734	1.71412	0.0703704	ABL1//ABL2//ADCY6//ADGRG1//AKT1//AMIGO1//ANKRD1//APOE//ARC//ARHGDIA//BAIAP2//BDNF//BIN1//BMP2//BMP4//BMPR2//BRSK1//CAMK1//CDH2//CDK5//CLCF1//CRABP2//CRMP1//CSF1//CTDSP1//CTSZ//DAB2IP//DKK1//DLG5//DLL1//DUSP10//DYNLT1//ENC1//EPHB2//ETV5//FGFR1//FLNA//FN1//FZD1//FZD4//GLI2//GPER1//GPRC5B//IL1B//ILK//ITGA3//ITM2C//JAG1//KANK1//KIAA0319//KLF4//L1CAM//LBX1//LGALS1//LIMK1//LPAR1//LRP1//MAP1B//MAP4K4//M…
GO:0000904	cell_morphogenesis_involved_in_differentiation	Biological Process	89	542	1620	18342	6.60674e-09	2.71537e-07	8.18001	1.85918	0.0549383	ABL1//ACTN1//ALCAM//AMIGO1//ANTXR1//APBB2//AR//ARC//ATL1//AXL//B3GNT2//BAIAP2//BDNF//BRSK1//C1GALT1C1//CDK5//CLDN3//COL18A1//COL6A1//COL6A2//CRMP1//DCLK1//DKK1//EFNB1//EPHA2//EPHB2//ETV1//EXT1//FARP1//FEZ2//FLNA//FLNB//FLOT1//FN1//FOXD1//FRMD6//FZD4//FZD7//GBX2//GLI2//GPC1//GRB10//ILK//ITGAV//ITGB1//KLF7//L1CAM//LHX1//LHX2//LRFN3//MAP1B//MATN2//MYH9//NECTIN1//NEO1//NGFR//NOG//NRP1//NTN1//NTN4//NT…
GO:0051345	positive_regulation_of_hydrolase_activity	Biological Process	116	771	1620	18342	6.67946e-09	2.7292e-07	8.17526	1.70347	0.0716049	ABL2//ABR//AGAP1//AGFG2//AKT1//ANG//ANTXR1//ARHGAP23//ARHGAP26//ARHGAP29//ARHGAP31//ARHGDIA//ARHGDIB//ARHGEF11//ASAP2//ATP1B1//BAD//BDNF//BMP2//BOK//C15orf62//CALM2//CALM3//CASP8//CCL2//CCL5//CDC42EP2//CDC42EP3//CDC42EP5//CTGF//CYR61//DAB2IP//DAP//DENND1A//DNAJB2//DNMBP//DYNC1I2//EGFR//EPHA2//EVI5L//F2R//F2RL1//F3//FADD//FAM13B//FGF2//FGFR1//FN1//FOXL2//GM2A//GNA15//GNAO1//GNB5//GPER1//GSN//HIP1/…
GO:0110053	regulation_of_actin_filament_organization	Biological Process	53	261	1620	18342	6.95079e-09	2.82355e-07	8.15797	2.29915	0.032716	ABL1//ADD1//ARPC1A//ARPC2//ARPC4//ARPC5L//BAIAP2//C15orf62//CAPG//CDC42EP2//CDC42EP3//CDC42EP5//CIT//CTGF//DMTN//EPS8//F2RL1//FHOD3//FLNA//GSN//ICAM1//KANK1//LIMK1//LPAR1//MYADM//NF2//NRP1//PAK1//PHLDB2//PRKCE//PTGER4//PXN//RAPGEF3//S1PR1//SDC4//SLIT2//SMAD3//SORBS3//SPTAN1//SPTBN1//SSH1//SYNPO//TACSTD2//TGFBR1//TIGD5//TMOD1//TMOD3//TMSB10//TMSB4X//TPM1//TRIOBP//TWF2//WDR1
GO:0002064	epithelial_cell_development	Biological Process	42	184	1620	18342	7.40848e-09	2.99208e-07	8.13027	2.58442	0.0259259	ACTA2//AR//BMP4//CCM2//CDK6//CDKN1A//CLDN1//CLDN3//COL18A1//CST3//DLL1//E2F4//ENG//EPHA2//F2RL1//FGFR1//FLNA//FLNB//FOSL2//FOXC2//FRMD6//HOXB13//ICAM1//JAG1//MYADM//NKX3-2//PDE2A//PDGFB//PLOD3//PODXL//RAB13//RAPGEF1//RAPGEF3//SDC1//SIPA1L3//SLITRK6//SOX9//TJP2//TMOD1//TRIOBP//VIM//WNT7B
GO:0060341	regulation_of_cellular_localization	Biological Process	119	800	1620	18342	8.26668e-09	3.3195e-07	8.08267	1.68418	0.0734568	ABL1//ABLIM3//ADORA2B//AKT1//ANXA2//AR//BAD//BAG3//BARD1//BCL2L1//BDNF//BMP4//BRSK1//CACNB3//CALM2//CALM3//CAMK1//CASP8//CDCA5//CDH2//CDK5//CDKN1A//CDT1//CHMP3//COMMD1//CXCL10//CXCL11//CYBA//DCLK1//DMTN//DTX3L//E2F1//EDEM2//EGFR//EHD1//EPHA2//EPHB2//F2R//FOXF1//GAS6//GBF1//GBP1//GPER1//GSN//GSTO1//HRAS//IFI27//IL1B//IL4R//ITGA3//ITGB1//JUP//LCP1//LMNA//LRP1//LRP5//LYPD1//MAP1B//MAP4K4//MAPT//MAVS…
GO:0045664	regulation_of_neuron_differentiation	Biological Process	97	614	1620	18342	1.04645e-08	4.17804e-07	7.98028	1.78869	0.0598765	ABL1//ABL2//ADCY6//AKT1//AMIGO1//ANKRD1//APOE//ARC//ARHGDIA//BAIAP2//BDNF//BIN1//BMP2//BMP4//BMPR2//BRSK1//CAMK1//CDH2//CDK5//CRABP2//CRMP1//CTDSP1//CTSZ//DAB2IP//DKK1//DLG5//DLL1//ENC1//EPHB2//ETV5//FGFR1//FN1//FZD1//FZD4//GLI2//GPRC5B//IL1B//ILK//ITGA3//ITM2C//JAG1//KANK1//KIAA0319//KLF4//L1CAM//LBX1//LGALS1//LIMK1//LPAR1//LRP1//MAP1B//MAP4K4//MAPT//MMD//NEDD4L//NGF//NGFR//NRG1//NRP1//NSMF//NTN…
GO:0001704	formation_of_primary_germ_layer	Biological Process	31	115	1620	18342	1.11767e-08	4.41612e-07	7.95169	3.05208	0.0191358	ACVR1//ATOH8//BMP4//BMPR2//COL6A1//DKK1//DUSP1//DUSP4//DUSP5//EXT2//FN1//FOXC2//FOXF1//HMGA2//INHBA//ITGA2//ITGA3//ITGA5//ITGAV//ITGB1//ITGB4//ITGB5//KLF4//LAMB3//LHX1//MMP14//MMP2//NF2//NOG//SMAD3//SOX17
GO:0001959	regulation_of_cytokine-mediated_signaling_pathway	Biological Process	37	153	1620	18342	1.11873e-08	4.41612e-07	7.95128	2.73805	0.0228395	AGPAT2//AXL//BIRC3//CARD16//CASP8//CCL5//CD74//CSF1//ECM1//EDN1//F2RL1//FADD//GAS6//GSTP1//HIST1H2BJ//IFNGR2//IL6//IRAK1//IRAK2//IRF7//MAVS//NR1H2//PARP14//PARP9//PTPN1//PXDN//RUNX1//SLIT2//SOCS1//SPHK1//STAT1//SUMO1//TNFAIP3//TRADD//TRAF1//TRAF2//TXK
GO:0022604	regulation_of_cell_morphogenesis	Biological Process	81	483	1620	18342	1.21924e-08	4.78588e-07	7.91391	1.89876	0.05	ABL1//AMIGO1//ANXA1//APOE//ARC//ARHGDIA//ARPC2//BAIAP2//BDNF//BMPR2//BRSK1//C15orf62//CCL2//CD44//CDC42EP2//CDC42EP3//CDC42EP5//CDH2//CDK5//CRABP2//DMTN//EPHB2//EPS8//FBLIM1//FLNA//FMNL1//FMNL3//FN1//FZD4//GBP1//GNA12//ICAM1//ILK//KANK1//L1CAM//LIMK1//LPAR1//MAP1B//MAPT//MELTF//MYADM//MYH9//NEDD4L//NET1//NGF//NGFR//NRG1//NRP1//NSMF//NTN1//OLFM1//PAK1//PARVA//PLXNA1//PLXNA2//RHOC//RHOG//RND3//RTN4…
GO:0010975	regulation_of_neuron_projection_development	Biological Process	78	460	1620	18342	1.38911e-08	5.42219e-07	7.85726	1.91986	0.0481481	ABL1//ABL2//ADCY6//AKT1//AMIGO1//ANKRD1//APOE//ARC//ARHGDIA//BAIAP2//BDNF//BMPR2//BRSK1//CAMK1//CDH2//CDK5//CRABP2//CRMP1//CTSZ//DAB2IP//DLG5//ENC1//EPHB2//FGFR1//FN1//FZD1//FZD4//ILK//ITGA3//ITM2C//KANK1//KIAA0319//KLF4//L1CAM//LGALS1//LIMK1//LPAR1//LRP1//MAP1B//MAP4K4//MAPT//NEDD4L//NGF//NGFR//NRG1//NRP1//NSMF//NTN1//OLFM1//P3H1//PAK1//PLXNA1//PLXNA2//PMP22//PTK7//PTPRF//RAPGEF1//RETREG3//RTN4/…
GO:0016192	vesicle-mediated_transport	Biological Process	238	1916	1620	18342	1.41602e-08	5.49652e-07	7.84893	1.40641	0.146914	ABCA1//ABL1//ACKR3//ACTN1//ACTR1B//ADAM8//ADM//ADORA1//ADRB2//AGPAT2//ALAD//ANPEP//ANXA1//ANXA11//ANXA2//ANXA5//AP1S2//AP5B1//APLP1//APOE//ARC//ARL4C//ARL8A//ARPC1A//ARPC2//ARPC4//AXL//BAIAP2//BCL2L1//BIN1//BLOC1S2//BRI3//BRPF3//C2CD4C//CAPN1//CCDC93//CCL5//CD109//CD163L1//CD44//CD47//CD58//CD59//CD63//CD68//CDK5//CEACAM1//CHIC2//CHMP3//CKAP4//CLTB//CNN2//COMMD1//COPZ2//CORO7//COTL1//CRISPLD2//CS…
GO:0090287	regulation_of_cellular_response_to_growth_factor_stimulus	Biological Process	54	274	1620	18342	1.49065e-08	5.75424e-07	7.82662	2.23139	0.0333333	ABL1//APLN//BMP4//BMPR2//CCBE1//CD109//CD63//CYR61//DAB2IP//DKK1//DLL1//DUSP6//ENG//FAM20C//FAM89B//FBN1//FGF2//FGFR1//FOXD1//FZD1//FZD4//GIPC1//GPC1//GRB10//HGS//HIPK2//HTRA1//IL1B//ILK//ITGA3//ITGA5//MSX1//MSX2//NEO1//NOG//PMEPA1//PTPN1//RBPJ//SHISA2//SLIT2//SMAD3//SMAD6//SMURF2//SPRY2//SPRY4//SULF1//SULF2//TGFB1I1//TGFBR1//TGFBR2//THBS1//VEGFC//XDH//ZNF703
GO:0016032	viral_process	Biological Process	93	585	1620	18342	1.55198e-08	5.95807e-07	7.80911	1.79994	0.0574074	ACKR3//ANPEP//AP1S2//APOE//ATG16L1//AXL//BAD//BCL2L1//BIN1//BNIP3//BTRC//CASP8//CCL2//CHMP3//CLDN1//COPS6//CREB3//CTSB//DDX58//DHX58//DMBT1//DYNC1I2//DYNLT1//EGFR//EPHA2//FADD//FURIN//GAS6//GBF1//H2AFX//HIPK2//HLA-A//HLA-B//HLA-C//HLA-DRA//ICAM1//IFIH1//IFIT1//IL2RB//IL2RG//IRAK1//IRF7//ISG15//ITGA2//ITGA5//ITGAV//ITGB1//ITGB5//KCTD5//KRT7//LAMP3//MAVS//MFGE8//MICB//MMP1//MVB12B//NECTIN1//NECTIN2…
GO:1903034	regulation_of_response_to_wounding	Biological Process	38	162	1620	18342	1.73684e-08	6.6313e-07	7.76024	2.65583	0.0234568	ANXA1//ANXA2//APOE//CD109//CEACAM1//DMTN//DUSP10//EDN1//F2R//F2RL1//F3//FGF2//FOXC2//HBEGF//HPSE//HRAS//KANK1//KLF4//MYLK//PDGFA//PDGFB//PHLDB2//PLAT//PRKCE//PTPRF//RTN4//SERPINE1//SERPINE2//SMAD3//TGFBR2//THBD//THBS1//TLR4//TNFAIP3//TNFRSF12A//TSPAN8//TXK//UBASH3B
GO:0045089	positive_regulation_of_innate_immune_response	Biological Process	53	268	1620	18342	1.79103e-08	6.80106e-07	7.7469	2.2391	0.032716	ADAM8//CARD11//CASP8//CCL5//CNPY3//CTSS//CYBA//DDX58//DDX60//DHX58//DMBT1//F2RL1//FADD//FLOT1//GBP5//HLA-E//HRAS//IFIH1//IKBKE//IRAK1//IRAK2//IRF7//LY96//MAPKAPK2//MAVS//MICB//MMP2//NECTIN2//NFKBIA//PAK1//PARP9//PIK3AP1//PLCG2//PRKCE//PSPC1//RAET1E//RAET1G//RAET1L//RELA//RELB//RSAD2//SCARA3//SRC//TLR4//TMEM173//TNFAIP3//TNIP1//TXK//ULBP2//ULBP3//UNC93B1//WDFY1//XRCC5
GO:0050770	regulation_of_axonogenesis	Biological Process	40	176	1620	18342	1.90854e-08	7.2081e-07	7.7193	2.57323	0.0246914	ABL1//AMIGO1//APOE//ARHGDIA//BDNF//BMPR2//BRSK1//CDH2//CDK5//CRABP2//EPHB2//FN1//ILK//L1CAM//LIMK1//MAP1B//MAPT//NGF//NGFR//NRG1//NRP1//NTN1//OLFM1//PAK1//PLXNA1//PLXNA2//RTN4//SEMA3A//SEMA3C//SEMA4B//SEMA4D//SEMA4F//SEMA7A//SLIT2//SSH1//STK25//TNFRSF12A//TUBB2B//TWF2//ZSWIM4
GO:0010810	regulation_of_cell-substrate_adhesion	Biological Process	43	197	1620	18342	2.02491e-08	7.60649e-07	7.69359	2.47135	0.0265432	ABL1//ADAM15//ARPC2//CDH13//CDK6//CSF1//CYR61//DMTN//FLNA//FN1//FOXF1//FZD4//FZD7//GBP1//ILK//ITGA3//ITGA5//ITGA6//JAG1//JUP//KANK1//LGALS1//MELTF//MMP14//MYADM//NET1//NF2//NRP1//PHLDB2//PRKCE//PTPRJ//RAC2//SDC4//SERPINE1//SMAD3//SPOCK1//SRC//TACSTD2//THBS1//TRIOBP//UNC13D//VEGFC//VIT
GO:0008361	regulation_of_cell_size	Biological Process	40	177	1620	18342	2.25877e-08	8.4396e-07	7.64613	2.55869	0.0246914	ABL1//ADD1//AKT1//APOE//BDNF//BMPR2//CDK5//CRABP2//E2F4//EDN1//FN1//IL7R//ILK//IQGAP3//L1CAM//LIMK1//LRRC8A//LRRC8C//MAP1B//MAPT//NGF//NRG1//NRP1//NTN1//OLFM1//PAK1//PLXNA1//PLXNA2//RTN4//SEMA3A//SEMA3C//SEMA4B//SEMA4D//SEMA4F//SEMA7A//SLC12A7//SLC12A9//TNFRSF12A//TWF2//VAV2
GO:0032496	response_to_lipopolysaccharide	Biological Process	59	315	1620	18342	2.28032e-08	8.47478e-07	7.642	2.12067	0.0364198	ABCA1//ABL1//ABR//ADM//AKT1//ALAD//ANKRD1//AXL//CARD16//CASP8//CCL2//CCL5//CD274//CLDN1//CMPK2//CSF2//CXCL1//CXCL10//CXCL11//CXCL8//DAB2IP//DUSP10//EDN1//F2R//GSTP1//ICAM1//IL18//IL1B//IL24//IL6//IRAK1//IRAK2//JUN//LOXL1//LY96//MAPKAPK2//NFKB2//NFKBIA//NGFR//NOCT//NR1D1//NR1H2//PDCD1LG2//PDE4B//PLCG2//PLSCR3//PRKCE//PTGER4//RELA//SERPINE1//SRC//THBD//TIMP4//TLR4//TNFAIP3//TNFRSF10B//TNFRSF9//TNIP…
GO:0060562	epithelial_tube_morphogenesis	Biological Process	57	300	1620	18342	2.33475e-08	8.63115e-07	7.63176	2.15122	0.0351852	ABL1//ACVR1//ADAMTS16//ADM//AR//BMP2//BMP4//BTRC//CCM2//CSF1//CTNNBIP1//CTSZ//DLG5//DLL1//EDN1//ENG//EPHA2//FGF2//FOXC2//FOXD1//FOXF1//FZD1//FZD2//GBX2//GLI2//HOXD11//ILK//LBX1//LHX1//LHX2//LRP5//MICAL2//MMP14//MSX2//NKX3-1//NOG//NRP1//NTN1//PAK1//PGF//PML//PODXL//PTK7//RBPJ//SDC4//SLIT2//SMAD3//SOX17//SOX9//SPRY2//SRC//STARD13//TACSTD2//TBX2//TGFBR2//TNC//VDR
GO:0002685	regulation_of_leukocyte_migration	Biological Process	40	178	1620	18342	2.66891e-08	9.78571e-07	7.57367	2.54432	0.0246914	ABR//ADAM8//ADORA1//ANXA1//CCL2//CCL5//CD74//CD99L2//CREB3//CSF1//CXCL1//CXCL10//CXCL11//CXCL14//CXCL8//ECM1//EDN1//EDN2//F2RL1//FADD//GAS6//GPSM3//ICAM1//IL1A//IL1B//IL6//ITGA2//MMP14//MMP28//NOV//PGF//PTGER4//RAC2//SERPINE1//SLC8B1//SLIT2//STK10//THBS1//TNFSF18//VEGFC
GO:0046578	regulation_of_Ras_protein_signal_transduction	Biological Process	46	220	1620	18342	2.67507e-08	9.78571e-07	7.57267	2.36737	0.0283951	ABCA1//ABL1//ABR//ADGRG1//APOE//ARFGEF3//ARHGDIA//ARHGDIB//ARHGEF11//ARHGEF28//ARHGEF40//CSF1//CYTH1//CYTH4//DAB2IP//DENND1A//DNMBP//EPHB2//EPS8//F2R//F2RL1//F2RL2//FARP1//FLOT1//GBF1//HRAS//ITGA3//ITGB1//ITPKB//KANK1//LPAR1//NET1//NGF//NRG1//NRP1//PLEKHG4//RAPGEF1//RASA4//RASA4B//SPRY2//SPRY4//SQSTM1//STMN3//TIMP2//TRIO//VAV2
GO:0007229	integrin-mediated_signaling_pathway	Biological Process	26	89	1620	18342	2.78671e-08	1.0141e-06	7.55491	3.30762	0.0160494	ABL1//ADAM15//ADAMTS1//BCAR1//CCM2//CD47//CEACAM1//CTGF//ILK//ITGA1//ITGA11//ITGA2//ITGA3//ITGA5//ITGA6//ITGAV//ITGB1//ITGB4//ITGB5//ITGBL1//MYH9//NRP1//SEMA7A//SRC//TLN1//TXK
GO:0007169	transmembrane_receptor_protein_tyrosine_kinase_signaling_pathway	Biological Process	84	517	1620	18342	2.88472e-08	1.04433e-06	7.5399	1.83959	0.0518519	ABL1//ABL2//ADRB2//AKT1//ARHGEF28//ARPC1A//ARPC2//ARPC4//ATP6V0D1//ATP6V0E1//ATP6V0E2//AXL//BAIAP2//BCAR1//BDNF//BMPR2//CD7//CRIM1//CSF1//CTGF//CYBA//DAB2IP//EFNB1//EGFR//EPHA2//EPHB2//EPHB4//EPS8//FGF2//FGFR1//FOXC2//GRB10//HBEGF//HRAS//IGF2R//IRS1//ITGAV//MAPKAPK2//MMP2//NCF2//NGF//NGFR//NOG//NRG1//NRG2//NRP1//PAG1//PAK1//PDGFA//PDGFB//PDGFRL//PDK2//PGF//PLAT//POLR2D//POLR2J//PTPN1//PTPN18//PTP…
GO:0071222	cellular_response_to_lipopolysaccharide	Biological Process	39	172	1620	18342	3.06227e-08	1.10289e-06	7.51396	2.56725	0.0240741	ABCA1//ABL1//AKT1//ANKRD1//AXL//CARD16//CCL2//CCL5//CD274//CMPK2//CSF2//CXCL1//CXCL10//CXCL11//CXCL8//DAB2IP//GSTP1//ICAM1//IL18//IL1B//IL24//IL6//IRAK1//IRAK2//LY96//NFKBIA//NR1D1//NR1H2//PDCD1LG2//PDE4B//PLSCR3//PRKCE//RELA//SERPINE1//SRC//TLR4//TNFAIP3//TNIP1//UPF1
GO:0014070	response_to_organic_cyclic_compound	Biological Process	126	882	1620	18342	3.35982e-08	1.20385e-06	7.47368	1.61746	0.0777778	ABCA1//ABCA3//ABHD2//ABL1//ADCY3//ADCY6//ADM//AKR1C3//AKT1//ALAD//ANKRD1//ANXA1//APLP1//AR//BAD//BCL2L1//BMP2//BMP4//BRCA2//BTRC//CASP8//CCL2//CCL5//CCND1//CDK5//CDKN1A//CDKN2D//CIB2//CLDN1//CPT1A//CST3//CTGF//CTSV//CXCL10//CYBA//DDX58//DMTN//DUSP1//DUSP6//EDN1//EGFR//ENG//ETS1//FADD//FBXO32//FHL2//FLOT1//FOSL1//FOXF1//GBA//GLI2//GNAO1//GPER1//GSN//GSTP1//HCN2//HOXB13//HRH1//ICAM1//IFIH1//IFIT1//…
GO:1902532	negative_regulation_of_intracellular_signal_transduction	Biological Process	87	544	1620	18342	3.43992e-08	1.22626e-06	7.46345	1.81072	0.0537037	ABL1//ACKR3//AIDA//AKT1//APLP1//APOE//BCL2L1//BMP4//CALM2//CALM3//CARD19//CASP8//CAVIN3//CD44//CD74//CDKN2D//CNKSR3//CREB3//DAB2IP//DHX58//DLG5//DUSP1//DUSP10//DUSP4//DUSP5//DUSP6//EPHA2//EPHB2//F2RL1//GBA//GBP1//GPER1//GRINA//GSTO1//GSTP1//HGS//HOMER3//IL1B//ITGA3//ITGB1//KANK1//KLF4//LPAR1//MRAP2//MYADM//NF2//NOV//OPTN//PARP14//PDE2A//PPIF//PRNP//PTPN1//PTPRJ//RAPGEF1//RASA4//RASA4B//RELA//RGS1…
GO:0006915	apoptotic_process	Biological Process	129	910	1620	18342	3.62033e-08	1.28009e-06	7.44125	1.60502	0.0796296	ABL1//ADAM15//ADORA1//AEN//AIFM2//AKT1//APLP1//ARL6IP1//BAD//BAG3//BCL2L1//BCL7B//BIRC3//BIRC5//BLOC1S2//BMP4//BMPR2//BNIP3//BOK//BRCA2//CARD6//CASP8//CDK5//CDKN1A//CHMP3//CIT//CST3//CTSL//CYR61//DAB2IP//DAP//DNASE2//DPF1//DRAM1//E2F1//ECSCR//EPHA2//EVA1A//FADD//FEN1//FOXL2//GADD45A//GAS6//GPER1//GRK5//GSN//HINT2//HIP1//HIPK2//HRAS//IER3//IFI27//IFI27L1//IFI27L2//IFI6//IFIT2//IGFBP3//IKBKE//IL1A/…
GO:0048598	embryonic_morphogenesis	Biological Process	88	553	1620	18342	3.62757e-08	1.28009e-06	7.44038	1.80173	0.054321	ABL1//ABR//ACVR1//ADM//ALDH1A3//APLN//ATOH8//BMP4//BMPR2//COL6A1//CRABP2//CYP26B1//CYR61//DKK1//DLL1//DUSP1//DUSP4//DUSP5//ECE1//EDN1//ENG//EPHB2//EXT1//EXT2//FBN1//FBXW4//FGF2//FGFR1//FN1//FOXC2//FOXF1//FOXL2//FRZB//FZD1//FZD2//GBX2//GLI2//GNA12//HIPK2//HMGA2//HOXA4//HOXB7//HOXD9//INHBA//INSIG2//ITGA2//ITGA3//ITGA5//ITGAV//ITGB1//ITGB4//ITGB5//KLF4//LAMB3//LBX1//LHX1//LHX2//LNPK//LRIG1//LRP5//MA…
GO:0051050	positive_regulation_of_transport	Biological Process	130	921	1620	18342	4.12422e-08	1.44804e-06	7.38466	1.59814	0.0802469	ABCA1//ABCG1//ABL1//ABLIM3//ABR//ADAM8//ADORA1//ADORA2B//ADRB2//AKT1//AMIGO1//ANG//ANKRD1//ANXA1//ANXA2//APLN//APOE//ARC//ARL6IP1//ATP1B1//AXL//BAD//BAG3//BOK//C1QTNF2//CACNB3//CALM2//CALM3//CAMK1//CASP8//CCL2//CCL5//CD274//CD47//CD58//CD63//CDH2//CDK5//CDK5R2//CNKSR3//CRLF2//CTSS//CXCL10//CXCL11//CYBA//DDX58//DLL1//E2F1//EDEM2//EDN1//EGFR//EHD1//EPHB2//F2R//F2RL1//FGFR1//FHL1//FLNA//FLOT1//FOXL2…
GO:0001818	negative_regulation_of_cytokine_production	Biological Process	49	245	1620	18342	4.23345e-08	1.47439e-06	7.37331	2.26444	0.0302469	ANXA1//AXL//BTN2A2//CARD16//CD274//CEACAM1//CUEDC2//DDX58//DHX58//DLL1//F2RL1//FGFR1//FN1//FURIN//GAS6//GBA//GBP1//GPNMB//GSTP1//HERC5//HOMER3//IFIH1//IKBKE//IL6//INHBA//ISG15//KLF2//KLF4//MAVS//NAV3//NMI//PDCD1LG2//PML//PRNP//PTGER4//RELB//RPS6KA4//SOCS5//SRGN//SYT11//THBS1//TLR4//TMSB4X//TNFAIP3//TNFRSF9//TRIB2//TRIM25//UBA7//UBE2L6
GO:0050769	positive_regulation_of_neurogenesis	Biological Process	73	431	1620	18342	4.2415e-08	1.47439e-06	7.37248	1.91768	0.0450617	ABL2//AMIGO1//ANKRD1//APOE//ARHGDIA//BAIAP2//BDNF//BIN1//BMP2//BMP4//BMPR2//CAMK1//CLCF1//CRABP2//CSF1//DAB2IP//DKK1//DLG5//ENC1//EPHB2//ETV5//FGFR1//FLNA//FN1//FZD1//FZD4//GLI2//GPER1//GPRC5B//IL1B//ILK//ITGA3//L1CAM//LIMK1//LPAR1//MAP1B//MAPT//MMD//NEDD4L//NGF//NGFR//NRG1//NRP1//NSMF//NTN1//P3H1//PAK1//PLXNA1//PLXNA2//PTK7//RAPGEF1//RELA//RETREG3//RGS14//RTN4//SEMA3A//SEMA4D//SEMA7A//SERPINE2//…
GO:0098609	cell-cell_adhesion	Biological Process	76	458	1620	18342	5.42207e-08	1.87544e-06	7.26584	1.8788	0.0469136	ACTN1//ACVR1//ADAM8//ALCAM//AMIGO1//AMIGO2//ANXA1//ANXA2//BAIAP2//CCL5//CD44//CD58//CD99L2//CDH13//CDH2//CDH24//CEACAM1//CERCAM//CLDN1//CLDN23//CLDN3//CLIC1//COL13A1//CSRP1//CYR61//DLG5//EGFR//EPCAM//ESAM//FBLIM1//FLNA//FOXF1//GAS6//ICAM1//IL1B//ILK//ITGA5//ITGA6//ITGAV//ITGB1//ITGB5//JUP//KIFC3//L1CAM//LIMS2//MYH9//NECTIN1//NECTIN2//NOV//NT5E//NTN1//PARVA//PCDH1//PCDHGC3//PIP5K1C//PTPRM//RAC2//R…
GO:0003158	endothelium_development	Biological Process	26	92	1620	18342	5.89223e-08	2.02803e-06	7.22972	3.19976	0.0160494	ACVR1//BMP4//BMPR2//CCM2//CLDN1//COL18A1//DLL1//ENG//F2RL1//FOXC2//ICAM1//JAG1//MYADM//NR2F2//NRG1//NRP1//PDE2A//PLOD3//RAPGEF1//RAPGEF3//RBPJ//S1PR1//SOX17//STARD13//TJP2//WNT7B
GO:0045926	negative_regulation_of_growth	Biological Process	49	249	1620	18342	7.20003e-08	2.46601e-06	7.14267	2.22807	0.0302469	ADAM15//ADRB2//APBB2//BMP4//BMPR2//CDK5//CDKN1A//CDKN2D//DCBLD2//DCUN1D3//DNAJB2//DUSP10//ENPP1//FHL1//FRZB//GNG4//INHBA//MAPK11//MSX1//MT2A//NOG//NOV//NPPB//NRP1//NTN1//OSGIN1//PAK1//PLAC8//PML//PTPRJ//RTN4//SEMA3A//SEMA3C//SEMA4B//SEMA4D//SEMA4F//SEMA7A//SERPINE2//SH3BP4//SIPA1//SLIT2//SMAD3//SOCS2//SOX17//SQSTM1//STC2//TGFBR2//TP73//WWC3
GO:0048762	mesenchymal_cell_differentiation	Biological Process	35	150	1620	18342	7.24141e-08	2.46809e-06	7.14018	2.64185	0.0216049	ACVR1//ADAM15//BMP2//BMP4//DLG5//EDN1//EFNB1//ENG//FGFR1//FOXC2//FRZB//GBX2//HMGA2//JAG1//LOXL2//MSX1//MSX2//NOG//NRG1//NRP1//OLFM1//RBPJ//RFLNB//RTN4//SEMA3A//SEMA3C//SEMA4B//SEMA4D//SEMA4F//SEMA7A//SNAI2//SOX9//STAT1//TGFBR1//WNT10A
GO:0030516	regulation_of_axon_extension	Biological Process	26	93	1620	18342	7.49809e-08	2.54316e-06	7.12505	3.16535	0.0160494	ABL1//APOE//BMPR2//CDK5//FN1//ILK//L1CAM//LIMK1//MAP1B//MAPT//NRG1//NRP1//NTN1//OLFM1//PAK1//PLXNA1//PLXNA2//RTN4//SEMA3A//SEMA3C//SEMA4B//SEMA4D//SEMA4F//SEMA7A//TNFRSF12A//TWF2
GO:0008219	cell_death	Biological Process	146	1077	1620	18342	7.759e-08	2.61894e-06	7.11019	1.53486	0.0901235	ABL1//ADAM15//ADORA1//AEN//AIFM2//AKT1//APLP1//ARL6IP1//BAD//BAG3//BCL2L1//BCL7B//BIRC3//BIRC5//BLOC1S2//BMP4//BMPR2//BNIP3//BOK//BRCA2//CAPN1//CAPNS1//CARD6//CASP8//CDK5//CDKN1A//CDKN2D//CHMP3//CIT//CST3//CTSL//CTSV//CYP26B1//CYR61//DAB2IP//DAP//DNASE2//DPF1//DRAM1//E2F1//ECSCR//EMP1//EMP3//EPHA2//EVA1A//FADD//FEN1//FOSL2//FOXL2//FURIN//GADD45A//GAS6//GBA//GPER1//GRK5//GSN//HINT2//HIP1//HIPK2//H…
GO:0001819	positive_regulation_of_cytokine_production	Biological Process	68	397	1620	18342	7.90392e-08	2.65503e-06	7.10216	1.93932	0.0419753	ABL1//ADAM8//ADORA2B//AGPAT2//ANXA1//CARD11//CCBE1//CD274//CD58//CD74//CRLF2//CSF2//CYBA//DDX58//DDX60//DHX58//EBI3//F2R//F2RL1//FADD//FLOT1//GBP5//GPRC5B//GPSM3//HLA-E//HPSE//HRAS//IFIH1//IL18//IL1A//IL1B//IL27RA//IL4R//IL6//IRAK1//IRF1//IRF7//LY96//MAPK11//MAPK13//MAPKAPK2//MAVS//MBP//NFKB2//PAEP//PDE4B//PLCG2//PTGER4//RAET1G//RELA//RSAD2//RUNX1//SAA1//SEMA7A//SERPINE1//SMAD3//SPTBN1//SRC//STAT…
GO:0002237	response_to_molecule_of_bacterial_origin	Biological Process	60	334	1620	18342	8.27358e-08	2.76591e-06	7.08231	2.03393	0.037037	ABCA1//ABL1//ABR//ADM//AKT1//ALAD//ANKRD1//AXL//CARD16//CASP8//CCL2//CCL5//CD274//CLDN1//CMPK2//CSF2//CXCL1//CXCL10//CXCL11//CXCL8//DAB2IP//DMBT1//DUSP10//EDN1//F2R//GSTP1//ICAM1//IL18//IL1B//IL24//IL6//IRAK1//IRAK2//JUN//LOXL1//LY96//MAPKAPK2//NFKB2//NFKBIA//NGFR//NOCT//NR1D1//NR1H2//PDCD1LG2//PDE4B//PLCG2//PLSCR3//PRKCE//PTGER4//RELA//SERPINE1//SRC//THBD//TIMP4//TLR4//TNFAIP3//TNFRSF10B//TNFRSF…
GO:0045446	endothelial_cell_differentiation	Biological Process	23	76	1620	18342	8.47778e-08	2.82068e-06	7.07172	3.42646	0.0141975	ACVR1//BMPR2//CCM2//CLDN1//COL18A1//DLL1//ENG//F2RL1//ICAM1//JAG1//MYADM//NR2F2//NRG1//NRP1//PDE2A//PLOD3//RAPGEF1//RAPGEF3//RBPJ//S1PR1//SOX17//TJP2//WNT7B
GO:0043123	positive_regulation_of_I-kappaB_kinase|NF-kappaB_signaling	Biological Process	38	172	1620	18342	9.48858e-08	3.13382e-06	7.0228	2.50142	0.0234568	ABL1//AKT1//APOL3//BIRC3//CARD11//CARD16//CASP8//CD74//ECM1//F2R//F2RL1//FADD//FLNA//GPRC5B//IFIT5//IKBKE//IL1B//IRAK1//LGALS1//LPAR1//MAP3K14//MAVS//MID2//NEK6//PRKCE//RELA//RHOC//ROR1//SECTM1//SLC20A1//TGM2//TNFRSF10B//TRADD//TRAF2//TRIM22//TRIM25//TRIM8//UBD
GO:0031346	positive_regulation_of_cell_projection_organization	Biological Process	62	351	1620	18342	9.50867e-08	3.13382e-06	7.02188	1.99994	0.0382716	ABL2//AMIGO1//ANKRD1//APOE//ARHGDIA//ARPC2//BAIAP2//BDNF//BMPR2//C15orf62//CAMK1//CDC42EP2//CDC42EP3//CDC42EP5//CRABP2//DAB2IP//DLG5//ENC1//EPS8//F2RL1//FGFR1//FN1//FZD1//FZD4//HDAC4//HRAS//ILK//ITGA2//ITGA3//L1CAM//LIMK1//LPAR1//MAP1B//MAPT//NAV3//NEDD4L//NGF//NGFR//NRG1//NRP1//NTN1//P3H1//PAK1//PLEK2//PLEKHM1//PLXNA1//PLXNA2//PTK7//RAC2//RAPGEF1//RETREG3//RTN4//SEMA4D//SEMA7A//SLIT2//SRC//STK25…
GO:0060485	mesenchyme_development	Biological Process	43	208	1620	18342	1.0586e-07	3.4725e-06	6.97527	2.34065	0.0265432	ACTA2//ACVR1//ADAM15//BMP2//BMP4//BMPR2//DLG5//EDN1//EFNB1//ENG//FGFR1//FOXC2//FOXD1//FOXF1//FRZB//GBX2//HMGA2//JAG1//LOXL2//MSX1//MSX2//NOG//NRG1//NRP1//OLFM1//PTK7//RBPJ//RFLNB//RTN4//SEMA3A//SEMA3C//SEMA4B//SEMA4D//SEMA4F//SEMA7A//SMAD3//SNAI2//SOX9//STAT1//TBX2//TGFBR1//TGFBR2//WNT10A
GO:0071219	cellular_response_to_molecule_of_bacterial_origin	Biological Process	39	180	1620	18342	1.12032e-07	3.65781e-06	6.95066	2.45315	0.0240741	ABCA1//ABL1//AKT1//ANKRD1//AXL//CARD16//CCL2//CCL5//CD274//CMPK2//CSF2//CXCL1//CXCL10//CXCL11//CXCL8//DAB2IP//GSTP1//ICAM1//IL18//IL1B//IL24//IL6//IRAK1//IRAK2//LY96//NFKBIA//NR1D1//NR1H2//PDCD1LG2//PDE4B//PLSCR3//PRKCE//RELA//SERPINE1//SRC//TLR4//TNFAIP3//TNIP1//UPF1
GO:0002263	cell_activation_involved_in_immune_response	Biological Process	93	610	1620	18342	1.17788e-07	3.82783e-06	6.9289	1.72617	0.0574074	ABL1//ACTR1B//ADAM8//AGPAT2//ALAD//ANPEP//ANXA2//ARL8A//BRI3//CAPN1//CD44//CD47//CD58//CD59//CD63//CD68//CEACAM1//CKAP4//CNN2//COTL1//CRISPLD2//CST3//CTSB//CTSD//CTSS//CTSZ//CXCL1//CYBA//DBNL//DLL1//DNAJC5//DYNLT1//ERCC1//ERP44//F2RL1//FUCA1//GALNS//GBF1//GM2A//GNS//GRN//GSN//GSTP1//HGSNAT//HPSE//ICAM1//IGF2R//IL6//ITGAV//ITM2A//JUP//KCMF1//LAMP2//LCP1//LGALS1//LRP1//MILR1//NPC2//PI4K2A//PLAC8//P…
GO:0071260	cellular_response_to_mechanical_stimulus	Biological Process	23	78	1620	18342	1.44188e-07	4.66344e-06	6.84107	3.3386	0.0141975	AKT1//ANKRD1//BAD//BAG3//BNIP3//CASP8//CNN2//CYBA//EGFR//ENG//FADD//GADD45A//HDAC4//IL1B//IRF1//ITGA2//MAP3K14//PDE2A//PTGER4//SLC2A1//SOX9//TLR4//TNFRSF10B
GO:0048660	regulation_of_smooth_muscle_cell_proliferation	Biological Process	35	154	1620	18342	1.44836e-07	4.66344e-06	6.83912	2.57323	0.0216049	AKT1//ANG//APLN//BMP4//CCL5//CDH13//CDKN1A//CTNNBIP1//CYBA//EDN1//EGFR//FGF2//GPER1//GSTP1//HBEGF//HDAC4//IGFBP3//IL18//IL6//ILK//IRAK1//ITGA2//JUN//KLF4//MMP2//PAK1//PDGFB//S1PR1//STAT1//TGFBR2//TGM2//THBS1//TNFAIP3//TPM1//XRCC5
GO:0048732	gland_development	Biological Process	68	404	1620	18342	1.5674e-07	5.0236e-06	6.80482	1.90572	0.0419753	ABL1//AKT1//ALDH1A3//ANXA1//APLN//AR//BMP2//BMP4//BRCA2//BTRC//CAPN1//CCND1//CLDN1//CSF1//CST3//EGFR//EPHA2//ETS1//FADD//FGFR1//FOXF1//GLI2//HOXB13//HOXB9//HOXD9//IGF2R//IGSF3//ITGA2//JUN//LRP5//LSR//MAFB//MSX1//MSX2//NFKBIA//NKX3-1//NOG//NRG1//NRP1//NTN1//ORAI1//PHF2//PLXNA1//PML//RBPJ//RELA//SEMA3A//SEMA3C//SERPINB5//SERPINE2//SLC29A1//SMAD3//SOCS2//SOX9//SRC//STAT5A//STAT6//SULF2//TBX2//TGFBR1…
GO:0009612	response_to_mechanical_stimulus	Biological Process	43	211	1620	18342	1.61796e-07	5.16197e-06	6.79103	2.30737	0.0265432	AKT1//ANKRD1//BAD//BAG3//BNIP3//CACNB3//CASP8//CNN2//CXCL10//CYBA//EDN1//EGFR//ENG//ETS1//ETV1//FADD//FOSL1//GADD45A//GLI2//HDAC4//IL1B//IRF1//ITGA2//JUN//JUP//LRP11//MAP3K14//MMP14//NFKBIA//PDE2A//PTGER4//RELA//SERPINE2//SLC2A1//SLITRK6//SOX9//SRC//STAT1//TGFBR2//THBS1//TLR4//TNC//TNFRSF10B
GO:0050678	regulation_of_epithelial_cell_proliferation	Biological Process	64	373	1620	18342	1.77814e-07	5.64721e-06	6.75003	1.94269	0.0395062	AKT1//ANG//APLN//APOE//AR//ATOH8//BAD//BMP2//BMP4//BMPR2//BRCA2//CCL2//CCL5//CCND1//CD109//CDH13//CDK6//CEACAM1//CTSV//CYBA//DAB2IP//DUSP10//ECM1//EGFL7//EGFR//F3//FGF2//FGFR1//FZD7//HRAS//HTRA1//IQGAP3//JUN//LIMS2//NGFR//NKX3-1//NOG//NR1D1//NR2F2//NRP1//PDGFB//PGF//PTPRM//RTN4//SCG2//SERPINB5//SMAD3//SNAI2//SOX9//STAT1//STAT5A//SULF1//SULF2//TACSTD2//TGFA//TGFBR1//THBS1//TNFAIP3//TNFSF12//VASH1/…
GO:0030029	actin_filament-based_process	Biological Process	86	557	1620	18342	2.03002e-07	6.418e-06	6.6925	1.74813	0.0530864	ABL1//ABLIM3//ABR//ACTN1//ADD1//AMOTL2//ANG//ANKRD1//ANTXR1//ANXA1//ARHGAP26//ARHGEF11//ARPC1A//ARPC2//ARPC4//ARPC5L//BAIAP2//BCAR1//CAVIN3//CDC42EP2//CDK5//CNN2//CORO2B//CORO7//CXCL1//DMTN//EPS8//FHL3//FHOD3//FLNA//FLNB//FMNL1//FMNL3//FRMD5//FRMD6//GJC1//GSN//HIP1//ITGB1//ITGB5//LCP1//LIMCH1//LIMK1//MICAL2//MYH9//MYO1B//NEDD4L//NF2//NRP1//NUAK2//PAK1//PARVA//PDGFA//PDLIM7//PIP5K1C//PLEK2//PSTPIP…
GO:0032963	collagen_metabolic_process	Biological Process	19	57	1620	18342	2.05523e-07	6.43942e-06	6.68714	3.77407	0.0117284	ADAM15//ADAMTS2//COL13A1//COL5A1//CTSB//CTSD//CTSL//CTSS//FURIN//MMP1//MMP14//MMP19//MMP2//MRC2//P3H1//P3H4//PLOD3//SERPINH1//TRAM2
GO:0061180	mammary_gland_epithelium_development	Biological Process	19	57	1620	18342	2.05523e-07	6.43942e-06	6.68714	3.77407	0.0117284	AKT1//AR//BTRC//CCND1//CSF1//EPHA2//FOXF1//GLI2//LRP5//MSX1//MSX2//NTN1//ORAI1//PML//SRC//STAT6//VDR//WNT7B//ZNF703
GO:0042119	neutrophil_activation	Biological Process	78	493	1620	18342	2.7627e-07	8.58937e-06	6.55867	1.79135	0.0481481	ACTR1B//ADAM8//AGPAT2//ALAD//ANPEP//ANXA2//ARL8A//BRI3//CAPN1//CCL5//CD44//CD47//CD58//CD59//CD63//CD68//CEACAM1//CKAP4//CNN2//COTL1//CRISPLD2//CST3//CTSB//CTSD//CTSS//CTSZ//CXCL1//CXCL8//CYBA//DBNL//DNAJC5//DYNLT1//ERP44//F2RL1//FUCA1//GALNS//GM2A//GNS//GRN//GSN//GSTP1//HGSNAT//HPSE//IGF2R//IL18//ITGAV//JUP//KCMF1//LAMP2//NPC2//PLAC8//PLEKHO2//PRCP//PSMD1//PTPRJ//PTX3//PYGB//QSOX1//RAB5C//RHOG//…
GO:0032269	negative_regulation_of_cellular_protein_metabolic_process	Biological Process	144	1081	1620	18342	2.76601e-07	8.58937e-06	6.55815	1.50823	0.0888889	ABL1//AIDA//AKT1//ALAD//ANG//ANXA2//APOE//ARL6IP1//ATRAID//BIN1//BIRC3//BIRC5//BMP4//BOD1//CALM2//CALM3//CAMK2N2//CARD16//CD109//CD44//CD59//CDK5//CDK6//CDKN1A//CDKN2D//CEACAM1//CNKSR3//CNOT9//CRIM1//CST3//CTDSP1//CTSZ//DAB2IP//DKK1//DMTN//DTX3L//DUSP1//DUSP10//DUSP4//DUSP5//DUSP6//ECM1//EDN1//ELFN2//ENC1//ENG//ENPP1//EPHB2//F2RL1//FABP4//FAM129A//FURIN//GADD45A//GAS6//GBA//GBP1//GIPC1//GPER1//GP…
GO:0071901	negative_regulation_of_protein_serine|threonine_kinase_activity	Biological Process	32	138	1620	18342	3.01812e-07	9.3308e-06	6.52026	2.62544	0.0197531	ABL1//AIDA//AKT1//APOE//BMP4//CDK6//CDKN1A//CDKN2D//DAB2IP//DUSP1//DUSP10//DUSP4//DUSP5//DUSP6//GBA//GSTP1//IL1B//LRP5//NR2F2//PKIA//PKIG//PRKAG2//PTPN1//PTPRJ//RGS14//RGS3//SMPD1//SPRED2//SPRY2//SPRY4//TNFAIP3//TP73
GO:0003197	endocardial_cushion_development	Biological Process	15	38	1620	18342	3.1788e-07	9.78426e-06	6.49774	4.4693	0.00925926	ACVR1//BMP2//BMP4//BMPR2//ENG//FOXF1//JAG1//MSX1//MSX2//NOG//RBPJ//SNAI2//SOX9//TBX2//TGFBR2
GO:0002366	leukocyte_activation_involved_in_immune_response	Biological Process	91	606	1620	18342	3.22273e-07	9.87596e-06	6.49178	1.7002	0.0561728	ABL1//ACTR1B//ADAM8//AGPAT2//ALAD//ANPEP//ANXA2//ARL8A//BRI3//CAPN1//CD44//CD47//CD58//CD59//CD63//CD68//CEACAM1//CKAP4//CNN2//COTL1//CRISPLD2//CST3//CTSB//CTSD//CTSS//CTSZ//CXCL1//CYBA//DBNL//DLL1//DNAJC5//DYNLT1//ERCC1//ERP44//F2RL1//FUCA1//GALNS//GM2A//GNS//GRN//GSN//GSTP1//HGSNAT//HPSE//ICAM1//IGF2R//IL6//ITGAV//ITM2A//JUP//KCMF1//LAMP2//LCP1//LGALS1//MILR1//NPC2//PI4K2A//PLAC8//PLCG2//PLEKHO…
GO:0060443	mammary_gland_morphogenesis	Biological Process	16	43	1620	18342	3.3655e-07	1.02684e-05	6.47295	4.21292	0.00987654	AR//BMP4//BTRC//CAPN1//CSF1//EPHA2//GLI2//LRP5//MSX2//NTN1//PML//SRC//STAT6//TBX2//TGFBR2//VDR
GO:0040013	negative_regulation_of_locomotion	Biological Process	61	356	1620	18342	3.60676e-07	1.09567e-05	6.44288	1.94004	0.0376543	ABHD2//ABR//ADAM15//ADGRG1//ADORA1//APOE//ARHGDIB//CCL2//CHMP3//DAB2IP//DLG5//DUSP10//ENG//FGF2//FRMD5//GSTP1//IGFBP3//IL24//ILK//JAG1//JUP//KANK1//KLF4//LRP1//MCTP1//MID2//MMP28//NAV3//NF2//NOG//NOV//NR2F2//NRG1//NRP1//PHLDB2//PML//PTGER4//PTPRJ//PTPRM//RNF20//RRAS//SEMA3A//SEMA3C//SEMA4B//SEMA4D//SEMA4F//SEMA7A//SERPINE1//SLIT2//SP100//STARD13//SULF1//TACSTD2//THBS1//TPM1//TRIM21//TRIM25//TRIM2…
GO:2001234	negative_regulation_of_apoptotic_signaling_pathway	Biological Process	43	217	1620	18342	3.66014e-07	1.10707e-05	6.4365	2.24357	0.0265432	ACKR3//ACVR1//AKT1//AR//BCL2L1//BMP4//BOK//CASP8//CD44//CD74//CDKN2D//CREB3//CSF2//FADD//GRINA//GSTP1//ICAM1//IFI6//IL1A//IL1B//ITGA6//ITGAV//LMNA//MEIS3//NOG//NRP1//PEA15//PPIF//PTPN1//RELA//SCG2//SERPINE1//SNAI2//SRC//STRADB//TGFBR1//THBS1//TMBIM1//TNFAIP3//TNFRSF10B//TRADD//TRAF2//WFS1
GO:0048525	negative_regulation_of_viral_process	Biological Process	25	94	1620	18342	3.80141e-07	1.14485e-05	6.42005	3.01123	0.0154321	CCL5//CHMP3//GSN//HMGA2//IFIT1//IFIT5//ISG15//ISG20//JUN//MAVS//MID2//OAS1//OAS3//OASL//PML//PTX3//RSAD2//STAT1//TNIP1//TRIM14//TRIM21//TRIM25//TRIM26//TRIM8//ZC3HAV1
GO:0007369	gastrulation	Biological Process	35	160	1620	18342	3.8733e-07	1.15653e-05	6.41192	2.47674	0.0216049	ACVR1//APLN//ATOH8//BMP4//BMPR2//COL6A1//DKK1//DUSP1//DUSP4//DUSP5//EXT1//EXT2//FN1//FOXC2//FOXF1//HMGA2//INHBA//ITGA2//ITGA3//ITGA5//ITGAV//ITGB1//ITGB4//ITGB5//KLF4//LAMB3//LHX1//LRP5//MMP14//MMP2//NF2//NOG//SMAD3//SOX17//TGFBR2
GO:0034329	cell_junction_assembly	Biological Process	35	160	1620	18342	3.8733e-07	1.15653e-05	6.41192	2.47674	0.0216049	ACTN1//CDH13//CDH2//CDH24//CLDN1//CLDN3//CNTNAP1//COL17A1//DLG5//FBLIM1//FLNA//FN1//GJB2//GJC1//ILK//ITGA2//ITGA5//ITGA6//ITGB4//JUP//LAMB3//LAMC2//LIMS2//LSR//PARD6A//PIP5K1C//PLEC//RAB13//RHOC//TLN1//TLN2//TRIP6//VCL//WDR1//ZNF703
GO:0045216	cell-cell_junction_organization	Biological Process	37	176	1620	18342	5.20029e-07	1.54614e-05	6.28397	2.38024	0.0228395	ACTN1//ANG//CCM2//CDH13//CDH2//CDH24//CLDN1//CLDN3//CNTNAP1//DLG5//F2R//F2RL1//GJB2//GJC1//ITGA2//JUP//KIFC3//LIMS2//LSR//MYADM//NECTIN1//NECTIN2//NF2//PARD6A//PIP5K1C//RAB13//RHOC//SDK1//SMAD3//SNAI2//SRC//TLN1//TLN2//TRIP6//VCL//WDR1//ZNF703
GO:1902903	regulation_of_supramolecular_fiber_organization	Biological Process	59	344	1620	18342	5.40597e-07	1.60049e-05	6.26713	1.94189	0.0364198	ABL1//ADD1//APOE//ARPC1A//ARPC2//ARPC4//ARPC5L//BAIAP2//C15orf62//CAPG//CDC42EP2//CDC42EP3//CDC42EP5//CIT//CTGF//DCTN1//DMTN//EDN1//EPS8//F2RL1//FHOD3//FLNA//GSN//ICAM1//KANK1//LIMK1//LPAR1//MAP1B//MAPT//MYADM//NAV3//NF2//NRP1//PAK1//PHLDB2//PRKCE//PTGER4//PXN//RAPGEF3//S1PR1//SDC4//SLIT2//SMAD3//SORBS3//SPTAN1//SPTBN1//SSH1//SYNPO//TACSTD2//TGFBR1//TIGD5//TMOD1//TMOD3//TMSB10//TMSB4X//TPM1//TRIO…
GO:0002576	platelet_degranulation	Biological Process	30	128	1620	18342	5.49197e-07	1.61909e-05	6.26027	2.65365	0.0185185	ACTN1//ANXA5//BRPF3//CD109//CD63//DMTN//ECM1//ENDOD1//FLNA//FN1//GAS6//LAMP2//LGALS3BP//OLA1//PDGFA//PDGFB//QSOX1//SERPINA1//SERPINE1//SRGN//SYTL4//THBS1//TIMP3//TLN1//TMSB4X//TOR4A//TUBA4A//VCL//VEGFC//WDR1
GO:0012501	programmed_cell_death	Biological Process	138	1038	1620	18342	5.56542e-07	1.63385e-05	6.2545	1.50527	0.0851852	ABL1//ADAM15//ADORA1//AEN//AIFM2//AKT1//APLP1//ARL6IP1//BAD//BAG3//BCL2L1//BCL7B//BIRC3//BIRC5//BLOC1S2//BMP4//BMPR2//BNIP3//BOK//BRCA2//CAPN1//CAPNS1//CARD6//CASP8//CDK5//CDKN1A//CDKN2D//CHMP3//CIT//CST3//CTSL//CTSV//CYP26B1//CYR61//DAB2IP//DAP//DNASE2//DPF1//DRAM1//E2F1//ECSCR//EPHA2//EVA1A//FADD//FEN1//FOXL2//FURIN//GADD45A//GAS6//GPER1//GRK5//GSN//HINT2//HIP1//HIPK2//HRAS//IER3//IFI27//IFI27L…
GO:0043281	regulation_of_cysteine-type_endopeptidase_activity_involved_in_apoptotic_process	Biological Process	42	213	1620	18342	5.72283e-07	1.67303e-05	6.24239	2.23255	0.0259259	AKT1//ARL6IP1//BAD//BIRC3//BIRC5//BOK//CARD16//CASP8//CD44//CDKN2D//CTGF//CYR61//DAP//F2R//F3//FADD//FOXL2//GAS6//GPER1//GSN//HIP1//IFI27//IFI27L1//IFI27L2//IFI6//KLF4//LAMP3//MAPT//MTCH1//NGF//NGFR//NKX3-1//PMAIP1//PML//SMAD3//SRC//THBS1//TNFRSF10B//TRADD//TRAF2//UBE2Z//XDH
GO:0097190	apoptotic_signaling_pathway	Biological Process	53	298	1620	18342	6.41862e-07	1.86862e-05	6.19256	2.01368	0.032716	ABL1//ADORA1//AEN//BAD//BAG3//BCL2L1//BLOC1S2//BNIP3//BOK//BRCA2//CASP8//CDKN1A//DAB2IP//DAP//E2F1//EPHA2//FADD//HIP1//HIPK2//HRAS//IFI27//IFI27L1//IFI27L2//IFI6//IKBKE//IL1A//IL1B//INHBA//ITGAV//ITM2B//JUN//KRCC1//LY96//MFF//NGF//NGFR//PDK2//PMAIP1//PML//PPP1R15A//SMAD3//SRGN//STK25//TLR4//TNFRSF10B//TNFRSF12A//TNFRSF9//TNFSF12//TP73//TRADD//TRAF2//UACA//ZNF622
GO:0051493	regulation_of_cytoskeleton_organization	Biological Process	80	524	1620	18342	8.55397e-07	2.47994e-05	6.06783	1.72858	0.0493827	ABL1//ABL2//ADD1//AFAP1//ARHGDIA//ARHGDIB//ARPC1A//ARPC2//ARPC4//ARPC5L//ATF5//BAIAP2//C15orf62//CAPG//CAPN2//CDC42EP2//CDC42EP3//CDC42EP5//CDK5//CHMP3//CIT//CTGF//CTSV//DCTN1//DMTN//EDN1//EPS8//F2RL1//FHOD3//FLNA//GSN//HRAS//ICAM1//ILK//KANK1//LIMK1//LPAR1//LRP1//MAP1B//MAPRE3//MAPT//MYADM//NAV3//NES//NF2//NRP1//PAK1//PARP3//PDGFA//PHLDB2//PRKCE//PTGER4//PXN//RAPGEF3//RHOC//RHOG//RND3//S1PR1//SD…
GO:0001706	endoderm_formation	Biological Process	17	51	1620	18342	8.94449e-07	2.58018e-05	6.04844	3.77407	0.0104938	COL6A1//DKK1//DUSP1//DUSP4//DUSP5//FN1//HMGA2//INHBA//ITGA5//ITGAV//ITGB5//LAMB3//LHX1//MMP14//MMP2//NOG//SOX17
GO:0030278	regulation_of_ossification	Biological Process	38	187	1620	18342	8.97357e-07	2.58018e-05	6.04703	2.30077	0.0234568	ACVR1//ADRB2//ATRAID//BMP2//BMP4//BMPR2//CDK6//CLIC1//CSF1//CTNNBIP1//CYR61//DKK1//ECM1//ENPP1//FAM20C//HDAC4//IL6//ILK//ISG15//JAG1//LRP5//MSX2//NOCT//NOG//PDLIM7//PTGER4//RBPJ//RFLNA//RFLNB//S1PR1//SEMA4D//SMAD3//SMAD6//SNAI2//SOX9//SRGN//TWIST2//WNT7B
GO:0032479	regulation_of_type_I_interferon_production	Biological Process	27	111	1620	18342	9.18204e-07	2.6293e-05	6.03706	2.75405	0.0166667	DDX58//DHX58//FLOT1//HERC5//IFIH1//IKBKE//IRAK1//IRF1//IRF7//ISG15//MAVS//NFKB2//NMI//PLCG2//RELA//RELB//STAT1//STAT6//TLR4//TMEM173//TNFAIP3//TRIM21//TRIM25//TRIM56//UBA7//UBE2L6//XRCC5
GO:1903076	regulation_of_protein_localization_to_plasma_membrane	Biological Process	23	86	1620	18342	9.89087e-07	2.81621e-05	6.00477	3.02804	0.0141975	AKT1//AR//BCL2L1//CDK5//EGFR//EPHA2//EPHB2//GBP1//GPER1//ITGA3//ITGB1//LRP1//LYPD1//MRAP2//PID1//PRKCE//PRNP//RHOG//SPTBN1//SQSTM1//STX4//TMBIM1//VAMP8
GO:0070372	regulation_of_ERK1_and_ERK2_cascade	Biological Process	55	318	1620	18342	9.91537e-07	2.81621e-05	6.00369	1.95825	0.0339506	ABL1//ACKR3//AXL//BMP2//BMP4//CAVIN3//CCL2//CCL5//CD44//CD74//CEACAM1//CNKSR3//CTGF//CYR61//DAB2IP//DUSP1//DUSP10//DUSP4//DUSP6//EGFR//EPHA2//EPHB2//EPHB4//F2R//F2RL1//FGF2//FGFR1//FN1//GAS6//GBP1//GLIPR2//GPER1//GPNMB//GSTP1//HRAS//ICAM1//IL1B//JUN//KLF4//NRP1//PDGFA//PDGFB//PTPN1//RAPGEF1//RGS14//ROR1//RRAS//SEMA7A//SPRY2//SPRY4//SRC//TIMP3//TLR4//TNIP1//TYRO3
GO:0002687	positive_regulation_of_leukocyte_migration	Biological Process	29	125	1620	18342	1.05636e-06	2.98817e-05	5.97619	2.62676	0.0179012	ADAM8//CCL5//CD74//CD99L2//CREB3//CSF1//CXCL1//CXCL10//CXCL11//CXCL14//CXCL8//EDN1//EDN2//F2RL1//FADD//GAS6//GPSM3//ICAM1//IL1A//IL1B//IL6//ITGA2//MMP14//PGF//RAC2//SERPINE1//THBS1//TNFSF18//VEGFC
GO:0033627	cell_adhesion_mediated_by_integrin	Biological Process	12	27	1620	18342	1.06831e-06	3.0098e-05	5.9713	5.0321	0.00740741	FBN1//ICAM1//ITGA11//ITGA2//ITGA5//ITGA6//ITGAV//ITGB1//ITGB4//ITGB5//ITGBL1//NOV
GO:0002446	neutrophil_mediated_immunity	Biological Process	76	493	1620	18342	1.10052e-06	3.08809e-05	5.9584	1.74541	0.0469136	ACTR1B//ADAM8//AGPAT2//ALAD//ANPEP//ANXA2//ARL8A//BRI3//CAPN1//CD44//CD47//CD58//CD59//CD63//CD68//CEACAM1//CKAP4//CNN2//COTL1//CRISPLD2//CST3//CTSB//CTSD//CTSS//CTSZ//CXCL1//CYBA//DBNL//DNAJC5//DYNLT1//ERP44//FUCA1//GALNS//GM2A//GNS//GRN//GSN//GSTP1//HGSNAT//HPSE//IGF2R//IL6//ITGAV//JUP//KCMF1//LAMP2//NPC2//PLAC8//PLEKHO2//PRCP//PSMD1//PTPRJ//PTX3//PYGB//QSOX1//RAB5C//RHOG//S100A11//SERPINA1//SI…
GO:0032990	cell_part_morphogenesis	Biological Process	77	502	1620	18342	1.14094e-06	3.18871e-05	5.94274	1.73668	0.0475309	ABL1//ALCAM//AMIGO1//APBB2//ARC//ATL1//B3GNT2//BAIAP2//BCL2L1//BDNF//BRSK1//CDK5//CNTNAP1//CRMP1//DAB2IP//DBNL//DCLK1//EFNB1//EGFR//EPHB2//ETV1//EXT1//FARP1//FEZ2//FLOT1//FOXD1//GBX2//GLI2//GPC1//GRB10//ILK//ITGA1//ITGB1//KLF7//L1CAM//LHX1//LHX2//LRFN3//MAP1B//MAP4K4//MATN2//MFF//NECTIN1//NECTIN2//NEO1//NGF//NGFR//NOG//NRP1//NTN1//NTN4//NTNG2//PAK1//PDLIM7//PID1//PLXNA1//PLXNA2//PTPRM//RAC2//RAPH…
GO:0051051	negative_regulation_of_transport	Biological Process	73	468	1620	18342	1.14594e-06	3.18992e-05	5.94084	1.76607	0.0450617	ABR//ADORA1//AKT1//ANXA1//BAG3//BARD1//BOK//BTN2A2//CACNB3//CALM2//CALM3//CARD16//CD74//CDK5//CEACAM1//COMMD1//DMTN//EDN1//ENPP1//EPHB2//F2R//F2RL1//FN1//FOXF1//GAS6//GBP1//GEM//GNAO1//GNB5//GRB10//GSTO1//ICAM1//IL11//IL1B//INHBA//IRS1//ITGAV//MAP1B//MAP4K4//MCTP1//NEDD4L//NOV//NR1H2//NRG1//NTSR1//OAZ2//PDE2A//PEA15//PID1//PKIA//PKIG//PML//PNKD//PPIF//PRKCE//PTGER4//RAB11FIP5//RHBDF1//RHBDF2//RSA…
GO:0006919	activation_of_cysteine-type_endopeptidase_activity_involved_in_apoptotic_process	Biological Process	23	87	1620	18342	1.23326e-06	3.41936e-05	5.90895	2.99323	0.0141975	BAD//BOK//CASP8//DAP//F2R//F3//FADD//HIP1//IFI27//IFI27L1//IFI27L2//MAPT//MTCH1//NGF//NGFR//NKX3-1//PMAIP1//PML//SMAD3//TNFRSF10B//TRADD//TRAF2//XDH
GO:0030308	negative_regulation_of_cell_growth	Biological Process	36	175	1620	18342	1.27157e-06	3.51164e-05	5.89566	2.32914	0.0222222	ADAM15//APBB2//BMPR2//CDK5//CDKN1A//CDKN2D//DCBLD2//DCUN1D3//DNAJB2//ENPP1//FHL1//FRZB//GNG4//INHBA//MSX1//NOV//NPPB//NRP1//NTN1//OSGIN1//PAK1//PML//PTPRJ//RTN4//SEMA3A//SEMA3C//SEMA4B//SEMA4D//SEMA4F//SEMA7A//SERPINE2//SH3BP4//SIPA1//SLIT2//SMAD3//SOX17
GO:0007492	endoderm_development	Biological Process	21	75	1620	18342	1.28264e-06	3.52826e-05	5.8919	3.17022	0.012963	ARC//BMP4//COL6A1//DKK1//DUSP1//DUSP4//DUSP5//EXT1//FN1//HMGA2//INHBA//ITGA5//ITGAV//ITGB5//LAMB3//LHX1//MMP14//MMP2//NOG//SMAD3//SOX17
GO:0000302	response_to_reactive_oxygen_species	Biological Process	38	190	1620	18342	1.35357e-06	3.70879e-05	5.86852	2.26444	0.0234568	ABL1//AKR1C3//AKT1//ANXA1//APOE//AXL//BAD//BNIP3//CST3//DUSP1//EDN1//EGFR//ETS1//FOSL1//GNAO1//GSTP1//IL1B//IL6//JUN//KLF2//KLF4//MAPK13//MAPT//NET1//NQO1//PDK2//PPIF//PXN//RELA//SDC1//SOD3//SRC//STAT1//STAT6//STK25//TNFAIP3//TPM1//TRAF2
GO:0071356	cellular_response_to_tumor_necrosis_factor	Biological Process	39	198	1620	18342	1.47245e-06	4.01876e-05	5.83196	2.23013	0.0240741	AKT1//ANKRD1//BIRC3//CCL2//CCL5//CD58//CLDN1//CXCL8//CYBA//DAB2IP//EDARADD//EDN1//FABP4//GBA//GBP1//GBP3//GPER1//HDAC4//ICAM1//ILK//KLF2//MAP3K14//NFKBIA//NGFR//NKX3-1//PID1//RELA//SMPD4//STAT1//THBS1//TMSB4X//TNFRSF10B//TNFRSF12A//TNFRSF9//TNFSF12//TNFSF18//TRADD//TRAF2//ZFP36L2
GO:1901184	regulation_of_ERBB_signaling_pathway	Biological Process	23	88	1620	18342	1.53149e-06	4.16362e-05	5.81489	2.95922	0.0141975	ADORA1//AKT1//CDH13//CEACAM1//CNOT9//DAB2IP//EGFR//GPER1//GPRC5A//HGS//HIP1//ITGA1//MVB12B//PTPN18//PTPRJ//RBPJ//RHBDF1//RHBDF2//RTN4//SH3TC2//SOCS5//SPRY2//TGFA
GO:0070373	negative_regulation_of_ERK1_and_ERK2_cascade	Biological Process	20	70	1620	18342	1.6116e-06	4.36442e-05	5.79274	3.23492	0.0123457	ABL1//CNKSR3//DAB2IP//DUSP1//DUSP10//DUSP4//DUSP6//EPHB2//GBP1//GPER1//GSTP1//KLF4//PTPN1//RAPGEF1//RGS14//SPRY2//SPRY4//TIMP3//TLR4//TNIP1
GO:0043407	negative_regulation_of_MAP_kinase_activity	Biological Process	21	76	1620	18342	1.62616e-06	4.38686e-05	5.78884	3.12851	0.012963	AIDA//APOE//BMP4//DAB2IP//DUSP1//DUSP10//DUSP4//DUSP5//DUSP6//GBA//GSTP1//IL1B//PTPN1//PTPRJ//RGS14//RGS3//SMPD1//SPRED2//SPRY2//SPRY4//TP73
GO:0043086	negative_regulation_of_catalytic_activity	Biological Process	115	845	1620	18342	1.64123e-06	4.39706e-05	5.78483	1.54089	0.0709877	ABL1//AIDA//AKT1//ANGPTL4//ANXA1//ANXA2//ANXA5//APOE//ARFGEF3//ARL6IP1//BIN1//BIRC3//BIRC5//BMP4//BOD1//CAMK2N2//CARD16//CASP8//CD109//CD44//CDK6//CDKN1A//CDKN2D//CEACAM1//CRIM1//CST3//DAB2IP//DTX3L//DUSP1//DUSP10//DUSP4//DUSP5//DUSP6//ECM1//ELFN2//EPHB2//FABP4//FARP1//FICD//FKBP15//FURIN//GADD45A//GAS6//GBA//GPRC5A//GPSM1//GSTP1//HRAS//IFI6//IFIT1//IL1B//ILK//KLF4//LAMP3//LIMK1//LRP5//MAPT//NES/…
GO:0043312	neutrophil_degranulation	Biological Process	74	481	1620	18342	1.64252e-06	4.39706e-05	5.78449	1.74188	0.045679	ACTR1B//ADAM8//AGPAT2//ALAD//ANPEP//ANXA2//ARL8A//BRI3//CAPN1//CD44//CD47//CD58//CD59//CD63//CD68//CEACAM1//CKAP4//CNN2//COTL1//CRISPLD2//CST3//CTSB//CTSD//CTSS//CTSZ//CXCL1//CYBA//DBNL//DNAJC5//DYNLT1//ERP44//FUCA1//GALNS//GM2A//GNS//GRN//GSN//GSTP1//HGSNAT//HPSE//IGF2R//ITGAV//JUP//KCMF1//LAMP2//NPC2//PLAC8//PLEKHO2//PRCP//PSMD1//PTPRJ//PTX3//PYGB//QSOX1//RAB5C//RHOG//S100A11//SERPINA1//SIRPA//…
GO:0007160	cell-matrix_adhesion	Biological Process	29	128	1620	18342	1.77125e-06	4.71501e-05	5.75172	2.56519	0.0179012	ACTN1//ADAM15//BCAM//CD44//CD63//CDK5//COL13A1//COL17A1//CTGF//FBLN5//FN1//HPSE//ILK//ITGA1//ITGA11//ITGA2//ITGA3//ITGA6//ITGAV//ITGB1//ITGB4//ITGB5//ITGBL1//L1CAM//LYPD3//PXN//TMEM8B//TRIP6//VCL
GO:0001501	skeletal_system_development	Biological Process	74	482	1620	18342	1.77693e-06	4.71501e-05	5.75033	1.73827	0.045679	ANXA2//BMP2//BMP4//BMPR2//CD44//COL13A1//COL6A1//COL6A2//CTGF//CYP26B1//CYR61//EDN1//ENG//EVC//EXT1//FAM20C//FBN1//FBXW4//FGF2//FGFR1//FLI1//FOXC2//FRZB//GLI2//HDAC4//HMGA2//HOXA4//HOXB7//HOXB9//HOXD8//HOXD9//INSIG2//KLF10//LHX1//LRP5//LRRK1//MATN2//MMP14//MMP2//MSX1//MSX2//NAB1//NKX3-2//NOG//NOV//P3H1//PAPSS2//PTGER4//RFLNA//RFLNB//RUNX1//SATB2//SCARA3//SEMA4D//SERPINH1//SLC38A10//SLC39A1//SMAD3…
GO:0002683	negative_regulation_of_immune_system_process	Biological Process	65	406	1620	18342	1.78341e-06	4.71501e-05	5.74875	1.81267	0.0401235	ABR//ADORA1//ANXA1//AXL//BMP4//BTN2A2//CCL2//CD274//CD59//CD74//CDK6//CEACAM1//CUEDC2//DAB2IP//DHX58//DLG5//DLL1//DUSP10//F2RL1//FADD//FBN1//FOXF1//GBP1//GPER1//GPNMB//HLA-E//HTRA1//IFIT1//IL27RA//IL4R//IL7R//INHBA//IRF1//ITPKB//LY96//MAFB//MICB//MILR1//MMP28//NFKBIA//NMI//NOV//NR1D1//NR1H2//PAG1//PARP14//PDCD1LG2//PKN1//PRNP//PTGER4//PTPRJ//RUNX1//SDC4//SLIT2//SOCS1//SOCS5//SOX9//STAT6//TAPBPL//…
GO:0001667	ameboidal-type_cell_migration	Biological Process	34	163	1620	18342	1.78829e-06	4.71501e-05	5.74756	2.36169	0.0209877	ABL1//ACVR1//AMOTL2//CDH13//EFNB1//EPHB4//FGF2//GBX2//GIPC1//ILK//ITGB1//LOXL2//LRP5//MYH9//NANOS1//NOV//NRP1//PKN1//PML//PXN//RAB13//SCG2//SEMA3A//SEMA3C//SEMA4B//SEMA4D//SEMA4F//SEMA7A//SLIT2//SOX17//STARD13//STAT1//TGFBR1//TNFSF12
GO:0043542	endothelial_cell_migration	Biological Process	18	59	1620	18342	1.86581e-06	4.90091e-05	5.72913	3.45424	0.0111111	ABL1//CDH13//EPHB4//FGF2//GIPC1//ITGB1//LOXL2//MYH9//NOV//NRP1//PXN//RAB13//SCG2//SLIT2//STARD13//STAT1//TGFBR1//TNFSF12
GO:0061448	connective_tissue_development	Biological Process	41	215	1620	18342	1.91276e-06	5.00543e-05	5.71834	2.15912	0.0253086	ACTA2//BMP2//BMP4//BMPR2//CD44//COL5A1//COL6A1//COL6A2//CSF1//CTGF//CYR61//DGAT2//EDN1//EVC//FBXW4//FGF2//FGFR1//FOXC2//FOXD1//GLI2//HMGA2//LRP5//MATN2//MSX1//MSX2//NOG//NOV//PDGFB//RUNX1//SATB2//SCARA3//SERPINH1//SLC39A13//SNX19//SOX9//SULF1//SULF2//TGFBI//TGFBR2//VIT//WNT7B
GO:0031175	neuron_projection_development	Biological Process	93	649	1620	18342	1.93381e-06	5.04162e-05	5.71359	1.62244	0.0574074	ABL1//ADM//ALCAM//AMIGO1//APBB2//APOE//ARC//ATL1//B3GNT2//BAIAP2//BDNF//BLOC1S2//BRSK1//CDK5//CNTNAP1//CRMP1//DAB2IP//DBNL//DCLK1//EFNB1//EGFR//EHD1//EPHB2//ETV1//EXT1//FARP1//FEZ2//FLOT1//FOXD1//GBA//GBX2//GLI2//GNAO1//GPC1//GPRIN1//GRB10//IL6//ILK//ITGA1//ITGB1//JUN//KLF7//L1CAM//LHX1//LHX2//LRFN3//MAP1B//MAP4K4//MAPT//MATN2//NECTIN1//NEO1//NGF//NGFR//NOG//NPTXR//NRP1//NTN1//NTN4//NTNG2//PAK1//…
GO:0048812	neuron_projection_morphogenesis	Biological Process	73	475	1620	18342	2.0062e-06	5.20277e-05	5.69763	1.74005	0.0450617	ABL1//ALCAM//AMIGO1//APBB2//ARC//ATL1//B3GNT2//BAIAP2//BDNF//BRSK1//CDK5//CNTNAP1//CRMP1//DAB2IP//DBNL//DCLK1//EFNB1//EGFR//EPHB2//ETV1//EXT1//FARP1//FEZ2//FLOT1//FOXD1//GBX2//GLI2//GPC1//GRB10//ILK//ITGA1//ITGB1//KLF7//L1CAM//LHX1//LHX2//LRFN3//MAP1B//MAP4K4//MATN2//NECTIN1//NEO1//NGF//NGFR//NOG//NRP1//NTN1//NTN4//NTNG2//PAK1//PDLIM7//PLXNA1//PLXNA2//PTPRM//RAC2//RAPH1//RTN4//S100A6//SDC2//SEMA3…
GO:0001655	urogenital_system_development	Biological Process	52	301	1620	18342	2.01052e-06	5.20277e-05	5.69669	1.956	0.0320988	ACTA2//ADAMTS1//ADAMTS16//ANXA1//AR//BMP2//BMP4//CRLF1//CTNNBIP1//DLG5//DLL1//EPCAM//EPHB2//FBN1//FGF2//FGFR1//FOXC2//FOXD1//FOXF1//GLI2//HOXB13//HOXD11//ILK//ITGA3//ITGA6//ITGB4//JAG1//LHX1//NKX3-1//NOG//NRP1//PDGFB//PGF//PODXL//SDC1//SDC4//SERPINB5//SLIT2//SMAD3//SMAD6//SOX17//SOX9//STAT1//SULF1//SULF2//TACSTD2//TGFBR1//TIPARP//TNC//TP73//WFS1//WNT7B
GO:2000826	regulation_of_heart_morphogenesis	Biological Process	14	38	1620	18342	2.10265e-06	5.4211e-05	5.67723	4.17135	0.00864198	ACVR1//BMP2//BMP4//BMPR2//DKK1//ENG//FOXC2//NOG//RBPJ//SEMA3C//SOX9//TBX2//TGFBR1//TGFBR2
GO:0070201	regulation_of_establishment_of_protein_localization	Biological Process	98	695	1620	18342	2.11108e-06	5.42284e-05	5.6755	1.59651	0.0604938	ABL1//ABLIM3//ADAM8//ANG//ANKRD1//ANXA1//ARL2BP//BAD//BAG3//BARD1//BMP4//BTN2A2//CACNB3//CAMK1//CARD16//CASP8//CCL5//CD274//CD58//CDK5//CDKN1A//CPT1A//CRLF2//DDX58//DMTN//E2F1//EDEM2//EGFR//F2R//F2RL1//FN1//GAS6//GBP1//GPER1//HLA-E//HRAS//IFI27//IFIH1//IL1A//IL1B//IL4R//IL6//IRS1//JUP//KCNS3//LCP1//LRP1//LRP5//MAP4K4//MAPK11//MAPT//MAVS//MBP//MFF//NOV//NR1D1//NR1H2//OAZ2//P3H1//PAEP//PAK1//PDE2A/…
GO:0031324	negative_regulation_of_cellular_metabolic_process	Biological Process	299	2655	1620	18342	2.14972e-06	5.50186e-05	5.66762	1.27508	0.184568	ABL1//AIDA//AKR1C3//AKT1//ALAD//ANG//ANKRD1//ANXA2//APOE//AR//ARFGEF3//ARL6IP1//ATF5//ATOH8//ATP8B1//ATRAID//ATXN1L//BACE2//BACH1//BAG3//BARD1//BATF3//BIN1//BIRC3//BIRC5//BMP2//BMP4//BMPR2//BNIP3//BOD1//BRCA2//BTN2A2//BTRC//C11orf84//CALM2//CALM3//CAMK2N2//CARD16//CAVIN3//CCND1//CCND3//CD109//CD44//CD59//CDK5//CDK6//CDKN1A//CDKN2D//CEACAM1//CIR1//CNKSR3//CNOT9//CRIM1//CSF2//CST3//CTDSP1//CTNNBIP1…
GO:0048638	regulation_of_developmental_growth	Biological Process	55	326	1620	18342	2.19139e-06	5.58805e-05	5.65928	1.91019	0.0339506	ABL1//ADRB2//AKT1//APOE//AR//BDNF//BMP4//BMPR2//CDK5//CRABP2//CSF1//DLL1//DUSP10//DUSP6//EDN1//FGF2//FGFR1//FN1//FOXC2//ILK//L1CAM//LIMK1//MAP1B//MAPK11//MAPT//NEDD4L//NGF//NOG//NRG1//NRP1//NTN1//OLFM1//PAK1//PHLDA2//PLAC8//PLXNA1//PLXNA2//RBPJ//RTN4//SEMA3A//SEMA3C//SEMA4B//SEMA4D//SEMA4F//SEMA7A//SOCS2//STAT5A//STC2//TBX2//TGFBR1//TGFBR2//TNFRSF12A//TP73//TWF2//WWC3
GO:0030837	negative_regulation_of_actin_filament_polymerization	Biological Process	17	54	1620	18342	2.21022e-06	5.59984e-05	5.65556	3.5644	0.0104938	ADD1//CAPG//DMTN//EPS8//FHOD3//GSN//KANK1//MYADM//SLIT2//SPTAN1//SPTBN1//TMOD1//TMOD3//TMSB10//TMSB4X//TRIOBP//TWF2
GO:0043299	leukocyte_degranulation	Biological Process	76	502	1620	18342	2.21204e-06	5.59984e-05	5.65521	1.71412	0.0469136	ACTR1B//ADAM8//AGPAT2//ALAD//ANPEP//ANXA2//ARL8A//BRI3//CAPN1//CD44//CD47//CD58//CD59//CD63//CD68//CEACAM1//CKAP4//CNN2//COTL1//CRISPLD2//CST3//CTSB//CTSD//CTSS//CTSZ//CXCL1//CYBA//DBNL//DNAJC5//DYNLT1//ERP44//FUCA1//GALNS//GM2A//GNS//GRN//GSN//GSTP1//HGSNAT//HPSE//IGF2R//ITGAV//JUP//KCMF1//LAMP2//MILR1//NPC2//PI4K2A//PLAC8//PLEKHO2//PRCP//PSMD1//PTPRJ//PTX3//PYGB//QSOX1//RAB5C//RHOG//S100A11//SE…
GO:0002283	neutrophil_activation_involved_in_immune_response	Biological Process	74	485	1620	18342	2.24479e-06	5.66222e-05	5.64882	1.72751	0.045679	ACTR1B//ADAM8//AGPAT2//ALAD//ANPEP//ANXA2//ARL8A//BRI3//CAPN1//CD44//CD47//CD58//CD59//CD63//CD68//CEACAM1//CKAP4//CNN2//COTL1//CRISPLD2//CST3//CTSB//CTSD//CTSS//CTSZ//CXCL1//CYBA//DBNL//DNAJC5//DYNLT1//ERP44//FUCA1//GALNS//GM2A//GNS//GRN//GSN//GSTP1//HGSNAT//HPSE//IGF2R//ITGAV//JUP//KCMF1//LAMP2//NPC2//PLAC8//PLEKHO2//PRCP//PSMD1//PTPRJ//PTX3//PYGB//QSOX1//RAB5C//RHOG//S100A11//SERPINA1//SIRPA//…
GO:0042063	gliogenesis	Biological Process	38	194	1620	18342	2.29946e-06	5.77924e-05	5.63837	2.21775	0.0234568	ABL1//ADGRG1//ADGRG6//AKT1//ANXA1//BNIP3//BOK//CCL2//CDH2//CDK5//CDK5R2//CDK6//CNTNAP1//DAB2IP//DLL1//DNER//DUSP10//EGFR//GPC1//GSN//GSTP1//ILK//LPAR1//LRP1//MAPT//MATN2//MBOAT7//MMP14//NAB1//NDRG1//NF2//NRG1//ROR1//RTN4//SH3TC2//SOX9//VIM//ZNF488
GO:0048661	positive_regulation_of_smooth_muscle_cell_proliferation	Biological Process	23	90	1620	18342	2.33415e-06	5.84542e-05	5.63187	2.89346	0.0141975	AKT1//BMP4//CCL5//CDH13//CYBA//EDN1//EGFR//FGF2//HBEGF//HDAC4//IL18//IL6//IRAK1//ITGA2//JUN//MMP2//PAK1//PDGFB//S1PR1//STAT1//TGFBR2//TGM2//THBS1
GO:0002040	sprouting_angiogenesis	Biological Process	16	49	1620	18342	2.54917e-06	6.36108e-05	5.5936	3.69705	0.00987654	BMP4//CCBE1//CDH13//DLL1//ENG//EPHB4//ESM1//FGF2//ITGB1//LOXL2//NRP1//PARVA//PGF//SLIT2//THBS1//VEGFC
GO:0003203	endocardial_cushion_morphogenesis	Biological Process	12	29	1620	18342	2.69745e-06	6.70715e-05	5.56905	4.68506	0.00740741	ACVR1//BMP2//BMP4//ENG//MSX1//MSX2//NOG//RBPJ//SNAI2//SOX9//TBX2//TGFBR2
GO:0034612	response_to_tumor_necrosis_factor	Biological Process	41	218	1620	18342	2.75721e-06	6.83144e-05	5.55953	2.12941	0.0253086	AKT1//ANKRD1//BIRC3//CASP8//CCL2//CCL5//CD58//CLDN1//CXCL8//CYBA//DAB2IP//EDARADD//EDN1//FABP4//GBA//GBP1//GBP3//GPER1//HDAC4//ICAM1//ILK//KLF2//MAP3K14//NFKBIA//NGFR//NKX3-1//PID1//RELA//SMPD4//STAT1//THBS1//TMSB4X//TNFRSF10B//TNFRSF12A//TNFRSF9//TNFSF12//TNFSF18//TRADD//TRAF2//UBD//ZFP36L2
GO:0010632	regulation_of_epithelial_cell_migration	Biological Process	48	273	1620	18342	2.97478e-06	7.34444e-05	5.52655	1.99072	0.0296296	AAMP//ABL1//AKT1//ANXA1//APOE//ATOH8//BCAR1//BMP4//BMPR2//CCBE1//CEACAM1//DAB2IP//DUSP10//EDN1//EPHA2//ETS1//FGF2//FGFR1//FOXC2//GLIPR2//HBEGF//ITGA2//ITGA3//JUN//JUP//KLF4//NR2F2//NRP1//PDGFB//PRCP//PRKCE//PTPRM//RTN4//SASH1//SEMA3A//SLIT2//SOX9//SP100//SRC//SRPX2//STARD13//STAT5A//TACSTD2//TGFBR2//THBS1//TMSB4X//VASH1//VEGFC
GO:0045773	positive_regulation_of_axon_extension	Biological Process	14	39	1620	18342	3.01442e-06	7.41611e-05	5.5208	4.06439	0.00864198	BMPR2//FN1//ILK//L1CAM//LIMK1//MAP1B//MAPT//NRG1//NRP1//NTN1//PAK1//SEMA7A//TNFRSF12A//TWF2
GO:0051223	regulation_of_protein_transport	Biological Process	93	656	1620	18342	3.06072e-06	7.50359e-05	5.51418	1.60513	0.0574074	ABL1//ABLIM3//ADAM8//ANG//ANKRD1//ANXA1//ARL2BP//BAD//BAG3//BARD1//BMP4//BTN2A2//CACNB3//CAMK1//CARD16//CCL5//CD274//CD58//CDK5//CDKN1A//CPT1A//CRLF2//DDX58//DMTN//EDEM2//EGFR//F2R//F2RL1//FN1//GAS6//GBP1//GPER1//HLA-E//HRAS//IFI27//IFIH1//IL1A//IL1B//IL4R//IL6//IRS1//JUP//KCNS3//LCP1//LRP1//LRP5//MAP4K4//MAPK11//MAVS//MBP//MFF//NOV//NR1D1//NR1H2//OAZ2//P3H1//PAEP//PAK1//PDE2A//PKIA//PKIG//PML//P…
GO:0010976	positive_regulation_of_neuron_projection_development	Biological Process	46	258	1620	18342	3.22266e-06	7.87299e-05	5.49178	2.01869	0.0283951	ABL2//AMIGO1//ANKRD1//APOE//ARHGDIA//BAIAP2//BDNF//BMPR2//CAMK1//CRABP2//DAB2IP//DLG5//ENC1//FGFR1//FN1//FZD1//FZD4//ILK//ITGA3//L1CAM//LIMK1//LPAR1//MAP1B//MAPT//NEDD4L//NGF//NGFR//NRG1//NRP1//NTN1//P3H1//PAK1//PLXNA1//PLXNA2//PTK7//RAPGEF1//RETREG3//RTN4//SEMA4D//SEMA7A//SLIT2//STK25//STYXL1//TNFRSF12A//TUBB2B//TWF2
GO:0048010	vascular_endothelial_growth_factor_receptor_signaling_pathway	Biological Process	19	67	1620	18342	3.30369e-06	8.04283e-05	5.481	3.21078	0.0117284	AXL//BAIAP2//BCAR1//BMPR2//CYBA//DAB2IP//FOXC2//ITGAV//MAPKAPK2//NCF2//NRP1//PGF//PXN//SH2D2A//SHB//SRC//SULF1//VAV2//VEGFC
GO:0043280	positive_regulation_of_cysteine-type_endopeptidase_activity_involved_in_apoptotic_process	Biological Process	28	125	1620	18342	3.36248e-06	8.15751e-05	5.47334	2.53618	0.017284	BAD//BOK//CASP8//CTGF//CYR61//DAP//F2R//F3//FADD//FOXL2//GPER1//GSN//HIP1//IFI27//IFI27L1//IFI27L2//MAPT//MTCH1//NGF//NGFR//NKX3-1//PMAIP1//PML//SMAD3//TNFRSF10B//TRADD//TRAF2//XDH
GO:0044319	wound_healing,_spreading_of_cells	Biological Process	11	25	1620	18342	3.42287e-06	8.2753e-05	5.46561	4.98178	0.00679012	CD44//CEACAM1//COL5A1//CYR61//FLNA//HBEGF//ITGA5//LCP1//MSX2//RHOC//TOR1A
GO:0048858	cell_projection_morphogenesis	Biological Process	73	482	1620	18342	3.44734e-06	8.30572e-05	5.46252	1.71478	0.0450617	ABL1//ALCAM//AMIGO1//APBB2//ARC//ATL1//B3GNT2//BAIAP2//BDNF//BRSK1//CDK5//CNTNAP1//CRMP1//DAB2IP//DBNL//DCLK1//EFNB1//EGFR//EPHB2//ETV1//EXT1//FARP1//FEZ2//FLOT1//FOXD1//GBX2//GLI2//GPC1//GRB10//ILK//ITGA1//ITGB1//KLF7//L1CAM//LHX1//LHX2//LRFN3//MAP1B//MAP4K4//MATN2//NECTIN1//NEO1//NGF//NGFR//NOG//NRP1//NTN1//NTN4//NTNG2//PAK1//PDLIM7//PLXNA1//PLXNA2//PTPRM//RAC2//RAPH1//RTN4//S100A6//SDC2//SEMA3…
GO:0006469	negative_regulation_of_protein_kinase_activity	Biological Process	46	259	1620	18342	3.58977e-06	8.61916e-05	5.44493	2.0109	0.0283951	ABL1//AIDA//AKT1//APOE//BMP4//CAMK2N2//CDK6//CDKN1A//CDKN2D//CEACAM1//DAB2IP//DUSP1//DUSP10//DUSP4//DUSP5//DUSP6//EPHB2//FABP4//GADD45A//GBA//GPRC5A//GSTP1//IL1B//ILK//LRP5//NF2//NR2F2//PKIA//PKIG//PKN1//PRKAG2//PTPN1//PTPRJ//RGS14//RGS3//SMPD1//SOCS1//SOCS2//SOCS5//SPRED2//SPRY2//SPRY4//TNFAIP3//TP73//TRIB2//UBASH3B
GO:0051090	regulation_of_DNA_binding_transcription_factor_activity	Biological Process	64	406	1620	18342	3.63035e-06	8.65708e-05	5.44005	1.78478	0.0395062	ADAM8//AKT1//AR//BTRC//CARD11//CARD16//COMMD1//CTNNBIP1//DAB2IP//DAP//DDX58//EDN1//FLNA//FOSL1//FZD1//FZD2//FZD4//GAS6//HDAC4//HIPK2//ICAM1//IL18//IL1B//IL6//IRAK1//IRAK2//JUN//JUP//KEAP1//KLF4//LRP5//MAVS//MID2//MSX2//NFKB2//NFKBIA//NFKBIE//PRNP//RELA//RHEBL1//RIPK4//RNF25//ROR1//RPS6KA4//SMAD3//SP100//SPHK1//SUMO1//TAF6//TLR4//TMEM173//TMSB4X//TNFAIP3//TNFSF18//TRADD//TRAF1//TRAF2//TRIM14//TRIM…
GO:1901342	regulation_of_vasculature_development	Biological Process	64	406	1620	18342	3.63035e-06	8.65708e-05	5.44005	1.78478	0.0395062	ABL1//ADAM12//ADM//ANGPTL4//ANXA1//BMP4//CCBE1//CEACAM1//CXCL10//CXCL8//DAB2IP//DLL1//ECM1//ECSCR//ENG//EPHA2//ERAP1//ETS1//F3//FGF2//FOXC2//GPER1//GPNMB//HGS//HIF1AN//HIPK2//HMGA2//IL1A//IL1B//IL6//ISM1//ITGA5//ITGB1//JUP//KLF2//KLF4//NGFR//NPPB//NRP1//PDGFA//PDGFB//PGF//PML//PTPRM//RAPGEF3//RRAS//RUNX1//SASH1//SERPINE1//SP100//SPHK1//SPRY2//SRPX2//STARD13//STAT1//SULF1//TGFBR2//THBS1//TNFAIP3//…
GO:0060560	developmental_growth_involved_in_morphogenesis	Biological Process	26	112	1620	18342	3.70638e-06	8.80832e-05	5.43105	2.62837	0.0160494	ABL1//ALCAM//BDNF//BMP4//CDK5//CSF1//DCLK1//ITGB1//LHX1//LHX2//MAP1B//NRP1//PLXNA1//PTK7//RAPH1//S1PR1//SEMA3A//SEMA7A//SLIT2//SOX9//SPRY2//TBX2//TGFBR2//TNC//VCL//WNT7B
GO:0001657	ureteric_bud_development	Biological Process	22	86	1620	18342	3.77859e-06	8.94951e-05	5.42267	2.89638	0.0135802	ADAMTS16//BMP2//BMP4//CRLF1//CTNNBIP1//EPCAM//FGF2//FGFR1//FOXC2//FOXD1//HOXD11//ILK//LHX1//NOG//PGF//SDC1//SDC4//SLIT2//SMAD3//SMAD6//SOX9//TACSTD2
GO:0006954	inflammatory_response	Biological Process	72	475	1620	18342	3.89628e-06	9.19707e-05	5.40935	1.71621	0.0444444	ACVR1//ADAM8//ADORA1//AKT1//ANXA1//APOL2//APOL3//AXL//BMP2//CCL2//CCL5//CCRL2//CD44//CHST1//CHST2//CSF1//CTNNBIP1//CXCL1//CXCL10//CXCL11//CXCL8//CYBA//CYP26B1//CYP4F11//DAB2IP//ECM1//F2R//F2RL1//F3//FN1//GBP5//GPER1//HDAC4//HRH1//ICAM1//IL10RB//IL18//IL1A//IL1B//IL4R//IL6//IRAK2//LY96//MAPKAPK2//NFKB2//NGFR//NMI//PARP4//PLA2G4C//PRCP//PTGER4//PTX3//RBPJ//RELA//RELB//RPS6KA4//S1PR3//SAA1//SCG2//SD…
GO:0034614	cellular_response_to_reactive_oxygen_species	Biological Process	28	126	1620	18342	3.96379e-06	9.32491e-05	5.40189	2.51605	0.017284	ABL1//AKR1C3//AKT1//ANXA1//AXL//BNIP3//CST3//EGFR//ETS1//IL6//JUN//KLF2//KLF4//MAPK13//MAPT//NET1//NQO1//PDK2//PPIF//PXN//RELA//SOD3//SRC//STAT6//STK25//TNFAIP3//TPM1//TRAF2
GO:0002062	chondrocyte_differentiation	Biological Process	21	80	1620	18342	4.00543e-06	9.39125e-05	5.39735	2.97208	0.012963	BMP2//BMP4//BMPR2//COL6A1//COL6A2//FGFR1//GLI2//HMGA2//MATN2//MSX2//NOV//RUNX1//SCARA3//SERPINH1//SNX19//SOX9//SULF1//SULF2//TGFBI//TGFBR2//VIT
GO:0007010	cytoskeleton_organization	Biological Process	142	1115	1620	18342	4.22546e-06	9.87402e-05	5.37413	1.44193	0.0876543	ABL1//ABLIM3//ABR//ACTN1//ADD1//AMOTL2//ANG//ANKRD1//ANTXR1//ANXA1//APOE//ARC//ARHGAP26//ARHGEF11//ARPC1A//ARPC2//ARPC4//ARPC5L//BAIAP2//BCAR1//BIN1//BIRC3//BIRC5//BRCA2//BRSK1//CAVIN3//CCDC68//CCDC69//CCL2//CDC42EP2//CDK5//CNN2//CNTNAP1//CORO2B//CORO7//CRMP1//CXCL1//DCTN1//DMTN//DYNLT1//E2F4//EPS8//FHL3//FHOD3//FLNA//FLNB//FMNL1//FMNL3//FRMD5//FRMD6//GADD45A//GOLGA2//GSN//HIP1//ITGB1//ITGB5//JUP…
GO:0010811	positive_regulation_of_cell-substrate_adhesion	Biological Process	26	113	1620	18342	4.41466e-06	0.000102817	5.3551	2.60511	0.0160494	ABL1//ARPC2//CDH13//CDK6//CSF1//CYR61//DMTN//FLNA//FN1//FOXF1//ILK//ITGA3//ITGA5//ITGA6//JUP//MYADM//NET1//NRP1//PRKCE//PTPRJ//SDC4//SMAD3//TRIOBP//UNC13D//VEGFC//VIT
GO:0010721	negative_regulation_of_cell_development	Biological Process	52	309	1620	18342	4.43198e-06	0.000102878	5.3534	1.90536	0.0320988	ADCY6//ADGRG1//APOE//ARHGDIA//CDK5//CRMP1//CTDSP1//CTSZ//DLL1//DMTN//DUSP10//DYNLT1//EPHB2//FBN1//FRZB//GBP1//IL1B//ITM2C//JAG1//KANK1//KIAA0319//LBX1//LGALS1//LPAR1//LRP1//MAP4K4//MELTF//NGFR//NOG//NRG1//NRP1//NTN1//PAEP//PAK1//PMP22//RFLNA//RFLNB//RTN4//S1PR3//SEMA3A//SEMA3C//SEMA4B//SEMA4D//SEMA4F//SEMA7A//SLIT2//SOX9//SPOCK1//TACSTD2//TP73//VIM//ZNF365
GO:0000165	MAPK_cascade	Biological Process	59	367	1620	18342	4.62846e-06	0.000106646	5.33456	1.82019	0.0364198	ADORA2B//AXL//BTRC//CCL2//CCL5//CCM2//CDC42EP5//CSF2//CSF2RA//DAB2IP//DBNL//DUSP5//DUSP6//EGFR//EPHA2//EPHB2//EPHB4//FGF2//FGFR1//HBEGF//HRAS//IL18//IL1B//IL2RB//IL2RG//ILK//IQGAP3//IRAK1//IRAK2//IRS1//ITGAV//ITPKB//MAP3K14//MAP4K4//MAPK11//MAPK13//MAPKAPK2//MBP//NRG1//NRG2//PAK1//PDGFA//PDGFB//PEA15//PKN1//PTGER4//PTPN1//RASA4//ROR1//SCG2//SOX9//SPAG9//SPTAN1//SPTBN1//STK25//STRADB//TYRO3//WNT7B…
GO:0072163	mesonephric_epithelium_development	Biological Process	22	87	1620	18342	4.64009e-06	0.000106646	5.33347	2.86309	0.0135802	ADAMTS16//BMP2//BMP4//CRLF1//CTNNBIP1//EPCAM//FGF2//FGFR1//FOXC2//FOXD1//HOXD11//ILK//LHX1//NOG//PGF//SDC1//SDC4//SLIT2//SMAD3//SMAD6//SOX9//TACSTD2
GO:0072164	mesonephric_tubule_development	Biological Process	22	87	1620	18342	4.64009e-06	0.000106646	5.33347	2.86309	0.0135802	ADAMTS16//BMP2//BMP4//CRLF1//CTNNBIP1//EPCAM//FGF2//FGFR1//FOXC2//FOXD1//HOXD11//ILK//LHX1//NOG//PGF//SDC1//SDC4//SLIT2//SMAD3//SMAD6//SOX9//TACSTD2
GO:0003007	heart_morphogenesis	Biological Process	43	238	1620	18342	4.70036e-06	0.000107677	5.32787	2.04561	0.0265432	ACVR1//ADAM15//ADAMTS1//ADGRG6//ANKRD1//BMP2//BMP4//BMPR2//COL5A1//CYR61//DLL1//ENG//EPHB4//FHL2//FOXC2//FOXF1//FZD1//FZD2//ILK//JAG1//JUN//LBX1//MICAL2//MSX1//MSX2//NOG//NRG1//NRP1//OLFM1//PARVA//RBPJ//RTN4//S1PR1//SEMA3C//SMAD3//SMAD6//SNAI2//SOX17//SOX9//TBX2//TGFBR1//TGFBR2//TPM1
GO:0045666	positive_regulation_of_neuron_differentiation	Biological Process	56	343	1620	18342	4.99382e-06	0.000114026	5.30157	1.84853	0.0345679	ABL2//AMIGO1//ANKRD1//APOE//ARHGDIA//BAIAP2//BDNF//BMP2//BMP4//BMPR2//CAMK1//CRABP2//DAB2IP//DKK1//DLG5//ENC1//ETV5//FGFR1//FN1//FZD1//FZD4//GLI2//GPRC5B//ILK//ITGA3//L1CAM//LIMK1//LPAR1//MAP1B//MAPT//MMD//NEDD4L//NGF//NGFR//NRG1//NRP1//NTN1//P3H1//PAK1//PLXNA1//PLXNA2//PTK7//RAPGEF1//RETREG3//RTN4//SEMA4D//SEMA7A//SLIT2//SOCS2//SPAG9//STK25//STYXL1//TIMP2//TNFRSF12A//TUBB2B//TWF2
GO:0008015	blood_circulation	Biological Process	62	394	1620	18342	5.43089e-06	0.000123601	5.26513	1.78167	0.0382716	ABR//ACTA2//ADAMTS16//ADCY6//ADM//ADORA1//ADORA2B//ADRA1B//ADRB2//AKT1//ANPEP//APLN//APOE//AR//ATP1B1//AVPR2//BMPR2//CEACAM1//CTNNBIP1//CTSZ//CXCL10//CYBA//DLL1//E2F4//ECE1//EDN1//EDN2//EGFR//ERAP1//F2R//F2RL1//FLI1//FOXC2//GAS6//GJC1//GPER1//HRH1//HTR1D//ICAM1//ITGA1//LRP5//NAV2//NEDD4L//NPPB//NR2F2//NTSR1//P2RY2//PDE2A//PDGFB//PLOD3//PRCP//PTPRJ//PTPRM//SCPEP1//SLIT2//SMAD3//SRC//STAT1//STK39//…
GO:0003148	outflow_tract_septum_morphogenesis	Biological Process	11	26	1620	18342	5.45969e-06	0.000123853	5.26283	4.79017	0.00679012	ACVR1//BMP4//BMPR2//ENG//MSX2//NRP1//PARVA//SEMA3C//SMAD6//TBX2//TGFBR2
GO:0051100	negative_regulation_of_binding	Biological Process	33	164	1620	18342	5.72233e-06	0.000129391	5.24243	2.27825	0.0203704	ADAM15//ADRB2//AKT1//CAMK1//CARD16//CRMP1//CTNNBIP1//CTSZ//DKK1//DNAJB2//E2F1//GOLGA2//GPSM1//HMGA2//IFIT1//IFIT2//JUN//LHX2//MEPCE//MSX1//MSX2//NES//NFKBIA//NKX3-1//NOG//PDGFB//PTPRF//RALB//SP100//SPAG9//SUMO1//TMC8//TMSB4X
GO:0007015	actin_filament_organization	Biological Process	43	240	1620	18342	5.86107e-06	0.000132101	5.23202	2.02856	0.0265432	ABL1//ACTN1//ADD1//ANG//ARPC1A//ARPC2//ARPC4//ARPC5L//BAIAP2//BCAR1//CDC42EP2//CORO7//DMTN//EPS8//FHOD3//FLNA//GSN//HIP1//ITGB1//ITGB5//LCP1//MICAL2//MYO1B//PSTPIP2//RAC2//RFLNA//RFLNB//RHOC//RHOG//RND3//SHROOM2//SORBS3//SRC//TMOD1//TMOD3//TMSB10//TMSB4X//TPM1//TPM3//TPM4//TRIOBP//TWF2//WDR1
GO:0006464	cellular_protein_modification_process	Biological Process	345	3164	1620	18342	6.10464e-06	0.000136483	5.21434	1.23457	0.212963	ABCA1//ABL1//ABL2//ACVR1//ADCK2//ADORA2B//ADRB2//AGBL5//AKT1//ALG2//AMFR//ANXA1//APOE//AR//ARMT1//ARRDC4//ASB6//ASB9//ASPHD1//ASPHD2//ATG16L1//AXL//B3GLCT//B3GNT2//B3GNT9//B4GALT6//BACH1//BARD1//BIRC3//BIRC5//BMP2//BMP4//BMPR2//BRCA2//BRPF3//BRSK1//BTRC//C1GALT1C1//CAMK1//CCL2//CCL5//CCM2//CCND1//CCND3//CDC42EP5//CDH2//CDK5//CDK6//CDKN1A//CDKN3//CIT//CKAP4//COMMD1//COPS6//COPS8//CPA4//CRIM1//CSF1…
GO:0036211	protein_modification_process	Biological Process	345	3164	1620	18342	6.10464e-06	0.000136483	5.21434	1.23457	0.212963	ABCA1//ABL1//ABL2//ACVR1//ADCK2//ADORA2B//ADRB2//AGBL5//AKT1//ALG2//AMFR//ANXA1//APOE//AR//ARMT1//ARRDC4//ASB6//ASB9//ASPHD1//ASPHD2//ATG16L1//AXL//B3GLCT//B3GNT2//B3GNT9//B4GALT6//BACH1//BARD1//BIRC3//BIRC5//BMP2//BMP4//BMPR2//BRCA2//BRPF3//BRSK1//BTRC//C1GALT1C1//CAMK1//CCL2//CCL5//CCM2//CCND1//CCND3//CDC42EP5//CDH2//CDK5//CDK6//CDKN1A//CDKN3//CIT//CKAP4//COMMD1//COPS6//COPS8//CPA4//CRIM1//CSF1…
GO:0060760	positive_regulation_of_response_to_cytokine_stimulus	Biological Process	16	52	1620	18342	6.11409e-06	0.000136483	5.21367	3.48376	0.00987654	AGPAT2//AXL//CD74//CSF1//DDX58//EDN1//FADD//GAS6//IFIH1//IRF7//MAVS//PARP14//PARP9//TLR4//TRAF2//TXK
GO:1905477	positive_regulation_of_protein_localization_to_membrane	Biological Process	26	115	1620	18342	6.21477e-06	0.000138288	5.20658	2.55981	0.0160494	AKT1//BAD//CACNB3//CASP8//CDK5//E2F1//EGFR//EPHA2//EPHB2//GPER1//HRAS//ITGA3//ITGB1//LRP1//MESD//MFF//PAK1//PMAIP1//PRKCE//PRNP//RHOG//SPTBN1//SQSTM1//SSH1//STX4//TP73
GO:0043409	negative_regulation_of_MAPK_cascade	Biological Process	34	172	1620	18342	6.24752e-06	0.000138576	5.20429	2.23811	0.0209877	ABL1//AIDA//AKT1//APOE//BMP4//CNKSR3//DAB2IP//DUSP1//DUSP10//DUSP4//DUSP5//DUSP6//EPHB2//F2RL1//GBA//GBP1//GPER1//GSTP1//IL1B//KLF4//NF2//PTPN1//PTPRJ//RAPGEF1//RGS14//RGS3//SMPD1//SPRED2//SPRY2//SPRY4//TIMP3//TLR4//TNIP1//TP73
GO:2000379	positive_regulation_of_reactive_oxygen_species_metabolic_process	Biological Process	23	95	1620	18342	6.2791e-06	0.000138836	5.2021	2.74117	0.0141975	AKR1C3//AKT1//CDKN1A//CYBA//EDN1//EGFR//F2RL1//GADD45A//GSTP1//HDAC4//ICAM1//IL1B//KLF2//KLF4//MAPT//PDGFB//PID1//PTX3//SMAD3//TGFBR2//THBS1//TLR4//XDH
GO:0048008	platelet-derived_growth_factor_receptor_signaling_pathway	Biological Process	13	36	1620	18342	6.30345e-06	0.000138935	5.20042	4.08858	0.00802469	ABL1//BCAR1//NRP1//PDGFA//PDGFB//PDGFRL//PLAT//PTPN1//PTPRJ//RAPGEF1//RGS14//SRC//TIPARP
GO:2000116	regulation_of_cysteine-type_endopeptidase_activity	Biological Process	44	249	1620	18342	6.63462e-06	0.000145774	5.17818	2.00071	0.0271605	AKT1//ARL6IP1//BAD//BIRC3//BIRC5//BOK//CARD16//CASP8//CD44//CDKN2D//CST3//CTGF//CYR61//DAP//F2R//F3//FADD//FOXL2//GAS6//GPER1//GSN//HIP1//IFI27//IFI27L1//IFI27L2//IFI6//KLF4//LAMP3//MAPT//MTCH1//NGF//NGFR//NKX3-1//PMAIP1//PML//PSMB9//SMAD3//SRC//THBS1//TNFRSF10B//TRADD//TRAF2//UBE2Z//XDH
GO:0061035	regulation_of_cartilage_development	Biological Process	18	64	1620	18342	6.76856e-06	0.000148251	5.1695	3.18438	0.0111111	BMP2//BMP4//BMPR2//CTGF//CYR61//FRZB//GLI2//LNPK//LOXL2//NKX3-2//NOG//RELA//RFLNA//RFLNB//SMAD3//SNAI2//SOX9//TGFBR1
GO:0051091	positive_regulation_of_DNA_binding_transcription_factor_activity	Biological Process	44	250	1620	18342	7.37671e-06	0.000161066	5.13214	1.99271	0.0271605	ADAM8//AKT1//AR//CARD11//CARD16//DDX58//EDN1//FOSL1//FZD1//FZD2//FZD4//HDAC4//HIPK2//ICAM1//IL18//IL1B//IL6//IRAK1//IRAK2//JUP//LRP5//MAVS//MID2//NFKB2//RELA//RHEBL1//RIPK4//RNF25//ROR1//RPS6KA4//SMAD3//SPHK1//TLR4//TMEM173//TNFSF18//TRADD//TRAF1//TRAF2//TRIM14//TRIM21//TRIM22//TRIM25//TRIM26//TRIM8
GO:1904018	positive_regulation_of_vasculature_development	Biological Process	40	219	1620	18342	7.60253e-06	0.000165479	5.11904	2.06799	0.0246914	ABL1//ADAM12//ADM//ANGPTL4//ANXA1//CCBE1//CEACAM1//CXCL8//DLL1//ECM1//ENG//ERAP1//ETS1//F3//FGF2//FOXC2//GPER1//HIF1AN//HIPK2//HMGA2//IL1A//IL1B//ITGA5//ITGB1//JUP//KLF4//NRP1//PDGFB//PGF//RAPGEF3//RRAS//RUNX1//SASH1//SERPINE1//SPHK1//SRPX2//TGFBR2//THBS1//TNFSF12//VEGFC
GO:0010634	positive_regulation_of_epithelial_cell_migration	Biological Process	32	159	1620	18342	7.84839e-06	0.0001703	5.10522	2.27869	0.0197531	AAMP//ABL1//AKT1//ANXA1//ATOH8//BCAR1//BMP4//BMPR2//CCBE1//EDN1//ETS1//FGF2//FGFR1//FOXC2//GLIPR2//HBEGF//ITGA2//ITGA3//JUN//NRP1//PDGFB//PRKCE//RTN4//SASH1//SOX9//SRC//SRPX2//STAT5A//TGFBR2//THBS1//TMSB4X//VEGFC
GO:1902905	positive_regulation_of_supramolecular_fiber_organization	Biological Process	36	189	1620	18342	8.13402e-06	0.000175952	5.08969	2.15661	0.0222222	ABL1//APOE//ARPC1A//ARPC2//ARPC4//ARPC5L//BAIAP2//C15orf62//CDC42EP2//CDC42EP3//CDC42EP5//CTGF//DCTN1//EDN1//F2RL1//FLNA//GSN//ICAM1//LIMK1//LPAR1//MAPT//NAV3//NF2//NRP1//PAK1//PRKCE//PXN//RAPGEF3//SDC4//SMAD3//SORBS3//SYNPO//TGFBR1//TIGD5//TPM1//WDR1
GO:0003013	circulatory_system_process	Biological Process	62	399	1620	18342	8.17927e-06	0.000176385	5.08729	1.75934	0.0382716	ABR//ACTA2//ADAMTS16//ADCY6//ADM//ADORA1//ADORA2B//ADRA1B//ADRB2//AKT1//ANPEP//APLN//APOE//AR//ATP1B1//AVPR2//BMPR2//CEACAM1//CTNNBIP1//CTSZ//CXCL10//CYBA//DLL1//E2F4//ECE1//EDN1//EDN2//EGFR//ERAP1//F2R//F2RL1//FLI1//FOXC2//GAS6//GJC1//GPER1//HRH1//HTR1D//ICAM1//ITGA1//LRP5//NAV2//NEDD4L//NPPB//NR2F2//NTSR1//P2RY2//PDE2A//PDGFB//PLOD3//PRCP//PTPRJ//PTPRM//SCPEP1//SLIT2//SMAD3//SRC//STAT1//STK39//…
GO:0070848	response_to_growth_factor	Biological Process	77	529	1620	18342	8.32856e-06	0.000179051	5.07943	1.64804	0.0475309	ACVR1//AKT1//ANKRD1//ANXA1//BAIAP2//BCAR1//BDNF//BMP2//BMP4//BMPR2//CCL2//CCL5//CD44//CLDN1//CTGF//CXCL8//DAB2IP//DTYMK//DUSP6//E2F1//EDN1//EGFR//EHD1//EHD4//ENG//EPHA2//FBN1//FGF2//FGFR1//FSTL1//FURIN//GAS6//GSTP1//HIPK2//ITGB1//ITGB5//JUN//KLF10//KLF4//LHX1//MAPKAPK2//MAPT//MSX1//MSX2//MXRA5//NGF//NGFR//NOG//NRP1//PARD6A//PDE2A//PDGFB//PDGFRL//PGF//PML//POLR2D//POLR2J//PXN//RAPGEF1//RELA//RGMB/…
GO:0003151	outflow_tract_morphogenesis	Biological Process	19	71	1620	18342	8.41805e-06	0.000180381	5.07479	3.02989	0.0117284	ACVR1//BMP4//BMPR2//ENG//FZD1//FZD2//ILK//JAG1//JUN//MSX2//NOG//NRP1//PARVA//RBPJ//SEMA3C//SMAD6//SOX17//TBX2//TGFBR2
GO:0042542	response_to_hydrogen_peroxide	Biological Process	25	110	1620	18342	8.44261e-06	0.000180381	5.07352	2.57323	0.0154321	ABL1//ANXA1//AXL//BAD//BNIP3//CST3//DUSP1//ETS1//FOSL1//GNAO1//IL6//JUN//KLF2//KLF4//MAPK13//NET1//NQO1//PPIF//RELA//SDC1//SRC//STAT1//STAT6//STK25//TNFAIP3
GO:0010812	negative_regulation_of_cell-substrate_adhesion	Biological Process	17	59	1620	18342	8.49369e-06	0.000180381	5.0709	3.26234	0.0104938	ADAM15//DMTN//FZD4//FZD7//GBP1//JAG1//KANK1//LGALS1//MELTF//MMP14//NF2//PHLDB2//SERPINE1//SPOCK1//SRC//TACSTD2//THBS1
GO:1902041	regulation_of_extrinsic_apoptotic_signaling_pathway_via_death_domain_receptors	Biological Process	17	59	1620	18342	8.49369e-06	0.000180381	5.0709	3.26234	0.0104938	BCL2L1//CASP8//FADD//ICAM1//PEA15//PMAIP1//SERPINE1//SP100//STX4//THBS1//TIMP3//TMBIM1//TMC8//TNFAIP3//TNFRSF10B//TRADD//TRAF2
GO:0030574	collagen_catabolic_process	Biological Process	13	37	1620	18342	8.93506e-06	0.00018918	5.0489	3.97808	0.00802469	ADAM15//ADAMTS2//COL13A1//CTSB//CTSD//CTSL//CTSS//FURIN//MMP1//MMP14//MMP19//MMP2//MRC2
GO:0071407	cellular_response_to_organic_cyclic_compound	Biological Process	75	513	1620	18342	9.29652e-06	0.000196238	5.03168	1.6553	0.0462963	ABCA1//ABHD2//ABL1//ADCY3//ADCY6//AKR1C3//AKT1//ANKRD1//ANXA1//APLP1//AR//BMP2//BMP4//BTRC//CASP8//CCL2//CCL5//CIB2//CYBA//DDX58//DMTN//EDN1//EGFR//FBXO32//FHL2//FLOT1//FOXF1//GLI2//GPER1//GSTP1//HCN2//HRH1//ICAM1//IFIH1//IFIT1//IL18//IL1B//INHBA//ITGA2//ITGA6//JUP//KLF2//KLF4//LGALS1//MAVS//MSX2//NFKBIA//NKX3-1//NR1D1//NR1H2//NR2F1//NR2F2//PAQR5//PAQR7//PAQR8//PDE2A//PDE4B//PDGFB//PMEPA1//RALB//…
GO:1903829	positive_regulation_of_cellular_protein_localization	Biological Process	51	309	1620	18342	9.55542e-06	0.000201096	5.01975	1.86872	0.0314815	ABLIM3//AKT1//BAD//BAG3//CACNB3//CAMK1//CASP8//CDK5//CDT1//DTX3L//E2F1//EDEM2//EGFR//EPHA2//EPHB2//GAS6//GPER1//HRAS//IL1B//ITGA3//ITGB1//JUP//LRP1//MAPT//MAVS//MESD//MFF//NGFR//NRG1//OAZ2//PAK1//PARD6A//PARP9//PMAIP1//PRKCE//PRNP//RAC2//RAPGEF3//RHOG//RTN4//SEC16A//SMAD3//SNX33//SPTBN1//SQSTM1//SRC//SSH1//STX4//SYT11//TMEM173//TP73
GO:0050679	positive_regulation_of_epithelial_cell_proliferation	Biological Process	37	198	1620	18342	9.65009e-06	0.000202478	5.01547	2.11577	0.0228395	AKT1//ANG//APLN//AR//BAD//BMP2//BMP4//BMPR2//CCL5//CCND1//CDH13//CYBA//ECM1//EGFL7//EGFR//F3//FGF2//FGFR1//FZD7//HRAS//HTRA1//IQGAP3//JUN//NOG//NRP1//PDGFB//PGF//RTN4//SCG2//SOX9//STAT5A//TGFA//TGFBR1//TNFAIP3//TNFSF12//VEGFC//ZNF703
GO:0010631	epithelial_cell_migration	Biological Process	20	78	1620	18342	9.92058e-06	0.00020753	5.00346	2.90313	0.0123457	ABL1//CDH13//EPHB4//FGF2//GIPC1//ITGB1//LOXL2//MYH9//NANOS1//NOV//NRP1//PKN1//PXN//RAB13//SCG2//SLIT2//STARD13//STAT1//TGFBR1//TNFSF12
GO:0072001	renal_system_development	Biological Process	46	269	1620	18342	1.01014e-05	0.000210682	4.99562	1.93614	0.0283951	ACTA2//ADAMTS1//ADAMTS16//BMP2//BMP4//CRLF1//CTNNBIP1//DLG5//DLL1//EPCAM//FBN1//FGF2//FGFR1//FOXC2//FOXD1//FOXF1//GLI2//HOXD11//ILK//ITGA3//ITGA6//ITGB4//JAG1//LHX1//NKX3-1//NOG//NRP1//PDGFB//PGF//PODXL//SDC1//SDC4//SLIT2//SMAD3//SMAD6//SOX17//SOX9//STAT1//SULF1//SULF2//TACSTD2//TGFBR1//TIPARP//TP73//WFS1//WNT7B
GO:0001823	mesonephros_development	Biological Process	22	91	1620	18342	1.01662e-05	0.000211403	4.99284	2.73724	0.0135802	ADAMTS16//BMP2//BMP4//CRLF1//CTNNBIP1//EPCAM//FGF2//FGFR1//FOXC2//FOXD1//HOXD11//ILK//LHX1//NOG//PGF//SDC1//SDC4//SLIT2//SMAD3//SMAD6//SOX9//TACSTD2
GO:0051271	negative_regulation_of_cellular_component_movement	Biological Process	55	343	1620	18342	1.03928e-05	0.000215473	4.98327	1.81552	0.0339506	ABHD2//ABR//ACTN1//ADAM15//ADGRG1//ADORA1//APOE//ARHGDIB//CCL2//DAB2IP//DLG5//DUSP10//ENG//FGF2//FRMD5//GSTP1//IGFBP3//IL24//ILK//JAG1//JUP//KANK1//KLF4//LRP1//MCTP1//MMP28//NAV3//NF2//NOG//NOV//NR2F2//NRG1//NRP1//PHLDB2//PTGER4//PTPRJ//PTPRM//RNF20//RRAS//SEMA3A//SEMA3C//SEMA4B//SEMA4D//SEMA4F//SEMA7A//SERPINE1//SLIT2//SP100//STARD13//SULF1//TACSTD2//THBS1//TPM1//VASH1//VCL
GO:0060688	regulation_of_morphogenesis_of_a_branching_structure	Biological Process	16	54	1620	18342	1.05015e-05	0.000216605	4.97875	3.35473	0.00987654	ABL1//AR//BMP4//ETV5//FGFR1//HOXB7//IL1B//LHX1//NOG//NTN4//PDGFA//PGF//RTN4//SOX9//SULF1//TACSTD2
GO:0033043	regulation_of_organelle_organization	Biological Process	157	1279	1620	18342	1.05094e-05	0.000216605	4.97842	1.38983	0.0969136	ABL1//ABL2//ABLIM3//ADAMTS16//ADD1//ADRB2//AFAP1//AKT1//ANXA1//ANXA2//ARHGDIA//ARHGDIB//ARPC1A//ARPC2//ARPC4//ARPC5L//ATF5//BAD//BAG3//BAIAP2//BCL2L1//BMP4//BNIP3//BOK//BRCA2//BUB3//C15orf62//CAMK1//CAPG//CAPN2//CASP8//CCND1//CCND3//CDC42EP2//CDC42EP3//CDC42EP5//CDCA5//CDH2//CDK5//CDT1//CHMP3//CIT//CSF2//CTGF//CTSV//DCTN1//DMTN//DUSP1//E2F1//EDN1//EPS8//ERCC1//EVI5L//F2RL1//FEN1//FEZ2//FHOD3//FLN…
GO:0023014	signal_transduction_by_protein_phosphorylation	Biological Process	61	394	1620	18342	1.08302e-05	0.000222561	4.96536	1.75293	0.0376543	ADORA2B//AXL//BTRC//CCL2//CCL5//CCM2//CDC42EP5//CSF2//CSF2RA//DAB2IP//DBNL//DUSP5//DUSP6//EGFR//EPHA2//EPHB2//EPHB4//FGF2//FGFR1//HBEGF//HRAS//IL18//IL1B//IL2RB//IL2RG//ILK//IQGAP3//IRAK1//IRAK2//IRS1//ITGAV//ITPKB//MAP3K14//MAP4K4//MAPK11//MAPK13//MAPKAPK2//MBP//NRG1//NRG2//PAK1//PDGFA//PDGFB//PEA15//PKN1//PTGER4//PTPN1//RASA4//ROR1//SCG2//SOX9//SPAG9//SPTAN1//SPTBN1//STK10//STK25//STK39//STRADB…
GO:0033673	negative_regulation_of_kinase_activity	Biological Process	47	278	1620	18342	1.10821e-05	0.00022707	4.95538	1.91419	0.0290123	ABL1//AIDA//AKT1//APOE//BMP4//CAMK2N2//CDK6//CDKN1A//CDKN2D//CEACAM1//DAB2IP//DUSP1//DUSP10//DUSP4//DUSP5//DUSP6//EPHB2//FABP4//GADD45A//GBA//GPRC5A//GSTP1//IL1B//ILK//LRP5//MAPT//NF2//NR2F2//PKIA//PKIG//PKN1//PRKAG2//PTPN1//PTPRJ//RGS14//RGS3//SMPD1//SOCS1//SOCS2//SOCS5//SPRED2//SPRY2//SPRY4//TNFAIP3//TP73//TRIB2//UBASH3B
GO:0070555	response_to_interleukin-1	Biological Process	30	147	1620	18342	1.11914e-05	0.000228638	4.95112	2.31066	0.0185185	ANKRD1//ANXA1//BTRC//CCL2//CCL5//CXCL8//CYBA//DAB2IP//EDN1//ETS1//GBP1//GBP3//HDAC4//ICAM1//IL1A//IL1B//IRAK1//IRAK2//KLF2//MAPK11//MAPK13//NFKBIA//NKX3-1//RELA//RPS6KA4//SOX9//SQSTM1//SRC//TOLLIP//UPF1
GO:0022407	regulation_of_cell-cell_adhesion	Biological Process	60	386	1620	18342	1.12653e-05	0.000229476	4.94826	1.75993	0.037037	ABL1//ADAM8//AKT1//ANXA1//BAD//BMP2//BMP4//BTN2A2//CARD11//CCL2//CCL5//CD274//CD44//CD47//CD74//CEACAM1//DLG5//DMTN//DUSP10//EBI3//EFNB1//EPCAM//ETS1//FADD//FLOT1//FXYD5//GLI2//GPNMB//HLA-E//ICAM1//IL18//IL1B//IL4R//IL6//IL7R//IRF1//ITGA6//ITPKB//JAG1//KLF4//LGALS1//MBP//MYADM//NF2//PAG1//PAK1//PDCD1LG2//PODXL//PRNP//RUNX1//SDC4//SERPINE2//SIRPA//SNAI2//SOCS1//SOCS5//SRC//TGFBR2//UBASH3B//ZNF703
GO:0045765	regulation_of_angiogenesis	Biological Process	58	371	1620	18342	1.31828e-05	0.000267757	4.87999	1.77005	0.0358025	ABL1//ADAM12//ADM//ANGPTL4//ANXA1//CCBE1//CEACAM1//CXCL10//CXCL8//DAB2IP//DLL1//ECM1//ECSCR//ENG//EPHA2//ERAP1//ETS1//F3//FGF2//FOXC2//GPNMB//HGS//HIPK2//HMGA2//IL1A//IL1B//IL6//ISM1//ITGA5//ITGB1//JUP//KLF2//KLF4//NGFR//NPPB//NRP1//PGF//PML//PTPRM//RAPGEF3//RRAS//RUNX1//SASH1//SERPINE1//SP100//SPHK1//SPRY2//SRPX2//STARD13//STAT1//SULF1//TGFBR2//THBS1//TNFAIP3//TNFRSF12A//TNFSF12//VASH1//VEGFC
GO:0050730	regulation_of_peptidyl-tyrosine_phosphorylation	Biological Process	42	240	1620	18342	1.36036e-05	0.000275502	4.86635	1.98139	0.0259259	ABL1//ADORA1//ARL2BP//BDNF//CCL5//CD44//CD74//CLCF1//CRLF1//CSF2//DMTN//EGFR//EHD4//GAS6//GPRC5A//GPRC5B//HBEGF//ICAM1//IL11//IL18//IL24//IL6//ITGA5//LRRK1//NF2//NRG1//NRP1//PARP14//PARP9//PDGFA//PDGFB//PRKCE//PRNP//PTPN1//SEMA4D//SOCS1//SOCS5//SRC//STAP2//TGFA//TNFSF18//VEGFC
GO:0071363	cellular_response_to_growth_factor_stimulus	Biological Process	73	501	1620	18342	1.3703e-05	0.000276714	4.86318	1.64974	0.0450617	ACVR1//AKT1//ANKRD1//ANXA1//BAIAP2//BCAR1//BDNF//BMP2//BMP4//BMPR2//CCL2//CCL5//CD44//CLDN1//CTGF//CXCL8//DAB2IP//DTYMK//E2F1//EDN1//EGFR//EHD1//EHD4//ENG//FBN1//FGF2//FGFR1//FSTL1//FURIN//GAS6//GSTP1//HIPK2//ITGB1//ITGB5//JUN//KLF10//KLF4//LHX1//MAPKAPK2//MAPT//MSX1//MSX2//NGF//NGFR//NOG//NRP1//PARD6A//PDE2A//PDGFB//PDGFRL//PGF//PML//POLR2D//POLR2J//PXN//RAPGEF1//RELA//RGMB//SMAD3//SMAD6//SMURF2…
GO:0022617	extracellular_matrix_disassembly	Biological Process	17	61	1620	18342	1.38583e-05	0.000279044	4.85829	3.15537	0.0104938	ADAM15//ADAM8//CAPG//CD44//CTSL//CTSS//CTSV//FLOT1//FURIN//GSN//HTRA1//LCP1//MMP1//MMP14//MMP19//MMP2//TIMP2
GO:0060348	bone_development	Biological Process	35	186	1620	18342	1.42173e-05	0.00028545	4.84718	2.13053	0.0216049	ANXA2//BMP2//BMP4//BMPR2//COL13A1//COL6A1//COL6A2//CYP26B1//ENG//FAM20C//FLI1//INSIG2//LRP5//LRRK1//MATN2//MMP14//MSX1//MSX2//NAB1//P3H1//PAPSS2//PTGER4//SCARA3//SEMA4D//SERPINH1//SLC38A10//SOX9//SP5//SRC//SULF1//SULF2//TGFBR2//TTC9//VIT//VKORC1
GO:0001666	response_to_hypoxia	Biological Process	49	297	1620	18342	1.43356e-05	0.000286999	4.84359	1.86798	0.0302469	ADAM8//ADM//ADORA1//AKT1//ALAD//ANG//ANGPTL4//ANKRD1//ATP1B1//BACH1//BAD//BMP2//BNIP3//CAPN2//CARD16//CLDN3//CST3//CYBA//E2F1//EDN1//ETS1//HIF1AN//HIPK2//ICAM1//IL1B//IRAK1//ITGA2//LMNA//LOXL2//MMP14//MMP2//NDRG1//NKX3-1//P4HB//PAK1//PGF//PLAT//PMAIP1//PML//PRKCE//RBPJ//SLC29A1//SMAD3//SOD3//SRC//STC2//TGFBR2//THBS1//VEGFC
GO:0031345	negative_regulation_of_cell_projection_organization	Biological Process	34	179	1620	18342	1.52596e-05	0.000303757	4.81646	2.15059	0.0209877	ADCY6//APOE//ARHGDIA//CDK5//CRMP1//CTSZ//EPHB2//EVI5L//ITGA3//ITM2C//KANK1//KIAA0319//LGALS1//LPAR1//LRP1//MAP4K4//NGFR//NRP1//NTN1//PMP22//PRNP//RTN4//SEMA3A//SEMA3C//SEMA4B//SEMA4D//SEMA4F//SEMA7A//SLIT2//SPOCK1//SPRY2//TACSTD2//VIM//ZNF365
GO:0050792	regulation_of_viral_process	Biological Process	34	179	1620	18342	1.52596e-05	0.000303757	4.81646	2.15059	0.0209877	APOE//CCL5//CD74//CHMP3//CXCL8//DYNLT1//GSN//HMGA2//IFIT1//IFIT5//ISG15//ISG20//JUN//LAMP3//LGALS1//MAVS//MID2//MVB12B//NECTIN2//OAS1//OAS3//OASL//P4HB//PML//PTX3//RSAD2//STAT1//TNIP1//TRIM14//TRIM21//TRIM25//TRIM26//TRIM8//ZC3HAV1
GO:0030855	epithelial_cell_differentiation	Biological Process	90	656	1620	18342	1.63953e-05	0.000325437	4.78528	1.55335	0.0555556	ABL1//ACTA2//ACVR1//AKR1C1//AKR1C3//AKT1//ANXA1//AR//BMP2//BMP4//BMPR2//CAPN1//CAPNS1//CCM2//CDH2//CDK6//CDKN1A//CLDN1//CLDN3//COL18A1//CPT1A//CST3//CTSB//CTSV//CYP26B1//DLG5//DLL1//DMBT1//E2F4//ENG//EPHA2//F2RL1//FAM20C//FGFR1//FLNA//FLNB//FOSL2//FOXC2//FOXF1//FOXL2//FRMD6//FURIN//FZD1//FZD2//FZD7//HOXB13//ICAM1//ITGA2//JAG1//JUN//JUP//KLF2//KLF4//KRT7//KRT80//KRTAP1-5//KRTAP2-3//KRTAP3-1//MYADM…
GO:0045766	positive_regulation_of_angiogenesis	Biological Process	36	195	1620	18342	1.66959e-05	0.000330466	4.77739	2.09026	0.0222222	ABL1//ADAM12//ADM//ANGPTL4//ANXA1//CCBE1//CXCL8//DLL1//ECM1//ENG//ERAP1//ETS1//F3//FGF2//FOXC2//HIPK2//HMGA2//IL1A//IL1B//ITGA5//ITGB1//JUP//KLF4//NRP1//PGF//RAPGEF3//RRAS//RUNX1//SASH1//SERPINE1//SPHK1//SRPX2//TGFBR2//THBS1//TNFSF12//VEGFC
GO:0000187	activation_of_MAPK_activity	Biological Process	30	150	1620	18342	1.69312e-05	0.000333857	4.77131	2.26444	0.0185185	ADORA2B//BMP2//C1QTNF2//CD74//DAB2IP//DBNL//DUSP5//DUSP6//FGF2//IL1B//IQGAP3//IRAK1//IRAK2//ITGA1//LPAR1//MAPK11//MAPKAPK2//NRG1//PEA15//PKN1//PTPN1//S1PR2//SAA1//SPAG9//STK39//TGFA//THBS1//TLR4//TP73//WNT7B
GO:0009725	response_to_hormone	Biological Process	115	888	1620	18342	1.69628e-05	0.000333857	4.7705	1.46628	0.0709877	ABCA3//ABCG1//ABHD2//ADCY3//ADCY6//ADM//AKR1C1//AKR1C3//AKT1//ALAD//ANG//ANXA1//ANXA2//AR//ATP6V0D1//ATP6V0E1//ATP6V0E2//AVPR2//BAD//BAIAP2//BCAR1//BMP4//BRCA2//CASP8//CCND1//CDKN1A//CEACAM1//CLDN1//CST3//CTGF//CTSB//CTSL//CTSS//CTSV//CYBA//DUSP1//EDN1//EGFR//ENG//ENPP1//ETS1//FBN1//FBXO32//FHL2//FOSL1//FOXC2//GBA//GNA15//GPER1//GSTP1//HDAC4//HOXB13//ICAM1//IGFBP7//IL1B//IL6//INHBA//INSIG2//IRS1/…
GO:0003073	regulation_of_systemic_arterial_blood_pressure	Biological Process	22	94	1620	18342	1.76526e-05	0.000346458	4.75319	2.64988	0.0135802	ADAMTS16//ADM//ADORA1//ADRA1B//ADRB2//AR//AVPR2//BMPR2//CTSZ//CYBA//ECE1//EDN1//EDN2//F2R//F2RL1//GAS6//NAV2//NR2F2//NTSR1//PDGFB//PRCP//TPM1
GO:0090132	epithelium_migration	Biological Process	20	81	1620	18342	1.81865e-05	0.000355935	4.74025	2.79561	0.0123457	ABL1//CDH13//EPHB4//FGF2//GIPC1//ITGB1//LOXL2//MYH9//NANOS1//NOV//NRP1//PKN1//PXN//RAB13//SCG2//SLIT2//STARD13//STAT1//TGFBR1//TNFSF12
GO:0050776	regulation_of_immune_response	Biological Process	130	1032	1620	18342	1.86088e-05	0.000363184	4.73028	1.42625	0.0802469	ABL1//ABR//ADAM8//ADORA2B//ANXA1//ARPC1A//ARPC2//ARPC4//BAIAP2//BCAR1//BIRC3//BTN2A1//BTN2A2//C1R//C8G//CARD11//CASP8//CCL5//CD274//CD59//CD74//CD99//CEACAM1//CLCF1//CNPY3//COL17A1//CTSS//CUEDC2//CYBA//DAB2IP//DDX58//DDX60//DHX58//DMBT1//DUSP10//ECM1//ERAP1//F2RL1//FADD//FCGRT//FLOT1//FOXF1//GBP1//GBP5//GPRC5B//HLA-A//HLA-B//HLA-C//HLA-DRA//HLA-DRB1//HLA-E//HLA-F//HRAS//ICAM1//IFIH1//IFNGR2//IKBK…
GO:0051216	cartilage_development	Biological Process	32	166	1620	18342	1.97202e-05	0.000383803	4.70509	2.1826	0.0197531	BMP2//BMP4//BMPR2//CD44//COL6A1//COL6A2//CTGF//CYR61//EDN1//EVC//FBXW4//FGF2//FGFR1//GLI2//HMGA2//MATN2//MSX1//MSX2//NOG//NOV//RUNX1//SATB2//SCARA3//SERPINH1//SNX19//SOX9//SULF1//SULF2//TGFBI//TGFBR2//VIT//WNT7B
GO:0030510	regulation_of_BMP_signaling_pathway	Biological Process	21	88	1620	18342	1.9853e-05	0.000385313	4.70217	2.70189	0.012963	ABL1//BMP4//BMPR2//CYR61//DKK1//ENG//FBN1//FOXD1//FZD1//HIPK2//HTRA1//ILK//ITGA3//MSX1//MSX2//NEO1//NOG//RBPJ//SMAD6//SMURF2//SULF1
GO:0048608	reproductive_structure_development	Biological Process	62	411	1620	18342	2.0871e-05	0.000403949	4.68046	1.70798	0.0382716	ADAM15//ADAMTS1//ADGRG1//ADM//AKR1C3//AKT1//ANG//ANXA1//AR//AXL//BCL2L1//BMP4//BMPR2//BOK//BRCA2//CASP8//CCND1//CSF2//CST3//CTSB//CTSV//CYR61//EGFR//ERCC1//FLNA//FOSL1//FOXL2//FZD4//GJB3//GLI2//HOXB13//HTRA1//ICAM1//INHBA//LDOC1//LHX1//MMP14//MMP19//NKX3-1//NOG//NR2F2//PDGFB//PHLDA2//PLAC1//PLCD3//RAB13//RBPJ//SDC1//SERPINB5//SERPINE2//SLIT2//SOX9//SRC//STC2//TGFBR1//TIPARP//TNC//TYRO3//VASH1//VD…
GO:0030097	hemopoiesis	Biological Process	75	525	1620	18342	2.1005e-05	0.000405419	4.67768	1.61746	0.0462963	ABL1//ACTN1//ADD1//ANXA1//ANXA2//AXL//BATF3//BMP4//BRCA2//CARD11//CASP8//CD109//CD74//CLCF1//CSF1//CSF2//DLL1//DMTN//DNASE2//EPHA2//ERCC1//EVI2B//F2RL1//FADD//FAM20C//FLI1//FST//FZD7//FZD8//GAS6//HDAC4//HERC6//HIPK2//HOXB7//IL11//IL6//IL7R//INHBA//IRF1//ITGB1//ITM2A//ITPKB//JAG1//JUN//KLF2//KLF4//LGALS1//LRRC8A//LRRK1//MAFB//MYH9//PDGFB//PGM3//PLCG2//PML//PTGER4//RBPJ//RELB//RRAS//RSAD2//RUNX1//S…
GO:1903900	regulation_of_viral_life_cycle	Biological Process	28	137	1620	18342	2.10711e-05	0.000405574	4.67631	2.31403	0.017284	CCL5//CD74//CHMP3//CXCL8//GSN//HMGA2//IFIT1//IFIT5//ISG15//ISG20//LAMP3//LGALS1//MAVS//MID2//NECTIN2//OAS1//OAS3//OASL//P4HB//PML//PTX3//RSAD2//TNIP1//TRIM21//TRIM25//TRIM26//TRIM8//ZC3HAV1
GO:0030182	neuron_differentiation	Biological Process	124	978	1620	18342	2.15856e-05	0.000414338	4.66583	1.43554	0.0765432	ABL1//ADM//ALCAM//AMIGO1//APBB2//APOE//ARC//ATF5//ATL1//ATP8B1//B3GNT2//BAIAP2//BDNF//BLOC1S2//BMP4//BRSK1//C1QL1//CDK5//CNTNAP1//CRMP1//DAB2IP//DBNL//DCLK1//DLL1//EFNB1//EGFR//EHD1//EPHB2//ETV1//EXT1//FARP1//FEZ2//FGFR1//FLOT1//FOXD1//FZD1//FZD2//FZD4//FZD7//FZD8//GBA//GBX2//GLI2//GNAO1//GPC1//GPRIN1//GRB10//HIPK2//HOXD9//IL6//ILK//INHBA//ITGA1//ITGB1//ITM2C//JAG1//JUN//KLF7//L1CAM//LBX1//LHX1//…
GO:0050731	positive_regulation_of_peptidyl-tyrosine_phosphorylation	Biological Process	34	182	1620	18342	2.19382e-05	0.000419951	4.6588	2.11514	0.0209877	ABL1//ADORA1//ARL2BP//BDNF//CCL5//CD44//CD74//CLCF1//CRLF1//CSF2//EHD4//GAS6//GPRC5B//HBEGF//ICAM1//IL11//IL18//IL24//IL6//ITGA5//LRRK1//NRG1//NRP1//PARP14//PARP9//PDGFB//PRNP//PTPN1//SEMA4D//SRC//STAP2//TGFA//TNFSF18//VEGFC
GO:0010035	response_to_inorganic_substance	Biological Process	73	508	1620	18342	2.20807e-05	0.000421524	4.65599	1.62701	0.0450617	ABL1//ADD1//AKR1C3//AKT1//ALAD//ALG2//ANXA1//ANXA11//ATIC//AXL//BAD//BNIP3//CALM2//CALM3//CASP8//CCND1//CLDN1//COL18A1//CPNE2//CSF2//CST3//DMTN//DTYMK//DUSP1//EDN1//EGFR//ENTPD6//ERCC1//ETS1//FABP4//FOSL1//GNAO1//GSN//ICAM1//IL1A//IL1B//IL6//ITPKB//JUN//KLF2//KLF4//LOXL2//LRP11//MAPK13//MAPT//MT2A//NDRG1//NEDD4L//NET1//NQO1//PPIF//PRNP//RASA4//RASA4B//RELA//RTN4//SDC1//SELENOW//SERPINE1//SIPA1//S…
GO:0032233	positive_regulation_of_actin_filament_bundle_assembly	Biological Process	16	57	1620	18342	2.23477e-05	0.000425459	4.65077	3.17817	0.00987654	ABL1//CTGF//FLNA//LIMK1//LPAR1//NF2//NRP1//PAK1//PXN//RAPGEF3//SDC4//SMAD3//SORBS3//SYNPO//TGFBR1//TPM1
GO:0006979	response_to_oxidative_stress	Biological Process	58	378	1620	18342	2.31131e-05	0.000438834	4.63614	1.73727	0.0358025	ABL1//AKR1C3//AKT1//ALAD//ANXA1//APOE//ATOX1//AXL//BAD//BNIP3//CST3//CYBA//DUSP1//EDN1//EGFR//ERCC1//ETS1//ETV5//FOSL1//GBA//GNAO1//GSR//GSTP1//IL1B//IL6//JUN//KLF2//KLF4//MAPK13//MAPT//MICB//MMP14//NET1//NQO1//PDK2//PML//PPIF//PRNP//PXDN//PXN//RELA//RGS14//SCARA3//SDC1//SLC7A11//SOD3//SRC//SRXN1//STAT1//STAT6//STC2//STK25//STX4//TNFAIP3//TOR1A//TPM1//TRAF2//ZNF622
GO:0051495	positive_regulation_of_cytoskeleton_organization	Biological Process	38	214	1620	18342	2.45708e-05	0.000465248	4.60958	2.01049	0.0234568	ABL1//ARPC1A//ARPC2//ARPC4//ARPC5L//BAIAP2//C15orf62//CDC42EP2//CDC42EP3//CDC42EP5//CDK5//CTGF//DCTN1//EDN1//F2RL1//FLNA//GSN//HRAS//ICAM1//LIMK1//LPAR1//MAPT//NAV3//NES//NF2//NRP1//PAK1//PRKCE//PXN//RAPGEF3//SDC4//SMAD3//SORBS3//SYNPO//TGFBR1//TIGD5//TPM1//WDR1
GO:1901698	response_to_nitrogen_compound	Biological Process	128	1020	1620	18342	2.58531e-05	0.000488203	4.58749	1.42083	0.0790123	ABCA1//ABL1//ADCY3//ADCY6//ADM//ADRB2//AKT1//ALAD//AMFR//ANXA1//APLP1//ATP6V0D1//ATP6V0E1//ATP6V0E2//AVPR2//BAD//BAIAP2//BCAR1//BCL2L1//CAPN2//CCND1//CDH13//CDK5//CDKN1A//CEACAM1//CIB2//COL6A1//CTGF//CYBA//DDX58//DMTN//DNAJB2//DUSP1//EDEM2//EDN1//EGFR//ENPP1//ERLIN1//FADD//FBN1//FLOT1//FOSL1//FOXC2//GNA15//GNAO1//GPER1//GSN//GSTP1//HCN2//HM13//HRH1//HSPA13//ICAM1//IFIH1//IFIT1//IL1B//IL6//INSIG2/…
GO:0061458	reproductive_system_development	Biological Process	62	414	1620	18342	2.61215e-05	0.000491943	4.583	1.6956	0.0382716	ADAM15//ADAMTS1//ADGRG1//ADM//AKR1C3//AKT1//ANG//ANXA1//AR//AXL//BCL2L1//BMP4//BMPR2//BOK//BRCA2//CASP8//CCND1//CSF2//CST3//CTSB//CTSV//CYR61//EGFR//ERCC1//FLNA//FOSL1//FOXL2//FZD4//GJB3//GLI2//HOXB13//HTRA1//ICAM1//INHBA//LDOC1//LHX1//MMP14//MMP19//NKX3-1//NOG//NR2F2//PDGFB//PHLDA2//PLAC1//PLCD3//RAB13//RBPJ//SDC1//SERPINB5//SERPINE2//SLIT2//SOX9//SRC//STC2//TGFBR1//TIPARP//TNC//TYRO3//VASH1//VD…
GO:0048675	axon_extension	Biological Process	12	35	1620	18342	2.62762e-05	0.000493526	4.58044	3.8819	0.00740741	ALCAM//CDK5//DCLK1//ITGB1//LHX2//MAP1B//NRP1//RAPH1//SEMA3A//SEMA7A//SLIT2//VCL
GO:0010977	negative_regulation_of_neuron_projection_development	Biological Process	29	146	1620	18342	2.65932e-05	0.000496857	4.57523	2.24893	0.0179012	ADCY6//APOE//ARHGDIA//CDK5//CRMP1//CTSZ//EPHB2//ITM2C//KANK1//KIAA0319//LGALS1//LPAR1//LRP1//MAP4K4//NGFR//NRP1//NTN1//PMP22//RTN4//SEMA3A//SEMA3C//SEMA4B//SEMA4D//SEMA4F//SEMA7A//SLIT2//SPOCK1//VIM//ZNF365
GO:0050927	positive_regulation_of_positive_chemotaxis	Biological Process	10	25	1620	18342	2.65958e-05	0.000496857	4.57519	4.52889	0.00617284	CDH13//CXCL8//F2RL1//F3//ITGA2//PGF//S1PR1//SCG2//SMAD3//VEGFC
GO:0030193	regulation_of_blood_coagulation	Biological Process	20	83	1620	18342	2.67009e-05	0.000497491	4.57347	2.72825	0.0123457	ANXA2//APOE//CEACAM1//DMTN//EDN1//F2R//F2RL1//F3//HPSE//PDGFA//PDGFB//PLAT//SERPINE1//SERPINE2//THBD//THBS1//TLR4//TSPAN8//TXK//UBASH3B
GO:0070301	cellular_response_to_hydrogen_peroxide	Biological Process	17	64	1620	18342	2.75894e-05	0.000512679	4.55926	3.00747	0.0104938	ABL1//ANXA1//AXL//BNIP3//CST3//ETS1//IL6//KLF2//KLF4//MAPK13//NET1//NQO1//PPIF//RELA//STAT6//STK25//TNFAIP3
GO:0060317	cardiac_epithelial_to_mesenchymal_transition	Biological Process	11	30	1620	18342	2.76983e-05	0.000513336	4.55755	4.15148	0.00679012	ADAM15//BMP2//BMP4//ENG//MSX1//MSX2//OLFM1//RBPJ//RTN4//SNAI2//TGFBR1
GO:0019538	protein_metabolic_process	Biological Process	468	4526	1620	18342	2.79996e-05	0.000517549	4.55285	1.17075	0.288889	ABCA1//ABCA3//ABCG1//ABL1//ABL2//ABTB2//ACVR1//ADAM12//ADAM15//ADAM19//ADAM23//ADAM8//ADAMTS1//ADAMTS15//ADAMTS16//ADAMTS2//ADCK2//ADD1//ADORA2B//ADRB2//AGBL5//AKT1//ALG2//AMFR//ANPEP//ANXA1//ANXA2//APOE//APOL2//APOL3//AR//ARMT1//ARRDC4//ASB6//ASB9//ASPHD1//ASPHD2//ATG16L1//AXL//B3GLCT//B3GNT2//B3GNT9//B4GALT6//BACE1//BACE2//BACH1//BAD//BARD1//BIRC3//BIRC5//BMP2//BMP4//BMPR2//BNIP3//BRCA2//BRPF3/…
GO:0045862	positive_regulation_of_proteolysis	Biological Process	55	355	1620	18342	2.82991e-05	0.000519953	4.54823	1.75415	0.0339506	ADAM8//AKT1//ANTXR1//APOE//BAD//BOK//BTRC//CASP8//CCBE1//CTGF//CYR61//DAB2IP//DAP//DNAJB2//ECSCR//EDEM2//F2R//F3//FADD//FN1//FOXL2//FURIN//GBA//GPER1//GSN//HIP1//IFI27//IFI27L1//IFI27L2//IL1B//KEAP1//MAPT//MBP//MELTF//MMP14//MTCH1//MYH9//NGF//NGFR//NKX3-1//PMAIP1//PML//RNF114//RNF144A//SMAD3//SNX33//SOCS5//SRC//SUMO1//TNFRSF10B//TNIP1//TRADD//TRAF2//TRIB2//XDH
GO:0043087	regulation_of_GTPase_activity	Biological Process	71	494	1620	18342	2.83309e-05	0.000519953	4.54774	1.62728	0.0438272	ABR//AGAP1//AGFG2//ARHGAP23//ARHGAP26//ARHGAP29//ARHGAP31//ARHGDIA//ARHGDIB//ARHGEF11//ASAP2//C15orf62//CCL2//CCL5//CDC42EP2//CDC42EP3//CDC42EP5//DAB2IP//DENND1A//DNMBP//EPHA2//EVI5L//F2R//F2RL1//FAM13B//FICD//GNAO1//GNB5//GPSM1//HRAS//ICAM1//IQGAP3//ITGA6//ITGB1//JUN//NET1//NRP1//PDE6D//PLEKHG4//PLXNA1//PLXNA2//RAPGEF1//RAPGEF3//RASA4//RASA4B//RGS10//RGS14//RGS19//RGS3//RGS7//RGS9//RHOG//RIN1//R…
GO:0090303	positive_regulation_of_wound_healing	Biological Process	16	58	1620	18342	2.8353e-05	0.000519953	4.5474	3.12337	0.00987654	ANXA1//DMTN//F2R//F3//FOXC2//HBEGF//HPSE//HRAS//KANK1//MYLK//PRKCE//SERPINE1//TGFBR2//THBD//THBS1//TLR4
GO:0002690	positive_regulation_of_leukocyte_chemotaxis	Biological Process	21	90	1620	18342	2.85486e-05	0.000522171	4.54441	2.64185	0.012963	CCL5//CD74//CREB3//CSF1//CXCL1//CXCL10//CXCL11//CXCL14//CXCL8//EDN1//EDN2//F2RL1//GAS6//GPSM3//IL1B//IL6//PGF//RAC2//SERPINE1//THBS1//VEGFC
GO:0051224	negative_regulation_of_protein_transport	Biological Process	32	169	1620	18342	2.86414e-05	0.000522499	4.54301	2.14385	0.0197531	ANXA1//BAG3//BARD1//BTN2A2//CARD16//CDK5//DMTN//F2R//F2RL1//FN1//GAS6//GBP1//IL1B//IRS1//MAP4K4//NOV//PDE2A//PKIA//PKIG//PML//PTGER4//RAB11FIP5//RHBDF1//RHBDF2//RSAD2//SP100//SRGN//SYT11//SYTL4//TMSB4X//TNFRSF9//TXN
GO:0043687	post-translational_protein_modification	Biological Process	56	364	1620	18342	2.94275e-05	0.000535138	4.53125	1.74188	0.0345679	APOE//ASB6//ASB9//ATG16L1//BMP4//BTRC//CDH2//CKAP4//COMMD1//COPS6//COPS8//CSF1//CST3//CYR61//DCUN1D3//EVA1A//FAM20C//FBN1//FBXL16//FBXO32//FBXW4//FN1//FSTL1//GAS6//IGFBP3//IGFBP7//IL6//KEAP1//KLHL21//KLHL42//LGALS1//MELTF//MFGE8//P4HB//PSMB10//PSMB8//PSMB9//PSMD1//PSMD8//QSOX1//RAB11B//RAB13//SCG2//SDC2//SERPINA1//SOCS2//SOCS5//STC2//SUMF2//TGOLN2//TMEM132A//TNC//UBD//VGF//WDR5//WFS1
GO:0006518	peptide_metabolic_process	Biological Process	473	4582	1620	18342	2.94874e-05	0.000535138	4.53036	1.16879	0.291975	ABCA1//ABCA3//ABCG1//ABL1//ABL2//ABTB2//ACVR1//ADAM12//ADAM15//ADAM19//ADAM23//ADAM8//ADAMTS1//ADAMTS15//ADAMTS16//ADAMTS2//ADCK2//ADD1//ADORA2B//ADRB2//AGBL5//AKT1//ALG2//AMFR//ANPEP//ANXA1//ANXA2//APOE//APOL2//APOL3//AR//ARMT1//ARRDC4//ASB6//ASB9//ASPHD1//ASPHD2//ATG16L1//AXL//B3GLCT//B3GNT2//B3GNT9//B4GALT6//BACE1//BACE2//BACH1//BAD//BARD1//BIRC3//BIRC5//BMP2//BMP4//BMPR2//BNIP3//BRCA2//BRPF3/…
GO:0035791	platelet-derived_growth_factor_receptor-beta_signaling_pathway	Biological Process	5	6	1620	18342	2.97126e-05	0.00053644	4.52706	9.43519	0.00308642	ABL1//PDGFA//PDGFB//PDGFRL//PTPN1
GO:0061312	BMP_signaling_pathway_involved_in_heart_development	Biological Process	5	6	1620	18342	2.97126e-05	0.00053644	4.52706	9.43519	0.00308642	ACVR1//BMP4//MSX1//MSX2//NOG
GO:0007599	hemostasis	Biological Process	48	297	1620	18342	3.01915e-05	0.000543681	4.52012	1.82985	0.0296296	ACTN1//ANXA5//AVPR2//AXL//C1GALT1C1//CD59//CLIC1//CSRP1//CYP4F11//EHD1//F2R//F2RL1//F2RL2//F3//FLI1//FLNA//GAS6//GGCX//GNA12//GNA15//HPS6//IL6//ILK//IRF1//ITGA2//LNPK//MAFF//MAFG//MYH9//PAPSS2//PLAT//PLCG2//PRCP//PRKCE//PROCR//SAA1//SERPINA1//SERPINE2//SH2B3//SLC7A11//SRC//THBD//TLN1//TYRO3//UBASH3B//VAV2//VCL//VKORC1
GO:0045185	maintenance_of_protein_location	Biological Process	23	104	1620	18342	3.0458e-05	0.000547069	4.5163	2.50395	0.0141975	AKT1//ARL2BP//BARD1//CDK5//FBN1//FLNA//FLNB//GSN//JUP//KDELR2//KEAP1//NFKBIA//NFKBIE//PML//SP100//SRGN//SYNE3//TLN1//TLN2//TMSB10//TMSB4X//TWF2//TXN
GO:0007409	axonogenesis	Biological Process	56	366	1620	18342	3.44338e-05	0.000616894	4.46302	1.73236	0.0345679	ABL1//ALCAM//AMIGO1//APBB2//ATL1//B3GNT2//BAIAP2//BDNF//BRSK1//CDK5//CRMP1//DCLK1//EFNB1//EPHB2//ETV1//EXT1//FEZ2//FLOT1//FOXD1//GBX2//GLI2//GPC1//GRB10//ITGB1//KLF7//L1CAM//LHX1//LHX2//LRFN3//MAP1B//MATN2//NECTIN1//NEO1//NGFR//NOG//NRP1//NTN1//NTN4//NTNG2//PDLIM7//PLXNA1//PLXNA2//PTPRM//RAPH1//RTN4//S100A6//SEMA3A//SEMA3C//SEMA4F//SEMA7A//SLIT2//SLITRK6//SPTAN1//SPTBN1//SRC//VCL
GO:0051496	positive_regulation_of_stress_fiber_assembly	Biological Process	14	47	1620	18342	3.47861e-05	0.000621612	4.45859	3.37258	0.00864198	ABL1//CTGF//LIMK1//LPAR1//NF2//NRP1//PAK1//PXN//RAPGEF3//SDC4//SMAD3//SORBS3//TGFBR1//TPM1
GO:0007423	sensory_organ_development	Biological Process	73	515	1620	18342	3.5013e-05	0.000624072	4.45577	1.6049	0.0450617	ABR//ALDH1A3//ATP8B1//BCAR3//BMP2//BMP4//BMPR2//CCM2//COL5A1//CST3//CXCL14//CYP26B1//DLL1//ECE1//EDN1//EGFR//EPHA2//EPHB2//FBN1//FEN1//FGFR1//FJX1//FOXC2//FOXL2//FRZB//FZD2//FZD4//GBX2//GLI2//HIPK2//INHBA//INSIG2//JAG1//JUN//KLF4//LHX1//LHX2//LRIG1//LRP10//LRP5//MAFB//MAPKAPK2//MAX//MSX1//NECTIN1//NES//NF2//NKX3-2//NOG//NRP1//NTN1//PTK7//PTPRM//RBPJ//ROR1//SDC4//SDK1//SHROOM2//SIPA1L3//SLC7A11//S…
GO:0038061	NIK|NF-kappaB_signaling	Biological Process	12	36	1620	18342	3.62625e-05	0.000644698	4.44054	3.77407	0.00740741	AKT1//BIRC3//BTRC//COPS8//IKBKE//IRAK1//MAP3K14//NFKB2//RELA//RELB//TNFRSF10B//TRAF2
GO:0002520	immune_system_development	Biological Process	83	606	1620	18342	3.68926e-05	0.000654235	4.43306	1.55073	0.0512346	ABL1//ACTN1//ADD1//ANXA1//ANXA2//AXL//BATF3//BMP4//BRCA2//CARD11//CASP8//CD109//CD74//CLCF1//CSF1//CSF2//DLL1//DMTN//DNASE2//EPHA2//ERCC1//EVI2B//F2RL1//FADD//FAM20C//FLI1//FOXL1//FST//FZD7//FZD8//GAS6//HDAC4//HERC6//HIPK2//HOXB7//IL11//IL6//IL7R//INHBA//IRF1//ITGB1//ITM2A//ITPKB//JAG1//JUN//KLF2//KLF4//LGALS1//LRP5//LRRC8A//LRRK1//MAFB//MYH9//NFKB2//NKX3-2//PDGFB//PGM3//PKN1//PLCG2//PML//PTGER4/…
GO:0001936	regulation_of_endothelial_cell_proliferation	Biological Process	33	179	1620	18342	3.79749e-05	0.000671723	4.4205	2.08734	0.0203704	AKT1//ANG//APLN//APOE//ATOH8//BMP2//BMP4//BMPR2//CCL2//CDH13//CYBA//ECM1//EGFL7//F3//FGF2//FGFR1//JUN//NGFR//NR2F2//NRP1//PDGFB//PGF//PTPRM//SCG2//STAT1//STAT5A//SULF1//TGFBR1//THBS1//TNFSF12//VASH1//VEGFC//XDH
GO:0007266	Rho_protein_signal_transduction	Biological Process	20	85	1620	18342	3.86184e-05	0.000681381	4.41321	2.66405	0.0123457	ADGRG1//ARHGAP29//ARHGDIA//ARHGDIB//ARHGEF11//C15orf62//CDC42EP2//CDC42EP3//CDC42EP5//CDH13//EPS8//GNA12//LIMK1//NGFR//NTN1//PAK1//RAC2//RHOC//RHOG//RND3
GO:0031663	lipopolysaccharide-mediated_signaling_pathway	Biological Process	11	31	1620	18342	3.95194e-05	0.000693773	4.40319	4.01756	0.00679012	AKT1//CCL2//CCL5//IL18//IL1B//IRAK1//IRAK2//LY96//NFKBIA//PRKCE//TLR4
GO:0060603	mammary_gland_duct_morphogenesis	Biological Process	11	31	1620	18342	3.95194e-05	0.000693773	4.40319	4.01756	0.00679012	AR//BTRC//CSF1//EPHA2//GLI2//LRP5//MSX2//NTN1//PML//SRC//VDR
GO:0061037	negative_regulation_of_cartilage_development	Biological Process	10	26	1620	18342	3.98058e-05	0.000697051	4.40005	4.3547	0.00617284	BMP4//FRZB//GLI2//NKX3-2//NOG//RFLNA//RFLNB//SNAI2//SOX9//TGFBR1
GO:0097191	extrinsic_apoptotic_signaling_pathway	Biological Process	21	92	1620	18342	4.05122e-05	0.000707648	4.39241	2.58442	0.012963	BAD//BAG3//BCL2L1//BLOC1S2//BOK//CASP8//DAB2IP//FADD//IL1A//IL1B//INHBA//ITGAV//ITM2B//NGF//PML//SMAD3//TNFRSF10B//TNFRSF12A//TNFSF12//TRADD//TRAF2
GO:0001503	ossification	Biological Process	42	251	1620	18342	4.07964e-05	0.000710834	4.38938	1.89456	0.0259259	AKT1//BMP2//BMP4//COL13A1//COL6A1//CTGF//CYR61//ECM1//EGFR//EPHA2//EXT1//EXT2//FHL2//FOXC2//FZD1//GLI2//GPNMB//HDAC4//IGFBP3//ITGA11//KAZALD1//KLF10//LRP5//MMP14//MMP2//MRC2//MSX2//NAB1//NOG//PDLIM7//RRBP1//RUNX1//SATB2//SEMA4D//SEMA7A//SLC26A2//SMAD3//SNAI2//SOX9//TNC//TPM4//TUFT1
GO:0030100	regulation_of_endocytosis	Biological Process	41	243	1620	18342	4.12354e-05	0.000716696	4.38473	1.91033	0.0253086	ABL1//ABL2//ABR//ANXA2//APLN//APOE//AXL//BIN1//CCL2//CD47//CD63//CDH13//CYBA//DKK1//DLL1//EHD4//F2RL1//FLOT1//GAS6//HIP1//IL1B//ITGA2//ITGAV//LMAN2//LRP1//MCTP1//MFGE8//NEDD4L//NR1H2//PLCG2//PTPN1//PTX3//RAB5C//RAPGEF1//SERPINE1//SIRPA//SNX17//SNX33//SRC//SYT11//TOR1A
GO:0051092	positive_regulation_of_NF-kappaB_transcription_factor_activity	Biological Process	28	142	1620	18342	4.17148e-05	0.000721439	4.37971	2.23255	0.017284	ADAM8//AR//CARD11//CARD16//ICAM1//IL18//IL1B//IL6//IRAK1//IRAK2//MID2//NFKB2//RELA//RHEBL1//RIPK4//RNF25//ROR1//RPS6KA4//SPHK1//TLR4//TNFSF18//TRADD//TRAF1//TRAF2//TRIM14//TRIM22//TRIM25//TRIM8
GO:2001056	positive_regulation_of_cysteine-type_endopeptidase_activity	Biological Process	28	142	1620	18342	4.17148e-05	0.000721439	4.37971	2.23255	0.017284	BAD//BOK//CASP8//CTGF//CYR61//DAP//F2R//F3//FADD//FOXL2//GPER1//GSN//HIP1//IFI27//IFI27L1//IFI27L2//MAPT//MTCH1//NGF//NGFR//NKX3-1//PMAIP1//PML//SMAD3//TNFRSF10B//TRADD//TRAF2//XDH
GO:0043603	cellular_amide_metabolic_process	Biological Process	490	4783	1620	18342	4.40273e-05	0.000756021	4.35628	1.15992	0.302469	ABCA1//ABCA3//ABCG1//ABL1//ABL2//ABTB2//ACOT7//ACSF2//ACVR1//ADAM12//ADAM15//ADAM19//ADAM23//ADAM8//ADAMTS1//ADAMTS15//ADAMTS16//ADAMTS2//ADCK2//ADD1//ADORA2B//ADRB2//AGBL5//AKT1//ALG2//AMDHD1//AMFR//ANPEP//ANXA1//ANXA2//APOE//APOL2//APOL3//AR//ARMT1//ARRDC4//ASB6//ASB9//ASL//ASPHD1//ASPHD2//ATG16L1//ATIC//AXL//B3GLCT//B3GNT2//B3GNT9//B4GALNT1//B4GALT6//BACE1//BACE2//BACH1//BAD//BARD1//BIRC3//BIR…
GO:0042271	susceptibility_to_natural_killer_cell_mediated_cytotoxicity	Biological Process	7	13	1620	18342	4.4039e-05	0.000756021	4.35616	6.09658	0.00432099	MICB//NECTIN2//RAET1E//RAET1G//RAET1L//ULBP2//ULBP3
GO:0042659	regulation_of_cell_fate_specification	Biological Process	7	13	1620	18342	4.4039e-05	0.000756021	4.35616	6.09658	0.00432099	AR//DKK1//DUSP6//FGF2//FGFR1//FZD7//SOX17
GO:0050708	regulation_of_protein_secretion	Biological Process	63	430	1620	18342	4.42342e-05	0.000757511	4.35424	1.65884	0.0388889	ABL1//ADAM8//ANG//ANKRD1//ANXA1//ARL2BP//BAD//BTN2A2//CARD16//CCL5//CD274//CD58//CPT1A//CRLF2//DDX58//EGFR//F2R//F2RL1//FN1//GAS6//GBP1//GPER1//HLA-E//IFIH1//IL1A//IL1B//IL4R//IL6//IRS1//KCNS3//LRP5//MAP4K4//MAPK11//MAVS//MBP//NOV//NR1D1//NR1H2//P3H1//PAEP//PML//PRKCE//PTGER4//RAB11FIP5//RAPGEF3//RHBDF1//RHBDF2//RSAD2//SAA1//SLC2A1//SLC8B1//SPTBN1//SRC//SRGN//STX1A//STX4//SYT11//SYTL4//TLR4//TMSB…
GO:0072073	kidney_epithelium_development	Biological Process	26	128	1620	18342	4.57213e-05	0.000779629	4.33988	2.29983	0.0160494	ADAMTS16//BMP2//BMP4//CRLF1//CTNNBIP1//DLL1//EPCAM//FGF2//FGFR1//FOXC2//FOXD1//HOXD11//ILK//JAG1//LHX1//NOG//PGF//PODXL//SDC1//SDC4//SLIT2//SMAD3//SMAD6//SOX9//TACSTD2//WNT7B
GO:0048146	positive_regulation_of_fibroblast_proliferation	Biological Process	15	54	1620	18342	4.58605e-05	0.000779629	4.33856	3.14506	0.00925926	ANXA2//CD74//CDK6//CDKN1A//E2F1//EGFR//FN1//FOSL2//GAS6//JUN//PDGFA//PDGFB//PML//S100A6//SPHK1
GO:0071398	cellular_response_to_fatty_acid	Biological Process	15	54	1620	18342	4.58605e-05	0.000779629	4.33856	3.14506	0.00925926	ADCY6//AKR1C3//AKT1//CLDN1//CPT1A//DGAT2//E2F1//EDN1//IL1B//PID1//PRKCE//PTGER4//SRC//TNC//XRCC5
GO:0061564	axon_development	Biological Process	59	396	1620	18342	4.71347e-05	0.000799345	4.32666	1.6869	0.0364198	ABL1//ALCAM//AMIGO1//APBB2//ATL1//B3GNT2//BAIAP2//BDNF//BRSK1//CDK5//CRMP1//DCLK1//EFNB1//EPHB2//ETV1//EXT1//FEZ2//FLOT1//FOXD1//GBX2//GLI2//GPC1//GRB10//ITGB1//JUN//KLF7//L1CAM//LHX1//LHX2//LRFN3//MAP1B//MAPT//MATN2//NECTIN1//NEO1//NGFR//NOG//NRP1//NTN1//NTN4//NTNG2//PDLIM7//PLXNA1//PLXNA2//PTPRM//RAPH1//RTN4//S100A6//SEMA3A//SEMA3C//SEMA4F//SEMA7A//SLIT2//SLITRK6//SPTAN1//SPTBN1//SRC//TNC//VCL
GO:0097746	regulation_of_blood_vessel_diameter	Biological Process	28	143	1620	18342	4.75716e-05	0.000804801	4.32265	2.21694	0.017284	ACTA2//ADCY6//ADM//ADORA1//ADORA2B//ADRA1B//ADRB2//AKT1//APLN//APOE//AVPR2//BMPR2//ECE1//EDN1//EDN2//EGFR//F2R//F2RL1//GPER1//HRH1//HTR1D//ICAM1//ITGA1//NPPB//P2RY2//PLOD3//PTPRM//SCPEP1
GO:0051046	regulation_of_secretion	Biological Process	98	749	1620	18342	4.78338e-05	0.000807282	4.32027	1.48141	0.0604938	ABL1//ABR//ADAM8//ADORA1//ADORA2B//ANG//ANKRD1//ANXA1//APLN//ARL2BP//BAD//BTN2A2//C2CD4C//CARD16//CCL5//CD274//CD58//CD74//CDK5//CDK5R2//CEACAM1//CHMP3//CPT1A//CRLF2//CYBA//DDX58//EDN1//EGFR//F2R//F2RL1//FGFR1//FN1//FOXF1//FOXL2//GAS6//GBP1//GPER1//HGS//HLA-E//IFIH1//IL11//IL1A//IL1B//IL4R//IL6//INHBA//IRS1//KCNS3//LRP5//MAP4K4//MAPK11//MAVS//MBP//MCTP1//NKX3-1//NOV//NPPB//NR1D1//NR1H2//NRG1//NTS…
GO:0007422	peripheral_nervous_system_development	Biological Process	18	73	1620	18342	4.79699e-05	0.000807628	4.31903	2.79178	0.0111111	ADGRG6//AKT1//BDNF//CDK5//CLDN1//CNTNAP1//ETV1//GPC1//HOXD9//ILK//NAB1//NDRG1//NGF//NRG1//PMP22//RUNX1//SCN8A//SH3TC2
GO:0045667	regulation_of_osteoblast_differentiation	Biological Process	24	114	1620	18342	4.84274e-05	0.00081337	4.31491	2.38363	0.0148148	ACVR1//ATRAID//BMP2//BMP4//BMPR2//CDK6//CLIC1//CTNNBIP1//CYR61//FAM20C//HDAC4//IL6//ILK//JAG1//LRP5//MSX2//NOCT//NOG//PDLIM7//SEMA4D//SMAD3//SNAI2//TWIST2//WNT7B
GO:0001822	kidney_development	Biological Process	42	253	1620	18342	4.92908e-05	0.000825887	4.30723	1.87958	0.0259259	ACTA2//ADAMTS1//ADAMTS16//BMP2//BMP4//CRLF1//CTNNBIP1//DLG5//DLL1//EPCAM//FBN1//FGF2//FGFR1//FOXC2//FOXD1//GLI2//HOXD11//ILK//ITGA3//JAG1//LHX1//NKX3-1//NOG//NRP1//PDGFB//PGF//PODXL//SDC1//SDC4//SLIT2//SMAD3//SMAD6//SOX9//STAT1//SULF1//SULF2//TACSTD2//TGFBR1//TIPARP//TP73//WFS1//WNT7B
GO:0050880	regulation_of_blood_vessel_size	Biological Process	29	151	1620	18342	5.08991e-05	0.000848764	4.29329	2.17447	0.0179012	ACTA2//ADCY6//ADM//ADORA1//ADORA2B//ADRA1B//ADRB2//AKT1//APLN//APOE//AVPR2//BMPR2//ECE1//EDN1//EDN2//EGFR//F2R//F2RL1//FOXC2//GPER1//HRH1//HTR1D//ICAM1//ITGA1//NPPB//P2RY2//PLOD3//PTPRM//SCPEP1
GO:0090288	negative_regulation_of_cellular_response_to_growth_factor_stimulus	Biological Process	29	151	1620	18342	5.08991e-05	0.000848764	4.29329	2.17447	0.0179012	ABL1//APLN//CD109//DAB2IP//DKK1//FAM89B//FBN1//FZD1//GPC1//HGS//HIPK2//HTRA1//NOG//PMEPA1//PTPN1//SHISA2//SLIT2//SMAD3//SMAD6//SMURF2//SPRY2//SPRY4//SULF1//SULF2//TGFB1I1//TGFBR1//TGFBR2//THBS1//XDH
GO:0001707	mesoderm_formation	Biological Process	17	67	1620	18342	5.22621e-05	0.000864863	4.28181	2.8728	0.0104938	ACVR1//BMP4//BMPR2//DKK1//EXT2//FOXC2//FOXF1//HMGA2//INHBA//ITGA2//ITGA3//ITGB1//ITGB4//KLF4//NF2//NOG//SMAD3
GO:0032272	negative_regulation_of_protein_polymerization	Biological Process	17	67	1620	18342	5.22621e-05	0.000864863	4.28181	2.8728	0.0104938	ADD1//CAPG//DMTN//EPS8//FHOD3//GSN//KANK1//MYADM//SLIT2//SPTAN1//SPTBN1//TMOD1//TMOD3//TMSB10//TMSB4X//TRIOBP//TWF2
GO:1903036	positive_regulation_of_response_to_wounding	Biological Process	17	67	1620	18342	5.22621e-05	0.000864863	4.28181	2.8728	0.0104938	ANXA1//DMTN//F2R//F3//FOXC2//HBEGF//HPSE//HRAS//KANK1//MYLK//PRKCE//RTN4//SERPINE1//TGFBR2//THBD//THBS1//TLR4
GO:0030336	negative_regulation_of_cell_migration	Biological Process	47	295	1620	18342	5.23597e-05	0.000864863	4.281	1.80388	0.0290123	ABHD2//ABR//ADAM15//ADGRG1//ADORA1//APOE//ARHGDIB//CCL2//DAB2IP//DLG5//DUSP10//ENG//FGF2//GSTP1//IGFBP3//IL24//ILK//JAG1//JUP//KANK1//KLF4//LRP1//MCTP1//MMP28//NAV3//NF2//NOG//NOV//NR2F2//NRG1//PHLDB2//PTGER4//PTPRJ//PTPRM//RNF20//RRAS//SEMA3A//SERPINE1//SLIT2//SP100//STARD13//SULF1//TACSTD2//THBS1//TPM1//VASH1//VCL
GO:0008217	regulation_of_blood_pressure	Biological Process	33	182	1620	18342	5.35207e-05	0.000881955	4.27148	2.05293	0.0203704	ACTA2//ADAMTS16//ADM//ADORA1//ADRA1B//ADRB2//ANPEP//APLN//AR//AVPR2//BMPR2//CTSZ//CYBA//DLL1//ECE1//EDN1//EDN2//ERAP1//F2R//F2RL1//GAS6//LRP5//NAV2//NPPB//NR2F2//NTSR1//PDGFB//PRCP//SCPEP1//SMAD3//STK39//TPM1//VEGFC
GO:0046627	negative_regulation_of_insulin_receptor_signaling_pathway	Biological Process	11	32	1620	18342	5.54362e-05	0.000910001	4.25621	3.89201	0.00679012	ENPP1//GRB10//IL1B//IRS1//KANK1//PID1//PTPN1//PTPRE//RELA//SOCS1//SOCS2
GO:1902667	regulation_of_axon_guidance	Biological Process	13	43	1620	18342	5.54831e-05	0.000910001	4.25584	3.423	0.00802469	BMPR2//NRP1//PLXNA1//PLXNA2//SEMA3A//SEMA3C//SEMA4B//SEMA4D//SEMA4F//SEMA7A//SLIT2//TUBB2B//ZSWIM4
GO:0060326	cell_chemotaxis	Biological Process	36	206	1620	18342	5.61737e-05	0.000918229	4.25047	1.97864	0.0222222	ACKR3//ADAM8//ANXA1//BCAR1//CCL2//CCL5//CCRL2//CXCL1//CXCL10//CXCL11//CXCL14//CXCL8//EDN1//EDN2//EPHA2//GAS6//GBF1//HBEGF//HOXB9//HRH1//HSD3B7//IL1B//IL6//ITGA1//LPAR1//NOV//NRP1//PARVA//PDE4B//PDGFB//PIP5K1C//RAB13//RHOG//S1PR1//SAA1//SCG2
GO:0022408	negative_regulation_of_cell-cell_adhesion	Biological Process	31	167	1620	18342	5.62476e-05	0.000918229	4.2499	2.10173	0.0191358	ABL1//ANXA1//BMP2//BMP4//BTN2A2//CD274//CD74//CEACAM1//DLG5//EPCAM//FXYD5//GPNMB//IL4R//IRF1//JAG1//KLF4//MBP//MYADM//NF2//PAG1//PDCD1LG2//PODXL//PRNP//RUNX1//SDC4//SERPINE2//SNAI2//SOCS1//SOCS5//UBASH3B//ZNF703
GO:0045807	positive_regulation_of_endocytosis	Biological Process	27	137	1620	18342	5.73017e-05	0.000932853	4.24183	2.23139	0.0166667	ABR//ANXA2//APLN//APOE//AXL//CCL2//CD47//CD63//CYBA//DLL1//F2RL1//FLOT1//GAS6//HIP1//IL1B//ITGA2//ITGAV//LMAN2//LRP1//MFGE8//NEDD4L//PLCG2//PTX3//RAPGEF1//SERPINE1//SIRPA//TOR1A
GO:0048640	negative_regulation_of_developmental_growth	Biological Process	22	101	1620	18342	5.74104e-05	0.000932853	4.24101	2.46623	0.0135802	ADRB2//BMP4//CDK5//DUSP10//MAPK11//NOG//NRP1//NTN1//PAK1//PLAC8//RTN4//SEMA3A//SEMA3C//SEMA4B//SEMA4D//SEMA4F//SEMA7A//SOCS2//STC2//TGFBR2//TP73//WWC3
GO:0035150	regulation_of_tube_size	Biological Process	29	152	1620	18342	5.76821e-05	0.000935093	4.23896	2.16016	0.0179012	ACTA2//ADCY6//ADM//ADORA1//ADORA2B//ADRA1B//ADRB2//AKT1//APLN//APOE//AVPR2//BMPR2//ECE1//EDN1//EDN2//EGFR//F2R//F2RL1//FOXC2//GPER1//HRH1//HTR1D//ICAM1//ITGA1//NPPB//P2RY2//PLOD3//PTPRM//SCPEP1
GO:0035690	cellular_response_to_drug	Biological Process	49	313	1620	18342	5.7913e-05	0.000936662	4.23722	1.77249	0.0302469	ABL1//ADAM15//ADCY3//ADCY6//ANKRD1//ANXA1//AXL//BAD//BAIAP2//BNIP3//CIB2//CST3//CYBA//EDN1//EGFR//ETS1//FBXO32//GAS6//GNA15//ICAM1//IL1B//IL6//JUP//KLF2//KLF4//LYPD1//MAPK13//MSX1//MT2A//NDOR1//NET1//NKX3-1//NQO1//PDE2A//PDE4B//PDGFB//PPIF//PRKCE//PRNP//RELA//RGS10//SLIT2//SOX9//SRC//SSH1//STAT6//STK25//TNFAIP3//TRAF2
GO:0048333	mesodermal_cell_differentiation	Biological Process	10	27	1620	18342	5.82335e-05	0.000939671	4.23483	4.19342	0.00617284	BMP4//FOXC2//FOXF1//HMGA2//INHBA//ITGA2//ITGA3//ITGB1//ITGB4//KLF4
GO:0030578	PML_body_organization	Biological Process	4	4	1620	18342	6.06465e-05	0.000976353	4.21719	11.3222	0.00246914	ETS1//HIPK2//PML//SUMO1
GO:0048589	developmental_growth	Biological Process	55	365	1620	18342	6.16327e-05	0.000989949	4.21019	1.70609	0.0339506	ABL1//ADAM15//ADD1//ADM//ALCAM//ANXA1//AR//ATF5//BDNF//BMP4//BRCA2//CCM2//CDK5//COL6A1//COL6A2//CPQ//CSF1//DCLK1//DLL1//ERCC1//EVC//FOXC2//FOXL2//FZD7//GLI2//GSN//ITGB1//KLF2//LHX1//LHX2//MAP1B//MATN2//MSX2//NOV//NRP1//PLXNA1//PTK7//RAPH1//S1PR1//SCARA3//SEMA3A//SEMA7A//SLIT2//SLITRK6//SMAD3//SOX9//SPRY2//STK40//TBX2//TGFBR2//TNC//TXK//VCL//VIT//WNT7B
GO:0007411	axon_guidance	Biological Process	39	231	1620	18342	6.19029e-05	0.000992008	4.20829	1.91154	0.0240741	ALCAM//APBB2//B3GNT2//BDNF//CDK5//CRMP1//EFNB1//EPHB2//ETV1//EXT1//FEZ2//FOXD1//GBX2//GLI2//GPC1//GRB10//KLF7//L1CAM//LHX1//LHX2//MATN2//NECTIN1//NEO1//NGFR//NOG//NRP1//NTN1//NTN4//PDLIM7//PLXNA1//PLXNA2//PTPRM//SEMA3A//SEMA3C//SEMA4F//SLIT2//SPTAN1//SPTBN1//SRC
GO:0060322	head_development	Biological Process	97	745	1620	18342	6.30571e-05	0.00100819	4.20027	1.47417	0.0598765	ABL1//ABR//ADGRG1//ALDH1A3//AMIGO1//AMIGO2//ATF5//ATIC//ATP6V0D1//ATXN1L//AXL//BAD//BAG3//BAIAP2//BMP2//BMP4//BMPR2//BNIP3//BOK//BRCA2//CALM2//CALM3//CDH2//CDK5//CDK5R2//CDK6//CRISPLD2//CST3//DAB2IP//DCLK1//DKK1//DLG5//DLL1//E2F1//EGFR//EPHB2//ETS1//EXT1//FGFR1//FLNA//FZD1//FZD4//GBX2//GLI2//GNAO1//H2AFX//H2BFS//INHBA//ITGB1//LHX1//LHX2//LPAR1//LRP1//MAFB//MBOAT7//MBP//MDGA1//MMP14//MMP2//MSX1//N…
GO:0097435	supramolecular_fiber_organization	Biological Process	64	444	1620	18342	6.33172e-05	0.00101004	4.19848	1.63203	0.0395062	ABL1//ACTN1//ADAMTS2//ADD1//ANG//ANKRD1//ANXA2//ARPC1A//ARPC2//ARPC4//ARPC5L//BAIAP2//BCAR1//CDC42EP2//COL5A1//CORO7//CST3//DMTN//EPS8//FHOD3//FLNA//FOXC2//GOLGA2//GSN//HIP1//ILK//ITGB1//ITGB5//KIF18B//KIF2C//LCP1//LOX//LOXL2//MAPT//MICAL2//MYO1B//P3H4//PLOD3//PSTPIP2//RAC2//RFLNA//RFLNB//RHOC//RHOG//RND3//SERPINH1//SHROOM2//SORBS3//SRC//STMN3//TGFBR1//TMOD1//TMOD3//TMSB10//TMSB4X//TNNT1//TPM1//T…
GO:0060411	cardiac_septum_morphogenesis	Biological Process	17	68	1620	18342	6.4012e-05	0.0010188	4.19374	2.83056	0.0104938	ACVR1//BMP4//BMPR2//CYR61//ENG//FZD1//FZD2//JAG1//MSX2//NOG//NRP1//PARVA//SEMA3C//SMAD6//TBX2//TGFBR1//TGFBR2
GO:0040007	growth	Biological Process	57	383	1620	18342	6.48843e-05	0.00103033	4.18786	1.68503	0.0351852	ABL1//ADAM15//ADD1//ADM//ALCAM//ANXA1//AR//ATF5//BCL2L1//BDNF//BMP4//BRCA2//CCM2//CDK5//COL6A1//COL6A2//CPQ//CSF1//DCLK1//DLL1//ERCC1//EVC//FOXC2//FOXL2//FZD7//GLI2//GSN//ITGB1//KLF2//LHX1//LHX2//MAP1B//MATN2//MSX2//NOV//NRP1//PLXNA1//PTK7//RAPH1//S1PR1//SCARA3//SEMA3A//SEMA7A//SLIT2//SLITRK6//SMAD3//SOX9//SPRY2//SRC//STK40//TBX2//TGFBR2//TNC//TXK//VCL//VIT//WNT7B
GO:0010243	response_to_organonitrogen_compound	Biological Process	113	897	1620	18342	6.57477e-05	0.00104168	4.18212	1.42632	0.0697531	ABCA1//ABL1//ADCY3//ADCY6//ADM//ADRB2//AKT1//ALAD//AMFR//ANXA1//APLP1//ATP6V0D1//ATP6V0E1//ATP6V0E2//AVPR2//BAD//BAIAP2//BCAR1//BCL2L1//CAPN2//CCND1//CDH13//CDK5//CDKN1A//CEACAM1//CIB2//COL6A1//CTGF//CYBA//DMTN//DNAJB2//DUSP1//EDEM2//EDN1//EGFR//ENPP1//ERLIN1//FADD//FBN1//FOSL1//FOXC2//GNAO1//GPER1//GSN//GSTP1//HCN2//HM13//HRH1//HSPA13//ICAM1//IL1B//IL6//INSIG2//IRS1//ITGA2//ITGB1//JAG1//JUN//JUP…
GO:0042493	response_to_drug	Biological Process	116	926	1620	18342	6.68586e-05	0.00105688	4.17484	1.41833	0.0716049	ABCA1//ABCA3//ABCC3//ABHD2//ABL1//ADAM15//ADCY3//ADCY6//AGPAT2//ALAD//ANKRD1//ANXA1//ATP8B1//AXL//BAD//BAIAP2//BCAR3//BCL2L1//BNIP3//CASP8//CCND1//CDK5//CDKN1A//CIB2//CLDN1//CLDN3//COL18A1//CPT1A//CST3//CYBA//CYP2S1//DUSP1//DUSP6//EDN1//EEF1B2//EGFR//ENG//ETS1//FADD//FBXO32//FOSL1//FZD1//FZD4//GAS6//GBA//GNA12//GNA15//GNAO1//GSN//GSTP1//HDAC4//ICAM1//IGFBP7//IL1B//IL6//INHBA//ITGA2//ITGA3//JAG1//…
GO:0048666	neuron_development	Biological Process	102	794	1620	18342	6.98807e-05	0.00110216	4.15564	1.45449	0.062963	ABL1//ADM//ALCAM//AMIGO1//APBB2//APOE//ARC//ATF5//ATL1//ATP8B1//B3GNT2//BAIAP2//BDNF//BLOC1S2//BRSK1//C1QL1//CDK5//CNTNAP1//CRMP1//DAB2IP//DBNL//DCLK1//EFNB1//EGFR//EHD1//EPHB2//ETV1//EXT1//FARP1//FEZ2//FGFR1//FLOT1//FOXD1//FZD2//GBA//GBX2//GLI2//GNAO1//GPC1//GPRIN1//GRB10//HOXD9//IL6//ILK//ITGA1//ITGB1//JUN//KLF7//L1CAM//LHX1//LHX2//LRFN3//MAP1B//MAP4K4//MAPT//MATN2//MTCH1//NANOS1//NECTIN1//NEO1…
GO:2001235	positive_regulation_of_apoptotic_signaling_pathway	Biological Process	31	169	1620	18342	7.10176e-05	0.00111757	4.14863	2.07686	0.0191358	BAD//BCL2L1//BNIP3//BOK//CASP8//DAB2IP//E2F1//FADD//GPER1//GSN//INHBA//ITM2C//MFF//MSX1//NACC2//NKX3-1//PEA15//PLAGL2//PMAIP1//PML//PPIF//SMAD3//SRPX//STYXL1//TGFBR1//THBS1//TIMP3//TNFRSF12A//TNFSF12//TP73//TRAF2
GO:0010638	positive_regulation_of_organelle_organization	Biological Process	80	590	1620	18342	7.16293e-05	0.00112466	4.14491	1.53522	0.0493827	ABL1//ABLIM3//ADRB2//ANXA1//ANXA2//ARPC1A//ARPC2//ARPC4//ARPC5L//BAD//BAIAP2//BNIP3//BOK//C15orf62//CAPG//CASP8//CDC42EP2//CDC42EP3//CDC42EP5//CDCA5//CDK5//CDT1//CSF2//CTGF//DCTN1//E2F1//EDN1//ERCC1//F2RL1//FEN1//FLNA//GBA//GPER1//GSN//HRAS//ICAM1//IL1A//IL1B//LCP1//LIMK1//LNPK//LPAR1//LRP5//MAPT//MFF//MSX1//MSX2//NAV3//NES//NF2//NRP1//OPTN//PAK1//PDGFB//PHF19//PMAIP1//PML//PPIF//PRKCE//PXN//RAC2…
GO:0032480	negative_regulation_of_type_I_interferon_production	Biological Process	13	44	1620	18342	7.24316e-05	0.00113471	4.14007	3.3452	0.00802469	DDX58//DHX58//HERC5//IFIH1//IKBKE//ISG15//MAVS//NMI//RELB//TNFAIP3//TRIM25//UBA7//UBE2L6
GO:0042058	regulation_of_epidermal_growth_factor_receptor_signaling_pathway	Biological Process	19	82	1620	18342	7.47964e-05	0.00116393	4.12612	2.62344	0.0117284	ADORA1//AKT1//CDH13//CEACAM1//CNOT9//DAB2IP//EGFR//GPER1//GPRC5A//HGS//HIP1//ITGA1//MVB12B//PTPRJ//RHBDF1//RHBDF2//SOCS5//SPRY2//TGFA
GO:0060840	artery_development	Biological Process	19	82	1620	18342	7.47964e-05	0.00116393	4.12612	2.62344	0.0117284	APOE//BMP4//BMPR2//ENG//FOXC2//FOXF1//JAG1//LOX//LOXL1//LRP1//MYLK//NKX3-1//NOG//NRP1//RBPJ//SMAD6//SNX17//TBX2//TGFBR1
GO:0070542	response_to_fatty_acid	Biological Process	19	82	1620	18342	7.47964e-05	0.00116393	4.12612	2.62344	0.0117284	ADCY6//AKR1C3//AKT1//ALAD//BAD//CLDN1//CPT1A//CTGF//DGAT2//E2F1//EDN1//IL1B//INSIG2//PID1//PRKCE//PTGER4//SRC//TNC//XRCC5
GO:0097485	neuron_projection_guidance	Biological Process	39	233	1620	18342	7.50697e-05	0.00116558	4.12454	1.89514	0.0240741	ALCAM//APBB2//B3GNT2//BDNF//CDK5//CRMP1//EFNB1//EPHB2//ETV1//EXT1//FEZ2//FOXD1//GBX2//GLI2//GPC1//GRB10//KLF7//L1CAM//LHX1//LHX2//MATN2//NECTIN1//NEO1//NGFR//NOG//NRP1//NTN1//NTN4//PDLIM7//PLXNA1//PLXNA2//PTPRM//SEMA3A//SEMA3C//SEMA4F//SLIT2//SPTAN1//SPTBN1//SRC
GO:0030513	positive_regulation_of_BMP_signaling_pathway	Biological Process	11	33	1620	18342	7.65535e-05	0.00118336	4.11604	3.77407	0.00679012	BMP4//BMPR2//CYR61//ENG//FOXD1//ILK//MSX1//MSX2//NEO1//RBPJ//SULF1
GO:0051693	actin_filament_capping	Biological Process	11	33	1620	18342	7.65535e-05	0.00118336	4.11604	3.77407	0.00679012	ADD1//CAPG//DMTN//EPS8//GSN//SPTAN1//SPTBN1//TMOD1//TMOD3//TRIOBP//TWF2
GO:0031960	response_to_corticosteroid	Biological Process	30	162	1620	18342	7.70021e-05	0.00118692	4.1135	2.09671	0.0185185	ABCA3//ADM//AKR1C3//ALAD//ANXA1//BAD//CCND1//CDKN1A//CLDN1//CTGF//CTSV//CYBA//DUSP1//EDN1//EGFR//ENG//FBXO32//FOSL1//GBA//GPER1//GSTP1//ICAM1//IGFBP7//IL1B//IL6//SDC1//SLIT2//SRC//WNT7B//ZFP36L2
GO:1903828	negative_regulation_of_cellular_protein_localization	Biological Process	23	110	1620	18342	7.71234e-05	0.00118692	4.11281	2.36737	0.0141975	BAG3//BARD1//BCL2L1//CDK5//CDT1//COMMD1//DCLK1//DMTN//GAS6//GBP1//LYPD1//MAPT//MRAP2//NEDD4L//PDE2A//PID1//PKIA//PKIG//SAPCD2//SNX33//SP100//TMBIM1//TXN
GO:0052547	regulation_of_peptidase_activity	Biological Process	64	447	1620	18342	7.74275e-05	0.00118898	4.1111	1.62108	0.0395062	AKT1//ANTXR1//ARL6IP1//BAD//BIN1//BIRC3//BIRC5//BOK//CARD16//CASP8//CD109//CD44//CDKN2D//CRIM1//CST3//CTGF//CYR61//DAP//ECM1//F2R//F3//FADD//FN1//FOXL2//FURIN//GAS6//GPER1//GSN//HIP1//IFI27//IFI27L1//IFI27L2//IFI6//KLF4//LAMP3//MAPT//MBP//MMP14//MTCH1//NGF//NGFR//NKX3-1//PMAIP1//PML//PSMB8//PSMB9//SERPINA1//SERPINB5//SERPINB8//SERPINE1//SERPINE2//SERPINH1//SMAD3//SPOCK1//SRC//THBS1//TIMP2//TIMP3/…
GO:0048332	mesoderm_morphogenesis	Biological Process	17	69	1620	18342	7.80295e-05	0.0011956	4.10774	2.78953	0.0104938	ACVR1//BMP4//BMPR2//DKK1//EXT2//FOXC2//FOXF1//HMGA2//INHBA//ITGA2//ITGA3//ITGB1//ITGB4//KLF4//NF2//NOG//SMAD3
GO:0032091	negative_regulation_of_protein_binding	Biological Process	22	103	1620	18342	7.84041e-05	0.00119871	4.10566	2.41834	0.0135802	ADAM15//ADRB2//AKT1//CAMK1//CARD16//CRMP1//CTNNBIP1//CTSZ//DKK1//DNAJB2//GOLGA2//GPSM1//IFIT1//IFIT2//NES//NKX3-1//NOG//PDGFB//PTPRF//RALB//SPAG9//TMC8
GO:0008283	cell_proliferation	Biological Process	90	684	1620	18342	7.8892e-05	0.00120353	4.10297	1.48977	0.0555556	ABL1//ADRA1B//AKT1//AR//ATF5//ATOH8//BAD//BCAR1//BCL2L1//BIN1//BMP2//BMP4//BMPR2//BOK//BRCA2//BTRC//CARD11//CCND1//CCND3//CD74//CDH13//CDK5//CEACAM1//CSF1//CTGF//CXCL1//CYR61//DAGLA//DTYMK//EBI3//EGFR//ELF4//EMP1//EPHA2//EPS8//ERCC1//F2RL1//FGF2//FGFR1//FOXC2//FURIN//GAS6//GBX2//GLI2//GSTP1//HMGA2//HRAS//IGFBP3//IL15RA//IL18//IL1A//IL7R//ILK//ISG20//ITGA2//ITPKB//KIF2C//KLF10//LOXL2//LRP1//MKI67/…
GO:0006468	protein_phosphorylation	Biological Process	122	988	1620	18342	8.14066e-05	0.00123919	4.08934	1.39809	0.0753086	ABL1//ABL2//ACVR1//ADCK2//ADORA2B//AKT1//AXL//BIRC5//BMP2//BMP4//BMPR2//BRSK1//BTRC//CAMK1//CCL2//CCL5//CCM2//CCND1//CCND3//CDC42EP5//CDK5//CDK6//CDKN1A//CIT//CRIM1//CSF2//CSF2RA//DAB2IP//DBNL//DCLK1//DUSP5//DUSP6//EFNB1//EGFR//EPHA2//EPHB2//EPHB4//FAM20C//FGF2//FGFR1//GAS6//GRK5//HBEGF//HIPK2//HMGA2//HRAS//IGF2R//IGFBP3//IKBKE//IL18//IL1B//IL24//IL2RB//IL2RG//ILK//IQGAP3//IRAK1//IRAK2//IRS1//ITG…
GO:0007596	blood_coagulation	Biological Process	46	292	1620	18342	8.26118e-05	0.0012548	4.08296	1.78364	0.0283951	ACTN1//ANXA5//AXL//C1GALT1C1//CD59//CLIC1//CSRP1//CYP4F11//EHD1//F2R//F2RL1//F2RL2//F3//FLNA//GAS6//GGCX//GNA12//GNA15//HPS6//IL6//ILK//IRF1//ITGA2//LNPK//MAFF//MAFG//MYH9//PAPSS2//PLAT//PLCG2//PRCP//PRKCE//PROCR//SAA1//SERPINA1//SERPINE2//SH2B3//SLC7A11//SRC//THBD//TLN1//TYRO3//UBASH3B//VAV2//VCL//VKORC1
GO:0071347	cellular_response_to_interleukin-1	Biological Process	25	125	1620	18342	8.27952e-05	0.00125486	4.082	2.26444	0.0154321	ANKRD1//BTRC//CCL2//CCL5//CXCL8//DAB2IP//EDN1//GBP1//GBP3//ICAM1//IL1A//IL1B//IRAK1//IRAK2//KLF2//MAPK11//MAPK13//NFKBIA//NKX3-1//RELA//RPS6KA4//SOX9//SQSTM1//TOLLIP//UPF1
GO:0008045	motor_neuron_axon_guidance	Biological Process	9	23	1620	18342	8.31989e-05	0.00125553	4.07988	4.43043	0.00555556	ALCAM//CDK5//LHX1//NOG//NRP1//PLXNA1//PLXNA2//SEMA3A//SLIT2
GO:0060444	branching_involved_in_mammary_gland_duct_morphogenesis	Biological Process	9	23	1620	18342	8.31989e-05	0.00125553	4.07988	4.43043	0.00555556	AR//BTRC//CSF1//EPHA2//LRP5//MSX2//PML//SRC//VDR
GO:0061572	actin_filament_bundle_organization	Biological Process	16	63	1620	18342	8.50843e-05	0.00128122	4.07015	2.87549	0.00987654	ACTN1//ADD1//BAIAP2//DMTN//EPS8//ITGB1//ITGB5//LCP1//MYO1B//RFLNA//RFLNB//RHOC//RND3//SHROOM2//SRC//TRIOBP
GO:0030324	lung_development	Biological Process	30	163	1620	18342	8.65404e-05	0.00130034	4.06278	2.08384	0.0185185	ADAMTS2//ATXN1L//BMP4//BMPR2//CCBE1//CRISPLD2//CTGF//CTSZ//DLG5//EDN2//EGFR//FGFR1//FOXF1//GLI2//ITGA3//KLF2//LOX//MMP14//NOG//PDGFA//PLOD3//PTK7//RBPJ//SOX9//SPRY2//STK40//TGFBR2//TNC//TNS3//WNT7B
GO:0002063	chondrocyte_development	Biological Process	12	39	1620	18342	8.82654e-05	0.00132341	4.05421	3.48376	0.00740741	BMPR2//COL6A1//COL6A2//MATN2//MSX2//SCARA3//SERPINH1//SOX9//SULF1//SULF2//TGFBR2//VIT
GO:0002521	leukocyte_differentiation	Biological Process	48	310	1620	18342	9.03816e-05	0.00134935	4.04392	1.75312	0.0296296	ABL1//ANXA1//ANXA2//AXL//BATF3//BMP4//CARD11//CASP8//CD109//CD74//CLCF1//CSF1//CSF2//DLL1//EPHA2//F2RL1//FADD//FAM20C//FZD7//FZD8//GAS6//HDAC4//IL11//IL6//IL7R//IRF1//ITGB1//ITM2A//ITPKB//JUN//LGALS1//LRRC8A//LRRK1//MAFB//MYH9//PLCG2//PTGER4//RBPJ//RELB//RRAS//RSAD2//SRC//STAT6//TGFBR2//TXK//TYRO3//UBD//ZFP36L2
GO:2000146	negative_regulation_of_cell_motility	Biological Process	48	310	1620	18342	9.03816e-05	0.00134935	4.04392	1.75312	0.0296296	ABHD2//ABR//ADAM15//ADGRG1//ADORA1//APOE//ARHGDIB//CCL2//DAB2IP//DLG5//DUSP10//ENG//FGF2//FRMD5//GSTP1//IGFBP3//IL24//ILK//JAG1//JUP//KANK1//KLF4//LRP1//MCTP1//MMP28//NAV3//NF2//NOG//NOV//NR2F2//NRG1//PHLDB2//PTGER4//PTPRJ//PTPRM//RNF20//RRAS//SEMA3A//SERPINE1//SLIT2//SP100//STARD13//SULF1//TACSTD2//THBS1//TPM1//VASH1//VCL
GO:0032231	regulation_of_actin_filament_bundle_assembly	Biological Process	20	90	1620	18342	9.14577e-05	0.00136251	4.03878	2.51605	0.0123457	ABL1//CTGF//FLNA//LIMK1//LPAR1//NF2//NRP1//PAK1//PHLDB2//PTGER4//PXN//RAPGEF3//S1PR1//SDC4//SMAD3//SORBS3//SYNPO//TACSTD2//TGFBR1//TPM1
GO:0048667	cell_morphogenesis_involved_in_neuron_differentiation	Biological Process	61	423	1620	18342	9.19648e-05	0.00136714	4.03638	1.63276	0.0376543	ABL1//ALCAM//AMIGO1//APBB2//ARC//ATL1//B3GNT2//BAIAP2//BDNF//BRSK1//CDK5//CRMP1//DCLK1//EFNB1//EPHB2//ETV1//EXT1//FARP1//FEZ2//FLOT1//FOXD1//GBX2//GLI2//GPC1//GRB10//ITGB1//KLF7//L1CAM//LHX1//LHX2//LRFN3//MAP1B//MATN2//NECTIN1//NEO1//NGFR//NOG//NRP1//NTN1//NTN4//NTNG2//PDLIM7//PLXNA1//PLXNA2//PTPRM//RAPH1//RTN4//S100A6//SDC2//SEMA3A//SEMA3C//SEMA4F//SEMA7A//SLIT2//SLITRK6//SPTAN1//SPTBN1//SRC//TR…
GO:0008064	regulation_of_actin_polymerization_or_depolymerization	Biological Process	33	187	1620	18342	9.25946e-05	0.00137358	4.03341	1.99804	0.0203704	ADD1//ARPC1A//ARPC2//ARPC4//ARPC5L//BAIAP2//C15orf62//CAPG//CDC42EP2//CDC42EP3//CDC42EP5//CIT//DMTN//EPS8//F2RL1//FHOD3//GSN//ICAM1//KANK1//MYADM//PRKCE//SLIT2//SPTAN1//SPTBN1//SSH1//TIGD5//TMOD1//TMOD3//TMSB10//TMSB4X//TRIOBP//TWF2//WDR1
GO:0051896	regulation_of_protein_kinase_B_signaling	Biological Process	37	219	1620	18342	9.29693e-05	0.00137622	4.03166	1.91289	0.0228395	ADAM8//AKR1C3//AKT1//AXL//CAVIN3//EGFR//ENG//EPHA2//F3//FGF2//FGFR1//GAS6//GPER1//HBEGF//HIP1//HPSE//IL18//ILK//IRS1//ITGB1//KLF4//MEIS3//NRG1//NRG2//PDGFA//PDGFB//PIK3AP1//PTPRJ//RAPGEF1//RRAS//RTN4//SPRY2//SRC//TGFBR1//THBS1//TXN//XDH
GO:0050817	coagulation	Biological Process	46	294	1620	18342	9.75362e-05	0.00144077	4.01083	1.7715	0.0283951	ACTN1//ANXA5//AXL//C1GALT1C1//CD59//CLIC1//CSRP1//CYP4F11//EHD1//F2R//F2RL1//F2RL2//F3//FLNA//GAS6//GGCX//GNA12//GNA15//HPS6//IL6//ILK//IRF1//ITGA2//LNPK//MAFF//MAFG//MYH9//PAPSS2//PLAT//PLCG2//PRCP//PRKCE//PROCR//SAA1//SERPINA1//SERPINE2//SH2B3//SLC7A11//SRC//THBD//TLN1//TYRO3//UBASH3B//VAV2//VCL//VKORC1
GO:1901214	regulation_of_neuron_death	Biological Process	45	286	1620	18342	0.000101075	0.00148665	3.99536	1.78147	0.0277778	ABL1//ADAM8//ADORA1//AKT1//APOE//AXL//BAD//BCL2L1//BDNF//BOK//CASP8//CCL2//CCL5//CDK5//CLCF1//CRLF1//CTSZ//DKK1//DNAJC5//F2R//FZD1//GBA//GPNMB//HDAC4//HIPK2//HRAS//IL1B//ILK//ITGA1//JUN//LRP1//MAPT//NGF//NQO1//NRP1//NSMF//PRNP//RETREG1//SSH1//TLDC1//TLR4//TP73//TRAF2//TYRO3//WFS1
GO:0010469	regulation_of_signaling_receptor_activity	Biological Process	84	633	1620	18342	0.000101277	0.00148665	3.99449	1.50247	0.0518519	ADM//ADORA1//ADRB2//APLN//ARC//BDNF//BMP2//BMP4//CAPN1//CCL2//CCL5//CDC42EP2//CDK5//CLCF1//CRLF1//CSF1//CSF2//CTGF//CXCL1//CXCL10//CXCL11//CXCL14//CXCL8//DKK1//EBI3//EDN1//EDN2//EPHB2//FBN1//FGF2//GAS6//GPNMB//GPRC5A//GRN//HBEGF//IL11//IL18//IL1A//IL1B//IL24//IL32//IL6//INHBA//ITGB1//JAG1//LDOC1//LYPD1//LYPD6B//MAPT//NENF//NGF//NOG//NOV//NPPB//NRG1//NRG2//NRP1//OSGIN1//PDGFA//PDGFB//PGF//PHLDA2//…
GO:0014910	regulation_of_smooth_muscle_cell_migration	Biological Process	18	77	1620	18342	0.000101493	0.00148665	3.99356	2.64675	0.0111111	CCL5//GSTP1//HDAC4//IGFBP3//ILK//ITGA2//LPAR1//LRP1//NRP1//PAK1//PDGFA//PDGFB//PLXNA1//SERPINE1//SLIT2//SRC//SSH1//TPM1
GO:0051492	regulation_of_stress_fiber_assembly	Biological Process	18	77	1620	18342	0.000101493	0.00148665	3.99356	2.64675	0.0111111	ABL1//CTGF//LIMK1//LPAR1//NF2//NRP1//PAK1//PHLDB2//PTGER4//PXN//RAPGEF3//S1PR1//SDC4//SMAD3//SORBS3//TACSTD2//TGFBR1//TPM1
GO:0050866	negative_regulation_of_cell_activation	Biological Process	32	180	1620	18342	0.000101706	0.00148666	3.99265	2.01284	0.0197531	ABR//ANXA1//APOE//AXL//BMP4//BTN2A2//CD274//CD74//CEACAM1//DLG5//FOXF1//GPER1//GPNMB//IL4R//INHBA//IRF1//MILR1//PAG1//PDCD1LG2//PDGFA//PDGFB//PKN1//PRNP//RUNX1//SDC4//SERPINE2//SOCS1//SOCS5//THBD//TNFAIP3//TYRO3//UBASH3B
GO:0030832	regulation_of_actin_filament_length	Biological Process	33	188	1620	18342	0.000102969	0.00150198	3.98729	1.98741	0.0203704	ADD1//ARPC1A//ARPC2//ARPC4//ARPC5L//BAIAP2//C15orf62//CAPG//CDC42EP2//CDC42EP3//CDC42EP5//CIT//DMTN//EPS8//F2RL1//FHOD3//GSN//ICAM1//KANK1//MYADM//PRKCE//SLIT2//SPTAN1//SPTBN1//SSH1//TIGD5//TMOD1//TMOD3//TMSB10//TMSB4X//TRIOBP//TWF2//WDR1
GO:0043583	ear_development	Biological Process	35	204	1620	18342	0.000103711	0.00150805	3.98418	1.94254	0.0216049	ABR//ALDH1A3//ATP8B1//BMP2//BMP4//CCM2//CXCL14//DLL1//ECE1//EDN1//EPHB2//FGFR1//FRZB//FZD2//GBX2//GLI2//INSIG2//JAG1//LRIG1//LRP10//MAFB//MAPKAPK2//MSX1//NKX3-2//NOG//NTN1//PTK7//RBPJ//ROR1//SDC4//SHROOM2//SLITRK6//SOX9//SPRY2//TRIOBP
GO:0052548	regulation_of_endopeptidase_activity	Biological Process	60	416	1620	18342	0.000104148	0.00150805	3.98235	1.63301	0.037037	AKT1//ARL6IP1//BAD//BIN1//BIRC3//BIRC5//BOK//CARD16//CASP8//CD109//CD44//CDKN2D//CRIM1//CST3//CTGF//CYR61//DAP//F2R//F3//FADD//FOXL2//FURIN//GAS6//GPER1//GSN//HIP1//IFI27//IFI27L1//IFI27L2//IFI6//KLF4//LAMP3//MAPT//MBP//MTCH1//NGF//NGFR//NKX3-1//PMAIP1//PML//PSMB8//PSMB9//SERPINA1//SERPINB5//SERPINB8//SERPINE1//SERPINE2//SERPINH1//SMAD3//SPOCK1//SRC//THBS1//TIMP2//TIMP3//TIMP4//TNFRSF10B//TRADD//…
GO:0043491	protein_kinase_B_signaling	Biological Process	11	34	1620	18342	0.00010419	0.00150805	3.98218	3.66307	0.00679012	AKT1//AXL//CCL2//CCL5//EPHA2//GAS6//IL1B//ILK//NKX3-1//SOX9//TYRO3
GO:0032481	positive_regulation_of_type_I_interferon_production	Biological Process	16	64	1620	18342	0.000104249	0.00150805	3.98193	2.83056	0.00987654	DDX58//DHX58//FLOT1//IFIH1//IRAK1//IRF1//IRF7//MAVS//NFKB2//PLCG2//RELA//STAT1//STAT6//TLR4//TMEM173//XRCC5
GO:0048568	embryonic_organ_development	Biological Process	61	425	1620	18342	0.000105228	0.00151906	3.97787	1.62507	0.0376543	ABR//ACVR1//ADM//AKT1//ALDH1A3//BMP4//CASP8//CSF2//CXCL8//CYR61//DLL1//EDN1//EGFR//ENG//EPHB2//ERCC1//FBN1//FGFR1//FOXC2//FOXF1//FOXL2//FRZB//FZD2//GBX2//GLI2//HIPK2//HOXA4//HOXB7//HOXD9//INSIG2//LBX1//LHX1//LRIG1//MAFB//MICAL2//MMP14//MSX1//NES//NKX3-2//NOG//NR2F2//NTN1//PDGFA//PDGFB//PLCD3//PTK7//RBPJ//SATB2//SH2B3//SLC39A1//SLITRK6//SMAD3//SOX17//SOX9//SPRY2//TBX2//TGFBR1//TGFBR2//TRIOBP//VASH…
GO:0001837	epithelial_to_mesenchymal_transition	Biological Process	17	71	1620	18342	0.000114366	0.00164418	3.9417	2.71095	0.0104938	ADAM15//BMP2//BMP4//DLG5//ENG//HMGA2//LOXL2//MSX1//MSX2//NOG//OLFM1//RBPJ//RFLNB//RTN4//SNAI2//SOX9//TGFBR1
GO:0061045	negative_regulation_of_wound_healing	Biological Process	17	71	1620	18342	0.000114366	0.00164418	3.9417	2.71095	0.0104938	ANXA2//APOE//CD109//CEACAM1//DUSP10//EDN1//FGF2//PDGFA//PDGFB//PHLDB2//PLAT//SERPINE1//SERPINE2//SMAD3//THBD//TSPAN8//UBASH3B
GO:0007044	cell-substrate_junction_assembly	Biological Process	12	40	1620	18342	0.000116037	0.00166262	3.9354	3.39667	0.00740741	ACTN1//COL17A1//FN1//ITGA2//ITGA5//ITGA6//ITGB4//LAMB3//LAMC2//PLEC//TLN1//TRIP6
GO:0035023	regulation_of_Rho_protein_signal_transduction	Biological Process	26	135	1620	18342	0.000116124	0.00166262	3.93508	2.18058	0.0160494	ABCA1//ABL1//ABR//ADGRG1//APOE//ARHGDIA//ARHGDIB//ARHGEF11//ARHGEF28//ARHGEF40//DNMBP//EPS8//F2R//F2RL1//F2RL2//FARP1//FLOT1//ITGA3//ITGB1//KANK1//LPAR1//NET1//NRP1//PLEKHG4//TRIO//VAV2
GO:0050819	negative_regulation_of_coagulation	Biological Process	14	52	1620	18342	0.000118345	0.0016875	3.92685	3.04829	0.00864198	ANXA2//ANXA5//APOE//CEACAM1//EDN1//PDGFA//PDGFB//PLAT//PROCR//SERPINE1//SERPINE2//THBD//TSPAN8//UBASH3B
GO:1903078	positive_regulation_of_protein_localization_to_plasma_membrane	Biological Process	14	52	1620	18342	0.000118345	0.0016875	3.92685	3.04829	0.00864198	AKT1//EGFR//EPHA2//EPHB2//GPER1//ITGA3//ITGB1//LRP1//PRKCE//PRNP//RHOG//SPTBN1//SQSTM1//STX4
GO:0001961	positive_regulation_of_cytokine-mediated_signaling_pathway	Biological Process	13	46	1620	18342	0.000120131	0.001706	3.92035	3.19976	0.00802469	AGPAT2//AXL//CD74//CSF1//EDN1//FADD//GAS6//IRF7//MAVS//PARP14//PARP9//TRAF2//TXK
GO:0032330	regulation_of_chondrocyte_differentiation	Biological Process	13	46	1620	18342	0.000120131	0.001706	3.92035	3.19976	0.00802469	BMP4//CTGF//GLI2//LNPK//LOXL2//NKX3-2//RELA//RFLNA//RFLNB//SMAD3//SNAI2//SOX9//TGFBR1
GO:0060627	regulation_of_vesicle-mediated_transport	Biological Process	71	517	1620	18342	0.000121482	0.00172169	3.91549	1.55489	0.0438272	ABL1//ABL2//ABR//ADORA2B//ANXA1//ANXA2//APLN//APOE//AXL//BIN1//C2CD4C//CCL2//CD47//CD63//CDH13//CDK5//CDK5R2//CEACAM1//CHMP3//CYBA//DKK1//DLL1//EHD1//EHD4//EVI5L//F2RL1//FLOT1//FOXF1//GAS6//HGS//HIP1//IL1B//IL4R//ITGA2//ITGAV//LMAN2//LRP1//MCTP1//MFGE8//NEDD4L//NR1H2//NRP1//PLCG2//PTPN1//PTX3//RAB11B//RAB15//RAB5C//RAC2//RALB//RAPGEF1//RUNDC1//SDC1//SDC4//SERPINE1//SIRPA//SNX17//SNX33//SRC//STX1A…
GO:0048545	response_to_steroid_hormone	Biological Process	50	331	1620	18342	0.000122561	0.00173224	3.91165	1.71031	0.0308642	ABCA3//ABHD2//ADM//AKR1C3//ALAD//ANXA1//AR//BAD//BMP4//CCND1//CDKN1A//CLDN1//CTGF//CTSV//CYBA//DUSP1//EDN1//EGFR//ENG//FBXO32//FHL2//FOSL1//GBA//GPER1//GSTP1//ICAM1//IGFBP7//IL1B//IL6//LOX//NKX3-1//NR1D1//NR1H2//NR2F1//NR2F2//PAQR5//PAQR7//PAQR8//PMEPA1//RELA//SDC1//SLIT2//SRC//TADA3//TGFB1I1//TGFBR2//THBS1//VDR//WNT7B//ZFP36L2
GO:0060512	prostate_gland_morphogenesis	Biological Process	9	24	1620	18342	0.000122722	0.00173224	3.91108	4.24583	0.00555556	AR//BMP4//GLI2//HOXB13//NKX3-1//NOG//SERPINB5//SOX9//TNC
GO:1903531	negative_regulation_of_secretion_by_cell	Biological Process	32	182	1620	18342	0.000126034	0.00177541	3.89951	1.99072	0.0197531	ABR//ADORA1//ANXA1//BTN2A2//CARD16//CEACAM1//EDN1//F2R//F2RL1//FN1//FOXF1//GAS6//GBP1//IL11//IL1B//INHBA//IRS1//MAP4K4//NOV//PML//PNKD//PTGER4//RAB11FIP5//RHBDF1//RHBDF2//RSAD2//SRGN//SYT11//SYTL4//TMSB4X//TNFRSF9//VAMP8
GO:0051048	negative_regulation_of_secretion	Biological Process	35	206	1620	18342	0.00012662	0.00178007	3.8975	1.92368	0.0216049	ABR//ADORA1//ANXA1//BTN2A2//CARD16//CD74//CEACAM1//EDN1//F2R//F2RL1//FN1//FOXF1//GAS6//GBP1//IL11//IL1B//INHBA//IRS1//MAP4K4//NOV//NRG1//PML//PNKD//PTGER4//RAB11FIP5//RHBDF1//RHBDF2//RSAD2//SRGN//STK39//SYT11//SYTL4//TMSB4X//TNFRSF9//VAMP8
GO:0030323	respiratory_tube_development	Biological Process	30	167	1620	18342	0.000136227	0.00191129	3.86574	2.03393	0.0185185	ADAMTS2//ATXN1L//BMP4//BMPR2//CCBE1//CRISPLD2//CTGF//CTSZ//DLG5//EDN2//EGFR//FGFR1//FOXF1//GLI2//ITGA3//KLF2//LOX//MMP14//NOG//PDGFA//PLOD3//PTK7//RBPJ//SOX9//SPRY2//STK40//TGFBR2//TNC//TNS3//WNT7B
GO:0007420	brain_development	Biological Process	91	704	1620	18342	0.000136705	0.00191415	3.86421	1.46353	0.0561728	ABL1//ABR//ADGRG1//ALDH1A3//AMIGO1//AMIGO2//ATF5//ATIC//ATP6V0D1//ATXN1L//AXL//BAD//BAG3//BAIAP2//BMP2//BMP4//BMPR2//BNIP3//BOK//BRCA2//CALM2//CALM3//CDH2//CDK5//CDK5R2//CDK6//CST3//DAB2IP//DCLK1//DKK1//DLG5//DLL1//E2F1//EGFR//EPHB2//ETS1//EXT1//FGFR1//FLNA//FZD1//FZD4//GBX2//GLI2//GNAO1//H2AFX//H2BFS//INHBA//ITGB1//LHX1//LHX2//LPAR1//LRP1//MAFB//MBOAT7//MBP//MDGA1//MSX1//NANOS1//NES//NF2//NOG//N…
GO:0045669	positive_regulation_of_osteoblast_differentiation	Biological Process	15	59	1620	18342	0.000138712	0.00193836	3.85789	2.87853	0.00925926	ACVR1//ATRAID//BMP2//BMP4//BMPR2//CLIC1//CTNNBIP1//CYR61//FAM20C//IL6//ILK//JAG1//MSX2//PDLIM7//WNT7B
GO:0040036	regulation_of_fibroblast_growth_factor_receptor_signaling_pathway	Biological Process	11	35	1620	18342	0.0001399	0.00194717	3.85418	3.55841	0.00679012	APLN//DUSP6//FAM20C//GPC1//NOG//SHISA2//SPRY2//SPRY4//SULF1//SULF2//THBS1
GO:1902893	regulation_of_pri-miRNA_transcription_by_RNA_polymerase_II	Biological Process	11	35	1620	18342	0.0001399	0.00194717	3.85418	3.55841	0.00679012	APLN//BMP2//BMP4//HDAC4//JUN//NGFR//PDGFB//RELA//SMAD3//SMAD6//SOX9
GO:0071360	cellular_response_to_exogenous_dsRNA	Biological Process	7	15	1620	18342	0.000140903	0.00194948	3.85108	5.2837	0.00432099	DDX58//FLOT1//IFIH1//IFIT1//MAVS//RALB//TMEM173
GO:1902187	negative_regulation_of_viral_release_from_host_cell	Biological Process	7	15	1620	18342	0.000140903	0.00194948	3.85108	5.2837	0.00432099	CHMP3//MID2//PML//TRIM21//TRIM25//TRIM26//TRIM8
GO:1903019	negative_regulation_of_glycoprotein_metabolic_process	Biological Process	7	15	1620	18342	0.000140903	0.00194948	3.85108	5.2837	0.00432099	BACE2//CST3//HBEGF//ITM2A//ITM2B//ITM2C//PTX3
GO:0003014	renal_system_process	Biological Process	22	107	1620	18342	0.000141828	0.0019584	3.84824	2.32793	0.0135802	ADCY3//ADCY6//ADM//ADORA1//AKR1C3//AVPR2//BMP4//CYBA//EDN1//F2R//F2RL1//GAS6//GSN//ITGA3//MCAM//MYO5B//NPPB//PDGFB//PKN1//SULF1//SULF2//WFS1
GO:0044089	positive_regulation_of_cellular_component_biogenesis	Biological Process	70	511	1620	18342	0.000145942	0.00201124	3.83582	1.55099	0.0432099	ABL1//AMIGO1//ARPC1A//ARPC2//ARPC4//ARPC5L//BAIAP2//BDNF//C15orf62//CAPG//CDC42EP2//CDC42EP3//CDC42EP5//CDT1//CLDN1//CSF2//CTGF//DCTN1//DLG5//EDN1//EPHB2//EPS8//ERCC1//F2RL1//FLNA//FLOT1//FOSL1//GBP5//GSN//HDAC4//HGS//HRAS//ICAM1//JUN//LCP1//LIMK1//LPAR1//MAPT//MMP1//NAV3//NF2//NR1H2//NRP1//PAK1//PHLDB2//PLEKHM1//PMAIP1//PRKCE//PTPRJ//PXN//RAC2//RALB//RAPGEF3//RHOC//SDC1//SDC4//SLITRK6//SMAD3//SO…
GO:0003093	regulation_of_glomerular_filtration	Biological Process	6	11	1620	18342	0.000147106	0.00201932	3.83237	6.17576	0.0037037	ADORA1//CYBA//F2R//F2RL1//GAS6//PDGFB
GO:0033690	positive_regulation_of_osteoblast_proliferation	Biological Process	6	11	1620	18342	0.000147106	0.00201932	3.83237	6.17576	0.0037037	ABL1//BMP2//CYR61//HPSE//ITGAV//LRP5
GO:0001912	positive_regulation_of_leukocyte_mediated_cytotoxicity	Biological Process	14	53	1620	18342	0.00014789	0.00202171	3.83006	2.99078	0.00864198	F2RL1//FADD//HLA-A//HLA-B//HLA-C//HLA-E//HLA-F//MICB//NECTIN2//RAET1E//RAET1G//RAET1L//ULBP2//ULBP3
GO:0050766	positive_regulation_of_phagocytosis	Biological Process	14	53	1620	18342	0.00014789	0.00202171	3.83006	2.99078	0.00864198	ABR//CCL2//CD47//CYBA//F2RL1//GAS6//IL1B//ITGA2//ITGAV//LMAN2//MFGE8//PTX3//RAPGEF1//SIRPA
GO:0050865	regulation_of_cell_activation	Biological Process	80	603	1620	18342	0.000148149	0.00202171	3.8293	1.50212	0.0493827	ABL1//ABR//ADAM8//ADORA2B//AKT1//ANXA1//APOE//AXL//BAD//BMP4//BTN2A2//CARD11//CCL2//CCL5//CD274//CD47//CD74//CDKN1A//CEACAM1//CLCF1//CRLF2//CTGF//CYP26B1//DLG5//DMTN//DUSP10//EBI3//EFNB1//F2RL1//FADD//FOXF1//GAS6//GLI2//GPER1//GPNMB//GSN//HLA-E//IL18//IL1B//IL27RA//IL4R//IL6//IL7R//INHBA//IRF1//ITPKB//LGALS1//MILR1//MMP14//NECTIN2//PAG1//PAK1//PDCD1LG2//PDGFA//PDGFB//PKN1//PRNP//RAC2//RUNX1//SDC4…
GO:0034446	substrate_adhesion-dependent_cell_spreading	Biological Process	12	41	1620	18342	0.000150976	0.00205628	3.82109	3.31382	0.00740741	ABL1//ANTXR1//AXL//FN1//FZD4//FZD7//ILK//ITGAV//NRP1//PARVA//SRC//TYRO3
GO:0045665	negative_regulation_of_neuron_differentiation	Biological Process	36	216	1620	18342	0.000152124	0.00206789	3.8178	1.88704	0.0222222	ADCY6//APOE//ARHGDIA//CDK5//CRMP1//CTDSP1//CTSZ//DLL1//EPHB2//IL1B//ITM2C//JAG1//KANK1//KIAA0319//LBX1//LGALS1//LPAR1//LRP1//MAP4K4//NGFR//NRP1//NTN1//PMP22//RTN4//SEMA3A//SEMA3C//SEMA4B//SEMA4D//SEMA4F//SEMA7A//SLIT2//SOX9//SPOCK1//TP73//VIM//ZNF365
GO:0050707	regulation_of_cytokine_secretion	Biological Process	31	176	1620	18342	0.000154278	0.00209308	3.8117	1.99426	0.0191358	ABL1//ANXA1//BTN2A2//CARD16//CD274//CD58//CRLF2//DDX58//F2R//F2RL1//FN1//GAS6//GBP1//IFIH1//IL1A//IL1B//IL4R//MAPK11//MAVS//MBP//PAEP//PML//PTGER4//SAA1//SPTBN1//SRC//SRGN//SYT11//TLR4//TMSB4X//TNFRSF9
GO:0044267	cellular_protein_metabolic_process	Biological Process	392	3787	1620	18342	0.000155118	0.00210041	3.80934	1.17199	0.241975	ABCA1//ABCA3//ABL1//ABL2//ABTB2//ACVR1//ADCK2//ADORA2B//ADRB2//AGBL5//AKT1//ALG2//AMFR//ANXA1//APOE//AR//ARMT1//ARRDC4//ASB6//ASB9//ASPHD1//ASPHD2//ATG16L1//AXL//B3GLCT//B3GNT2//B3GNT9//B4GALT6//BACE1//BACH1//BARD1//BIRC3//BIRC5//BMP2//BMP4//BMPR2//BNIP3//BRCA2//BRPF3//BRSK1//BTBD11//BTRC//BUB3//C1GALT1C1//CAMK1//CAPN2//CASP8//CCL2//CCL5//CCM2//CCND1//CCND3//CDC42EP5//CDH2//CDK5//CDK6//CDKN1A//CD…
GO:0001764	neuron_migration	Biological Process	23	115	1620	18342	0.000156693	0.00211763	3.80495	2.26444	0.0141975	APBB2//AXL//CDK5//CDK5R2//DCLK1//DNER//FGFR1//GAS6//ITGA3//KIAA0319//LHX1//MAP1B//MATN2//MDGA1//NHSL1//NR2F2//NRP1//NTN1//POMGNT2//SATB2//SEMA3A//SPOCK1//TUBB2B
GO:0010001	glial_cell_differentiation	Biological Process	28	153	1620	18342	0.000162095	0.00217874	3.79023	2.07204	0.017284	ABL1//ADGRG6//AKT1//BNIP3//BOK//CDH2//CDK5//CDK6//CNTNAP1//DLL1//DNER//DUSP10//EGFR//GPC1//GSN//GSTP1//ILK//LPAR1//LRP1//MAPT//NAB1//NDRG1//NRG1//ROR1//SH3TC2//SOX9//VIM//ZNF488
GO:0002828	regulation_of_type_2_immune_response	Biological Process	10	30	1620	18342	0.00016215	0.00217874	3.79008	3.77407	0.00617284	ANXA1//CD74//ECM1//IL18//IL27RA//IL4R//IL6//RSAD2//SOCS5//STAT6
GO:0046596	regulation_of_viral_entry_into_host_cell	Biological Process	10	30	1620	18342	0.00016215	0.00217874	3.79008	3.77407	0.00617284	CD74//GSN//LGALS1//MID2//NECTIN2//P4HB//PTX3//TRIM21//TRIM25//TRIM26
GO:0001938	positive_regulation_of_endothelial_cell_proliferation	Biological Process	22	108	1620	18342	0.00016349	0.00219252	3.78651	2.30638	0.0135802	AKT1//ANG//APLN//BMP2//BMP4//BMPR2//CDH13//CYBA//ECM1//EGFL7//F3//FGF2//FGFR1//JUN//NRP1//PDGFB//PGF//SCG2//STAT5A//TGFBR1//TNFSF12//VEGFC
GO:0042592	homeostatic_process	Biological Process	180	1580	1620	18342	0.000167702	0.0022447	3.77546	1.28987	0.111111	ABCA1//ABCG1//ABL1//ABL2//ACKR3//ADCY3//ADCY6//ADD1//ADM//ADORA1//ADRA1B//ADRB2//AKR1C1//AKT1//ANG//ANGPTL4//ANXA1//APOE//ATOX1//ATP1B1//ATP6V0D1//ATP6V0E1//ATP6V0E2//AVPR2//AXL//BAD//BARD1//BMP4//BNIP3//BOK//BRCA2//CACNB3//CALB2//CALM2//CALM3//CARD11//CCL2//CCL5//CCRL2//CDH2//CIB2//CLDN1//COMMD1//CSF1//CTGF//CXCL10//CXCL11//CYBA//CYP26B1//DGAT2//DLL1//DMTN//DNASE2//DYNLT1//E2F4//EDN1//EDN2//EGFR…
GO:0001649	osteoblast_differentiation	Biological Process	24	123	1620	18342	0.00016977	0.00226803	3.77014	2.20921	0.0148148	AKT1//BMP2//BMP4//COL6A1//CYR61//EPHA2//FHL2//FZD1//GLI2//GPNMB//HDAC4//IGFBP3//ITGA11//LRP5//MRC2//MSX2//NOG//RRBP1//SATB2//SEMA7A//SMAD3//SNAI2//TNC//TPM4
GO:0046718	viral_entry_into_host_cell	Biological Process	20	94	1620	18342	0.000172279	0.00229716	3.76377	2.40898	0.0123457	ANPEP//AXL//CLDN1//CTSB//DYNLT1//EGFR//EPHA2//GAS6//ICAM1//ITGA2//ITGA5//ITGAV//ITGB1//ITGB5//LAMP3//NECTIN1//NECTIN2//SLC52A2//TYRO3//VAMP8
GO:0032331	negative_regulation_of_chondrocyte_differentiation	Biological Process	8	20	1620	18342	0.000173953	0.00231067	3.75957	4.52889	0.00493827	BMP4//GLI2//NKX3-2//RFLNA//RFLNB//SNAI2//SOX9//TGFBR1
GO:0040037	negative_regulation_of_fibroblast_growth_factor_receptor_signaling_pathway	Biological Process	8	20	1620	18342	0.000173953	0.00231067	3.75957	4.52889	0.00493827	APLN//GPC1//SHISA2//SPRY2//SPRY4//SULF1//SULF2//THBS1
GO:0048863	stem_cell_differentiation	Biological Process	27	146	1620	18342	0.00017596	0.00233289	3.75459	2.09384	0.0166667	ACVR1//EDN1//EFNB1//EPCAM//FOXC2//FRZB//FZD1//GBX2//HMGA2//JAG1//MSX1//MSX2//NRG1//NRP1//RBPJ//SEMA3A//SEMA3C//SEMA4B//SEMA4D//SEMA4F//SEMA7A//SNAI2//SOX17//SOX9//TBX2//WNT10A//XRCC5
GO:0006929	substrate-dependent_cell_migration	Biological Process	9	25	1620	18342	0.000176794	0.0023395	3.75253	4.076	0.00555556	FMNL1//ITGA11//ITGA2//NRP1//NTN1//SEMA3A//SLIT2//TNFRSF12A//VEGFC
GO:0010464	regulation_of_mesenchymal_cell_proliferation	Biological Process	11	36	1620	18342	0.0001855	0.00244	3.73166	3.45957	0.00679012	BMP4//CTNNBIP1//FBXW4//FGFR1//FOXF1//LMNA//LRP5//PDGFA//SOX9//STAT1//TGFBR2
GO:0030835	negative_regulation_of_actin_filament_depolymerization	Biological Process	11	36	1620	18342	0.0001855	0.00244	3.73166	3.45957	0.00679012	ADD1//CAPG//DMTN//EPS8//GSN//SPTAN1//SPTBN1//TMOD1//TMOD3//TRIOBP//TWF2
GO:0051897	positive_regulation_of_protein_kinase_B_signaling	Biological Process	29	162	1620	18342	0.000185994	0.00244	3.7305	2.02682	0.0179012	ADAM8//AKR1C3//AXL//EGFR//ENG//F3//FGF2//FGFR1//GAS6//HBEGF//HIP1//HPSE//IL18//ILK//IRS1//ITGB1//MEIS3//NRG1//NRG2//PDGFA//PDGFB//PIK3AP1//PTPRJ//RTN4//SPRY2//SRC//TGFBR1//THBS1//TXN
GO:0048562	embryonic_organ_morphogenesis	Biological Process	44	285	1620	18342	0.000186044	0.00244	3.73038	1.74799	0.0271605	ABR//ACVR1//ALDH1A3//BMP4//DLL1//EDN1//ENG//EPHB2//FBN1//FGFR1//FOXC2//FOXF1//FOXL2//FRZB//FZD2//GBX2//GLI2//HIPK2//HOXA4//HOXB7//HOXD9//INSIG2//LBX1//LHX1//LRIG1//MAFB//MICAL2//MMP14//MSX1//NKX3-2//NOG//NTN1//PTK7//SATB2//SLC39A1//SLITRK6//SMAD3//SOX17//SOX9//SPRY2//TBX2//TGFBR1//TGFBR2//TRIOBP
GO:0002088	lens_development_in_camera-type_eye	Biological Process	16	67	1620	18342	0.000186134	0.00244	3.73017	2.70381	0.00987654	BCAR3//BMP4//EPHA2//HIPK2//NECTIN1//NF2//SHROOM2//SLC7A11//SLITRK6//SMAD3//TDRD7//TGFBR1//TGFBR2//TMOD1//VIM//WNT7B
GO:0001885	endothelial_cell_development	Biological Process	13	48	1620	18342	0.000192733	0.00251237	3.71504	3.06644	0.00802469	CCM2//CLDN1//COL18A1//ENG//F2RL1//ICAM1//MYADM//PDE2A//PLOD3//RAPGEF1//RAPGEF3//TJP2//WNT7B
GO:0010718	positive_regulation_of_epithelial_to_mesenchymal_transition	Biological Process	13	48	1620	18342	0.000192733	0.00251237	3.71504	3.06644	0.00802469	ACVR1//BMP2//BMP4//ENG//GLIPR2//IL1B//LOXL2//OLFM1//SMAD3//TGFB1I1//TGFBR1//TGFBR2//ZNF703
GO:1900024	regulation_of_substrate_adhesion-dependent_cell_spreading	Biological Process	13	48	1620	18342	0.000192733	0.00251237	3.71504	3.06644	0.00802469	ABL1//ARPC2//DMTN//FLNA//GBP1//KANK1//MELTF//MYADM//NET1//NRP1//TACSTD2//TRIOBP//UNC13D
GO:0030260	entry_into_host_cell	Biological Process	21	102	1620	18342	0.000195217	0.00254	3.70948	2.33105	0.012963	ANPEP//AXL//CLDN1//CTSB//DYNLT1//EGFR//EPHA2//GAS6//ICAM1//ITGA2//ITGA5//ITGAV//ITGB1//ITGB5//LAMP3//NECTIN1//NECTIN2//SLC52A2//SRC//TYRO3//VAMP8
GO:0001910	regulation_of_leukocyte_mediated_cytotoxicity	Biological Process	17	74	1620	18342	0.000196517	0.00254743	3.7066	2.60105	0.0104938	CEACAM1//F2RL1//FADD//HLA-A//HLA-B//HLA-C//HLA-E//HLA-F//ICAM1//IL7R//MICB//NECTIN2//RAET1E//RAET1G//RAET1L//ULBP2//ULBP3
GO:0032507	maintenance_of_protein_location_in_cell	Biological Process	17	74	1620	18342	0.000196517	0.00254743	3.7066	2.60105	0.0104938	AKT1//ARL2BP//BARD1//CDK5//FLNB//GSN//JUP//KDELR2//PML//SP100//SYNE3//TLN1//TLN2//TMSB10//TMSB4X//TWF2//TXN
GO:0031333	negative_regulation_of_protein_complex_assembly	Biological Process	25	132	1620	18342	0.000204853	0.00264657	3.68856	2.14436	0.0154321	ADD1//CAPG//CTNNBIP1//DKK1//DMTN//EPS8//FHOD3//GBA//GSN//KANK1//MYADM//PMEPA1//PTGER4//SLIT2//SMAD6//SPTAN1//SPTBN1//SRC//TMC8//TMOD1//TMOD3//TMSB10//TMSB4X//TRIOBP//TWF2
GO:0002221	pattern_recognition_receptor_signaling_pathway	Biological Process	23	117	1620	18342	0.000204923	0.00264657	3.68841	2.22574	0.0141975	CASP8//CNPY3//CTSS//DDX58//DMBT1//FADD//IFIH1//IKBKE//IRAK1//IRAK2//IRF7//LY96//MAPKAPK2//NFKBIA//PIK3AP1//PRKCE//RELA//SCARA3//TLR4//TMEM173//TNFAIP3//TNIP1//UNC93B1
GO:0009100	glycoprotein_metabolic_process	Biological Process	53	365	1620	18342	0.000216939	0.00279659	3.66366	1.64405	0.032716	ALG2//AMFR//B3GLCT//B3GNT2//B3GNT9//B4GALT6//BMP2//BMPR2//C1GALT1C1//CHPF//CHPF2//CHST14//CHST15//CHST3//CSGALNACT2//DOLK//DOLPP1//EDEM2//ERP44//EXT1//EXT2//FOXL1//FUT11//FUT4//GALNT10//GALNT2//GFPT2//GOLGA2//GPC1//HPSE//IDS//MAN1B1//MAN2A2//MAN2B2//MGAT1//MGAT2//MGAT4B//MGAT5//MGAT5B//NUDT14//OST4//PGM3//PHLDA1//PLOD3//POFUT1//POMGNT2//RNF103//SLC35C1//ST6GALNAC6//SULF1//SULF2//TNIP1//XYLT2
GO:0002792	negative_regulation_of_peptide_secretion	Biological Process	24	125	1620	18342	0.000219419	0.00281816	3.65873	2.17387	0.0148148	ANXA1//BTN2A2//CARD16//CD74//F2R//F2RL1//FN1//GAS6//GBP1//IL1B//IRS1//MAP4K4//NOV//PML//PTGER4//RAB11FIP5//RHBDF1//RHBDF2//RSAD2//SRGN//SYT11//SYTL4//TMSB4X//TNFRSF9
GO:0045995	regulation_of_embryonic_development	Biological Process	24	125	1620	18342	0.000219419	0.00281816	3.65873	2.17387	0.0148148	AR//BMP4//COL5A1//DKK1//DLL1//DUSP6//FGFR1//FZD1//FZD2//FZD7//GPR161//KLF4//LAMA4//LHX1//MBP//MYADM//NOCT//PHLDA2//PHLDB2//PTK7//SOX17//SULF1//TBX2//TRIP12
GO:0061028	establishment_of_endothelial_barrier	Biological Process	10	31	1620	18342	0.000220546	0.00282744	3.6565	3.65233	0.00617284	CLDN1//ENG//F2RL1//ICAM1//MYADM//PDE2A//RAPGEF1//RAPGEF3//TJP2//WNT7B
GO:0030500	regulation_of_bone_mineralization	Biological Process	16	68	1620	18342	0.00022371	0.00286275	3.65031	2.66405	0.00987654	ACVR1//ADRB2//ATRAID//BMP2//BMP4//BMPR2//ECM1//ENPP1//FAM20C//ISG15//RFLNA//RFLNB//S1PR1//SMAD3//SOX9//SRGN
GO:0010952	positive_regulation_of_peptidase_activity	Biological Process	32	188	1620	18342	0.000233407	0.00297871	3.63189	1.92719	0.0197531	ANTXR1//BAD//BOK//CASP8//CTGF//CYR61//DAP//F2R//F3//FADD//FN1//FOXL2//GPER1//GSN//HIP1//IFI27//IFI27L1//IFI27L2//MAPT//MBP//MMP14//MTCH1//NGF//NGFR//NKX3-1//PMAIP1//PML//SMAD3//TNFRSF10B//TRADD//TRAF2//XDH
GO:0050709	negative_regulation_of_protein_secretion	Biological Process	23	118	1620	18342	0.000233624	0.00297871	3.63148	2.20687	0.0141975	ANXA1//BTN2A2//CARD16//F2R//F2RL1//FN1//GAS6//GBP1//IL1B//IRS1//MAP4K4//NOV//PML//PTGER4//RAB11FIP5//RHBDF1//RHBDF2//RSAD2//SRGN//SYT11//SYTL4//TMSB4X//TNFRSF9
GO:0048705	skeletal_system_morphogenesis	Biological Process	37	229	1620	18342	0.000235946	0.00300283	3.62719	1.82935	0.0228395	BMP4//BMPR2//COL13A1//COL6A1//COL6A2//CTGF//CYP26B1//FGFR1//FOXC2//HOXA4//HOXB7//HOXD8//HOXD9//INSIG2//LHX1//LRP5//MATN2//MMP14//MMP2//MSX1//MSX2//NAB1//NKX3-2//NOG//RFLNA//RFLNB//SATB2//SCARA3//SERPINH1//SLC39A1//SMAD3//SOX9//SP5//TGFBR1//TGFBR2//TIPARP//VIT
GO:0002476	antigen_processing_and_presentation_of_endogenous_peptide_antigen_via_MHC_class_Ib	Biological Process	5	8	1620	18342	0.000238231	0.0030209	3.623	7.07639	0.00308642	HLA-A//HLA-B//HLA-C//HLA-E//HLA-F
GO:1905005	regulation_of_epithelial_to_mesenchymal_transition_involved_in_endocardial_cushion_formation	Biological Process	5	8	1620	18342	0.000238231	0.0030209	3.623	7.07639	0.00308642	ACVR1//ENG//NOG//TGFBR1//TGFBR2
GO:0031328	positive_regulation_of_cellular_biosynthetic_process	Biological Process	217	1968	1620	18342	0.000239888	0.00303641	3.61999	1.24844	0.133951	AAMDC//ABLIM3//ACTN1//ACVR1//ADORA2B//ADRB2//AKT1//ANKRD1//ANXA1//APLN//APOE//AR//ARHGEF11//ARL2BP//ARNTL2//ATF5//ATOH8//BACH1//BMP2//BMP4//BMPR2//BRCA2//BTRC//C1QTNF2//CALM2//CALM3//CAMK1//CARD11//CCL5//CD74//CDH13//CDT1//CITED4//CNOT9//CREB3//CST3//CXCL10//CXXC1//CYR61//DAB2IP//DBF4B//DDX58//DGAT2//DLL1//DPF1//DRAP1//DTX3L//E2F1//E2F4//EBF4//EBI3//EDN1//EGFR//ELF4//ENG//EPCAM//ERLIN1//ETS1//ETV…
GO:0071526	semaphorin-plexin_signaling_pathway	Biological Process	11	37	1620	18342	0.00024309	0.00306582	3.61423	3.36607	0.00679012	ARHGDIA//FLNA//NRP1//PLXNA1//PLXNA2//SEMA3A//SEMA3C//SEMA4B//SEMA4D//SEMA4F//SEMA7A
GO:2000008	regulation_of_protein_localization_to_cell_surface	Biological Process	11	37	1620	18342	0.00024309	0.00306582	3.61423	3.36607	0.00679012	AKT1//BDNF//COMMD1//GBF1//NEDD4L//NRG1//RAB11B//RAB11FIP5//SNX33//STX4//TOR1A
GO:0070527	platelet_aggregation	Biological Process	12	43	1620	18342	0.000248357	0.00312661	3.60492	3.15969	0.00740741	ACTN1//CLIC1//CSRP1//FLNA//GAS6//ILK//MYH9//SLC7A11//TLN1//TYRO3//UBASH3B//VCL
GO:0050900	leukocyte_migration	Biological Process	53	367	1620	18342	0.00024887	0.00312742	3.60403	1.63509	0.032716	ADAM8//ANXA1//ATP1B1//CCL2//CCL5//CD44//CD47//CD58//CD74//CD99L2//CEACAM1//CXCL1//CXCL10//CXCL11//CXCL8//EDN1//EDN2//EPCAM//EPS8//ESAM//F2RL1//FN1//GAS6//GBF1//GPC1//HRH1//HSD3B7//ICAM1//IL1B//IL6//ITGA1//ITGA3//ITGA5//ITGA6//ITGAV//ITGB1//L1CAM//MMP1//MYH9//PDE4B//PDGFB//PIP5K1C//S1PR1//SAA1//SCG2//SDC1//SDC2//SDC4//SIRPA//SLC7A11//SRC//TNFRSF10B//WDR1
GO:0002479	antigen_processing_and_presentation_of_exogenous_peptide_antigen_via_MHC_class_I,_TAP-dependent	Biological Process	9	26	1620	18342	0.000249316	0.00312742	3.60325	3.91923	0.00555556	HLA-A//HLA-B//HLA-C//HLA-E//HLA-F//ITGAV//ITGB5//TAP1//VAMP8
GO:0007507	heart_development	Biological Process	68	502	1620	18342	0.000250325	0.00313445	3.60149	1.53369	0.0419753	ACVR1//ADAM15//ADAM19//ADAMTS1//ADGRG6//ADM//ANKRD1//APLN//BMP2//BMP4//BMPR2//CCM2//COL5A1//CYR61//DLL1//ECE1//EDN1//ENG//EPHB4//FBN1//FHL2//FHOD3//FOXC2//FOXF1//FOXL1//FZD1//FZD2//GJC1//GLI2//ILK//IRX4//ITGA3//ITGB1//JAG1//JUN//LBX1//LMNA//LOX//MICAL2//MOSPD3//MSX1//MSX2//NKX3-1//NOG//NRG1//NRP1//OLFM1//PARVA//PDGFB//POFUT1//POPDC3//PSKH1//PTK7//RBPJ//RTN4//S1PR1//SEMA3C//SGCB//SMAD3//SMAD6//SNA…
GO:0030203	glycosaminoglycan_metabolic_process	Biological Process	28	157	1620	18342	0.000253941	0.00317404	3.59527	2.01925	0.017284	AKT1//B3GNT2//B4GALT6//CD44//CHPF//CHPF2//CHST1//CHST14//CHST15//CHST2//CHST3//CSGALNACT2//EXT1//EXT2//FGF2//FUCA1//GALNS//GNS//GPC1//HGSNAT//HPSE//IDS//IL1B//SDC1//SDC2//SDC4//SLC35D2//XYLT2
GO:0043547	positive_regulation_of_GTPase_activity	Biological Process	59	421	1620	18342	0.000258731	0.00322814	3.58715	1.58672	0.0364198	ABR//AGAP1//AGFG2//ARHGAP23//ARHGAP26//ARHGAP29//ARHGAP31//ARHGDIA//ARHGDIB//ARHGEF11//ASAP2//C15orf62//CCL2//CCL5//CDC42EP2//CDC42EP3//CDC42EP5//DAB2IP//DENND1A//DNMBP//EPHA2//EVI5L//F2R//F2RL1//FAM13B//GNAO1//GNB5//HRAS//ICAM1//ITGA6//ITGB1//JUN//NET1//NRP1//PLEKHG4//RAPGEF1//RAPGEF3//RASA4//RASA4B//RGS10//RGS14//RGS19//RGS3//RGS7//RGS9//RHOG//RIN1//RUNDC1//S1PR1//SEMA4D//SIPA1//SIPA1L3//STARD1…
GO:0019883	antigen_processing_and_presentation_of_endogenous_antigen	Biological Process	8	21	1620	18342	0.000259328	0.00322981	3.58615	4.31323	0.00493827	CD74//ERAP1//HLA-A//HLA-B//HLA-C//HLA-E//HLA-F//TAP1
GO:0046649	lymphocyte_activation	Biological Process	52	359	1620	18342	0.000263212	0.00327235	3.57969	1.63999	0.0320988	ABL1//ANXA1//AXL//CARD11//CASP8//CCND3//CD7//CD74//CLCF1//CYP26B1//DLL1//EBI3//ELF4//ERCC1//F2RL1//FADD//FZD7//FZD8//HDAC4//HLA-E//ICAM1//IL11//IL18//IL6//IL7R//IRF1//ITGB1//ITM2A//ITPKB//LCP1//LGALS1//LRRC8A//MAFB//MICB//MYH9//PLCG2//PTGER4//RAET1E//RAET1G//RAET1L//RBPJ//RELB//RSAD2//SMAD3//STAT6//TNFSF18//TXK//TYRO3//ULBP2//ULBP3//UNC13D//ZFP36L2
GO:0010594	regulation_of_endothelial_cell_migration	Biological Process	35	214	1620	18342	0.000270784	0.00336051	3.56738	1.85177	0.0216049	AAMP//ABL1//AKT1//ANXA1//APOE//ATOH8//BCAR1//BMP4//BMPR2//CCBE1//CEACAM1//DAB2IP//EDN1//EPHA2//ETS1//FGF2//FGFR1//FOXC2//JUP//KLF4//NR2F2//NRP1//PDGFB//PRCP//PTPRM//SASH1//SLIT2//SP100//SRPX2//STARD13//STAT5A//THBS1//TMSB4X//VASH1//VEGFC
GO:0003198	epithelial_to_mesenchymal_transition_involved_in_endocardial_cushion_formation	Biological Process	6	12	1620	18342	0.000272204	0.00336617	3.56511	5.66111	0.0037037	BMP4//ENG//MSX1//MSX2//RBPJ//SNAI2
GO:0031581	hemidesmosome_assembly	Biological Process	6	12	1620	18342	0.000272204	0.00336617	3.56511	5.66111	0.0037037	COL17A1//ITGA6//ITGB4//LAMB3//LAMC2//PLEC
GO:0034109	homotypic_cell-cell_adhesion	Biological Process	14	56	1620	18342	0.000277752	0.00342872	3.55634	2.83056	0.00864198	ACTN1//CD99L2//CLIC1//CSRP1//FLNA//GAS6//ILK//JUP//MYH9//SLC7A11//TLN1//TYRO3//UBASH3B//VCL
GO:0014033	neural_crest_cell_differentiation	Biological Process	18	83	1620	18342	0.000278659	0.00343385	3.55493	2.45542	0.0111111	ACVR1//EDN1//EFNB1//FOXC2//FRZB//GBX2//JAG1//NRG1//NRP1//SEMA3A//SEMA3C//SEMA4B//SEMA4D//SEMA4F//SEMA7A//SNAI2//SOX9//WNT10A
GO:0060666	dichotomous_subdivision_of_terminal_units_involved_in_salivary_gland_branching	Biological Process	4	5	1620	18342	0.000281855	0.00346102	3.54997	9.05778	0.00246914	NRP1//PLXNA1//SEMA3A//SEMA3C
GO:1905007	positive_regulation_of_epithelial_to_mesenchymal_transition_involved_in_endocardial_cushion_formation	Biological Process	4	5	1620	18342	0.000281855	0.00346102	3.54997	9.05778	0.00246914	ACVR1//ENG//TGFBR1//TGFBR2
GO:0002218	activation_of_innate_immune_response	Biological Process	32	190	1620	18342	0.000284149	0.00348307	3.54645	1.9069	0.0197531	CARD11//CASP8//CNPY3//CTSS//DDX58//DMBT1//FADD//HRAS//IFIH1//IKBKE//IRAK1//IRAK2//IRF7//LY96//MAPKAPK2//MAVS//NFKBIA//PAK1//PIK3AP1//PLCG2//PRKCE//PSPC1//RELA//RELB//SCARA3//SRC//TLR4//TMEM173//TNFAIP3//TNIP1//UNC93B1//XRCC5
GO:0019882	antigen_processing_and_presentation	Biological Process	29	166	1620	18342	0.000285999	0.00349961	3.54364	1.97798	0.0179012	ACTR1B//AP1S2//CD74//CTSD//CTSF//CTSL//CTSS//CTSV//DCTN1//DYNC1I2//ERAP1//HLA-A//HLA-B//HLA-C//HLA-DMA//HLA-DRA//HLA-DRB1//HLA-E//HLA-F//ICAM1//ITGAV//ITGB5//KIF2C//KIF3C//PSMB8//RAB32//RELB//TAP1//VAMP8
GO:0030834	regulation_of_actin_filament_depolymerization	Biological Process	13	50	1620	18342	0.00030007	0.00365897	3.52278	2.94378	0.00802469	ADD1//CAPG//DMTN//EPS8//F2RL1//GSN//SPTAN1//SPTBN1//TMOD1//TMOD3//TRIOBP//TWF2//WDR1
GO:2001238	positive_regulation_of_extrinsic_apoptotic_signaling_pathway	Biological Process	13	50	1620	18342	0.00030007	0.00365897	3.52278	2.94378	0.00802469	FADD//GPER1//INHBA//ITM2C//PEA15//PMAIP1//PML//SRPX//THBS1//TIMP3//TNFRSF12A//TNFSF12//TRAF2
GO:0043009	chordate_embryonic_development	Biological Process	74	561	1620	18342	0.000307887	0.00374774	3.51161	1.49348	0.045679	ABL1//ACVR1//ADD1//ADM//AKT1//AR//BCL2L1//BMP2//BMP4//BMPR2//BRCA2//CAPN2//CASP8//CCM2//CSF2//CYR61//DKK1//DLL1//ECE1//EDN1//EGFR//EXT1//FGFR1//FOSL1//FOXC2//FOXF1//FZD1//FZD2//GBX2//GJB3//GLI2//GNA12//HOXA4//HOXB7//HOXB9//HOXD9//ITGB1//KEAP1//KLF2//LHX1//LHX2//LMX1B//MAFF//MAFG//MGAT1//MMP14//MSX1//MYH9//NKX3-1//NKX3-2//NOG//NR2F2//PDGFB//PLCD3//PLOD3//PLXNA2//POFUT1//PTK7//RBPJ//SATB2//SDC4//SE…
GO:0002711	positive_regulation_of_T_cell_mediated_immunity	Biological Process	12	44	1620	18342	0.000314329	0.00381287	3.50262	3.08788	0.00740741	FADD//HLA-A//HLA-B//HLA-C//HLA-E//HLA-F//IL18//IL1B//IL6//NECTIN2//RSAD2//TRAF2
GO:0060425	lung_morphogenesis	Biological Process	12	44	1620	18342	0.000314329	0.00381287	3.50262	3.08788	0.00740741	BMP4//CTSZ//DLG5//FOXF1//NOG//PLOD3//SOX9//SPRY2//STK40//TGFBR2//TNC//WNT7B
GO:1902042	negative_regulation_of_extrinsic_apoptotic_signaling_pathway_via_death_domain_receptors	Biological Process	11	38	1620	18342	0.000315071	0.00381526	3.50159	3.27749	0.00679012	BCL2L1//CASP8//FADD//ICAM1//PEA15//SERPINE1//TMBIM1//TNFAIP3//TNFRSF10B//TRADD//TRAF2
GO:0010950	positive_regulation_of_endopeptidase_activity	Biological Process	29	167	1620	18342	0.000317473	0.00383768	3.49829	1.96613	0.0179012	BAD//BOK//CASP8//CTGF//CYR61//DAP//F2R//F3//FADD//FOXL2//GPER1//GSN//HIP1//IFI27//IFI27L1//IFI27L2//MAPT//MBP//MTCH1//NGF//NGFR//NKX3-1//PMAIP1//PML//SMAD3//TNFRSF10B//TRADD//TRAF2//XDH
GO:0007249	I-kappaB_kinase|NF-kappaB_signaling	Biological Process	16	70	1620	18342	0.000318952	0.00384891	3.49627	2.58794	0.00987654	AKT1//BIRC3//CARD11//DAB2IP//IKBKE//IRAK2//LY96//MAP3K14//NFKB2//NFKBIA//NKIRAS2//RELA//RELB//TLR4//TRADD//TRAF2
GO:0071236	cellular_response_to_antibiotic	Biological Process	22	113	1620	18342	0.000321691	0.00387527	3.49256	2.20433	0.0135802	ABL1//ADCY3//ADCY6//ANXA1//AXL//BNIP3//CST3//ETS1//IL1B//IL6//KLF2//KLF4//MAPK13//NET1//NQO1//PDGFB//PPIF//PRKCE//RELA//STAT6//STK25//TNFAIP3
GO:0045778	positive_regulation_of_ossification	Biological Process	18	84	1620	18342	0.000325828	0.00391835	3.48701	2.42619	0.0111111	ACVR1//ADRB2//ATRAID//BMP2//BMP4//BMPR2//CLIC1//CTNNBIP1//CYR61//FAM20C//IL6//ILK//ISG15//JAG1//MSX2//PDLIM7//SMAD3//WNT7B
GO:0007417	central_nervous_system_development	Biological Process	111	915	1620	18342	0.000336045	0.00403427	3.4736	1.37352	0.0685185	ABL1//ABR//ADAM23//ADGRG1//AKT1//ALDH1A3//AMIGO1//AMIGO2//ATF5//ATIC//ATP6V0D1//ATXN1L//AXL//BAD//BAG3//BAIAP2//BMP2//BMP4//BMPR2//BNIP3//BOK//BRCA2//CALM2//CALM3//CDH2//CDK5//CDK5R2//CDK6//CNTNAP1//CST3//DAB2IP//DCLK1//DKK1//DLG5//DLL1//DNER//DUSP10//E2F1//EGFR//ENG//EPHB2//ETS1//EXT1//FGFR1//FLNA//FZD1//FZD4//GBX2//GLI2//GNAO1//GSN//GSTP1//H2AFX//H2BFS//INHBA//ITGB1//LBX1//LHX1//LHX2//LPAR1//LR…
GO:0072006	nephron_development	Biological Process	23	121	1620	18342	0.000342088	0.00409978	3.46586	2.15216	0.0141975	ACTA2//ADAMTS16//BMP2//BMP4//CTNNBIP1//DLL1//FGF2//FOXC2//FOXD1//HOXD11//ILK//ITGA3//JAG1//LHX1//NOG//PDGFB//PGF//PODXL//SOX9//SULF1//SULF2//TACSTD2//WNT7B
GO:0042267	natural_killer_cell_mediated_cytotoxicity	Biological Process	9	27	1620	18342	0.000344858	0.00412589	3.46236	3.77407	0.00555556	IL18//MICB//RAET1E//RAET1G//RAET1L//TUBB4B//ULBP2//ULBP3//UNC13D
GO:0030307	positive_regulation_of_cell_growth	Biological Process	28	160	1620	18342	0.000350552	0.00418685	3.45525	1.98139	0.017284	AKT1//BDNF//BMPR2//CRABP2//CYBA//EDN1//EGFR//FN1//HBEGF//ILK//L1CAM//LIMK1//MAP1B//MAPT//MMP14//NEDD4L//NGF//NRG1//NRP1//NTN1//PAK1//RTN4//SEMA4D//SEMA7A//SPHK1//TGFBR1//TNFRSF12A//TWF2
GO:0030833	regulation_of_actin_filament_polymerization	Biological Process	29	168	1620	18342	0.000351976	0.00419669	3.45349	1.95443	0.0179012	ADD1//ARPC1A//ARPC2//ARPC4//ARPC5L//BAIAP2//C15orf62//CAPG//CDC42EP2//CDC42EP3//CDC42EP5//DMTN//EPS8//FHOD3//GSN//ICAM1//KANK1//MYADM//PRKCE//SLIT2//SPTAN1//SPTBN1//TIGD5//TMOD1//TMOD3//TMSB10//TMSB4X//TRIOBP//TWF2
GO:0060740	prostate_gland_epithelium_morphogenesis	Biological Process	8	22	1620	18342	0.000376123	0.00447695	3.42467	4.11717	0.00493827	AR//BMP4//GLI2//HOXB13//NKX3-1//NOG//SOX9//TNC
GO:1904035	regulation_of_epithelial_cell_apoptotic_process	Biological Process	18	85	1620	18342	0.000379776	0.00451274	3.42047	2.39765	0.0111111	ABL1//AKR1C3//ANGPTL4//BOK//CCL2//COL18A1//ECSCR//GAS6//GPER1//GSN//ICAM1//IL11//IL6//SCG2//SERPINE1//THBS1//TNFAIP3//WFS1
GO:0061061	muscle_structure_development	Biological Process	64	473	1620	18342	0.000387152	0.00459258	3.41212	1.53197	0.0395062	ACVR1//ADAM12//ADM//AKT1//ANKRD1//BIN1//BMP2//BMP4//C11orf88//CAPN2//CDH2//CDK5//CXCL10//DLL1//DNER//DTYMK//ENG//ETV1//EVC//FHL1//FHL2//FHL3//FHOD3//FLNB//FOXC2//FOXF1//FOXL2//FZD1//FZD2//GTF3C5//HBEGF//HIVEP3//HOXD9//ITGA11//ITGB1//JAG1//LBX1//LGALS1//LMNA//MAFF//MSX1//MYH9//MYLK//NOG//NR2F2//NRG1//POPDC3//RBPJ//S1PR1//SDC1//SELENON//SGCB//SOX9//SPAG9//SVIL//TBX2//TGFBR1//TMOD1//TMOD3//TNNT1//TP…
GO:0043244	regulation_of_protein_complex_disassembly	Biological Process	21	107	1620	18342	0.000388857	0.00460499	3.41021	2.22212	0.012963	ADD1//ADRB2//BNIP3//CAPG//DMTN//EPS8//F2RL1//GBA//GLE1//GSN//MAP1B//NAV3//NES//SPTAN1//SPTBN1//TMOD1//TMOD3//TRIOBP//TWF2//UPF1//WDR1
GO:0043114	regulation_of_vascular_permeability	Biological Process	10	33	1620	18342	0.000390832	0.00461274	3.40801	3.43098	0.00617284	ABR//ADM//CEACAM1//CTNNBIP1//HRH1//NPPB//PDE2A//PTPRJ//SLIT2//SRC
GO:0048841	regulation_of_axon_extension_involved_in_axon_guidance	Biological Process	10	33	1620	18342	0.000390832	0.00461274	3.40801	3.43098	0.00617284	BMPR2//NRP1//PLXNA1//PLXNA2//SEMA3A//SEMA3C//SEMA4B//SEMA4D//SEMA4F//SEMA7A
GO:0014066	regulation_of_phosphatidylinositol_3-kinase_signaling	Biological Process	20	100	1620	18342	0.000409874	0.0048213	3.38735	2.26444	0.0123457	CCL5//CEACAM1//DAB2IP//EGFR//F2R//F2RL1//FGFR1//GPER1//IER3//IL18//KLF4//NKX3-1//NRG1//PDGFA//PDGFB//PIK3AP1//PIP5K1C//SEMA4D//SERPINE2//SOX9
GO:0097755	positive_regulation_of_blood_vessel_diameter	Biological Process	14	58	1620	18342	0.000410573	0.0048213	3.38661	2.73295	0.00864198	ADM//ADORA1//ADORA2B//ADRB2//APLN//APOE//BMPR2//EGFR//F2RL1//GPER1//ITGA1//PLOD3//PTPRM//SCPEP1
GO:2000351	regulation_of_endothelial_cell_apoptotic_process	Biological Process	14	58	1620	18342	0.000410573	0.0048213	3.38661	2.73295	0.00864198	ABL1//AKR1C3//ANGPTL4//CCL2//COL18A1//ECSCR//GAS6//GPER1//ICAM1//IL11//SCG2//SERPINE1//THBS1//TNFAIP3
GO:0030162	regulation_of_proteolysis	Biological Process	101	823	1620	18342	0.000411647	0.0048258	3.38548	1.38948	0.0623457	ABTB2//ADAM8//AKT1//ALAD//ANTXR1//APOE//ARL6IP1//BAD//BIN1//BIRC3//BIRC5//BOK//BTBD11//BTRC//C1R//C8G//CARD16//CASP8//CCBE1//CD109//CD44//CD59//CDK5//CDKN2D//COMMD1//CRIM1//CST3//CTGF//CTSZ//CYR61//DAB2IP//DAP//DNAJB2//ECM1//ECSCR//EDEM2//F2R//F3//FADD//FN1//FOXL2//FURIN//GAS6//GBA//GIPC1//GNA12//GPER1//GSN//HIP1//HIPK2//IFI27//IFI27L1//IFI27L2//IFI6//IL1B//KEAP1//KLF4//LAMP3//MAPT//MBP//MELTF//M…
GO:0048002	antigen_processing_and_presentation_of_peptide_antigen	Biological Process	25	138	1620	18342	0.000416012	0.0048688	3.38089	2.05113	0.0154321	ACTR1B//AP1S2//CD74//CTSD//CTSF//CTSL//CTSS//CTSV//DCTN1//DYNC1I2//ERAP1//HLA-A//HLA-B//HLA-C//HLA-DMA//HLA-DRA//HLA-DRB1//HLA-E//HLA-F//ITGAV//ITGB5//KIF2C//KIF3C//TAP1//VAMP8
GO:0046328	regulation_of_JNK_cascade	Biological Process	30	178	1620	18342	0.000427975	0.00500044	3.36858	1.90824	0.0185185	AIDA//AKT1//CTGF//DAB2IP//DBNL//DKK1//DUSP10//EDN1//EGFR//F2RL1//FZD4//FZD7//FZD8//GADD45A//GSTP1//HIPK2//HRAS//IL1B//MAP4K4//PAK1//PKN1//PTPN1//RAPGEF1//SASH1//SEMA3A//SPAG9//TP73//TRAF2//WNT7B//ZNF622
GO:0050768	negative_regulation_of_neurogenesis	Biological Process	41	270	1620	18342	0.000429553	0.00501049	3.36698	1.7193	0.0253086	ADCY6//ADGRG1//APOE//ARHGDIA//CDK5//CRMP1//CTDSP1//CTSZ//DLL1//DUSP10//DYNLT1//EPHB2//IL1B//ITM2C//JAG1//KANK1//KIAA0319//LBX1//LGALS1//LPAR1//LRP1//MAP4K4//NGFR//NOG//NRG1//NRP1//NTN1//PMP22//RTN4//SEMA3A//SEMA3C//SEMA4B//SEMA4D//SEMA4F//SEMA7A//SLIT2//SOX9//SPOCK1//TP73//VIM//ZNF365
GO:0010517	regulation_of_phospholipase_activity	Biological Process	15	65	1620	18342	0.000435463	0.00507097	3.36105	2.61282	0.00925926	ABL1//ABL2//ANG//ANXA1//BDNF//CCL5//CYR61//EGFR//FGF2//FGFR1//GNA15//HRAS//LPAR1//LRP1//TXK
GO:0045893	positive_regulation_of_transcription,_DNA-templated	Biological Process	172	1529	1620	18342	0.000436951	0.00507982	3.35957	1.27366	0.106173	AAMDC//ABLIM3//ACVR1//ADRB2//AKT1//ANKRD1//APLN//AR//ARHGEF11//ARNTL2//ATF5//ATOH8//BACH1//BMP2//BMP4//BMPR2//BRCA2//BTRC//CAMK1//CD74//CDH13//CITED4//CREB3//CXCL10//CXXC1//CYR61//DAB2IP//DDX58//DLL1//DPF1//DRAP1//DTX3L//E2F1//E2F4//EBF4//EDN1//EGFR//ELF4//ENG//EPCAM//ERLIN1//ETS1//ETV1//ETV4//ETV5//F2R//F2RL1//FADD//FGF2//FHL2//FLI1//FOSL1//FOSL2//FOXC2//FOXD1//FOXF1//FOXL2//FZD1//FZD2//FZD4//FZ…
GO:0021987	cerebral_cortex_development	Biological Process	21	108	1620	18342	0.000443256	0.00514457	3.35335	2.20154	0.012963	ADGRG1//ATIC//BAD//BNIP3//CDH2//CDK5//CDK5R2//DAB2IP//EGFR//FLNA//H2AFX//LHX2//LRP1//MBOAT7//NRP1//RTN4//SEMA3A//SLC2A1//SLIT2//TACC3//WDR62
GO:0002443	leukocyte_mediated_immunity	Biological Process	93	749	1620	18342	0.000468321	0.00542647	3.32946	1.40583	0.0574074	ACTR1B//ADAM8//AGPAT2//ALAD//ANPEP//ANXA2//ARL8A//BRI3//C1R//C8G//CAPN1//CD44//CD47//CD58//CD59//CD63//CD68//CD74//CEACAM1//CKAP4//CNN2//COTL1//CRISPLD2//CST3//CTSB//CTSD//CTSS//CTSZ//CXCL1//CYBA//DBNL//DNAJC5//DYNLT1//ERCC1//ERP44//FUCA1//GALNS//GM2A//GNS//GRN//GSN//GSTP1//HGSNAT//HPSE//ICAM1//IGF2R//IL18//IL4R//IL6//IRF7//ITGAV//JAG1//JUP//KCMF1//LAMP2//MICB//MILR1//NPC2//PI4K2A//PLAC8//PLEKHO2…
GO:0006022	aminoglycan_metabolic_process	Biological Process	29	171	1620	18342	0.000476208	0.00550872	3.3222	1.92014	0.0179012	AKT1//B3GNT2//B3GNT9//B4GALT6//CD44//CHPF//CHPF2//CHST1//CHST14//CHST15//CHST2//CHST3//CSGALNACT2//EXT1//EXT2//FGF2//FUCA1//GALNS//GNS//GPC1//HGSNAT//HPSE//IDS//IL1B//SDC1//SDC2//SDC4//SLC35D2//XYLT2
GO:0097237	cellular_response_to_toxic_substance	Biological Process	33	204	1620	18342	0.000488276	0.00563898	3.31133	1.83154	0.0203704	AAED1//ABL1//ABTB2//ANXA1//APOE//AXL//BAD//BNIP3//CST3//ETS1//GSR//GSTO1//GSTP1//IL6//KLF2//KLF4//MAPK13//MGST3//MSX1//NET1//NQO1//PDGFB//PPIF//PRKCE//PXDN//RELA//SELENOW//SOD3//SRXN1//STAT6//STK25//TNFAIP3//TXN
GO:0002480	antigen_processing_and_presentation_of_exogenous_peptide_antigen_via_MHC_class_I,_TAP-independent	Biological Process	5	9	1620	18342	0.000496944	0.00572962	3.30369	6.29012	0.00308642	HLA-A//HLA-B//HLA-C//HLA-E//HLA-F
GO:0019884	antigen_processing_and_presentation_of_exogenous_antigen	Biological Process	24	132	1620	18342	0.000508752	0.0058561	3.29349	2.05859	0.0148148	ACTR1B//AP1S2//CD74//CTSD//CTSF//CTSL//CTSS//CTSV//DCTN1//DYNC1I2//HLA-A//HLA-B//HLA-C//HLA-DMA//HLA-DRA//HLA-DRB1//HLA-E//HLA-F//ITGAV//ITGB5//KIF2C//KIF3C//TAP1//VAMP8
GO:1903706	regulation_of_hemopoiesis	Biological Process	54	387	1620	18342	0.000513727	0.00590363	3.28927	1.57984	0.0333333	ABL1//ADAM8//ANXA1//ATXN1L//AXL//BAD//BMP4//CARD11//CASP8//CD74//CDK6//CEACAM1//CSF1//CSF2//CTNNBIP1//CYP26B1//DLL1//DUSP10//ETS1//EVI2B//FADD//FBN1//GAS6//GLI2//IL18//IL1B//IL4R//IL7R//INHBA//IRF1//IRF7//ISG15//ITPKB//JAG1//JUN//KLF10//LGALS1//LMO2//MAFB//MAPK11//MMP14//NFKBIA//RUNX1//SOCS1//SOCS5//STAT1//TGFBR2//THBS1//TLR4//TP73//TRIM58//UBASH3B//WDR5//ZFP36L2
GO:0061326	renal_tubule_development	Biological Process	17	80	1620	18342	0.000523379	0.00600468	3.28118	2.40597	0.0104938	ADAMTS16//BMP2//BMP4//CTNNBIP1//DLL1//FGF2//FOXD1//HOXD11//ILK//JAG1//LHX1//NOG//PGF//SOX9//STAT1//TACSTD2//WNT7B
GO:0043254	regulation_of_protein_complex_assembly	Biological Process	62	460	1620	18342	0.000524626	0.00600911	3.28015	1.52604	0.0382716	ABCA1//ABL1//ADD1//APOE//ARPC1A//ARPC2//ARPC4//ARPC5L//BAIAP2//C15orf62//CAPG//CDC42EP2//CDC42EP3//CDC42EP5//CDT1//CSF2//CTNNBIP1//DAB2IP//DCTN1//DKK1//DMTN//EPS8//ERCC1//FBLIM1//FHOD3//FOSL1//GBA//GBP5//GSN//HJURP//ICAM1//JUN//KANK1//LCP1//MAPT//MMP1//MYADM//NAV3//NR1H2//PAK1//PMAIP1//PMEPA1//PRKCE//PTGER4//RALB//RHOC//SLIT2//SMAD6//SPTAN1//SPTBN1//SRC//STX1A//SUMO1//TIGD5//TLR4//TMC8//TMOD1//TM…
GO:0021675	nerve_development	Biological Process	16	73	1620	18342	0.000526615	0.00601219	3.27851	2.48158	0.00987654	ATP8B1//BDNF//CTSV//EPHB2//ILK//LPAR1//LRIG1//MAFB//NAV2//NGF//NRP1//SEMA3A//SERPINE2//SLITRK6//SULF1//SULF2
GO:0030279	negative_regulation_of_ossification	Biological Process	16	73	1620	18342	0.000526615	0.00601219	3.27851	2.48158	0.00987654	CDK6//DKK1//ECM1//HDAC4//LRP5//NOCT//NOG//RBPJ//RFLNA//RFLNB//SEMA4D//SMAD3//SMAD6//SOX9//SRGN//TWIST2
GO:0033688	regulation_of_osteoblast_proliferation	Biological Process	8	23	1620	18342	0.000532349	0.00606773	3.2738	3.93816	0.00493827	ABL1//ATRAID//BMP2//CYR61//HPSE//ITGAV//LRP5//SMAD3
GO:0030900	forebrain_development	Biological Process	52	370	1620	18342	0.000545467	0.00620713	3.26323	1.59123	0.0320988	ADGRG1//ALDH1A3//ATF5//ATIC//AXL//BAD//BMP2//BMP4//BNIP3//CDH2//CDK5//CDK5R2//CDK6//DAB2IP//DCLK1//DKK1//E2F1//EGFR//EPHB2//ETS1//EXT1//FGFR1//FLNA//GBX2//GLI2//GNAO1//H2AFX//INHBA//LHX1//LHX2//LPAR1//LRP1//MBOAT7//MSX1//NF2//NOG//NR2F2//NRG1//NRGN//NRP1//RBPJ//RTN4//SATB2//SEMA3A//SEMA7A//SLC2A1//SLIT2//SRC//TACC3//TYRO3//WDR62//WNT7B
GO:0010544	negative_regulation_of_platelet_activation	Biological Process	7	18	1620	18342	0.000549652	0.00624458	3.25991	4.40309	0.00432099	APOE//CEACAM1//PDGFA//PDGFB//SERPINE2//THBD//UBASH3B
GO:0046626	regulation_of_insulin_receptor_signaling_pathway	Biological Process	13	53	1620	18342	0.000554305	0.00627703	3.25625	2.77715	0.00802469	CCND3//ENPP1//GRB10//IL1B//IRS1//KANK1//PID1//PTPN1//PTPRE//RELA//SOCS1//SOCS2//SRC
GO:0060675	ureteric_bud_morphogenesis	Biological Process	13	53	1620	18342	0.000554305	0.00627703	3.25625	2.77715	0.00802469	ADAMTS16//BMP2//BMP4//CTNNBIP1//FGF2//FOXD1//HOXD11//ILK//LHX1//NOG//PGF//SOX9//TACSTD2
GO:0060491	regulation_of_cell_projection_assembly	Biological Process	31	189	1620	18342	0.0005602	0.00632329	3.25166	1.85708	0.0191358	ADAMTS16//ARPC2//ATP8B1//C15orf62//CDC42EP2//CDC42EP3//CDC42EP5//DMTN//EPHA2//EPS8//EVI5L//F2RL1//HDAC4//HRAS//ICAM1//KANK1//NRP1//PLEKHM1//PODXL//RAC2//RHOG//SLIT2//SRC//SSH1//TACSTD2//TBC1D1//TBC1D13//TBC1D19//TBC1D2//TGFBR1//TWF2
GO:0060541	respiratory_system_development	Biological Process	31	189	1620	18342	0.0005602	0.00632329	3.25166	1.85708	0.0191358	ADAMTS2//ALDH1A3//ATXN1L//BMP4//BMPR2//CCBE1//CRISPLD2//CTGF//CTSZ//DLG5//EDN2//EGFR//FGFR1//FOXF1//GLI2//ITGA3//KLF2//LOX//MMP14//NOG//PDGFA//PLOD3//PTK7//RBPJ//SOX9//SPRY2//STK40//TGFBR2//TNC//TNS3//WNT7B
GO:0016310	phosphorylation	Biological Process	151	1325	1620	18342	0.00056387	0.00635378	3.24882	1.29031	0.0932099	ABL1//ABL2//ACVR1//ADCK2//ADORA2B//AK1//AKT1//AXL//BIRC5//BMP2//BMP4//BMPR2//BRSK1//BTRC//CAMK1//CARD11//CCL2//CCL5//CCM2//CCND1//CCND3//CDC42EP5//CDK5//CDK6//CDKN1A//CIT//CMPK2//CRIM1//CSF2//CSF2RA//DAB2IP//DBNL//DCLK1//DOLK//DTYMK//DUSP5//DUSP6//EFNB1//EGFR//ENO2//EPHA2//EPHB2//EPHB4//FAM20C//FGF2//FGFR1//GAS6//GRK5//HBEGF//HIPK2//HKDC1//HMGA2//HRAS//IGF2R//IGFBP3//IKBKE//IL18//IL1B//IL24//IL2R…
GO:0048771	tissue_remodeling	Biological Process	19	95	1620	18342	0.000565629	0.00635378	3.24747	2.26444	0.0117284	ADRB2//ANXA1//AXL//BMPR2//CAPN1//EPHA2//F2R//FOXC2//IL1A//JAG1//LRP5//LRRK1//MMP14//P3H4//RAC2//RBPJ//SEMA3C//SRC//TGM2
GO:0051651	maintenance_of_location_in_cell	Biological Process	19	95	1620	18342	0.000565629	0.00635378	3.24747	2.26444	0.0117284	AKT1//APOE//ARL2BP//BARD1//CDK5//FLNB//GSN//JUP//KDELR2//PML//SP100//SRGN//SYNE3//TLN1//TLN2//TMSB10//TMSB4X//TWF2//TXN
GO:0010628	positive_regulation_of_gene_expression	Biological Process	211	1937	1620	18342	0.000569833	0.00639073	3.24425	1.23334	0.130247	AAMDC//ABLIM3//ACTA2//ACVR1//ADAM8//ADRB2//AKT1//ANKRD1//APLN//AR//ARHGEF11//ARNTL2//ATF5//ATOH8//AVPR2//BACH1//BMP2//BMP4//BMPR2//BRCA2//BTRC//CAMK1//CCBE1//CCL5//CD74//CDH13//CITED4//CREB3//CSF1//CSF2//CTGF//CXCL10//CXXC1//CYP26B1//CYR61//DAB2IP//DDX58//DKK1//DLL1//DPF1//DRAP1//DTX3L//E2F1//E2F4//EBF4//EDN1//EGFR//ELF4//ENG//EPCAM//EPHB2//ERLIN1//ETS1//ETV1//ETV4//ETV5//F2R//F2RL1//FADD//FAM129…
GO:0002758	innate_immune_response-activating_signal_transduction	Biological Process	29	173	1620	18342	0.000579125	0.00647416	3.23723	1.89794	0.0179012	CARD11//CASP8//CNPY3//CTSS//DDX58//DMBT1//FADD//HRAS//IFIH1//IKBKE//IRAK1//IRAK2//IRF7//LY96//MAPKAPK2//NFKBIA//PAK1//PIK3AP1//PLCG2//PRKCE//RELA//RELB//SCARA3//SRC//TLR4//TMEM173//TNFAIP3//TNIP1//UNC93B1
GO:0051147	regulation_of_muscle_cell_differentiation	Biological Process	29	173	1620	18342	0.000579125	0.00647416	3.23723	1.89794	0.0179012	ABL1//BDNF//BMP2//BMP4//CAMK1//CDH2//CXCL10//CYP26B1//DKK1//DLL1//EDN1//EHD1//ENG//FLOT1//FOXF1//FZD7//GPER1//HDAC4//IL4R//MAPK11//MMP14//MSX1//NOV//NRG1//OLFM2//PAK1//PDGFB//RBPJ//SPAG9
GO:0050863	regulation_of_T_cell_activation	Biological Process	45	309	1620	18342	0.000587376	0.0065559	3.23108	1.64887	0.0277778	ABL1//ADAM8//AKT1//ANXA1//BAD//BMP4//BTN2A2//CARD11//CCL2//CCL5//CD274//CD47//CD74//CEACAM1//CYP26B1//DLG5//DUSP10//EBI3//EFNB1//FADD//GLI2//GPNMB//GSN//HLA-E//IL18//IL1B//IL4R//IL6//IL7R//IRF1//ITPKB//LGALS1//PAG1//PAK1//PDCD1LG2//PRNP//RAC2//RUNX1//SDC4//SIRPA//SOCS1//SOCS5//SRC//TGFBR2//TNFSF18
GO:0051017	actin_filament_bundle_assembly	Biological Process	14	60	1620	18342	0.000594104	0.00662043	3.22614	2.64185	0.00864198	ACTN1//ADD1//BAIAP2//DMTN//EPS8//ITGB1//ITGB5//LCP1//MYO1B//RHOC//RND3//SHROOM2//SRC//TRIOBP
GO:0061383	trabecula_morphogenesis	Biological Process	12	47	1620	18342	0.00060753	0.00675926	3.21643	2.89078	0.00740741	ADAMTS1//ADGRG6//ENG//FHL2//MMP2//MSX2//NOG//NRG1//RBPJ//S1PR1//SEMA4D//TGFBR1
GO:0002228	natural_killer_cell_mediated_immunity	Biological Process	9	29	1620	18342	0.000626793	0.00694042	3.20288	3.51379	0.00555556	IL18//MICB//RAET1E//RAET1G//RAET1L//TUBB4B//ULBP2//ULBP3//UNC13D
GO:0032743	positive_regulation_of_interleukin-2_production	Biological Process	9	29	1620	18342	0.000626793	0.00694042	3.20288	3.51379	0.00555556	ABL1//ANXA1//CARD11//IL1A//IL1B//PDE4B//RUNX1//SPTBN1//TRAF2
GO:0042590	antigen_processing_and_presentation_of_exogenous_peptide_antigen_via_MHC_class_I	Biological Process	9	29	1620	18342	0.000626793	0.00694042	3.20288	3.51379	0.00555556	HLA-A//HLA-B//HLA-C//HLA-E//HLA-F//ITGAV//ITGB5//TAP1//VAMP8
GO:2000377	regulation_of_reactive_oxygen_species_metabolic_process	Biological Process	29	174	1620	18342	0.000637553	0.00704839	3.19548	1.88704	0.0179012	AKR1C3//AKT1//BNIP3//CDKN1A//CYBA//EDN1//EGFR//F2RL1//FBLN5//GADD45A//GSTP1//HDAC4//ICAM1//IL1B//KLF2//KLF4//MAPT//NOXA1//PDGFB//PID1//PRCP//PTX3//RAC2//SMAD3//STK17A//TGFBR2//THBS1//TLR4//XDH
GO:0035987	endodermal_cell_differentiation	Biological Process	11	41	1620	18342	0.000646381	0.00712344	3.18951	3.03767	0.00679012	COL6A1//FN1//HMGA2//INHBA//ITGA5//ITGAV//ITGB5//LAMB3//MMP14//MMP2//SOX17
GO:1900274	regulation_of_phospholipase_C_activity	Biological Process	11	41	1620	18342	0.000646381	0.00712344	3.18951	3.03767	0.00679012	ABL1//ABL2//ANG//BDNF//EGFR//FGF2//FGFR1//GNA15//HRAS//LPAR1//TXK
GO:0030856	regulation_of_epithelial_cell_differentiation	Biological Process	26	150	1620	18342	0.000650312	0.00715548	3.18688	1.96252	0.0160494	ADD1//ATOH8//BAD//BMP4//CCND1//CD109//CEACAM1//CTSL//CTSV//DLL1//FRZB//IL1B//JAG1//KEAP1//LHX1//MAFF//MAFG//MSX2//RUNX1//S1PR2//S1PR3//SERPINE1//SOX9//STAT1//VDR//XDH
GO:2000249	regulation_of_actin_cytoskeleton_reorganization	Biological Process	10	35	1620	18342	0.000658413	0.00723323	3.1815	3.23492	0.00617284	ABL1//ABL2//ARHGDIA//ARHGDIB//BAIAP2//CDK5//CTSV//HRAS//NRP1//RAPGEF3
GO:0007163	establishment_or_maintenance_of_cell_polarity	Biological Process	31	191	1620	18342	0.000672339	0.00737462	3.17241	1.83764	0.0191358	AMOTL2//ARHGEF11//BRSK1//CYP26B1//CYTH1//DCTN1//DLG5//DYNLT1//FAM89B//FOXF1//GBF1//ILK//KIF2C//LHX2//LMNA//MAP1B//MYH9//PAK1//PARD6A//PARVA//PTK7//RHOC//RHOG//RND3//SAPCD2//SIPA1L3//SPDL1//SPRY2//STK25//WDR1//WNT7B
GO:0010595	positive_regulation_of_endothelial_cell_migration	Biological Process	22	119	1620	18342	0.000676654	0.00741032	3.16963	2.09318	0.0135802	AAMP//ABL1//AKT1//ANXA1//ATOH8//BCAR1//BMP4//BMPR2//CCBE1//EDN1//ETS1//FGF2//FGFR1//FOXC2//NRP1//PDGFB//SASH1//SRPX2//STAT5A//THBS1//TMSB4X//VEGFC
GO:0032092	positive_regulation_of_protein_binding	Biological Process	18	89	1620	18342	0.000680208	0.00743758	3.16736	2.28989	0.0111111	ABL1//ADD1//AMFR//ANXA2//APOE//BDNF//BMP2//BMP4//CDK5//DTX3L//FLOT1//HIPK2//LRP1//MAPRE3//NRP1//RALB//TMEM173//TRAF2
GO:0010557	positive_regulation_of_macromolecule_biosynthetic_process	Biological Process	202	1851	1620	18342	0.000686263	0.00747397	3.16351	1.2356	0.124691	AAMDC//ABLIM3//ACTN1//ACVR1//ADRB2//AKT1//ANKRD1//APLN//AR//ARHGEF11//ARL2BP//ARNTL2//ATF5//ATOH8//BACH1//BMP2//BMP4//BMPR2//BRCA2//BTRC//C1QTNF2//CAMK1//CARD11//CCL2//CCL5//CD74//CDH13//CDT1//CITED4//CNOT9//CREB3//CST3//CXCL10//CXXC1//CYR61//DAB2IP//DBF4B//DDX58//DLL1//DPF1//DRAP1//DTX3L//E2F1//E2F4//EBF4//EBI3//EDN1//EGFR//ELF4//ENG//EPCAM//ERLIN1//ETS1//ETV1//ETV4//ETV5//F2R//F2RL1//FADD//FAM1…
GO:0019050	suppression_by_virus_of_host_apoptotic_process	Biological Process	3	3	1620	18342	0.000687815	0.00747397	3.16253	11.3222	0.00185185	BAD//BCL2L1//CASP8
GO:0032608	interferon-beta_production	Biological Process	3	3	1620	18342	0.000687815	0.00747397	3.16253	11.3222	0.00185185	IRF7//TMEM173//TRIM56
GO:0097101	blood_vessel_endothelial_cell_fate_specification	Biological Process	3	3	1620	18342	0.000687815	0.00747397	3.16253	11.3222	0.00185185	DLL1//NRP1//RBPJ
GO:0048639	positive_regulation_of_developmental_growth	Biological Process	29	175	1620	18342	0.000701088	0.00760637	3.15423	1.87625	0.0179012	AKT1//BDNF//BMPR2//CRABP2//CSF1//DLL1//EDN1//FGF2//FGFR1//FN1//ILK//L1CAM//LIMK1//MAP1B//MAPT//NEDD4L//NGF//NRG1//NRP1//NTN1//PAK1//RBPJ//RTN4//SEMA4D//SEMA7A//TBX2//TGFBR2//TNFRSF12A//TWF2
GO:0048844	artery_morphogenesis	Biological Process	14	61	1620	18342	0.00070933	0.00768386	3.14915	2.59854	0.00864198	APOE//BMP4//BMPR2//ENG//FOXC2//FOXF1//JAG1//LRP1//MYLK//NOG//NRP1//RBPJ//TBX2//TGFBR1
GO:0002819	regulation_of_adaptive_immune_response	Biological Process	26	151	1620	18342	0.000720936	0.0077834	3.1421	1.94952	0.0160494	ANXA1//CD274//CEACAM1//CLCF1//DUSP10//FADD//HLA-A//HLA-B//HLA-C//HLA-E//HLA-F//IL18//IL1B//IL27RA//IL4R//IL6//IL7R//IRF1//IRF7//NECTIN2//PKN1//RSAD2//SOCS5//STAT6//TNFAIP3//TRAF2
GO:0007050	cell_cycle_arrest	Biological Process	26	151	1620	18342	0.000720936	0.0077834	3.1421	1.94952	0.0160494	ABL1//APBB2//BARD1//CDK6//CDKN1A//CDKN2D//CDKN3//CXCL8//DUSP1//GADD45A//GAS6//HRAS//ILK//INHBA//IRF1//NKX3-1//PML//PPP1R15A//PRKAG2//PRNP//SMAD3//STRADB//TGFBR1//THBS1//TP73//VASH1
GO:0014032	neural_crest_cell_development	Biological Process	16	75	1620	18342	0.000721861	0.0077834	3.14155	2.41541	0.00987654	ACVR1//EDN1//EFNB1//FOXC2//GBX2//JAG1//NRG1//NRP1//SEMA3A//SEMA3C//SEMA4B//SEMA4D//SEMA4F//SEMA7A//SNAI2//SOX9
GO:0050688	regulation_of_defense_response_to_virus	Biological Process	15	68	1620	18342	0.000724441	0.00779919	3.14	2.49755	0.00925926	BIRC3//DDX58//DDX60//DHX58//DTX3L//HERC5//HTRA1//IFIT1//IL1B//MAVS//MICB//PARP9//STAT1//TMEM173//TNFAIP3
GO:0009792	embryo_development_ending_in_birth_or_egg_hatching	Biological Process	74	578	1620	18342	0.000735493	0.00789961	3.13342	1.44956	0.045679	ABL1//ACVR1//ADD1//ADM//AKT1//AR//BCL2L1//BMP2//BMP4//BMPR2//BRCA2//CAPN2//CASP8//CCM2//CSF2//CYR61//DKK1//DLL1//ECE1//EDN1//EGFR//EXT1//FGFR1//FOSL1//FOXC2//FOXF1//FZD1//FZD2//GBX2//GJB3//GLI2//GNA12//HOXA4//HOXB7//HOXB9//HOXD9//ITGB1//KEAP1//KLF2//LHX1//LHX2//LMX1B//MAFF//MAFG//MGAT1//MMP14//MSX1//MYH9//NKX3-1//NKX3-2//NOG//NR2F2//PDGFB//PLCD3//PLOD3//PLXNA2//POFUT1//PTK7//RBPJ//SATB2//SDC4//SE…
GO:1902895	positive_regulation_of_pri-miRNA_transcription_by_RNA_polymerase_II	Biological Process	8	24	1620	18342	0.000737162	0.00789961	3.13244	3.77407	0.00493827	APLN//BMP2//JUN//NGFR//PDGFB//RELA//SMAD3//SMAD6
GO:2000778	positive_regulation_of_interleukin-6_secretion	Biological Process	8	24	1620	18342	0.000737162	0.00789961	3.13244	3.77407	0.00493827	DDX58//F2R//F2RL1//IFIH1//IL1B//MAVS//MBP//PAEP
GO:0002011	morphogenesis_of_an_epithelial_sheet	Biological Process	12	48	1620	18342	0.000745796	0.00795514	3.12738	2.83056	0.00740741	CD44//CEACAM1//COL5A1//CYR61//FLNA//HBEGF//ITGA5//JAG1//LCP1//MSX2//RHOC//TOR1A
GO:0007159	leukocyte_cell-cell_adhesion	Biological Process	12	48	1620	18342	0.000745796	0.00795514	3.12738	2.83056	0.00740741	CCL5//CD44//CERCAM//ICAM1//IL1B//ITGA5//ITGB1//NT5E//RAC2//SEMA4D//STK10//TNIP1
GO:0030195	negative_regulation_of_blood_coagulation	Biological Process	12	48	1620	18342	0.000745796	0.00795514	3.12738	2.83056	0.00740741	ANXA2//APOE//CEACAM1//EDN1//PDGFA//PDGFB//PLAT//SERPINE1//SERPINE2//THBD//TSPAN8//UBASH3B
GO:0042176	regulation_of_protein_catabolic_process	Biological Process	51	366	1620	18342	0.000746897	0.00795514	3.12674	1.57769	0.0314815	ADAM8//AKT1//ALAD//ANXA2//APOE//ASB9//ATRAID//BARD1//BTRC//COMMD1//CST3//DAB2IP//DNAJB2//ECSCR//EDEM2//EGFR//FLNA//FURIN//GBA//GIPC1//GNA12//HGS//HIPK2//IL1B//KEAP1//LAMP3//LRP1//NEDD4L//NRG1//OAZ2//PML//PSMD1//RELA//RHBDF1//RNF114//RNF144A//SERPINE2//SMAD3//SMURF2//SNX33//SOCS5//SOX17//SOX9//SUMO1//TIMP2//TIMP3//TIMP4//TIPARP//TNFAIP3//TNFSF12//TRIB2
GO:0060009	Sertoli_cell_development	Biological Process	6	14	1620	18342	0.00075759	0.00805674	3.12057	4.85238	0.0037037	CST3//FLNA//ICAM1//RAB13//SDC1//SOX9
GO:0034599	cellular_response_to_oxidative_stress	Biological Process	35	226	1620	18342	0.00076162	0.00808729	3.11826	1.75344	0.0216049	ABL1//AKR1C3//AKT1//ANXA1//AXL//BNIP3//CST3//CYBA//EGFR//ETS1//ETV5//GBA//GSR//IL6//JUN//KLF2//KLF4//MAPK13//MAPT//NET1//NQO1//PDK2//PML//PPIF//PXN//RELA//SOD3//SRC//SRXN1//STAT6//STK25//TNFAIP3//TPM1//TRAF2//ZNF622
GO:0021782	glial_cell_development	Biological Process	18	90	1620	18342	0.000781317	0.00819815	3.10717	2.26444	0.0111111	ADGRG6//AKT1//CDK5//CDK6//CNTNAP1//DLL1//EGFR//GSN//GSTP1//ILK//LPAR1//LRP1//MAPT//NDRG1//ROR1//SH3TC2//VIM//ZNF488
GO:0048588	developmental_cell_growth	Biological Process	18	90	1620	18342	0.000781317	0.00819815	3.10717	2.26444	0.0111111	ABL1//ALCAM//BDNF//CDK5//DCLK1//FOXL2//ITGB1//LHX2//MAP1B//NRP1//PLXNA1//RAPH1//SEMA3A//SEMA7A//SLIT2//SOX9//TGFBR2//VCL
GO:0022409	positive_regulation_of_cell-cell_adhesion	Biological Process	38	252	1620	18342	0.00078194	0.00819815	3.10683	1.70732	0.0234568	ADAM8//AKT1//ANXA1//BAD//CARD11//CCL2//CCL5//CD274//CD44//CD47//CD74//DMTN//DUSP10//EBI3//EFNB1//ETS1//FADD//FLOT1//GLI2//HLA-E//ICAM1//IL18//IL1B//IL4R//IL6//IL7R//ITGA6//ITPKB//LGALS1//PAK1//PDCD1LG2//PODXL//RUNX1//SIRPA//SOCS1//SOCS5//SRC//TGFBR2
GO:0008360	regulation_of_cell_shape	Biological Process	28	168	1620	18342	0.000783263	0.00819815	3.10609	1.88704	0.017284	ANXA1//BAIAP2//C15orf62//CCL2//CDC42EP2//CDC42EP3//CDC42EP5//DMTN//EPS8//FBLIM1//FMNL1//FMNL3//FN1//GNA12//ICAM1//LPAR1//MYH9//PARVA//PLXNA1//PLXNA2//RHOC//RHOG//RND3//SEMA4D//SYNE3//TIGD5//TPM1//WDR1
GO:0007182	common-partner_SMAD_protein_phosphorylation	Biological Process	4	6	1620	18342	0.00078614	0.00819815	3.1045	7.54815	0.00246914	BMP4//PML//SPTBN1//TGFBR2
GO:0010757	negative_regulation_of_plasminogen_activation	Biological Process	4	6	1620	18342	0.00078614	0.00819815	3.1045	7.54815	0.00246914	CTSZ//SERPINE1//SERPINE2//THBS1
GO:0032020	ISG15-protein_conjugation	Biological Process	4	6	1620	18342	0.00078614	0.00819815	3.1045	7.54815	0.00246914	HERC5//ISG15//UBA7//UBE2L6
GO:0039528	cytoplasmic_pattern_recognition_receptor_signaling_pathway_in_response_to_virus	Biological Process	4	6	1620	18342	0.00078614	0.00819815	3.1045	7.54815	0.00246914	DDX58//IFIH1//IRF7//TMEM173
GO:0042985	negative_regulation_of_amyloid_precursor_protein_biosynthetic_process	Biological Process	4	6	1620	18342	0.00078614	0.00819815	3.1045	7.54815	0.00246914	BACE2//ITM2A//ITM2B//ITM2C
GO:0046826	negative_regulation_of_protein_export_from_nucleus	Biological Process	4	6	1620	18342	0.00078614	0.00819815	3.1045	7.54815	0.00246914	BARD1//CDK5//SP100//TXN
GO:0071763	nuclear_membrane_organization	Biological Process	4	6	1620	18342	0.00078614	0.00819815	3.1045	7.54815	0.00246914	GPER1//TMEM43//TOR1A//TOR1B
GO:2001046	positive_regulation_of_integrin-mediated_signaling_pathway	Biological Process	4	6	1620	18342	0.00078614	0.00819815	3.1045	7.54815	0.00246914	CD63//DMTN//FLNA//LIMS2
GO:0003205	cardiac_chamber_development	Biological Process	27	160	1620	18342	0.000792846	0.00825576	3.10081	1.91063	0.0166667	ACVR1//ADAMTS1//ADGRG6//BMP4//BMPR2//CYR61//ENG//FHL2//FOXC2//FOXF1//FZD1//FZD2//JAG1//MSX2//NOG//NRG1//NRP1//PARVA//PTK7//RBPJ//SEMA3C//SMAD6//SNX17//TBX2//TGFBR1//TGFBR2//TPM1
GO:1902680	positive_regulation_of_RNA_biosynthetic_process	Biological Process	178	1610	1620	18342	0.000796882	0.00828544	3.09861	1.25177	0.109877	AAMDC//ABLIM3//ACTN1//ACVR1//ADRB2//AKT1//ANKRD1//APLN//AR//ARHGEF11//ARL2BP//ARNTL2//ATF5//ATOH8//BACH1//BMP2//BMP4//BMPR2//BRCA2//BTRC//CAMK1//CD74//CDH13//CITED4//CNOT9//CREB3//CXCL10//CXXC1//CYR61//DAB2IP//DDX58//DLL1//DPF1//DRAP1//DTX3L//E2F1//E2F4//EBF4//EDN1//EGFR//ELF4//ENG//EPCAM//ERLIN1//ETS1//ETV1//ETV4//ETV5//F2R//F2RL1//FADD//FGF2//FHL2//FLI1//FOSL1//FOSL2//FOXC2//FOXD1//FOXF1//FOXL2…
GO:0038111	interleukin-7-mediated_signaling_pathway	Biological Process	7	19	1620	18342	0.000804304	0.00835018	3.09458	4.17135	0.00432099	CRLF2//IL2RG//IL7R//IRS1//SOCS1//SOCS2//STAT5A
GO:0010470	regulation_of_gastrulation	Biological Process	11	42	1620	18342	0.000806714	0.00836278	3.09328	2.96534	0.00679012	COL5A1//DKK1//DUSP6//FGFR1//FZD7//KLF4//LHX1//MBP//MYADM//PHLDB2//SOX17
GO:0045071	negative_regulation_of_viral_genome_replication	Biological Process	13	55	1620	18342	0.000809689	0.00838118	3.09168	2.67616	0.00802469	CCL5//HMGA2//IFIT1//IFIT5//ISG15//ISG20//MAVS//OAS1//OAS3//OASL//RSAD2//TNIP1//ZC3HAV1
GO:0045944	positive_regulation_of_transcription_by_RNA_polymerase_II	Biological Process	138	1206	1620	18342	0.00082513	0.00851142	3.08348	1.29558	0.0851852	AAMDC//ABLIM3//ACVR1//ADRB2//AKT1//ANKRD1//APLN//AR//ARNTL2//ATF5//BACH1//BMP2//BMP4//BMPR2//CAMK1//CDH13//CITED4//CREB3//CXCL10//CYR61//DAB2IP//DDX58//DLL1//DPF1//DRAP1//E2F1//E2F4//EBF4//EDN1//EGFR//ELF4//ENG//EPCAM//ERLIN1//ETS1//ETV1//ETV4//ETV5//F2RL1//FADD//FGF2//FLI1//FOSL1//FOSL2//FOXC2//FOXD1//FOXF1//FOXL2//FZD8//GBX2//GLI2//GPER1//HDAC4//HELZ2//HIPK2//HMGA2//HOXA4//HOXB7//HOXB9//HOXD8//…
GO:0097192	extrinsic_apoptotic_signaling_pathway_in_absence_of_ligand	Biological Process	9	30	1620	18342	0.000825926	0.00851142	3.08306	3.39667	0.00555556	BAD//BAG3//BCL2L1//BOK//FADD//IL1A//IL1B//ITGAV//ITM2B
GO:0098586	cellular_response_to_virus	Biological Process	9	30	1620	18342	0.000825926	0.00851142	3.08306	3.39667	0.00555556	BAD//BCL2L1//DDX58//GBF1//IFIH1//IKBKE//IRF7//MAPK11//TMEM173
GO:0010543	regulation_of_platelet_activation	Biological Process	10	36	1620	18342	0.000840303	0.00863411	3.07556	3.14506	0.00617284	APOE//CEACAM1//DMTN//PDGFA//PDGFB//SERPINE2//THBD//TLR4//TXK//UBASH3B
GO:0043277	apoptotic_cell_clearance	Biological Process	10	36	1620	18342	0.000840303	0.00863411	3.07556	3.14506	0.00617284	AXL//GAS6//ITGAV//LRP1//MFGE8//PEAR1//RHOG//TGM2//THBS1//TYRO3
GO:0034121	regulation_of_toll-like_receptor_signaling_pathway	Biological Process	14	62	1620	18342	0.000842898	0.00864806	3.07423	2.55663	0.00864198	BIRC3//CYBA//DAB2IP//F2RL1//FLOT1//IRF1//IRF7//LY96//NR1D1//RSAD2//TLR4//TNFAIP3//TYRO3//WDFY1
GO:0048839	inner_ear_development	Biological Process	29	177	1620	18342	0.000844983	0.00865674	3.07315	1.85505	0.0179012	ABR//ALDH1A3//ATP8B1//BMP2//BMP4//CCM2//CXCL14//DLL1//EPHB2//FGFR1//FRZB//FZD2//GBX2//GLI2//INSIG2//JAG1//LRIG1//LRP10//MAFB//MAPKAPK2//NTN1//PTK7//RBPJ//ROR1//SDC4//SLITRK6//SOX9//SPRY2//TRIOBP
GO:0030099	myeloid_cell_differentiation	Biological Process	32	202	1620	18342	0.000850141	0.00869684	3.07051	1.79362	0.0197531	ACTN1//ADD1//ANXA2//BATF3//BMP4//CASP8//CD109//CSF1//CSF2//DMTN//DNASE2//EPHA2//EVI2B//F2RL1//FAM20C//FLI1//HIPK2//HOXB7//IL11//INHBA//JUN//KLF2//LRRK1//MYH9//PML//RBPJ//RELB//SRC//TGFBR2//TMOD3//UBD//WDR1
GO:0034763	negative_regulation_of_transmembrane_transport	Biological Process	22	121	1620	18342	0.000853843	0.00872193	3.06862	2.05859	0.0135802	AKT1//CACNB3//CALM2//CALM3//COMMD1//ENPP1//EPHB2//GEM//GNB5//GRB10//GSTO1//IL1B//NEDD4L//NTSR1//OAZ2//PEA15//PID1//PPIF//PRKCE//STK39//SUMO1//THBS1
GO:0019058	viral_life_cycle	Biological Process	28	169	1620	18342	0.000861407	0.00878635	3.06479	1.87587	0.017284	ANPEP//APOE//ATG16L1//AXL//CCL2//CHMP3//CLDN1//CTSB//DYNLT1//EGFR//EPHA2//FURIN//GAS6//ICAM1//ITGA2//ITGA5//ITGAV//ITGB1//ITGB5//LAMP3//MVB12B//NECTIN1//NECTIN2//NEDD4L//NMT2//SLC52A2//TYRO3//VAMP8
GO:0006897	endocytosis	Biological Process	83	667	1620	18342	0.000867018	0.0088307	3.06197	1.40891	0.0512346	ABCA1//ABL1//ACKR3//ADM//ADORA1//ADRB2//ANXA1//ANXA11//APLP1//APOE//ARC//ARPC1A//ARPC2//ARPC4//AXL//BAIAP2//BCL2L1//BIN1//CD163L1//CD47//CDK5//CEACAM1//CLTB//CXCL8//DBNL//DENND1A//DLL1//DMBT1//DNER//EHD1//EHD4//ENPP1//FKBP15//GAS6//GPR107//GSN//HIP1//HRAS//IGF2R//ITGAV//ITGB1//LGALS3BP//LIMK1//LOXL2//LRP1//LRP10//LRP5//MAPKAPK2//MARCH2//MESD//MFGE8//MRC2//MYH9//NCF2//NEURL1B//PAK1//PDLIM7//PEAR1/…
GO:0050680	negative_regulation_of_epithelial_cell_proliferation	Biological Process	27	161	1620	18342	0.000874157	0.00887752	3.05841	1.89876	0.0166667	APOE//AR//ATOH8//BMP4//BRCA2//CCL2//CD109//CDK6//CEACAM1//CTSV//DAB2IP//DUSP10//LIMS2//NGFR//NKX3-1//NR2F2//PTPRM//SCG2//SNAI2//SOX9//STAT1//SULF1//TGFBR1//THBS1//VASH1//VDR//XDH
GO:0071559	response_to_transforming_growth_factor_beta	Biological Process	27	161	1620	18342	0.000874157	0.00887752	3.05841	1.89876	0.0166667	ACVR1//ANKRD1//BMPR2//CLDN1//EDN1//ENG//FBN1//FURIN//HIPK2//ITGB1//ITGB5//JUN//KLF10//MXRA5//PARD6A//PDE2A//PML//PXN//SMAD3//SMAD6//SOX9//SRC//STK16//TGFBR1//TGFBR2//WNT10A//ZFP36L2
GO:0030168	platelet_activation	Biological Process	24	137	1620	18342	0.000882448	0.00894871	3.05431	1.98345	0.0148148	ACTN1//AXL//C1GALT1C1//CLIC1//CSRP1//F2R//F2RL2//FLNA//GAS6//GNA12//GNA15//IL6//ILK//MYH9//PLCG2//PRKCE//SAA1//SLC7A11//SRC//TLN1//TYRO3//UBASH3B//VAV2//VCL
GO:0051047	positive_regulation_of_secretion	Biological Process	54	396	1620	18342	0.00088771	0.00898903	3.05173	1.54394	0.0333333	ABL1//ADAM8//ADORA1//ADORA2B//ANG//ANKRD1//APLN//BAD//CD274//CD58//CDK5//CDK5R2//CRLF2//CYBA//DDX58//EDN1//EGFR//F2R//F2RL1//FGFR1//FOXL2//GPER1//HGS//HLA-E//IFIH1//IL1A//IL1B//IL4R//IL6//INHBA//MAPK11//MAVS//MBP//NKX3-1//NPPB//NR1H2//NTSR1//P2RY2//PAEP//PRKCE//PTGER4//RAB15//SAA1//SDC1//SDC4//SPTBN1//SRC//STX1A//STX4//SYTL4//TLR4//UNC13D//VAMP8//VEGFC
GO:0046580	negative_regulation_of_Ras_protein_signal_transduction	Biological Process	12	49	1620	18342	0.000909401	0.00919535	3.04124	2.77279	0.00740741	DAB2IP//EPHB2//ITGA3//ITGB1//KANK1//RAPGEF1//RASA4//RASA4B//SPRY2//SPRY4//STMN3//TIMP2
GO:0007389	pattern_specification_process	Biological Process	57	424	1620	18342	0.000918013	0.00925181	3.03715	1.52209	0.0351852	ACVR1//ADGRG1//AIDA//ARC//BMP2//BMP4//BMPR2//CTNNBIP1//CYP26B1//DKK1//DLL1//DUSP6//EDN1//EFNB1//ENG//FOXC2//FOXD1//FOXF1//GBX2//GLI2//HIPK2//HOXA4//HOXB7//HOXB9//HOXD11//HOXD8//HOXD9//IRX4//LBX1//LHX1//LHX2//LMX1B//LRP5//MAFB//MICAL2//MSX1//MSX2//NKX3-1//NKX3-2//NOG//NR2F2//NRP1//PLXNA2//POFUT1//PSKH1//RBPJ//SATB2//SEMA3A//SEMA3C//SMAD3//SMAD6//SOX17//SP8//TBX2//TGFBR1//TGFBR2//WNT7B
GO:0050778	positive_regulation_of_immune_response	Biological Process	92	755	1620	18342	0.000919698	0.00925181	3.03635	1.37966	0.0567901	ABL1//ADAM8//ADORA2B//ANXA1//ARPC1A//ARPC2//ARPC4//BAIAP2//BCAR1//BTN2A1//BTN2A2//C1R//C8G//CARD11//CASP8//CCL5//CD274//CD74//CLCF1//CNPY3//CTSS//CYBA//DDX58//DDX60//DHX58//DMBT1//F2RL1//FADD//FLOT1//GBP5//GPRC5B//HLA-A//HLA-B//HLA-C//HLA-DRA//HLA-DRB1//HLA-E//HLA-F//HRAS//IFIH1//IKBKE//IL18//IL1B//IL27RA//IL4R//IL6//IRAK1//IRAK2//IRF7//LIMK1//LY96//MAPKAPK2//MAVS//MICB//MMP2//NECTIN2//NFKBIA//PA…
GO:0003149	membranous_septum_morphogenesis	Biological Process	5	10	1620	18342	0.000921605	0.00925181	3.03545	5.66111	0.00308642	BMP4//FZD1//FZD2//NOG//TGFBR2
GO:0032060	bleb_assembly	Biological Process	5	10	1620	18342	0.000921605	0.00925181	3.03545	5.66111	0.00308642	EMP1//EMP3//LPAR1//MYLK//PMP22
GO:0070486	leukocyte_aggregation	Biological Process	5	10	1620	18342	0.000921605	0.00925181	3.03545	5.66111	0.00308642	CD44//IL1B//RAC2//SEMA4D//STK10
GO:0042471	ear_morphogenesis	Biological Process	21	114	1620	18342	0.000930272	0.00932541	3.03139	2.08567	0.012963	ABR//ALDH1A3//EDN1//EPHB2//FGFR1//FRZB//FZD2//GBX2//GLI2//INSIG2//LRIG1//MAFB//MSX1//NKX3-2//NOG//NTN1//PTK7//SLITRK6//SOX9//SPRY2//TRIOBP
GO:0001701	in_utero_embryonic_development	Biological Process	44	307	1620	18342	0.000938156	0.00939097	3.02773	1.62273	0.0271605	ACVR1//ADD1//ADM//AKT1//AR//BCL2L1//BMP2//BRCA2//CAPN2//CASP8//CCM2//CSF2//CYR61//EDN1//EGFR//FGFR1//FOSL1//FOXF1//GJB3//GLI2//GNA12//ITGB1//KEAP1//KLF2//LMX1B//MAFF//MAFG//MGAT1//MSX1//MYH9//NOG//NR2F2//PDGFB//PLCD3//PLOD3//RBPJ//SLC39A1//SMAD3//SOX17//TGFBR1//TGFBR2//TPM1//VASH1//WNT7B
GO:0006029	proteoglycan_metabolic_process	Biological Process	17	84	1620	18342	0.000940287	0.00939884	3.02674	2.2914	0.0104938	BMP2//BMPR2//CHPF//CHPF2//CHST14//CHST15//CHST3//CSGALNACT2//EXT1//EXT2//FOXL1//GPC1//HPSE//IDS//SULF1//SULF2//XYLT2
GO:0034976	response_to_endoplasmic_reticulum_stress	Biological Process	37	246	1620	18342	0.00095471	0.00952937	3.02013	1.70294	0.0228395	ADD1//AMFR//ATP6V0D1//CCL2//CCND1//CREB3//CXCL8//CXXC1//DAB2IP//DCTN1//DNAJB2//EDEM2//ERLIN1//ERP44//FAM129A//FICD//FLOT1//HM13//HSPA13//JUN//LMNA//MAN1B1//P4HB//PML//PPP1R15A//PTPN1//RNF103//SEC61B//SRPX//STC2//THBS1//TLN1//TNFRSF10B//TOR1A//TRAF2//TRIM25//WFS1
GO:0007498	mesoderm_development	Biological Process	22	122	1620	18342	0.000956555	0.00953417	3.01929	2.04171	0.0135802	ACVR1//BMP4//BMPR2//DKK1//EXT1//EXT2//FGFR1//FOXC2//FOXF1//HMGA2//INHBA//ITGA2//ITGA3//ITGB1//ITGB4//KLF4//LHX2//MESD//NF2//NOG//SECTM1//SMAD3
GO:0010332	response_to_gamma_radiation	Biological Process	13	56	1620	18342	0.000970507	0.00964571	3.013	2.62837	0.00802469	BCL2L1//BRCA2//CDKN1A//CXCL10//CYBA//DCUN1D3//H2AFX//HRAS//IL1B//PML//POLE3//TP73//XRCC5
GO:0051058	negative_regulation_of_small_GTPase_mediated_signal_transduction	Biological Process	13	56	1620	18342	0.000970507	0.00964571	3.013	2.62837	0.00802469	DAB2IP//EPHB2//ITGA3//ITGB1//KANK1//RAPGEF1//RASA4//RASA4B//SLIT2//SPRY2//SPRY4//STMN3//TIMP2
GO:0060330	regulation_of_response_to_interferon-gamma	Biological Process	8	25	1620	18342	0.00100086	0.0099192	2.99962	3.62311	0.00493827	IFNGR2//NR1H2//PARP14//PARP9//SOCS1//STAT1//SUMO1//TXK
GO:0060334	regulation_of_interferon-gamma-mediated_signaling_pathway	Biological Process	8	25	1620	18342	0.00100086	0.0099192	2.99962	3.62311	0.00493827	IFNGR2//NR1H2//PARP14//PARP9//SOCS1//STAT1//SUMO1//TXK
GO:0007178	transmembrane_receptor_protein_serine|threonine_kinase_signaling_pathway	Biological Process	32	204	1620	18342	0.0010071	0.00996683	2.99693	1.77603	0.0197531	ACVR1//ATOH8//BMP2//BMP4//BMPR2//BTBD11//ENG//FSTL1//FURIN//HIPK2//INHBA//IRAK1//ITGB1//ITGB5//JUN//KLF10//MSX1//MSX2//NOG//PARD6A//PML//PXN//RGMB//SMAD3//SMAD6//SMURF2//SPTBN1//SRC//TGFB1I1//TGFBR1//TGFBR2//VIM
GO:0001952	regulation_of_cell-matrix_adhesion	Biological Process	20	107	1620	18342	0.00100884	0.00996992	2.99618	2.1163	0.0123457	ABL1//ADAM15//CDH13//CDK6//CSF1//DMTN//ILK//JAG1//JUP//MMP14//NF2//NRP1//PHLDB2//PTPRJ//SDC4//SERPINE1//SMAD3//SRC//THBS1//VEGFC
GO:0043506	regulation_of_JUN_kinase_activity	Biological Process	18	92	1620	18342	0.00102259	0.0100916	2.9903	2.21522	0.0111111	AIDA//DAB2IP//DBNL//DKK1//DUSP10//EDN1//FZD4//FZD8//GSTP1//IL1B//PAK1//PKN1//PTPN1//SASH1//SPAG9//TP73//TRAF2//WNT7B
GO:0046822	regulation_of_nucleocytoplasmic_transport	Biological Process	21	115	1620	18342	0.00104528	0.010301	2.98077	2.06754	0.012963	BAG3//BARD1//BMP4//CAMK1//CDK5//CDKN1A//GAS6//IFI27//IL1B//JUP//MAVS//MX2//NUP214//PDE2A//PKIA//PKIG//RAPGEF3//SMAD3//SP100//TMEM173//TXN
GO:0003179	heart_valve_morphogenesis	Biological Process	10	37	1620	18342	0.00106149	0.0104313	2.97408	3.06006	0.00617284	ACVR1//BMP2//BMP4//BMPR2//CYR61//JAG1//OLFM1//SMAD6//SOX9//TGFBR2
GO:0050691	regulation_of_defense_response_to_virus_by_host	Biological Process	10	37	1620	18342	0.00106149	0.0104313	2.97408	3.06006	0.00617284	DDX58//DTX3L//IFIT1//IL1B//MAVS//MICB//PARP9//STAT1//TMEM173//TNFAIP3
GO:0080135	regulation_of_cellular_response_to_stress	Biological Process	82	662	1620	18342	0.0010634	0.0104353	2.9733	1.40245	0.0506173	ABL1//ACKR3//AIDA//AKT1//ANKRD1//ARMT1//BAD//BAG3//BCL2L1//BMP2//BOK//CD44//CD74//CDK6//CDKN2D//CREB3//CTGF//DAB2IP//DBNL//DKK1//DTX3L//DUSP10//EDEM2//EDN1//EGFR//ERCC1//F2RL1//FBLN5//FICD//FZD1//FZD4//FZD7//FZD8//GADD45A//GRINA//GSTP1//H2AFX//HIPK2//HMGA2//HRAS//IER3//IER5//IL1B//KLF4//MAP4K4//MAPKAPK2//MAPT//MSX1//NACC2//NEK6//NKX3-1//NPAS2//NUAK1//P4HB//PAK1//PARP9//PKN1//PMAIP1//PML//PPP1R15A…
GO:0010256	endomembrane_system_organization	Biological Process	52	381	1620	18342	0.00107268	0.0105117	2.96953	1.54529	0.0320988	ABCA1//AKT1//ARL6IP1//ATL1//ATP8B1//BAIAP2//BLOC1S2//CAVIN2//CHMP3//CIT//COL5A1//DCTN1//DOPEY2//F2R//FAM109A//FLOT1//GBF1//GOLGA2//GORASP2//GPER1//HGS//KIFC3//LMAN2//LMAN2L//LMNA//LNPK//NDRG1//NECTIN2//NEK6//OPTN//PI4K2A//PI4K2B//PLSCR3//RTN4//SEC16A//SERPINE2//SH3TC2//SNX19//SNX33//SPTBN1//SQSTM1//SRGN//STK25//STX17//SURF4//SYT11//TMED9//TMEM127//TMEM43//TOR1A//TOR1B//TRAM2
GO:0032870	cellular_response_to_hormone_stimulus	Biological Process	76	605	1620	18342	0.00107981	0.0105667	2.96665	1.4223	0.0469136	ABHD2//ADCY3//ADCY6//AKR1C1//AKR1C3//AKT1//ANXA1//AR//ATP6V0D1//ATP6V0E1//ATP6V0E2//AVPR2//BAIAP2//BCAR1//BMP4//CEACAM1//CTSB//CTSL//CTSS//CYBA//DUSP1//EDN1//EGFR//ENPP1//FBN1//FBXO32//FHL2//FOXC2//GNA15//GPER1//GSTP1//HDAC4//ICAM1//IGFBP7//INHBA//IRS1//ITGA2//JUN//LMO2//LYPD1//MAX//MSX2//NKX3-1//NR1D1//NR1H2//NR2F1//NR2F2//NSMF//PAK1//PAQR5//PAQR7//PAQR8//PDK2//PGF//PID1//PLOD3//PMEPA1//PRKCE//P…
GO:0002089	lens_morphogenesis_in_camera-type_eye	Biological Process	7	20	1620	18342	0.00114372	0.0111453	2.94168	3.96278	0.00432099	BCAR3//BMP4//EPHA2//HIPK2//NECTIN1//SHROOM2//TDRD7
GO:0060008	Sertoli_cell_differentiation	Biological Process	7	20	1620	18342	0.00114372	0.0111453	2.94168	3.96278	0.00432099	CST3//CTSV//FLNA//ICAM1//RAB13//SDC1//SOX9
GO:0098761	cellular_response_to_interleukin-7	Biological Process	7	20	1620	18342	0.00114372	0.0111453	2.94168	3.96278	0.00432099	CRLF2//IL2RG//IL7R//IRS1//SOCS1//SOCS2//STAT5A
GO:0045621	positive_regulation_of_lymphocyte_differentiation	Biological Process	18	93	1620	18342	0.00116533	0.0112943	2.93355	2.1914	0.0111111	ADAM8//ANXA1//AXL//BAD//CD74//DUSP10//GAS6//GLI2//IL18//IL1B//IL4R//IL7R//ITPKB//MMP14//RUNX1//SOCS1//SOCS5//TGFBR2
GO:0001913	T_cell_mediated_cytotoxicity	Biological Process	6	15	1620	18342	0.00116871	0.0112943	2.93229	4.52889	0.0037037	MICB//RAET1E//RAET1G//RAET1L//ULBP2//ULBP3
GO:0010875	positive_regulation_of_cholesterol_efflux	Biological Process	6	15	1620	18342	0.00116871	0.0112943	2.93229	4.52889	0.0037037	ABCA1//ABCG1//APOE//LRP1//NFKBIA//NR1H2
GO:0051016	barbed-end_actin_filament_capping	Biological Process	6	15	1620	18342	0.00116871	0.0112943	2.93229	4.52889	0.0037037	ADD1//CAPG//EPS8//GSN//TRIOBP//TWF2
GO:0060841	venous_blood_vessel_development	Biological Process	6	15	1620	18342	0.00116871	0.0112943	2.93229	4.52889	0.0037037	BMPR2//CCBE1//CCM2//ENG//FOXF1//SEMA3C
GO:0090136	epithelial_cell-cell_adhesion	Biological Process	6	15	1620	18342	0.00116871	0.0112943	2.93229	4.52889	0.0037037	ITGB5//JUP//KIFC3//NOV//SERPINB8//VCL
GO:0051346	negative_regulation_of_hydrolase_activity	Biological Process	61	466	1620	18342	0.00120816	0.0116594	2.91788	1.48209	0.0376543	ABL1//AKT1//ANGPTL4//ANXA1//ARFGEF3//ARL6IP1//BIN1//BIRC3//BIRC5//BOD1//CARD16//CD109//CD44//CDKN2D//CRIM1//CST3//DAB2IP//ECM1//ELFN2//FARP1//FICD//FKBP15//FURIN//GAS6//GPSM1//HRAS//IFI6//IFIT1//KLF4//LAMP3//NGF//NGFR//PDE6D//PPIF//PPP1R12C//PPP1R14C//PPP1R15A//PPP1R26//PTX3//RASA4//SEMA4D//SERPINA1//SERPINB5//SERPINB8//SERPINE1//SERPINE2//SERPINH1//SH3BP4//SH3RF2//SLIT2//SPOCD1//SPOCK1//SPRY2//S…
GO:0035272	exocrine_system_development	Biological Process	11	44	1620	18342	0.00122676	0.0118225	2.91124	2.83056	0.00679012	CST3//EGFR//FGFR1//IGSF3//NKX3-1//NRP1//PLXNA1//SEMA3A//SEMA3C//SOX9//TGM2
GO:0003279	cardiac_septum_development	Biological Process	19	101	1620	18342	0.00123127	0.0118334	2.90965	2.12992	0.0117284	ACVR1//BMP4//BMPR2//CYR61//ENG//FZD1//FZD2//JAG1//MSX2//NOG//NRP1//PARVA//PTK7//SEMA3C//SMAD6//SNX17//TBX2//TGFBR1//TGFBR2
GO:0006024	glycosaminoglycan_biosynthetic_process	Biological Process	19	101	1620	18342	0.00123127	0.0118334	2.90965	2.12992	0.0117284	B3GNT2//B4GALT6//CHPF//CHPF2//CHST1//CHST14//CHST15//CHST2//CHST3//CSGALNACT2//EXT1//EXT2//GPC1//IL1B//SDC1//SDC2//SDC4//SLC35D2//XYLT2
GO:0048145	regulation_of_fibroblast_proliferation	Biological Process	17	86	1620	18342	0.00123788	0.0118806	2.90732	2.23811	0.0104938	ANXA2//CD74//CDK6//CDKN1A//DAB2IP//E2F1//EGFR//FN1//FOSL2//GAS6//GSTP1//JUN//PDGFA//PDGFB//PML//S100A6//SPHK1
GO:0070374	positive_regulation_of_ERK1_and_ERK2_cascade	Biological Process	36	241	1620	18342	0.00125665	0.0120442	2.90079	1.69129	0.0222222	ABL1//ACKR3//AXL//BMP2//BMP4//CAVIN3//CCL2//CCL5//CD44//CD74//CTGF//EGFR//EPHA2//EPHB2//EPHB4//F2R//F2RL1//FGF2//FGFR1//GAS6//GLIPR2//GPER1//GPNMB//HRAS//ICAM1//IL1B//JUN//NRP1//PDGFA//PDGFB//RAPGEF1//ROR1//SEMA7A//SPRY2//SRC//TYRO3
GO:0046677	response_to_antibiotic	Biological Process	43	303	1620	18342	0.00129867	0.0124215	2.8865	1.60678	0.0265432	ABL1//ADCY3//ADCY6//ALAD//ANXA1//AXL//BAD//BCL2L1//BNIP3//CASP8//CCND1//CLDN1//CLDN3//CST3//DUSP1//EDN1//EEF1B2//ETS1//FOSL1//GNAO1//GSN//GSTP1//ICAM1//IL1B//IL6//JUN//KLF2//KLF4//MAPK13//NET1//NQO1//PDGFB//PPIF//PRKCE//RELA//SDC1//SRC//STAT1//STAT6//STK25//TNC//TNFAIP3//UROS
GO:0014031	mesenchymal_cell_development	Biological Process	16	79	1620	18342	0.00130135	0.0124215	2.88561	2.29311	0.00987654	ACVR1//EDN1//EFNB1//FOXC2//GBX2//JAG1//NRG1//NRP1//SEMA3A//SEMA3C//SEMA4B//SEMA4D//SEMA4F//SEMA7A//SNAI2//SOX9
GO:0048864	stem_cell_development	Biological Process	16	79	1620	18342	0.00130135	0.0124215	2.88561	2.29311	0.00987654	ACVR1//EDN1//EFNB1//FOXC2//GBX2//JAG1//NRG1//NRP1//SEMA3A//SEMA3C//SEMA4B//SEMA4D//SEMA4F//SEMA7A//SNAI2//SOX9
GO:0010863	positive_regulation_of_phospholipase_C_activity	Biological Process	10	38	1620	18342	0.00132807	0.0126593	2.87678	2.97953	0.00617284	ABL2//ANG//BDNF//EGFR//FGF2//FGFR1//GNA15//HRAS//LPAR1//TXK
GO:0045992	negative_regulation_of_embryonic_development	Biological Process	8	26	1620	18342	0.00133489	0.0126723	2.87456	3.48376	0.00493827	BMP4//COL5A1//DKK1//FZD7//GPR161//SOX17//SULF1//TBX2
GO:0060037	pharyngeal_system_development	Biological Process	8	26	1620	18342	0.00133489	0.0126723	2.87456	3.48376	0.00493827	ACVR1//BMP4//BMPR2//ECE1//NKX3-1//NOG//PLXNA2//TGFBR1
GO:0070306	lens_fiber_cell_differentiation	Biological Process	8	26	1620	18342	0.00133489	0.0126723	2.87456	3.48376	0.00493827	EPHA2//NF2//SLC7A11//SMAD3//TDRD7//TMOD1//VIM//WNT7B
GO:0050922	negative_regulation_of_chemotaxis	Biological Process	13	58	1620	18342	0.00137289	0.013011	2.86236	2.53774	0.00802469	CCL2//GSTP1//MMP28//NOV//NRP1//SEMA3A//SEMA3C//SEMA4B//SEMA4D//SEMA4F//SEMA7A//SLIT2//THBS1
GO:0007431	salivary_gland_development	Biological Process	9	32	1620	18342	0.00137801	0.013011	2.86075	3.18438	0.00555556	CST3//EGFR//FGFR1//NKX3-1//NRP1//PLXNA1//SEMA3A//SEMA3C//TGM2
GO:0008625	extrinsic_apoptotic_signaling_pathway_via_death_domain_receptors	Biological Process	9	32	1620	18342	0.00137801	0.013011	2.86075	3.18438	0.00555556	BAD//BAG3//BLOC1S2//CASP8//DAB2IP//FADD//NGF//TNFRSF10B//TRADD
GO:0097028	dendritic_cell_differentiation	Biological Process	9	32	1620	18342	0.00137801	0.013011	2.86075	3.18438	0.00555556	AXL//BATF3//CSF2//F2RL1//GAS6//RBPJ//RELB//TGFBR2//UBD
GO:0032675	regulation_of_interleukin-6_production	Biological Process	21	118	1620	18342	0.00146636	0.0138265	2.83376	2.01497	0.012963	ADORA2B//CYBA//DDX58//F2R//F2RL1//GAS6//GBA//IFIH1//IL1A//IL1B//IL6//KLF2//MAPK13//MAPKAPK2//MAVS//MBP//PAEP//SOCS5//SYT11//TLR4//TNFAIP3
GO:0033209	tumor_necrosis_factor-mediated_signaling_pathway	Biological Process	16	80	1620	18342	0.00149584	0.0140491	2.82511	2.26444	0.00987654	BIRC3//EDARADD//ILK//MAP3K14//NFKBIA//NGFR//RELA//STAT1//TMSB4X//TNFRSF10B//TNFRSF12A//TNFRSF9//TNFSF12//TNFSF18//TRADD//TRAF2
GO:0034332	adherens_junction_organization	Biological Process	16	80	1620	18342	0.00149584	0.0140491	2.82511	2.26444	0.00987654	ACTN1//ANG//CDH13//CDH2//CDH24//DLG5//ITGA2//JUP//KIFC3//NECTIN1//NECTIN2//PIP5K1C//SRC//TRIP6//VCL//ZNF703
GO:0001658	branching_involved_in_ureteric_bud_morphogenesis	Biological Process	11	45	1620	18342	0.001496	0.0140491	2.82507	2.76765	0.00679012	ADAMTS16//BMP2//BMP4//CTNNBIP1//FGF2//FOXD1//HOXD11//ILK//LHX1//PGF//SOX9
GO:0051171	regulation_of_nitrogen_compound_metabolic_process	Biological Process	610	6285	1620	18342	0.00151296	0.0141893	2.82017	1.0989	0.376543	AAMDC//ABCG1//ABL1//ABLIM3//ABTB2//ACKR3//ACTN1//ACVR1//ADAM8//ADM//ADORA1//ADORA2B//ADRA1B//ADRB2//AHNAK//AIDA//AKT1//ALAD//ANG//ANKRD1//ANTXR1//ANXA2//APBB2//APLN//APOE//AR//ARHGEF11//ARL2BP//ARL6IP1//ARNTL2//ARRDC4//ASB9//ATF5//ATOH8//ATP8B1//ATRAID//ATXN1L//AVPR2//AXL//BACE2//BACH1//BAD//BAG3//BARD1//BATF3//BCAR3//BDNF//BIN1//BIRC3//BIRC5//BMP2//BMP4//BMPR2//BNC1//BOD1//BOK//BRCA2//BRD3//BTBD…
GO:0045217	cell-cell_junction_maintenance	Biological Process	5	11	1620	18342	0.00156702	0.014657	2.80493	5.14646	0.00308642	F2R//F2RL1//KIFC3//MYADM//PARD6A
GO:0048672	positive_regulation_of_collateral_sprouting	Biological Process	5	11	1620	18342	0.00156702	0.014657	2.80493	5.14646	0.00308642	BDNF//CRABP2//NGF//RTN4//SEMA4D
GO:0003181	atrioventricular_valve_morphogenesis	Biological Process	7	21	1620	18342	0.00158592	0.0148139	2.79972	3.77407	0.00432099	ACVR1//BMP2//BMPR2//CYR61//OLFM1//SMAD6//TGFBR2
GO:0031532	actin_cytoskeleton_reorganization	Biological Process	14	66	1620	18342	0.00160825	0.0149824	2.79365	2.40168	0.00864198	ANTXR1//ANXA1//BCAR1//DMTN//FLNA//GSN//MYH9//NRP1//PAK1//PARVA//PTK7//PTPN1//S1PR1//S1PR2
GO:0060193	positive_regulation_of_lipase_activity	Biological Process	14	66	1620	18342	0.00160825	0.0149824	2.79365	2.40168	0.00864198	ABL2//ANG//BDNF//CCL5//CYR61//EGFR//FGF2//FGFR1//GNA15//HRAS//LPAR1//NR1H2//RHOC//TXK
GO:0071621	granulocyte_chemotaxis	Biological Process	17	88	1620	18342	0.0016116	0.0149937	2.79274	2.18725	0.0104938	ANXA1//CCL2//CCL5//CXCL1//CXCL10//CXCL11//CXCL8//EDN1//EDN2//GBF1//HRH1//IL1B//ITGA1//PDE4B//PIP5K1C//SAA1//SCG2
GO:1904951	positive_regulation_of_establishment_of_protein_localization	Biological Process	56	425	1620	18342	0.00161427	0.0149943	2.79202	1.49187	0.0345679	ABL1//ABLIM3//ADAM8//ANG//ANKRD1//BAD//BAG3//CACNB3//CAMK1//CASP8//CD274//CD58//CDK5//CRLF2//DDX58//E2F1//EDEM2//EGFR//F2R//F2RL1//GAS6//GPER1//HLA-E//HRAS//IFIH1//IL1A//IL1B//IL4R//IL6//JUP//LRP1//MAPK11//MAVS//MBP//MFF//NR1H2//OAZ2//PAEP//PAK1//PMAIP1//PRKCE//PRNP//PTGER4//RAC2//RAPGEF3//SAA1//SEC16A//SMAD3//SPTBN1//SRC//STX4//SYTL4//TLR4//TMEM173//TP73//VEGFC
GO:0051259	protein_complex_oligomerization	Biological Process	62	481	1620	18342	0.00161596	0.0149943	2.79157	1.45941	0.0382716	AHNAK//AKR1C1//ALAD//ALDH1A3//AMFR//ANGPTL4//ANXA2//AR//ARC//ATG16L1//ATL1//BIRC3//BOK//C1QTNF2//CCL5//CD74//CHMP3//CLDN1//CLDN3//COL6A1//COL6A2//CPT1A//EHD1//EHD4//FLOT1//GBP1//GBP5//GOLGA2//HGSNAT//HM13//HRAS//IKBKE//ILK//IRAK1//JUP//KCNF1//KCNS3//KCTD11//KCTD2//KCTD5//MAPT//MFF//MPP2//NACC2//PANX2//PRNP//SAMHD1//SLC1A1//SPAG9//SQSTM1//SYT11//TGM2//TK1//TNFAIP3//TNFRSF9//TOR1A//TOR1B//TP73//TRA…
GO:0060761	negative_regulation_of_response_to_cytokine_stimulus	Biological Process	13	59	1620	18342	0.00162094	0.0150007	2.79023	2.49473	0.00802469	CARD16//CCL5//ECM1//F2RL1//GAS6//GSTP1//HIST1H2BJ//IL6//KLF4//NR1H2//PARP14//PXDN//SLIT2
GO:1990138	neuron_projection_extension	Biological Process	13	59	1620	18342	0.00162094	0.0150007	2.79023	2.49473	0.00802469	ALCAM//CDK5//DCLK1//ITGB1//LHX2//MAP1B//NRP1//PLXNA1//RAPH1//SEMA3A//SEMA7A//SLIT2//VCL
GO:1901565	organonitrogen_compound_catabolic_process	Biological Process	118	1026	1620	18342	0.00162381	0.0150073	2.78947	1.30217	0.0728395	ABTB2//ACOT7//AKT1//AMDHD1//AMFR//ANPEP//ANXA2//AOX1//APOE//BACE1//BACE2//BLVRA//BNIP3//BTBD11//BTRC//BUB3//CAPN2//CASP8//CD44//CEACAM1//CPQ//CTSB//CTSD//CTSF//CTSL//CTSO//CTSS//CTSV//CTSZ//DAB2IP//DNAJB2//DTX3L//ECE1//EDEM2//ENC1//ERAP1//ERLIN1//FBXL16//FBXW4//FGF2//FUCA1//GALNS//GBA//GM2A//GNS//GPC1//HGSNAT//HM13//HPSE//HSPA13//IDS//IL4I1//ISG15//KCTD2//KCTD5//KEAP1//KLHL42//LAMP2//MAN1B1//MVB1…
GO:0043523	regulation_of_neuron_apoptotic_process	Biological Process	30	193	1620	18342	0.00164561	0.0151584	2.78367	1.75993	0.0185185	ADAM8//APOE//AXL//BCL2L1//BDNF//BOK//CCL2//CDK5//CLCF1//CRLF1//CTSZ//DNAJC5//F2R//HDAC4//HIPK2//HRAS//IL1B//ILK//ITGA1//JUN//LRP1//NGF//NQO1//NRP1//NSMF//PRNP//RETREG1//TP73//TYRO3//WFS1
GO:0050919	negative_chemotaxis	Biological Process	10	39	1620	18342	0.00164666	0.0151584	2.7834	2.90313	0.00617284	ITGAV//NRG1//PDGFA//SEMA3A//SEMA3C//SEMA4B//SEMA4D//SEMA4F//SEMA7A//SLIT2
GO:0051154	negative_regulation_of_striated_muscle_cell_differentiation	Biological Process	10	39	1620	18342	0.00164666	0.0151584	2.7834	2.90313	0.00617284	BDNF//BMP2//CXCL10//DKK1//DLL1//FZD7//HDAC4//MSX1//NOV//PAK1
GO:0021785	branchiomotor_neuron_axon_guidance	Biological Process	4	7	1620	18342	0.00170582	0.0156412	2.76807	6.46984	0.00246914	NRP1//PLXNA1//PLXNA2//SEMA3A
GO:0032489	regulation_of_Cdc42_protein_signal_transduction	Biological Process	4	7	1620	18342	0.00170582	0.0156412	2.76807	6.46984	0.00246914	ABCA1//ABL1//APOE//NRP1
GO:0036035	osteoclast_development	Biological Process	4	7	1620	18342	0.00170582	0.0156412	2.76807	6.46984	0.00246914	ANXA2//FAM20C//LRRK1//SRC
GO:0045833	negative_regulation_of_lipid_metabolic_process	Biological Process	16	81	1620	18342	0.00171419	0.0156768	2.76594	2.23649	0.00987654	ADORA1//AKR1C3//AKT1//APOE//BMP2//CEACAM1//DAB2IP//DGAT2//ERLIN1//GPER1//IL1B//INSIG2//ORMDL1//PDGFA//PDGFB//SNAI2
GO:1901879	regulation_of_protein_depolymerization	Biological Process	16	81	1620	18342	0.00171419	0.0156768	2.76594	2.23649	0.00987654	ADD1//CAPG//DMTN//EPS8//F2RL1//GSN//MAP1B//NAV3//NES//SPTAN1//SPTBN1//TMOD1//TMOD3//TRIOBP//TWF2//WDR1
GO:0002695	negative_regulation_of_leukocyte_activation	Biological Process	26	160	1620	18342	0.00172032	0.0157123	2.76439	1.83986	0.0160494	ABR//ANXA1//AXL//BMP4//BTN2A2//CD274//CD74//CEACAM1//DLG5//FOXF1//GPER1//GPNMB//IL4R//INHBA//IRF1//MILR1//PAG1//PDCD1LG2//PKN1//PRNP//RUNX1//SDC4//SOCS1//SOCS5//TNFAIP3//TYRO3
GO:0060445	branching_involved_in_salivary_gland_morphogenesis	Biological Process	6	16	1620	18342	0.00173109	0.01579	2.76168	4.24583	0.0037037	FGFR1//NRP1//PLXNA1//SEMA3A//SEMA3C//TGM2
GO:0010165	response_to_X-ray	Biological Process	9	33	1620	18342	0.0017482	0.0158427	2.75741	3.08788	0.00555556	ANXA1//BRCA2//CCND1//CDKN1A//ERCC1//IKBIP//THBD//TP73//XRCC5
GO:0010453	regulation_of_cell_fate_commitment	Biological Process	9	33	1620	18342	0.0017482	0.0158427	2.75741	3.08788	0.00555556	AR//BMP4//DKK1//DUSP6//FGF2//FGFR1//FZD7//RBPJ//SOX17
GO:0014037	Schwann_cell_differentiation	Biological Process	9	33	1620	18342	0.0017482	0.0158427	2.75741	3.08788	0.00555556	ADGRG6//AKT1//CDK5//CNTNAP1//GPC1//ILK//NAB1//NDRG1//SH3TC2
GO:0043954	cellular_component_maintenance	Biological Process	9	33	1620	18342	0.0017482	0.0158427	2.75741	3.08788	0.00555556	C1QL1//F2R//F2RL1//ITGA3//KIFC3//LNPK//MYADM//PARD6A//PRNP
GO:1900026	positive_regulation_of_substrate_adhesion-dependent_cell_spreading	Biological Process	9	33	1620	18342	0.0017482	0.0158427	2.75741	3.08788	0.00555556	ABL1//ARPC2//DMTN//FLNA//MYADM//NET1//NRP1//TRIOBP//UNC13D
GO:0031952	regulation_of_protein_autophosphorylation	Biological Process	11	46	1620	18342	0.00181172	0.0163758	2.74191	2.70749	0.00679012	CALM2//CALM3//ENG//ENPP1//GPNMB//JUN//PDGFA//PDGFB//PPP2R5D//SRC//VEGFC
GO:0050918	positive_chemotaxis	Biological Process	11	46	1620	18342	0.00181172	0.0163758	2.74191	2.70749	0.00679012	BMP4//CCL5//FGF2//GPNMB//NRP1//PDGFB//PGF//PTPRJ//SAA1//SCG2//VEGFC
GO:0002224	toll-like_receptor_signaling_pathway	Biological Process	17	89	1620	18342	0.00183151	0.016512	2.73719	2.16267	0.0104938	CASP8//CNPY3//CTSS//FADD//IKBKE//IRAK1//IRAK2//IRF7//LY96//MAPKAPK2//NFKBIA//PIK3AP1//PRKCE//SCARA3//TLR4//TNIP1//UNC93B1
GO:0055024	regulation_of_cardiac_muscle_tissue_development	Biological Process	17	89	1620	18342	0.00183151	0.016512	2.73719	2.16267	0.0104938	BMP2//BMP4//DKK1//DLL1//EDN1//FGF2//FGFR1//FZD7//MAPK11//NOG//NRG1//PAK1//RBPJ//TBX2//TGFBR1//TGFBR2//TP73
GO:0032386	regulation_of_intracellular_transport	Biological Process	50	372	1620	18342	0.00183799	0.016549	2.73566	1.5218	0.0308642	ABLIM3//ADORA2B//ANXA2//BAG3//BARD1//BMP4//CACNB3//CAMK1//CDK5//CDKN1A//CHMP3//DMTN//EDEM2//EHD1//FOXF1//GAS6//HRAS//IFI27//IL1B//IL4R//JUP//LCP1//MAP1B//MAVS//MFF//MX2//NUP214//OAZ2//PAK1//PDE2A//PKIA//PKIG//PRNP//PTPN1//RAB11B//RAC2//RAPGEF3//SEC16A//SH3TC2//SMAD3//SP100//SRC//STX1A//STYK1//TMEM173//TRIM58//TXN//UNC13D//VAMP8//YIPF5
GO:0043270	positive_regulation_of_ion_transport	Biological Process	36	247	1620	18342	0.00194429	0.0174836	2.71124	1.6502	0.0222222	ABL1//ADORA1//ADRB2//AKT1//AMIGO1//APOE//ARC//ARL6IP1//ATP1B1//CACNB3//CALM2//CALM3//CCL2//CCL5//CNKSR3//CTSS//CXCL10//CXCL11//EDN1//EPHB2//F2R//FHL1//FLNA//GPER1//GSTO1//IL1B//MYLK//NTSR1//ORAI1//PDGFB//PLCG2//STK39//SUMO1//TMSB4X//VAMP8//WFS1
GO:0051384	response_to_glucocorticoid	Biological Process	24	145	1620	18342	0.00197135	0.0177032	2.70524	1.87402	0.0148148	ABCA3//ADM//ALAD//ANXA1//BAD//CCND1//CDKN1A//CLDN1//CTSV//DUSP1//EDN1//EGFR//FBXO32//FOSL1//GBA//GSTP1//ICAM1//IGFBP7//IL1B//IL6//SDC1//SLIT2//WNT7B//ZFP36L2
GO:0032526	response_to_retinoic_acid	Biological Process	19	105	1620	18342	0.00197632	0.0177032	2.70414	2.04878	0.0117284	ABCA1//ABL2//CDKN2D//CYP26B1//DKK1//DUSP1//FZD4//FZD7//GJB3//IGF2R//IGFBP7//KLF4//MICB//PTK7//SLC10A3//SOX9//TNC//TWF2//WNT7B
GO:0060349	bone_morphogenesis	Biological Process	19	105	1620	18342	0.00197632	0.0177032	2.70414	2.04878	0.0117284	BMP4//BMPR2//COL13A1//COL6A1//COL6A2//CYP26B1//INSIG2//LRP5//MATN2//MMP14//MSX1//MSX2//NAB1//SCARA3//SERPINH1//SOX9//SP5//TGFBR2//VIT
GO:0051099	positive_regulation_of_binding	Biological Process	27	170	1620	18342	0.00199618	0.0178583	2.6998	1.79824	0.0166667	ABL1//ADD1//AMFR//ANXA2//APOE//BDNF//BMP2//BMP4//CDK5//CDT1//DTX3L//FLOT1//GPSM1//HIPK2//HMGA2//ITGA2//KLF4//LARP6//LRP1//MAPRE3//NGF//NRP1//PARP9//RALB//TMEM173//TRAF2//TXN
GO:0050870	positive_regulation_of_T_cell_activation	Biological Process	31	204	1620	18342	0.00200663	0.0179288	2.69753	1.72053	0.0191358	ADAM8//AKT1//ANXA1//BAD//CARD11//CCL2//CCL5//CD274//CD47//CD74//DUSP10//EBI3//EFNB1//FADD//GLI2//HLA-E//IL18//IL1B//IL4R//IL6//IL7R//ITPKB//LGALS1//PAK1//PDCD1LG2//RUNX1//SIRPA//SOCS1//SOCS5//SRC//TGFBR2
GO:1901215	negative_regulation_of_neuron_death	Biological Process	29	187	1620	18342	0.00201839	0.0180054	2.695	1.75585	0.0179012	ADAM8//AKT1//APOE//AXL//BCL2L1//BDNF//BOK//CCL2//CDK5//CLCF1//CRLF1//DNAJC5//F2R//FZD1//GBA//GPNMB//HIPK2//HRAS//ILK//JUN//LRP1//NGF//NRP1//RETREG1//TLDC1//TP73//TRAF2//TYRO3//WFS1
GO:0050729	positive_regulation_of_inflammatory_response	Biological Process	22	129	1620	18342	0.00202036	0.0180054	2.69457	1.93092	0.0135802	ADAM8//ADORA2B//CD47//EGFR//ETS1//FABP4//GBP5//GPRC5B//GPSM3//IL18//IL1B//IL6//ITGA2//MAPK13//NFKBIA//PDE2A//PTGER4//SERPINE1//TGM2//TLR4//TNIP1//VAMP8
GO:0038127	ERBB_signaling_pathway	Biological Process	15	75	1620	18342	0.00207391	0.0184356	2.68321	2.26444	0.00925926	ABL1//AKT1//BCAR1//EGFR//EPS8//HBEGF//NRG1//NRG2//PTPN18//REPS2//SOCS5//SOX9//SRC//STYK1//TGFA
GO:1900076	regulation_of_cellular_response_to_insulin_stimulus	Biological Process	15	75	1620	18342	0.00207391	0.0184356	2.68321	2.26444	0.00925926	CCND3//ENPP1//GRB10//IL1B//IRS1//KANK1//NGFR//PAK1//PID1//PTPN1//PTPRE//RELA//SOCS1//SOCS2//SRC
GO:0001836	release_of_cytochrome_c_from_mitochondria	Biological Process	7	22	1620	18342	0.00215049	0.0190679	2.66746	3.60253	0.00432099	BAD//BCL2L1//BOK//IFI6//JUN//MFF//PMAIP1
GO:0032376	positive_regulation_of_cholesterol_transport	Biological Process	7	22	1620	18342	0.00215049	0.0190679	2.66746	3.60253	0.00432099	ABCA1//ABCG1//ANXA2//APOE//LRP1//NFKBIA//NR1H2
GO:0043010	camera-type_eye_development	Biological Process	41	293	1620	18342	0.00216373	0.0191609	2.6648	1.58434	0.0253086	ALDH1A3//BCAR3//BMP4//BMPR2//DLL1//EGFR//EPHA2//EPHB2//FBN1//FEN1//FJX1//FOXC2//FOXL2//FZD4//HIPK2//INHBA//JAG1//JUN//KLF4//LHX1//LHX2//LRP5//MAX//NECTIN1//NES//NF2//NRP1//PTPRM//SDK1//SHROOM2//SLC7A11//SLITRK6//SMAD3//SOX9//TBX2//TDRD7//TGFBR1//TGFBR2//TMOD1//VIM//WNT7B
GO:0001954	positive_regulation_of_cell-matrix_adhesion	Biological Process	11	47	1620	18342	0.00217967	0.019229	2.66161	2.64988	0.00679012	ABL1//CDH13//CDK6//CSF1//ILK//JUP//NRP1//PTPRJ//SDC4//SMAD3//VEGFC
GO:0045599	negative_regulation_of_fat_cell_differentiation	Biological Process	11	47	1620	18342	0.00217967	0.019229	2.66161	2.64988	0.00679012	E2F1//ENPP1//GPER1//IL6//JAG1//MSX2//SMAD3//TGFB1I1//TRIB2//TRIO//ZFP36L2
GO:2001239	regulation_of_extrinsic_apoptotic_signaling_pathway_in_absence_of_ligand	Biological Process	11	47	1620	18342	0.00217967	0.019229	2.66161	2.64988	0.00679012	AKT1//BCL2L1//CSF2//FGFR1//IFI6//IL1A//IL1B//INHBA//SNAI2//SRPX//STRADB
GO:0001914	regulation_of_T_cell_mediated_cytotoxicity	Biological Process	9	34	1620	18342	0.00219386	0.0192811	2.65879	2.99706	0.00555556	CEACAM1//FADD//HLA-A//HLA-B//HLA-C//HLA-E//HLA-F//IL7R//NECTIN2
GO:0061384	heart_trabecula_morphogenesis	Biological Process	9	34	1620	18342	0.00219386	0.0192811	2.65879	2.99706	0.00555556	ADAMTS1//ADGRG6//ENG//FHL2//NOG//NRG1//RBPJ//S1PR1//TGFBR1
GO:1903053	regulation_of_extracellular_matrix_organization	Biological Process	9	34	1620	18342	0.00219386	0.0192811	2.65879	2.99706	0.00555556	ABL1//ANTXR1//CST3//ETS1//LRP1//MELTF//PHLDB2//SMAD3//SOX9
GO:0021537	telencephalon_development	Biological Process	35	240	1620	18342	0.00220514	0.0193559	2.65656	1.65116	0.0216049	ADGRG1//ALDH1A3//ATF5//ATIC//BAD//BMP2//BMP4//BNIP3//CDH2//CDK5//CDK5R2//CDK6//DAB2IP//EGFR//EPHB2//EXT1//FLNA//H2AFX//INHBA//LHX1//LHX2//LPAR1//LRP1//MBOAT7//NF2//NRG1//NRGN//NRP1//RTN4//SEMA3A//SEMA7A//SLC2A1//SLIT2//TACC3//WDR62
GO:0021885	forebrain_cell_migration	Biological Process	13	61	1620	18342	0.00222878	0.0195144	2.65193	2.41293	0.00802469	ADGRG1//AXL//CDK5//CDK5R2//DAB2IP//EGFR//MBOAT7//NRG1//NRP1//RTN4//SEMA3A//SLIT2//TYRO3
GO:0050710	negative_regulation_of_cytokine_secretion	Biological Process	13	61	1620	18342	0.00222878	0.0195144	2.65193	2.41293	0.00802469	ANXA1//BTN2A2//CARD16//F2RL1//FN1//GAS6//GBP1//PML//PTGER4//SRGN//SYT11//TMSB4X//TNFRSF9
GO:0010518	positive_regulation_of_phospholipase_activity	Biological Process	12	54	1620	18342	0.00223956	0.0195626	2.64984	2.51605	0.00740741	ABL2//ANG//BDNF//CCL5//CYR61//EGFR//FGF2//FGFR1//GNA15//HRAS//LPAR1//TXK
GO:0051222	positive_regulation_of_protein_transport	Biological Process	52	394	1620	18342	0.00223989	0.0195626	2.64977	1.4943	0.0320988	ABL1//ABLIM3//ADAM8//ANG//ANKRD1//BAD//BAG3//CACNB3//CAMK1//CD274//CD58//CDK5//CRLF2//DDX58//EDEM2//EGFR//F2R//F2RL1//GAS6//GPER1//HLA-E//HRAS//IFIH1//IL1A//IL1B//IL4R//IL6//JUP//LRP1//MAPK11//MAVS//MBP//MFF//NR1H2//OAZ2//PAEP//PAK1//PRKCE//PRNP//PTGER4//RAC2//RAPGEF3//SAA1//SEC16A//SMAD3//SPTBN1//SRC//STX4//SYTL4//TLR4//TMEM173//VEGFC
GO:0002053	positive_regulation_of_mesenchymal_cell_proliferation	Biological Process	8	28	1620	18342	0.00226496	0.0197077	2.64494	3.23492	0.00493827	FBXW4//FGFR1//FOXF1//LRP5//PDGFA//SOX9//STAT1//TGFBR2
GO:0003413	chondrocyte_differentiation_involved_in_endochondral_bone_morphogenesis	Biological Process	8	28	1620	18342	0.00226496	0.0197077	2.64494	3.23492	0.00493827	COL6A1//COL6A2//MATN2//SCARA3//SERPINH1//SOX9//TGFBR2//VIT
GO:0007435	salivary_gland_morphogenesis	Biological Process	8	28	1620	18342	0.00226496	0.0197077	2.64494	3.23492	0.00493827	EGFR//FGFR1//NKX3-1//NRP1//PLXNA1//SEMA3A//SEMA3C//TGM2
GO:0098542	defense_response_to_other_organism	Biological Process	64	507	1620	18342	0.00228749	0.019879	2.64064	1.42924	0.0395062	AGBL5//ATG16L1//BNIP3//COTL1//CRCP//CXCL10//DDX58//DDX60//DHX58//DMBT1//DTX3L//F2RL1//FADD//GBP1//GBP3//H2BFS//HERC5//HIST1H2BJ//HIST1H2BK//HLA-E//HRAS//IFIH1//IFIT1//IFIT2//IFIT3//IFIT5//IL10RB//IL22RA1//IL27RA//IL4R//IL6//IRF1//IRF7//IRF9//ISG15//ISG20//MAP3K14//MAVS//MX2//OAS1//OAS2//OAS3//OASL//OPTN//PARP9//PLAC8//PMAIP1//PML//RBPJ//RELA//RSAD2//RTP4//SAMHD1//SERPINE1//STAT1//TLR4//TMEM173//T…
GO:0030030	cell_projection_organization	Biological Process	128	1137	1620	18342	0.0022921	0.0198943	2.63977	1.27462	0.0790123	ABL1//ABLIM3//ADM//AKT1//ALCAM//AMIGO1//APBB2//APOE//ARC//ATL1//ATP6V0D1//B3GNT2//BAIAP2//BDNF//BLOC1S2//BRSK1//CDH13//CDK5//CNTNAP1//CRMP1//DAB2IP//DBNL//DCLK1//DCTN1//DMTN//DYNC1I2//E2F4//EFNB1//EGFR//EHD1//EMP1//EMP3//EPHB2//ETV1//EXT1//FARP1//FEZ2//FLNA//FLOT1//FOXD1//FXYD5//GBA//GBX2//GLI2//GNAO1//GPC1//GPRIN1//GRB10//GSN//IL6//ILK//ITGA1//ITGA3//ITGA6//ITGB1//JUN//KIF3C//KLF7//L1CAM//LHX1//…
GO:0009101	glycoprotein_biosynthetic_process	Biological Process	42	303	1620	18342	0.00230438	0.0199761	2.63745	1.56942	0.0259259	ALG2//B3GLCT//B3GNT2//B3GNT9//B4GALT6//BMPR2//C1GALT1C1//CHPF//CHPF2//CHST14//CHST15//CHST3//CSGALNACT2//DOLK//DOLPP1//EXT1//EXT2//FOXL1//FUT11//FUT4//GALNT10//GALNT2//GFPT2//GOLGA2//MAN1B1//MAN2A2//MGAT1//MGAT2//MGAT4B//MGAT5//MGAT5B//NUDT14//OST4//PGM3//PHLDA1//PLOD3//POFUT1//POMGNT2//SLC35C1//ST6GALNAC6//TNIP1//XYLT2
GO:0071560	cellular_response_to_transforming_growth_factor_beta_stimulus	Biological Process	25	155	1620	18342	0.00231696	0.0200602	2.63508	1.82616	0.0154321	ACVR1//ANKRD1//BMPR2//CLDN1//EDN1//FBN1//FURIN//HIPK2//ITGB1//ITGB5//JUN//KLF10//PARD6A//PDE2A//PML//PXN//SMAD3//SMAD6//SOX9//SRC//STK16//TGFBR1//TGFBR2//WNT10A//ZFP36L2
GO:1901652	response_to_peptide	Biological Process	69	555	1620	18342	0.00232541	0.0201085	2.6335	1.40763	0.0425926	ABCA1//ADCY3//ADCY6//ADM//ADRB2//AKT1//AMFR//ANXA1//ATP6V0D1//ATP6V0E1//ATP6V0E2//AVPR2//BAIAP2//BCAR1//CDH13//CDK5//CEACAM1//CTGF//CYBA//DNAJB2//EDEM2//EDN1//ENPP1//ERLIN1//FBN1//FOXC2//GPER1//GSTP1//HM13//HSPA13//ICAM1//IL1B//INSIG2//IRS1//ITGB1//JAG1//KLF10//KLF2//KLF4//LRP1//LRP5//MAN1B1//MAX//NFKBIA//NGFR//PAK1//PDK2//PRNP//PTPN1//PXN//RAB13//RELA//RNF103//SEC61B//SLC2A1//SOCS2//SOCS5//SOGA1…
GO:0097305	response_to_alcohol	Biological Process	34	232	1620	18342	0.00232897	0.0201143	2.63284	1.65929	0.0209877	ABCA1//ADAM15//ADCY3//ADCY6//AKR1C3//AKT1//ALAD//BAD//BCL2L1//CASP8//CCND1//CDKN1A//CLDN1//CLDN3//CYBA//EEF1B2//FOSL1//GSN//GSTP1//ICAM1//IGFBP7//IL1B//INHBA//JUP//KLF2//KLF4//NQO1//PMVK//PRKCE//PTGER4//SLIT2//TGFBR1//TGFBR2//TNC
GO:0043171	peptide_catabolic_process	Biological Process	82	681	1620	18342	0.00237536	0.0204806	2.62427	1.36332	0.0506173	ABTB2//AKT1//AMFR//ANPEP//ANXA2//APOE//BACE1//BACE2//BNIP3//BTBD11//BTRC//BUB3//CAPN2//CASP8//CEACAM1//CPQ//CTSB//CTSD//CTSF//CTSL//CTSO//CTSS//CTSV//CTSZ//DAB2IP//DNAJB2//DTX3L//ECE1//EDEM2//ENC1//ERAP1//ERLIN1//FBXL16//FBXW4//GPC1//HM13//HPSE//HSPA13//ISG15//KCTD2//KCTD5//KEAP1//KLHL42//LAMP2//MAN1B1//MVB12B//NEDD4L//NR1D1//NTAN1//PMAIP1//PML//PSMB10//PSMB8//PSMB9//PSMD1//PSMD8//RNF103//RNF181/…
GO:0001890	placenta_development	Biological Process	24	147	1620	18342	0.00237723	0.0204806	2.62393	1.84853	0.0148148	ADM//AKT1//ANG//BMPR2//CASP8//CSF2//CTSB//CTSV//CYR61//EGFR//FOSL1//GJB3//HTRA1//LDOC1//NR2F2//PDGFB//PHLDA2//PLAC1//PLCD3//RBPJ//STC2//VASH1//VDR//WNT7B
GO:0048878	chemical_homeostasis	Biological Process	121	1068	1620	18342	0.0024087	0.0207261	2.61822	1.28276	0.0746914	ABCA1//ABCG1//ABL1//ABL2//ACKR3//ADCY3//ADCY6//ADM//ADORA1//ADRA1B//AKR1C1//AKT1//ANGPTL4//APOE//ATOX1//ATP1B1//ATP6V0D1//ATP6V0E1//ATP6V0E2//AVPR2//BAD//BNIP3//BOK//CACNB3//CALB2//CALM2//CALM3//CCL5//CCRL2//CIB2//CLDN1//COMMD1//CXCL10//CXCL11//CYBA//CYP26B1//DGAT2//DYNLT1//EDN1//EDN2//EGFR//EHD1//ENPP1//F2R//F2RL1//F2RL2//FABP4//FGF2//FHL1//GAS6//GBA//GNA15//GPER1//GRINA//GSTO1//GSTP1//HKDC1//IC…
GO:0009056	catabolic_process	Biological Process	212	2004	1620	18342	0.00241461	0.0207513	2.61715	1.19776	0.130864	ABHD2//ABL1//ABTB2//ACOT7//ADAM15//ADAMTS2//ADORA1//AKR1C3//AKT1//AMDHD1//AMFR//ANPEP//ANXA2//AOX1//APOE//ATG16L1//ATG9A//BACE1//BACE2//BAD//BLVRA//BNIP3//BTBD11//BTRC//BUB3//CAPN1//CAPN2//CASP8//CBR3//CD44//CDK5//CEACAM1//CHMP3//CNOT9//COL13A1//CPQ//CPT1A//CROT//CRYL1//CTSB//CTSD//CTSF//CTSL//CTSO//CTSS//CTSV//CTSZ//CYP26B1//CYP2S1//CYP4F11//DAB2IP//DAGLA//DAP//DNAJB2//DNASE2//DRAM1//DTX3L//ECE1…
GO:0002821	positive_regulation_of_adaptive_immune_response	Biological Process	18	99	1620	18342	0.00242622	0.0208131	2.61507	2.05859	0.0111111	ANXA1//CD274//CLCF1//FADD//HLA-A//HLA-B//HLA-C//HLA-E//HLA-F//IL18//IL1B//IL27RA//IL6//NECTIN2//RSAD2//SOCS5//STAT6//TRAF2
GO:0030595	leukocyte_chemotaxis	Biological Process	23	139	1620	18342	0.00242774	0.0208131	2.6148	1.87346	0.0141975	ADAM8//ANXA1//CCL2//CCL5//CXCL1//CXCL10//CXCL11//CXCL8//EDN1//EDN2//GAS6//GBF1//HRH1//HSD3B7//IL1B//IL6//ITGA1//PDE4B//PDGFB//PIP5K1C//S1PR1//SAA1//SCG2
GO:0032872	regulation_of_stress-activated_MAPK_cascade	Biological Process	33	224	1620	18342	0.00245728	0.0210038	2.60955	1.66801	0.0203704	AIDA//AKT1//BMP2//CTGF//DAB2IP//DBNL//DKK1//DUSP10//EDN1//EGFR//F2RL1//FZD4//FZD7//FZD8//GADD45A//GSTP1//HIPK2//HRAS//IL1B//MAP4K4//PAK1//PKN1//PTPN1//RAPGEF1//SASH1//SEMA3A//SPAG9//STK25//TP73//TRAF2//WNT7B//XDH//ZNF622
GO:0003170	heart_valve_development	Biological Process	10	41	1620	18342	0.0024689	0.0210038	2.6075	2.76152	0.00617284	ACVR1//BMP2//BMP4//BMPR2//CYR61//JAG1//OLFM1//SMAD6//SOX9//TGFBR2
GO:0030850	prostate_gland_development	Biological Process	10	41	1620	18342	0.0024689	0.0210038	2.6075	2.76152	0.00617284	ANXA1//AR//BMP4//GLI2//HOXB13//NKX3-1//NOG//SERPINB5//SOX9//TNC
GO:0046825	regulation_of_protein_export_from_nucleus	Biological Process	10	41	1620	18342	0.0024689	0.0210038	2.6075	2.76152	0.00617284	BAG3//BARD1//CAMK1//CDK5//GAS6//IFI27//IL1B//RAPGEF3//SP100//TXN
GO:1902622	regulation_of_neutrophil_migration	Biological Process	10	41	1620	18342	0.0024689	0.0210038	2.6075	2.76152	0.00617284	ADAM8//CD74//CD99L2//CXCL1//CXCL8//EDN1//IL1A//IL1B//RAC2//SLIT2
GO:0003272	endocardial_cushion_formation	Biological Process	6	17	1620	18342	0.00247705	0.0210038	2.60606	3.99608	0.0037037	BMP4//ENG//MSX1//MSX2//RBPJ//SNAI2
GO:0031290	retinal_ganglion_cell_axon_guidance	Biological Process	6	17	1620	18342	0.00247705	0.0210038	2.60606	3.99608	0.0037037	ALCAM//EPHB2//NRP1//PTPRM//SEMA4F//SLIT2
GO:0033158	regulation_of_protein_import_into_nucleus,_translocation	Biological Process	6	17	1620	18342	0.00247705	0.0210038	2.60606	3.99608	0.0037037	CDKN1A//GAS6//MAVS//PDE2A//TMEM173//TXN
GO:0042088	T-helper_1_type_immune_response	Biological Process	6	17	1620	18342	0.00247705	0.0210038	2.60606	3.99608	0.0037037	EBI3//HRAS//IL18//RELB//STAT6//TLR4
GO:0003376	sphingosine-1-phosphate_signaling_pathway	Biological Process	5	12	1620	18342	0.00249189	0.0210276	2.60347	4.71759	0.00308642	S1PR1//S1PR2//S1PR3//S1PR5//SPHK1
GO:0010763	positive_regulation_of_fibroblast_migration	Biological Process	5	12	1620	18342	0.00249189	0.0210276	2.60347	4.71759	0.00308642	AKT1//DMTN//PAK1//PRKCE//THBS1
GO:0043116	negative_regulation_of_vascular_permeability	Biological Process	5	12	1620	18342	0.00249189	0.0210276	2.60347	4.71759	0.00308642	ADM//CEACAM1//PDE2A//PTPRJ//SLIT2
GO:0051764	actin_crosslink_formation	Biological Process	5	12	1620	18342	0.00249189	0.0210276	2.60347	4.71759	0.00308642	ACTN1//BAIAP2//EPS8//FLNA//LCP1
GO:0050771	negative_regulation_of_axonogenesis	Biological Process	14	69	1620	18342	0.00250329	0.0210983	2.60149	2.29726	0.00864198	ARHGDIA//CDK5//EPHB2//NGFR//NRP1//NTN1//RTN4//SEMA3A//SEMA3C//SEMA4B//SEMA4D//SEMA4F//SEMA7A//SLIT2
GO:0034103	regulation_of_tissue_remodeling	Biological Process	16	84	1620	18342	0.00253533	0.0213169	2.59596	2.15661	0.00987654	ABR//ADAM8//CEACAM1//CST3//EGFR//GPNMB//IL18//IL6//LRP5//PLEKHM1//S1PR1//SRC//TMBIM1//TNFAIP3//UBASH3B//VDR
GO:1901216	positive_regulation_of_neuron_death	Biological Process	16	84	1620	18342	0.00253533	0.0213169	2.59596	2.15661	0.00987654	ABL1//ADORA1//BAD//CASP8//CDK5//CTSZ//DKK1//HDAC4//IL1B//ITGA1//JUN//MAPT//NQO1//PRNP//SSH1//TLR4
GO:0002399	MHC_class_II_protein_complex_assembly	Biological Process	3	4	1620	18342	0.00256932	0.0213205	2.59018	8.49167	0.00185185	HLA-DMA//HLA-DRA//HLA-DRB1
GO:0003104	positive_regulation_of_glomerular_filtration	Biological Process	3	4	1620	18342	0.00256932	0.0213205	2.59018	8.49167	0.00185185	F2RL1//GAS6//PDGFB
GO:0003308	negative_regulation_of_Wnt_signaling_pathway_involved_in_heart_development	Biological Process	3	4	1620	18342	0.00256932	0.0213205	2.59018	8.49167	0.00185185	BMP2//DKK1//SOX17
GO:0033668	negative_regulation_by_symbiont_of_host_apoptotic_process	Biological Process	3	4	1620	18342	0.00256932	0.0213205	2.59018	8.49167	0.00185185	BAD//BCL2L1//CASP8
GO:0035549	positive_regulation_of_interferon-beta_secretion	Biological Process	3	4	1620	18342	0.00256932	0.0213205	2.59018	8.49167	0.00185185	DDX58//IFIH1//MAVS
GO:0035771	interleukin-4-mediated_signaling_pathway	Biological Process	3	4	1620	18342	0.00256932	0.0213205	2.59018	8.49167	0.00185185	IL2RG//IL4R//STAT6
GO:0046898	response_to_cycloheximide	Biological Process	3	4	1620	18342	0.00256932	0.0213205	2.59018	8.49167	0.00185185	BCL2L1//KLF2//KLF4
GO:0097187	dentinogenesis	Biological Process	3	4	1620	18342	0.00256932	0.0213205	2.59018	8.49167	0.00185185	FAM20C//HTRA1//SERPINE1
GO:1905310	regulation_of_cardiac_neural_crest_cell_migration_involved_in_outflow_tract_morphogenesis	Biological Process	3	4	1620	18342	0.00256932	0.0213205	2.59018	8.49167	0.00185185	BMP4//ENG//SEMA3C
GO:1990809	endoplasmic_reticulum_tubular_network_membrane_organization	Biological Process	3	4	1620	18342	0.00256932	0.0213205	2.59018	8.49167	0.00185185	ARL6IP1//ATL1//RTN4
GO:1990834	response_to_odorant	Biological Process	3	4	1620	18342	0.00256932	0.0213205	2.59018	8.49167	0.00185185	CTSV//IL4R//MMP14
GO:0051726	regulation_of_cell_cycle	Biological Process	136	1222	1620	18342	0.00258652	0.0214377	2.58728	1.26008	0.0839506	ABL1//AKT1//ANXA1//APBB2//ATF5//BAD//BARD1//BCL2L1//BIN1//BIRC5//BMP2//BMP4//BRCA2//BRSK1//BTRC//BUB3//CALM2//CALM3//CCL2//CCND1//CCND3//CDCA5//CDK5//CDK5R2//CDK6//CDKN1A//CDKN2D//CDKN3//CDT1//CHMP3//CIT//CLIC1//CNOT9//CNPPD1//CTDSP1//CTGF//CXCL8//DAB2IP//DBF4B//DCTN1//DCUN1D3//DUSP1//DYNC1I2//E2F1//E2F4//EDN1//EGFR//EVI2B//FEN1//FGFR1//FHL1//FOSL1//GADD45A//GAS6//GBF1//GIPC1//GPER1//GPNMB//GPR3/…
GO:0045685	regulation_of_glial_cell_differentiation	Biological Process	13	62	1620	18342	0.00259646	0.0214947	2.58562	2.37401	0.00802469	BIN1//BMP2//CLCF1//DUSP10//IL1B//NOG//RELA//SERPINE2//SLC45A3//TP73//WDR1//ZNF365//ZNF488
GO:0001960	negative_regulation_of_cytokine-mediated_signaling_pathway	Biological Process	12	55	1620	18342	0.00263859	0.0217918	2.57863	2.4703	0.00740741	CARD16//CCL5//ECM1//F2RL1//GAS6//GSTP1//HIST1H2BJ//IL6//NR1H2//PARP14//PXDN//SLIT2
GO:0007173	epidermal_growth_factor_receptor_signaling_pathway	Biological Process	12	55	1620	18342	0.00263859	0.0217918	2.57863	2.4703	0.00740741	ABL1//AKT1//BCAR1//EGFR//EPS8//HBEGF//REPS2//SOCS5//SOX9//SRC//STYK1//TGFA
GO:0043154	negative_regulation_of_cysteine-type_endopeptidase_activity_involved_in_apoptotic_process	Biological Process	17	92	1620	18342	0.00264769	0.0218411	2.57713	2.09215	0.0104938	AKT1//ARL6IP1//BIRC3//BIRC5//CARD16//CD44//CDKN2D//GAS6//IFI6//KLF4//LAMP3//NGF//NGFR//SRC//THBS1//TNFRSF10B//UBE2Z
GO:0051924	regulation_of_calcium_ion_transport	Biological Process	34	234	1620	18342	0.00268473	0.0221205	2.5711	1.64511	0.0209877	ABL1//AHNAK//ATP1B1//CACNB3//CALM2//CALM3//CCL2//CCL5//CXCL10//CXCL11//CYBA//F2R//GEM//GNAO1//GNB5//GPER1//GSTO1//HOMER3//ICAM1//MYLK//NTSR1//ORAI1//PDE4B//PDGFB//PLCG2//PML//PRKCE//PRNP//SELENON//SLC8B1//STC2//SUMO1//UBASH3B//WFS1
GO:0050764	regulation_of_phagocytosis	Biological Process	15	77	1620	18342	0.00271624	0.0222715	2.56603	2.20563	0.00925926	ABR//CCL2//CD47//CYBA//F2RL1//GAS6//IL1B//ITGA2//ITGAV//LMAN2//MFGE8//PTX3//RAPGEF1//SIRPA//SYT11
GO:0046330	positive_regulation_of_JNK_cascade	Biological Process	22	132	1620	18342	0.00271805	0.0222715	2.56574	1.88704	0.0135802	CTGF//DAB2IP//DBNL//DKK1//EDN1//F2RL1//FZD4//FZD7//FZD8//GADD45A//HIPK2//HRAS//IL1B//PAK1//PKN1//PTPN1//SASH1//SEMA3A//SPAG9//TRAF2//WNT7B//ZNF622
GO:0000079	regulation_of_cyclin-dependent_protein_serine|threonine_kinase_activity	Biological Process	18	100	1620	18342	0.00271999	0.0222715	2.56543	2.038	0.0111111	AKT1//CCND1//CCND3//CDK5R2//CDK6//CDKN1A//CDKN2D//CDKN3//CNPPD1//EGFR//GADD45A//HERC5//MAPRE3//NR2F2//PDGFB//SERTAD1//SRC//TNFAIP3
GO:0002573	myeloid_leukocyte_differentiation	Biological Process	18	100	1620	18342	0.00271999	0.0222715	2.56543	2.038	0.0111111	ANXA2//BATF3//BMP4//CASP8//CD109//CSF1//CSF2//EPHA2//F2RL1//FAM20C//JUN//LRRK1//MYH9//RBPJ//RELB//SRC//TGFBR2//UBD
GO:0002720	positive_regulation_of_cytokine_production_involved_in_immune_response	Biological Process	9	35	1620	18342	0.00272536	0.0222715	2.56458	2.91143	0.00555556	CD74//F2RL1//GPRC5B//IL18//IL6//RAET1G//RSAD2//SEMA7A//TRAF2
GO:0030501	positive_regulation_of_bone_mineralization	Biological Process	9	35	1620	18342	0.00272536	0.0222715	2.56458	2.91143	0.00555556	ACVR1//ADRB2//ATRAID//BMP2//BMP4//BMPR2//FAM20C//ISG15//SMAD3
GO:0055026	negative_regulation_of_cardiac_muscle_tissue_development	Biological Process	9	35	1620	18342	0.00272536	0.0222715	2.56458	2.91143	0.00555556	BMP2//DKK1//DLL1//FZD7//MAPK11//NOG//PAK1//TGFBR2//TP73
GO:0032874	positive_regulation_of_stress-activated_MAPK_cascade	Biological Process	25	157	1620	18342	0.00276646	0.0225809	2.55808	1.8029	0.0154321	BMP2//CTGF//DAB2IP//DBNL//DKK1//EDN1//F2RL1//FZD4//FZD7//FZD8//GADD45A//HIPK2//HRAS//IL1B//PAK1//PKN1//PTPN1//SASH1//SEMA3A//SPAG9//STK25//TRAF2//WNT7B//XDH//ZNF622
GO:0009617	response_to_bacterium	Biological Process	75	617	1620	18342	0.0027951	0.022788	2.5536	1.37628	0.0462963	ABCA1//ABL1//ABR//ADM//AKT1//ALAD//ANKRD1//AXL//BAIAP2//CARD16//CASP8//CCL2//CCL5//CD274//CD47//CLDN1//CMPK2//CSF2//CXCL1//CXCL10//CXCL11//CXCL8//DAB2IP//DMBT1//DUSP10//EDN1//ERAP1//F2R//GSTP1//H2BFS//HIST1H2BJ//HIST1H2BK//HLA-E//ICAM1//IL18//IL1B//IL22RA1//IL24//IL27RA//IL6//IRAK1//IRAK2//ISG15//JUN//LOXL1//LY96//MAPKAPK2//MAVS//NFKB2//NFKBIA//NGFR//NOCT//NR1D1//NR1H2//OPTN//PDCD1LG2//PDE4B//PLA…
GO:0003433	chondrocyte_development_involved_in_endochondral_bone_morphogenesis	Biological Process	7	23	1620	18342	0.00285843	0.0232772	2.54387	3.44589	0.00432099	COL6A1//COL6A2//MATN2//SCARA3//SERPINH1//TGFBR2//VIT
GO:0010762	regulation_of_fibroblast_migration	Biological Process	8	29	1620	18342	0.00288902	0.023499	2.53925	3.12337	0.00493827	AKT1//DMTN//FGF2//GNA12//PAK1//PRKCE//SDC4//THBS1
GO:0009952	anterior|posterior_pattern_specification	Biological Process	31	209	1620	18342	0.00293704	0.0238617	2.53209	1.67937	0.0191358	ARC//BMP2//BMP4//BMPR2//CTNNBIP1//DKK1//DLL1//FOXC2//FOXF1//GBX2//GLI2//HIPK2//HOXA4//HOXB7//HOXB9//HOXD8//HOXD9//LHX1//LRP5//MSX1//MSX2//NKX3-1//NOG//NR2F2//PLXNA2//POFUT1//RBPJ//SEMA3C//SMAD3//SOX17//TGFBR1
GO:0010712	regulation_of_collagen_metabolic_process	Biological Process	10	42	1620	18342	0.00298834	0.0241103	2.52457	2.69577	0.00617284	BMP4//CST3//CTGF//ENG//F2R//IL6//ITGA2//ITGB1//LARP6//VIM
GO:0010955	negative_regulation_of_protein_processing	Biological Process	10	42	1620	18342	0.00298834	0.0241103	2.52457	2.69577	0.00617284	BIRC3//BIRC5//CARD16//CD59//CTSZ//PRNP//SERPINE1//SERPINE2//THBS1//UBE2Z
GO:0030517	negative_regulation_of_axon_extension	Biological Process	10	42	1620	18342	0.00298834	0.0241103	2.52457	2.69577	0.00617284	CDK5//NRP1//NTN1//RTN4//SEMA3A//SEMA3C//SEMA4B//SEMA4D//SEMA4F//SEMA7A
GO:0030816	positive_regulation_of_cAMP_metabolic_process	Biological Process	10	42	1620	18342	0.00298834	0.0241103	2.52457	2.69577	0.00617284	ADM//CALM2//CALM3//CXCL10//CXCL11//GPER1//GPR161//MRAP2//RAPGEF3//TIMP2
GO:0033003	regulation_of_mast_cell_activation	Biological Process	10	42	1620	18342	0.00298834	0.0241103	2.52457	2.69577	0.00617284	ADORA2B//CRLF2//FOXF1//IL4R//MILR1//NECTIN2//RAC2//STYK1//UNC13D//VAMP8
GO:0035307	positive_regulation_of_protein_dephosphorylation	Biological Process	10	42	1620	18342	0.00298834	0.0241103	2.52457	2.69577	0.00617284	ADORA1//CALM2//CALM3//GBA//ITGA1//NSMF//PPP1R15A//PPP1R7//PPP2R5D//SMPD1
GO:0030801	positive_regulation_of_cyclic_nucleotide_metabolic_process	Biological Process	13	63	1620	18342	0.00301231	0.0242757	2.5211	2.33633	0.00802469	ADM//ADORA2B//APOE//CALM2//CALM3//CXCL10//CXCL11//FZD2//GPER1//GPR161//MRAP2//RAPGEF3//TIMP2
GO:0070304	positive_regulation_of_stress-activated_protein_kinase_signaling_cascade	Biological Process	25	158	1620	18342	0.0030176	0.0242903	2.52034	1.79149	0.0154321	BMP2//CTGF//DAB2IP//DBNL//DKK1//EDN1//F2RL1//FZD4//FZD7//FZD8//GADD45A//HIPK2//HRAS//IL1B//PAK1//PKN1//PTPN1//SASH1//SEMA3A//SPAG9//STK25//TRAF2//WNT7B//XDH//ZNF622
GO:0007043	cell-cell_junction_assembly	Biological Process	18	101	1620	18342	0.00304284	0.0244371	2.51672	2.01782	0.0111111	CDH13//CDH2//CDH24//CLDN1//CLDN3//CNTNAP1//DLG5//GJB2//GJC1//JUP//LSR//PARD6A//RAB13//RHOC//TLN1//TLN2//VCL//WDR1
GO:0035335	peptidyl-tyrosine_dephosphorylation	Biological Process	18	101	1620	18342	0.00304284	0.0244371	2.51672	2.01782	0.0111111	CDKN3//DUSP1//DUSP10//DUSP23//DUSP28//DUSP4//DUSP5//DUSP6//MTMR14//PTPN1//PTPN18//PTPRE//PTPRF//PTPRH//PTPRJ//PTPRM//SSH1//UBASH3B
GO:1900180	regulation_of_protein_localization_to_nucleus	Biological Process	20	117	1620	18342	0.00306712	0.0246038	2.51327	1.93542	0.0123457	AKT1//BAG3//BMP4//CDKN1A//DCLK1//DTX3L//GAS6//JUP//LMNA//MAVS//NF2//NGFR//PARP9//PDE2A//PKIA//PKIG//SMAD3//SRC//TMEM173//TXN
GO:0031100	animal_organ_regeneration	Biological Process	15	78	1620	18342	0.00309424	0.0247588	2.50945	2.17735	0.00925926	ADM//ATIC//AXL//CCND1//CDKN1A//CLDN1//EGFR//GAS6//GSTP1//IGF2R//LCP1//NFKBIA//PGF//SULF2//TGFBR2
GO:0035904	aorta_development	Biological Process	11	49	1620	18342	0.00309706	0.0247588	2.50905	2.54172	0.00679012	ENG//JAG1//LOX//LOXL1//LRP1//MYLK//NKX3-1//RBPJ//SMAD6//SNX17//TBX2
GO:0051055	negative_regulation_of_lipid_biosynthetic_process	Biological Process	11	49	1620	18342	0.00309706	0.0247588	2.50905	2.54172	0.00679012	AKR1C3//APOE//BMP2//CEACAM1//ERLIN1//GPER1//INSIG2//ORMDL1//PDGFA//PDGFB//SNAI2
GO:1901135	carbohydrate_derivative_metabolic_process	Biological Process	128	1147	1620	18342	0.0031166	0.0248865	2.50632	1.26351	0.0790123	ACOT7//ACSF2//ADCY3//ADCY6//ADM//AK1//AKR1C1//AKR1C3//AKT1//ALG2//AMFR//ATIC//ATP1B1//B3GLCT//B3GNT2//B3GNT9//B4GALNT1//B4GALT6//BAD//BMP2//BMPR2//C1GALT1C1//CARD11//CD44//CHPF//CHPF2//CHST1//CHST14//CHST15//CHST2//CHST3//CMPK2//CROT//CRYL1//CSGALNACT2//DGAT2//DOLK//DOLPP1//DTYMK//EDEM2//ENO2//ENPP1//EPHA2//ERP44//EXT1//EXT2//FAM20C//FGF2//FOXL1//FUCA1//FUT11//FUT4//GALNS//GALNT10//GALNT2//GBA//G…
GO:0010038	response_to_metal_ion	Biological Process	47	354	1620	18342	0.00315165	0.0251376	2.50146	1.50323	0.0290123	ADD1//AKR1C3//AKT1//ALAD//ALG2//ANXA11//BAD//BNIP3//CALM2//CALM3//CASP8//CCND1//CLDN1//CPNE2//DMTN//DTYMK//DUSP1//EDN1//EGFR//ENTPD6//ERCC1//FABP4//GSN//ICAM1//IL1A//ITPKB//JUN//LOXL2//MAPT//MT2A//NDRG1//NEDD4L//NQO1//PPIF//PRNP//RASA4//RASA4B//RTN4//SDC1//SERPINE1//SLC39A13//SLC41A1//SOD3//SUMO1//THBS1//UROS//ZNF658
GO:0032964	collagen_biosynthetic_process	Biological Process	4	8	1620	18342	0.00317341	0.025139	2.49847	5.66111	0.00246914	COL5A1//P3H4//SERPINH1//TRAM2
GO:0034351	negative_regulation_of_glial_cell_apoptotic_process	Biological Process	4	8	1620	18342	0.00317341	0.025139	2.49847	5.66111	0.00246914	CCL2//DLL1//GAS6//TRAF2
GO:0048846	axon_extension_involved_in_axon_guidance	Biological Process	4	8	1620	18342	0.00317341	0.025139	2.49847	5.66111	0.00246914	ALCAM//NRP1//SEMA3A//SLIT2
GO:0050702	interleukin-1_beta_secretion	Biological Process	4	8	1620	18342	0.00317341	0.025139	2.49847	5.66111	0.00246914	ABCA1//F2RL1//GBP5//TLR4
GO:0060837	blood_vessel_endothelial_cell_differentiation	Biological Process	4	8	1620	18342	0.00317341	0.025139	2.49847	5.66111	0.00246914	CCM2//DLL1//NRP1//RBPJ
GO:0071550	death-inducing_signaling_complex_assembly	Biological Process	4	8	1620	18342	0.00317341	0.025139	2.49847	5.66111	0.00246914	CASP8//FADD//TRADD//TRAF2
GO:0016202	regulation_of_striated_muscle_tissue_development	Biological Process	23	142	1620	18342	0.00320905	0.0253639	2.49362	1.83388	0.0141975	BMP2//BMP4//CYP26B1//DKK1//DLL1//EDN1//FGF2//FGFR1//FLOT1//FZD7//GPC1//HDAC4//MAPK11//NOG//NRG1//PAK1//RBPJ//SMAD3//SOX17//TBX2//TGFBR1//TGFBR2//TP73
GO:0051592	response_to_calcium_ion	Biological Process	23	142	1620	18342	0.00320905	0.0253639	2.49362	1.83388	0.0141975	ADD1//AKR1C3//ALG2//ANXA11//BAD//CALM2//CALM3//CCND1//CPNE2//DMTN//DUSP1//EDN1//EGFR//ENTPD6//ITPKB//JUN//PPIF//RASA4//RASA4B//RTN4//SDC1//SERPINE1//THBS1
GO:0033157	regulation_of_intracellular_protein_transport	Biological Process	33	228	1620	18342	0.00326814	0.0258017	2.4857	1.63874	0.0203704	ABLIM3//BAG3//BARD1//BMP4//CACNB3//CAMK1//CDK5//CDKN1A//DMTN//EDEM2//GAS6//HRAS//IFI27//IL1B//JUP//LCP1//MAVS//MFF//OAZ2//PAK1//PDE2A//PKIA//PKIG//PRNP//PTPN1//RAC2//RAPGEF3//SEC16A//SH3TC2//SMAD3//SP100//TMEM173//TXN
GO:0042472	inner_ear_morphogenesis	Biological Process	17	94	1620	18342	0.00334457	0.0263753	2.47566	2.04764	0.0104938	ABR//ALDH1A3//EPHB2//FGFR1//FRZB//FZD2//GBX2//GLI2//INSIG2//LRIG1//MAFB//NTN1//PTK7//SLITRK6//SOX9//SPRY2//TRIOBP
GO:0001953	negative_regulation_of_cell-matrix_adhesion	Biological Process	9	36	1620	18342	0.00335371	0.0263878	2.47447	2.83056	0.00555556	ADAM15//DMTN//JAG1//MMP14//NF2//PHLDB2//SERPINE1//SRC//THBS1
GO:0034405	response_to_fluid_shear_stress	Biological Process	9	36	1620	18342	0.00335371	0.0263878	2.47447	2.83056	0.00555556	ABCA1//AKT1//CSF2//ETS1//KLF2//KLF4//SMAD6//SOCS5//SRC
GO:0010888	negative_regulation_of_lipid_storage	Biological Process	6	18	1620	18342	0.00344075	0.0269513	2.46335	3.77407	0.0037037	ABCA1//ABCG1//IL6//ITGAV//NFKBIA//NR1H2
GO:0034142	toll-like_receptor_4_signaling_pathway	Biological Process	6	18	1620	18342	0.00344075	0.0269513	2.46335	3.77407	0.0037037	IRAK1//LY96//NFKBIA//PIK3AP1//PRKCE//TLR4
GO:0043011	myeloid_dendritic_cell_differentiation	Biological Process	6	18	1620	18342	0.00344075	0.0269513	2.46335	3.77407	0.0037037	BATF3//CSF2//RBPJ//RELB//TGFBR2//UBD
GO:0045655	regulation_of_monocyte_differentiation	Biological Process	6	18	1620	18342	0.00344075	0.0269513	2.46335	3.77407	0.0037037	CD74//CDK6//CSF1//CTNNBIP1//IRF7//JUN
GO:0006796	phosphate-containing_compound_metabolic_process	Biological Process	229	2199	1620	18342	0.00351302	0.027467	2.45432	1.17908	0.141358	ABL1//ABL2//ACOT7//ACSF2//ACVR1//ADCK2//ADCY3//ADCY6//ADM//ADORA2B//AGPAT2//AGPAT3//AK1//AKT1//ATIC//ATP1B1//AXL//BAD//BIRC5//BMP2//BMP4//BMPR2//BRSK1//BTRC//CAMK1//CARD11//CCL2//CCL5//CCM2//CCND1//CCND3//CDC42EP5//CDK5//CDK6//CDKN1A//CDKN3//CIT//CMPK2//CRIM1//CROT//CRYL1//CSF2//CSF2RA//CTDSP1//DAB2IP//DBNL//DCLK1//DGAT2//DOLK//DOLPP1//DTYMK//DUSP1//DUSP10//DUSP23//DUSP28//DUSP4//DUSP5//DUSP6//EF…
GO:0042475	odontogenesis_of_dentin-containing_tooth	Biological Process	15	79	1620	18342	0.00351445	0.027467	2.45414	2.14979	0.00925926	ADM//BMP2//BMP4//FAM20C//GLI2//GNAO1//HTRA1//ITGA6//ITGB4//MSX1//MSX2//NECTIN1//NF2//SERPINE1//TNC
GO:0021795	cerebral_cortex_cell_migration	Biological Process	10	43	1620	18342	0.00359128	0.0280047	2.44475	2.63307	0.00617284	ADGRG1//CDK5//CDK5R2//DAB2IP//EGFR//MBOAT7//NRP1//RTN4//SEMA3A//SLIT2
GO:0090317	negative_regulation_of_intracellular_protein_transport	Biological Process	10	43	1620	18342	0.00359128	0.0280047	2.44475	2.63307	0.00617284	BAG3//BARD1//CDK5//DMTN//GAS6//PDE2A//PKIA//PKIG//SP100//TXN
GO:0061024	membrane_organization	Biological Process	100	870	1620	18342	0.00363501	0.0282527	2.43949	1.3014	0.0617284	ABCA1//ADRB2//AKT1//ANXA2//APOE//ARL6IP1//ARPC1A//ARPC2//ARPC4//ATL1//ATP1B1//ATP8B1//AVPR2//BAD//BAIAP2//BCL2L1//BIN1//BLOC1S2//BNIP3//BOK//C2CD4C//CASP8//CAVIN2//CD59//CDH2//CHMP3//CLTB//COL5A1//CTSZ//DCTN1//E2F1//EGFR//ETV5//FLOT1//FZD4//GAS6//GBF1//GLTP//GOLGA2//GPER1//GSN//HGS//HIP1//IGF2R//IL7R//KIAA0319//LMNA//MAIP1//MALL//MARVELD1//MBP//MCFD2//MFF//MFGE8//MTCH1//MX2//MYADM//MYH9//NDRG1//N…
GO:0002717	positive_regulation_of_natural_killer_cell_mediated_immunity	Biological Process	8	30	1620	18342	0.00363924	0.0282527	2.43899	3.01926	0.00493827	HLA-E//MICB//NECTIN2//RAET1E//RAET1G//RAET1L//ULBP2//ULBP3
GO:0010743	regulation_of_macrophage_derived_foam_cell_differentiation	Biological Process	8	30	1620	18342	0.00363924	0.0282527	2.43899	3.01926	0.00493827	ABCA1//ABCG1//CSF1//CSF2//IL18//ITGAV//NFKBIA//NR1H2
GO:0061036	positive_regulation_of_cartilage_development	Biological Process	8	30	1620	18342	0.00363924	0.0282527	2.43899	3.01926	0.00493827	BMP2//BMP4//BMPR2//CYR61//LOXL2//RELA//SMAD3//SOX9
GO:0010717	regulation_of_epithelial_to_mesenchymal_transition	Biological Process	16	87	1620	18342	0.00365923	0.0283494	2.43661	2.08225	0.00987654	ACVR1//BMP2//BMP4//DAB2IP//ENG//GLIPR2//IL1B//LOXL2//NOG//OLFM1//PHLDB2//SMAD3//TGFB1I1//TGFBR1//TGFBR2//ZNF703
GO:2000107	negative_regulation_of_leukocyte_apoptotic_process	Biological Process	11	50	1620	18342	0.00365982	0.0283494	2.43654	2.49089	0.00679012	AXL//BMP4//CCL5//CD74//FADD//GAS6//IL7R//IRF7//ITPKB//PIP//TSC22D4
GO:0010212	response_to_ionizing_radiation	Biological Process	24	152	1620	18342	0.00371277	0.0287277	2.4303	1.78772	0.0148148	AEN//ALAD//ANXA1//BCL2L1//BRCA2//BRSK1//CCND1//CDKN1A//CXCL10//CYBA//DCUN1D3//ERCC1//GADD45A//H2AFX//HRAS//ICAM1//IKBIP//IL1B//NET1//PML//POLE3//THBD//TP73//XRCC5
GO:0030111	regulation_of_Wnt_signaling_pathway	Biological Process	42	311	1620	18342	0.00372772	0.0288115	2.42856	1.52905	0.0259259	ABL1//APOE//BMP2//BTRC//CCND1//CDH2//CTNNBIP1//DAB2IP//DKK1//EGFR//FOXL1//FRZB//FZD1//FZD7//GPRC5B//GRB10//IGFBP6//ILK//ITGA3//JUP//KANK1//LRP1//LRP5//LRRK1//NOG//RAPGEF1//RBPJ//RUNX1//SHISA2//SMAD3//SMURF2//SNAI2//SOX17//SOX9//SRC//SULF1//SULF2//TCF7L1//TMEM198//TMEM237//TNFAIP3//ZNF703
GO:0003171	atrioventricular_valve_development	Biological Process	7	24	1620	18342	0.00373189	0.0288119	2.42807	3.30231	0.00432099	ACVR1//BMP2//BMPR2//CYR61//OLFM1//SMAD6//TGFBR2
GO:0008593	regulation_of_Notch_signaling_pathway	Biological Process	17	95	1620	18342	0.00374613	0.0288144	2.42642	2.02608	0.0104938	DLL1//EGFL7//EGFR//HIF1AN//JAG1//MAML2//MAML3//MMP14//NFKBIA//NOV//PEAR1//POFUT1//RBPJ//SLC35C1//TSPAN14//TSPAN15//TSPAN5
GO:0050715	positive_regulation_of_cytokine_secretion	Biological Process	20	119	1620	18342	0.003749	0.0288144	2.42608	1.90289	0.0123457	ABL1//CD274//CD58//CRLF2//DDX58//F2R//F2RL1//IFIH1//IL1A//IL1B//IL4R//MAPK11//MAVS//MBP//PAEP//PTGER4//SAA1//SPTBN1//SRC//TLR4
GO:0010745	negative_regulation_of_macrophage_derived_foam_cell_differentiation	Biological Process	5	13	1620	18342	0.00375696	0.0288144	2.42516	4.3547	0.00308642	ABCA1//ABCG1//ITGAV//NFKBIA//NR1H2
GO:0021819	layer_formation_in_cerebral_cortex	Biological Process	5	13	1620	18342	0.00375696	0.0288144	2.42516	4.3547	0.00308642	ADGRG1//CDK5//CDK5R2//DAB2IP//MBOAT7
GO:0031274	positive_regulation_of_pseudopodium_assembly	Biological Process	5	13	1620	18342	0.00375696	0.0288144	2.42516	4.3547	0.00308642	C15orf62//CDC42EP2//CDC42EP3//CDC42EP5//F2RL1
GO:1900025	negative_regulation_of_substrate_adhesion-dependent_cell_spreading	Biological Process	5	13	1620	18342	0.00375696	0.0288144	2.42516	4.3547	0.00308642	DMTN//GBP1//KANK1//MELTF//TACSTD2
GO:0051153	regulation_of_striated_muscle_cell_differentiation	Biological Process	19	111	1620	18342	0.00378299	0.0289623	2.42216	1.93804	0.0117284	BDNF//BMP2//BMP4//CXCL10//CYP26B1//DKK1//DLL1//EDN1//EHD1//FLOT1//FZD7//HDAC4//IL4R//MMP14//MSX1//NOV//NRG1//PAK1//RBPJ
GO:0060070	canonical_Wnt_signaling_pathway	Biological Process	18	103	1620	18342	0.00378454	0.0289623	2.42199	1.97864	0.0111111	CCND1//FRZB//FZD1//FZD2//FZD4//FZD7//FZD8//HOXB9//KLF4//LRP5//PTK7//SDC1//SMAD3//SNAI2//SOX17//TCF7L1//WNT10A//WNT7B
GO:0016050	vesicle_organization	Biological Process	45	339	1620	18342	0.00381808	0.029187	2.41815	1.50295	0.0277778	ABCA1//ANXA2//BLOC1S2//C2CD4C//CD59//CHMP3//CTSZ//F2R//FAM109A//GBF1//GOLGA2//HGS//HPS1//MCFD2//NECTIN2//PI4K2A//PI4K2B//RAB32//SAMD9//SAMD9L//SEC16A//SERPINA1//SERPINE2//SHROOM2//SNX11//SNX19//SNX33//SQSTM1//SRGN//SRPX//STX11//STX17//STX1A//STX4//SYT11//SYTL4//TAP1//TGFA//TMED9//TMEM127//TRAPPC1//TRAPPC6A//VAMP5//VAMP8//YKT6
GO:0043524	negative_regulation_of_neuron_apoptotic_process	Biological Process	22	136	1620	18342	0.00395498	0.0302005	2.40286	1.83154	0.0135802	ADAM8//APOE//AXL//BCL2L1//BDNF//BOK//CCL2//CLCF1//CRLF1//DNAJC5//F2R//HIPK2//HRAS//ILK//JUN//LRP1//NGF//NRP1//RETREG1//TP73//TYRO3//WFS1
GO:0042110	T_cell_activation	Biological Process	32	222	1620	18342	0.00397774	0.0303411	2.40036	1.63203	0.0197531	ABL1//ANXA1//CARD11//CASP8//CCND3//CD7//CD74//CYP26B1//EBI3//ELF4//F2RL1//FADD//FZD7//FZD8//HLA-E//ICAM1//IL6//IL7R//IRF1//ITPKB//LCP1//MAFB//MICB//MYH9//PTGER4//RELB//RSAD2//SMAD3//STAT6//TNFSF18//TXK//ZFP36L2
GO:0008637	apoptotic_mitochondrial_changes	Biological Process	13	65	1620	18342	0.0040068	0.0305294	2.3972	2.26444	0.00802469	AIFM2//AKT1//BAD//BCL2L1//BLOC1S2//BNIP3//BOK//IFI6//IFIT2//JUN//MFF//PMAIP1//PPIF
GO:0007265	Ras_protein_signal_transduction	Biological Process	35	249	1620	18342	0.00406125	0.0309106	2.39134	1.59148	0.0216049	ADGRG1//ARHGAP29//ARHGDIA//ARHGDIB//ARHGEF11//C15orf62//CDC42EP2//CDC42EP3//CDC42EP5//CDH13//CDKN1A//DBNL//EPS8//FGF2//GNA12//HRAS//IQGAP3//JUN//LIMK1//NGFR//NTN1//PAK1//RAB11B//RAB13//RAB15//RAB32//RAB5C//RAC2//RALB//RAPGEF1//RAPGEF3//RHOC//RHOG//RND3//RRAS
GO:0019222	regulation_of_metabolic_process	Biological Process	678	7108	1620	18342	0.00407533	0.030984	2.38984	1.07998	0.418519	AAMDC//ABCA1//ABCG1//ABL1//ABL2//ABLIM3//ABTB2//ACKR3//ACTA2//ACTN1//ACVR1//ADAM8//ADM//ADORA1//ADORA2B//ADRA1B//ADRB2//AHNAK//AIDA//AKR1C3//AKT1//ALAD//ANG//ANGPTL4//ANKRD1//ANTXR1//ANXA1//ANXA2//APBB2//APLN//APOE//AR//ARFGEF3//ARHGEF11//ARL2BP//ARL6IP1//ARNTL2//ARRDC4//ASB9//ATF5//ATOH8//ATP1B1//ATP6V0D1//ATP6V0E1//ATP6V0E2//ATP8B1//ATRAID//ATXN1L//AVPR2//AXL//BACE2//BACH1//BAD//BAG3//BARD1//BA…
GO:0008347	glial_cell_migration	Biological Process	9	37	1620	18342	0.0040905	0.0310656	2.38822	2.75405	0.00555556	ADGRG1//CCL2//CDK5//CDK5R2//DAB2IP//MATN2//MBOAT7//MMP14//RTN4
GO:0051928	positive_regulation_of_calcium_ion_transport	Biological Process	19	112	1620	18342	0.00418791	0.0317708	2.378	1.92073	0.0117284	ABL1//ATP1B1//CACNB3//CALM2//CALM3//CCL2//CCL5//CXCL10//CXCL11//F2R//GPER1//GSTO1//MYLK//NTSR1//ORAI1//PDGFB//PLCG2//SUMO1//WFS1
GO:0010803	regulation_of_tumor_necrosis_factor-mediated_signaling_pathway	Biological Process	12	58	1620	18342	0.00419345	0.0317783	2.37743	2.34253	0.00740741	BIRC3//CARD16//CASP8//F2RL1//GAS6//GSTP1//HIST1H2BJ//SPHK1//TNFAIP3//TRADD//TRAF1//TRAF2
GO:0045619	regulation_of_lymphocyte_differentiation	Biological Process	25	162	1620	18342	0.00422354	0.0319717	2.37432	1.74726	0.0154321	ABL1//ADAM8//ANXA1//AXL//BAD//BMP4//CARD11//CD74//CYP26B1//DUSP10//GAS6//GLI2//IL18//IL1B//IL4R//IL7R//INHBA//IRF1//ITPKB//MMP14//RUNX1//SOCS1//SOCS5//TGFBR2//ZFP36L2
GO:0030199	collagen_fibril_organization	Biological Process	10	44	1620	18342	0.00428672	0.0324149	2.36787	2.57323	0.00617284	ADAMTS2//ANXA2//COL5A1//FOXC2//LOX//LOXL2//P3H4//PLOD3//SERPINH1//TGFBR1
GO:0032642	regulation_of_chemokine_production	Biological Process	14	73	1620	18342	0.00429744	0.0324608	2.36679	2.17139	0.00864198	ADORA2B//CD74//F2RL1//GSTP1//IL1A//IL1B//IL4R//IL6//KLF4//MAVS//MBP//SNAI2//SOCS5//TLR4
GO:0009266	response_to_temperature_stimulus	Biological Process	26	171	1620	18342	0.00437863	0.0330027	2.35866	1.72151	0.0160494	ADM//ADORA1//ADRB2//AKT1//BAG3//CASP8//CDKN1A//CXCL10//GMPR//HSPA13//IER5//IGFBP7//IL1A//IL1B//IRAK1//LRP11//MAPT//MICB//NFKBIA//NTSR1//PLAC8//POLR2D//SUMO1//TGFB1I1//THBS1//VGF
GO:0071453	cellular_response_to_oxygen_levels	Biological Process	26	171	1620	18342	0.00437863	0.0330027	2.35866	1.72151	0.0160494	ADAM8//AKT1//ANKRD1//ATP6V0D1//BACH1//BAD//BNIP3//CACNB3//CARD16//E2F1//EDN1//HIF1AN//HIPK2//ICAM1//IRAK1//LMNA//LPAR1//NDRG1//NKX3-1//P4HB//PMAIP1//PRKCE//RBPJ//SLC29A1//SRC//STC2
GO:0097193	intrinsic_apoptotic_signaling_pathway	Biological Process	24	154	1620	18342	0.00440011	0.0331288	2.35654	1.7645	0.0148148	ABL1//AEN//BAD//BCL2L1//BNIP3//BOK//BRCA2//CDKN1A//DAB2IP//E2F1//EPHA2//HIPK2//HRAS//IKBKE//KRCC1//PDK2//PMAIP1//PML//PPP1R15A//STK25//TNFRSF10B//TP73//TRAF2//ZNF622
GO:0045582	positive_regulation_of_T_cell_differentiation	Biological Process	15	81	1620	18342	0.0044953	0.0338091	2.34724	2.09671	0.00925926	ADAM8//ANXA1//BAD//CD74//DUSP10//GLI2//IL18//IL1B//IL4R//IL7R//ITPKB//RUNX1//SOCS1//SOCS5//TGFBR2
GO:0001893	maternal_placenta_development	Biological Process	8	31	1620	18342	0.00453165	0.0340093	2.34374	2.92186	0.00493827	AKT1//BMPR2//CTSB//CTSV//LDOC1//NR2F2//STC2//VDR
GO:0030194	positive_regulation_of_blood_coagulation	Biological Process	8	31	1620	18342	0.00453165	0.0340093	2.34374	2.92186	0.00493827	DMTN//F2R//F3//HPSE//SERPINE1//THBD//THBS1//TLR4
GO:0071417	cellular_response_to_organonitrogen_compound	Biological Process	62	503	1620	18342	0.00455658	0.0341597	2.34136	1.39558	0.0382716	ABL1//ADCY3//ADCY6//ADRB2//AKT1//APLP1//ATP6V0D1//ATP6V0E1//ATP6V0E2//BAIAP2//BCAR1//BCL2L1//CAPN2//CDK5//CEACAM1//CIB2//COL6A1//CYBA//DMTN//EDN1//EGFR//ENPP1//FBN1//FOXC2//GPER1//GSTP1//HCN2//HRH1//ICAM1//IRS1//JUP//KLF10//KLF2//KLF4//LRP1//MAPK13//MAX//MMP2//NGFR//NSMF//PAK1//PDE2A//PDE4B//PDK2//PRNP//PTPN1//PXN//RAB13//RAPGEF1//RAPGEF3//RELA//SH3BP4//SLIT2//SOCS2//SOGA1//SOX9//SRC//SSH1//STAT1…
GO:0048634	regulation_of_muscle_organ_development	Biological Process	23	146	1620	18342	0.00457051	0.0341908	2.34003	1.78364	0.0141975	BMP2//BMP4//CYP26B1//DKK1//DLL1//EDN1//FGF2//FGFR1//FLOT1//FZD7//GPC1//HDAC4//MAPK11//NOG//NRG1//PAK1//RBPJ//SMAD3//SOX17//TBX2//TGFBR1//TGFBR2//TP73
GO:0071456	cellular_response_to_hypoxia	Biological Process	23	146	1620	18342	0.00457051	0.0341908	2.34003	1.78364	0.0141975	ADAM8//AKT1//ANKRD1//BACH1//BAD//BNIP3//CARD16//E2F1//EDN1//HIF1AN//HIPK2//ICAM1//IRAK1//LMNA//NDRG1//NKX3-1//P4HB//PMAIP1//PRKCE//RBPJ//SLC29A1//SRC//STC2
GO:0060350	endochondral_bone_morphogenesis	Biological Process	13	66	1620	18342	0.00459512	0.0343381	2.3377	2.23013	0.00802469	BMP4//BMPR2//COL13A1//COL6A1//COL6A2//MATN2//MMP14//NAB1//SCARA3//SERPINH1//SOX9//TGFBR2//VIT
GO:0042476	odontogenesis	Biological Process	19	113	1620	18342	0.00462799	0.0345467	2.33461	1.90374	0.0117284	ADM//BMP2//BMP4//FAM20C//GLI2//GNAO1//HTRA1//INHBA//ITGA6//ITGB4//MSX1//MSX2//NECTIN1//NF2//SDC1//SERPINE1//TNC//TUFT1//WNT10A
GO:0002076	osteoblast_development	Biological Process	6	19	1620	18342	0.00465758	0.0346935	2.33184	3.57544	0.0037037	GLI2//HDAC4//LRP5//MSX2//SATB2//SMAD3
GO:0034143	regulation_of_toll-like_receptor_4_signaling_pathway	Biological Process	6	19	1620	18342	0.00465758	0.0346935	2.33184	3.57544	0.0037037	DAB2IP//F2RL1//FLOT1//NR1D1//TNFAIP3//WDFY1
GO:0032649	regulation_of_interferon-gamma_production	Biological Process	17	97	1620	18342	0.00466872	0.0347395	2.3308	1.98431	0.0104938	ABL1//AXL//CD274//EBI3//FADD//GAS6//HRAS//IL18//IL1B//IL27RA//INHBA//ISG15//PDCD1LG2//PDE4B//PRNP//TLR4//TXK
GO:0006986	response_to_unfolded_protein	Biological Process	24	155	1620	18342	0.00478175	0.0354449	2.32041	1.75312	0.0148148	ADD1//AMFR//ATP6V0D1//CCL2//CCND1//CREB3//CXCL8//CXXC1//DCTN1//DNAJB2//DNAJB5//EDEM2//ERP44//FICD//HSPA13//LMNA//OPTN//PTPN1//SERPINH1//STC2//THBS1//TLN1//TOR1B//WFS1
GO:0036294	cellular_response_to_decreased_oxygen_levels	Biological Process	24	155	1620	18342	0.00478175	0.0354449	2.32041	1.75312	0.0148148	ADAM8//AKT1//ANKRD1//BACH1//BAD//BNIP3//CACNB3//CARD16//E2F1//EDN1//HIF1AN//HIPK2//ICAM1//IRAK1//LMNA//NDRG1//NKX3-1//P4HB//PMAIP1//PRKCE//RBPJ//SLC29A1//SRC//STC2
GO:0002691	regulation_of_cellular_extravasation	Biological Process	7	25	1620	18342	0.00479396	0.0354449	2.31931	3.17022	0.00432099	ABR//ADAM8//CD99L2//FADD//ICAM1//IL1A//PTGER4
GO:0032967	positive_regulation_of_collagen_biosynthetic_process	Biological Process	7	25	1620	18342	0.00479396	0.0354449	2.31931	3.17022	0.00432099	BMP4//CTGF//ENG//F2R//ITGA2//LARP6//VIM
GO:0048843	negative_regulation_of_axon_extension_involved_in_axon_guidance	Biological Process	7	25	1620	18342	0.00479396	0.0354449	2.31931	3.17022	0.00432099	NRP1//SEMA3A//SEMA3C//SEMA4B//SEMA4D//SEMA4F//SEMA7A
GO:0060384	innervation	Biological Process	7	25	1620	18342	0.00479396	0.0354449	2.31931	3.17022	0.00432099	LRIG1//NRP1//SEMA3A//SERPINE2//SLITRK6//SULF1//SULF2
GO:0030101	natural_killer_cell_activation	Biological Process	12	59	1620	18342	0.00485025	0.0358232	2.31424	2.30282	0.00740741	AXL//CASP8//ELF4//IL18//MICB//RAET1E//RAET1G//RAET1L//TYRO3//ULBP2//ULBP3//UNC13D
GO:1902904	negative_regulation_of_supramolecular_fiber_organization	Biological Process	21	130	1620	18342	0.00487768	0.0359621	2.31179	1.82897	0.012963	ADD1//CAPG//DMTN//EPS8//FHOD3//GSN//KANK1//MYADM//NAV3//PHLDB2//S1PR1//SLIT2//SPTAN1//SPTBN1//TACSTD2//TMOD1//TMOD3//TMSB10//TMSB4X//TRIOBP//TWF2
GO:0098773	skin_epidermis_development	Biological Process	14	74	1620	18342	0.00487936	0.0359621	2.31164	2.14204	0.00864198	CD109//CTSV//DKK1//DLL1//EGFR//FOXQ1//INHBA//LHX2//PDGFA//RBPJ//RELA//SOX9//TRPC4AP//WNT10A
GO:0045927	positive_regulation_of_growth	Biological Process	36	261	1620	18342	0.00491109	0.0361579	2.30882	1.56169	0.0222222	AKT1//BDNF//BMPR2//CRABP2//CSF1//CYBA//DLL1//EDN1//EGFR//FGF2//FGFR1//FN1//HBEGF//ILK//L1CAM//LIMK1//MAP1B//MAPT//MMP14//NEDD4L//NGF//NRG1//NRP1//NTN1//PAK1//RBPJ//RTN4//SEMA4D//SEMA7A//SPHK1//TBX2//TGFBR1//TGFBR2//TNFRSF12A//TWF2//WFS1
GO:0001909	leukocyte_mediated_cytotoxicity	Biological Process	9	38	1620	18342	0.0049478	0.0362752	2.30559	2.68158	0.00555556	IL18//MICB//RAET1E//RAET1G//RAET1L//TUBB4B//ULBP2//ULBP3//UNC13D
GO:0045687	positive_regulation_of_glial_cell_differentiation	Biological Process	9	38	1620	18342	0.0049478	0.0362752	2.30559	2.68158	0.00555556	BIN1//BMP2//CLCF1//IL1B//RELA//SERPINE2//TP73//ZNF365//ZNF488
GO:0045740	positive_regulation_of_DNA_replication	Biological Process	9	38	1620	18342	0.0049478	0.0362752	2.30559	2.68158	0.00555556	CDT1//CST3//DBF4B//EGFR//FGFR1//GLI2//HRAS//JUN//STN1
GO:0051281	positive_regulation_of_release_of_sequestered_calcium_ion_into_cytosol	Biological Process	9	38	1620	18342	0.0049478	0.0362752	2.30559	2.68158	0.00555556	ABL1//CALM2//CALM3//CXCL10//CXCL11//F2R//GPER1//GSTO1//NTSR1
GO:1903428	positive_regulation_of_reactive_oxygen_species_biosynthetic_process	Biological Process	11	52	1620	18342	0.00502924	0.0368337	2.2985	2.39509	0.00679012	AKT1//CYBA//EDN1//HDAC4//ICAM1//IL1B//KLF2//KLF4//PTX3//SMAD3//TLR4
GO:0045682	regulation_of_epidermis_development	Biological Process	15	82	1620	18342	0.00506322	0.0370436	2.29557	2.07114	0.00925926	BMP4//CD109//CTSL//CTSV//DLL1//FST//HPSE//KEAP1//MAFF//MAFG//MSX2//NAB1//RUNX1//TRADD//VDR
GO:0033273	response_to_vitamin	Biological Process	16	90	1620	18342	0.00516346	0.0376256	2.28706	2.01284	0.00987654	ALAD//CCND1//CDKN2D//CXCL10//CYP26B1//EGFR//GAS6//GSN//GSTP1//IL1B//ITGA2//RELA//STC2//TNC//TRIM25//VDR
GO:0045639	positive_regulation_of_myeloid_cell_differentiation	Biological Process	16	90	1620	18342	0.00516346	0.0376256	2.28706	2.01284	0.00987654	CASP8//CD74//CSF1//CTNNBIP1//ETS1//EVI2B//FADD//INHBA//ISG15//JAG1//JUN//KLF10//MAPK11//RUNX1//STAT1//TRIM58
GO:0034767	positive_regulation_of_ion_transmembrane_transport	Biological Process	22	139	1620	18342	0.0051643	0.0376256	2.28699	1.79201	0.0135802	ABL1//ADRB2//AMIGO1//ARC//ARL6IP1//ATP1B1//CACNB3//CALM2//CALM3//CTSS//CXCL10//CXCL11//EPHB2//F2R//FLNA//GPER1//GSTO1//NTSR1//PLCG2//STK39//SUMO1//TMSB4X
GO:0051250	negative_regulation_of_lymphocyte_activation	Biological Process	22	139	1620	18342	0.0051643	0.0376256	2.28699	1.79201	0.0135802	ANXA1//AXL//BMP4//BTN2A2//CD274//CD74//CEACAM1//DLG5//GPNMB//IL4R//INHBA//IRF1//PAG1//PDCD1LG2//PKN1//PRNP//RUNX1//SDC4//SOCS1//SOCS5//TNFAIP3//TYRO3
GO:0030163	protein_catabolic_process	Biological Process	77	652	1620	18342	0.00517931	0.0376957	2.28573	1.33713	0.0475309	ABTB2//AKT1//AMFR//ANXA2//APOE//BACE1//BACE2//BNIP3//BTBD11//BTRC//BUB3//CAPN2//CASP8//CEACAM1//CTSB//CTSD//CTSF//CTSL//CTSO//CTSS//CTSV//CTSZ//DAB2IP//DNAJB2//DTX3L//EDEM2//ENC1//ERLIN1//FBXL16//FBXW4//GPC1//HM13//HPSE//HSPA13//ISG15//KCTD2//KCTD5//KEAP1//KLHL42//LAMP2//MAN1B1//MVB12B//NEDD4L//NR1D1//NTAN1//PMAIP1//PML//PSMB10//PSMB8//PSMB9//PSMD1//PSMD8//RNF103//RNF181//RNF20//SCPEP1//SEC61B//S…
GO:0001570	vasculogenesis	Biological Process	13	67	1620	18342	0.00525096	0.0380191	2.27976	2.19685	0.00802469	ACKR3//ADM//CCM2//EGFL7//ENG//FOXF1//FZD4//GJC1//ITGAV//SOX17//TGFBR2//TIPARP//WNT7B
GO:0014068	positive_regulation_of_phosphatidylinositol_3-kinase_signaling	Biological Process	13	67	1620	18342	0.00525096	0.0380191	2.27976	2.19685	0.00802469	CCL5//F2R//F2RL1//FGFR1//GPER1//IL18//NKX3-1//NRG1//PDGFA//PDGFB//PIK3AP1//SEMA4D//SOX9
GO:0072028	nephron_morphogenesis	Biological Process	13	67	1620	18342	0.00525096	0.0380191	2.27976	2.19685	0.00802469	ADAMTS16//BMP2//BMP4//CTNNBIP1//FGF2//FOXD1//HOXD11//ILK//LHX1//NOG//PGF//SOX9//TACSTD2
GO:1901224	positive_regulation_of_NIK|NF-kappaB_signaling	Biological Process	13	67	1620	18342	0.00525096	0.0380191	2.27976	2.19685	0.00802469	COPS8//EGFR//IL18//IL1B//ILK//IRAK1//RELA//SASH1//SPHK1//TLR4//TNFRSF10B//TRAF2//TRIP6
GO:1904427	positive_regulation_of_calcium_ion_transmembrane_transport	Biological Process	13	67	1620	18342	0.00525096	0.0380191	2.27976	2.19685	0.00802469	ABL1//ATP1B1//CACNB3//CALM2//CALM3//CXCL10//CXCL11//F2R//GPER1//GSTO1//NTSR1//PLCG2//SUMO1
GO:0033601	positive_regulation_of_mammary_gland_epithelial_cell_proliferation	Biological Process	4	9	1620	18342	0.00531459	0.038242	2.27453	5.0321	0.00246914	CCND1//IQGAP3//RTN4//ZNF703
GO:0045657	positive_regulation_of_monocyte_differentiation	Biological Process	4	9	1620	18342	0.00531459	0.038242	2.27453	5.0321	0.00246914	CD74//CSF1//CTNNBIP1//JUN
GO:0046598	positive_regulation_of_viral_entry_into_host_cell	Biological Process	4	9	1620	18342	0.00531459	0.038242	2.27453	5.0321	0.00246914	CD74//LGALS1//P4HB//TRIM21
GO:0060700	regulation_of_ribonuclease_activity	Biological Process	4	9	1620	18342	0.00531459	0.038242	2.27453	5.0321	0.00246914	OAS1//OAS2//OAS3//OASL
GO:0061614	pri-miRNA_transcription_by_RNA_polymerase_II	Biological Process	4	9	1620	18342	0.00531459	0.038242	2.27453	5.0321	0.00246914	ETS1//FOSL1//KLF4//RELA
GO:0070255	regulation_of_mucus_secretion	Biological Process	4	9	1620	18342	0.00531459	0.038242	2.27453	5.0321	0.00246914	ADORA1//CYBA//P2RY2//PRKCE
GO:0002693	positive_regulation_of_cellular_extravasation	Biological Process	5	14	1620	18342	0.00542328	0.038904	2.26574	4.04365	0.00308642	ADAM8//CD99L2//FADD//ICAM1//IL1A
GO:0032611	interleukin-1_beta_production	Biological Process	5	14	1620	18342	0.00542328	0.038904	2.26574	4.04365	0.00308642	ABCA1//F2RL1//GBP5//IL1B//TLR4
GO:0048009	insulin-like_growth_factor_receptor_signaling_pathway	Biological Process	5	14	1620	18342	0.00542328	0.038904	2.26574	4.04365	0.00308642	AKT1//CRIM1//GRB10//IGF2R//IRS1
GO:0022405	hair_cycle_process	Biological Process	14	75	1620	18342	0.00552323	0.0395803	2.25781	2.11348	0.00864198	CD109//CTSV//DKK1//EGFR//FOXQ1//INHBA//LHX2//LRIG1//PDGFA//RBPJ//RELA//SOX9//TRPC4AP//WNT10A
GO:0010574	regulation_of_vascular_endothelial_growth_factor_production	Biological Process	8	32	1620	18342	0.00558286	0.0399257	2.25314	2.83056	0.00493827	ADORA2B//CCBE1//HPSE//IL1A//IL1B//IL6//SULF1//SULF2
GO:0050820	positive_regulation_of_coagulation	Biological Process	8	32	1620	18342	0.00558286	0.0399257	2.25314	2.83056	0.00493827	DMTN//F2R//F3//HPSE//SERPINE1//THBD//THBS1//TLR4
GO:0042177	negative_regulation_of_protein_catabolic_process	Biological Process	19	115	1620	18342	0.00562269	0.0401695	2.25006	1.87063	0.0117284	ALAD//ANXA2//ATRAID//CST3//DAB2IP//EGFR//FLNA//FURIN//GIPC1//HIPK2//LAMP3//NRG1//PML//RELA//SERPINE2//SMAD3//TIMP2//TIMP3//TIMP4
GO:0007517	muscle_organ_development	Biological Process	40	300	1620	18342	0.00568233	0.0405521	2.24547	1.50963	0.0246914	ANKRD1//BMP2//BMP4//C11orf88//CDK5//CXCL10//DLL1//DNER//ENG//ETV1//EVC//FHL1//FHL3//FLNB//FOXC2//FOXL2//FZD1//FZD2//GTF3C5//HBEGF//HIVEP3//HOXD9//ITGA11//LBX1//MAFF//MSX1//MYLK//NOG//NR2F2//NRG1//POPDC3//RBPJ//S1PR1//SELENON//SGCB//SVIL//TGFBR1//TPM1//VAMP5//ZNF689
GO:1901888	regulation_of_cell_junction_assembly	Biological Process	15	83	1620	18342	0.00568785	0.0405521	2.24505	2.04618	0.00925926	ABL1//CLDN1//DMTN//FLOT1//MMP14//NRP1//PHLDB2//PTPRJ//RAPGEF1//RUNX1//SDC4//SMAD3//SNAI2//SRC//THBS1
GO:0007264	small_GTPase_mediated_signal_transduction	Biological Process	42	319	1620	18342	0.0058456	0.0416342	2.23317	1.4907	0.0259259	ABR//ADGRG1//ARHGAP29//ARHGAP31//ARHGDIA//ARHGDIB//ARHGEF11//BCAR3//C15orf62//CDC42EP2//CDC42EP3//CDC42EP5//CDH13//CDKN1A//DBNL//DNMBP//EPS8//FGF2//GNA12//HRAS//IQGAP3//JUN//LIMK1//NGFR//NTN1//PAK1//RAB11B//RAB13//RAB15//RAB32//RAB5C//RAC2//RALB//RAPGEF1//RAPGEF3//RGL1//RGS19//RHOC//RHOG//RND3//RRAS//VAV2
GO:2000273	positive_regulation_of_signaling_receptor_activity	Biological Process	9	39	1620	18342	0.00593815	0.042094	2.22635	2.61282	0.00555556	ADORA1//ADRB2//ARC//CDK5//EPHB2//ITGB1//NRG1//PRKCE//TGFA
GO:0060173	limb_development	Biological Process	26	175	1620	18342	0.00595984	0.042094	2.22477	1.68216	0.0160494	BMP4//BMPR2//CRABP2//CYP26B1//DKK1//ECE1//FBXW4//FGFR1//GLI2//GNA12//HOXD9//ITGA6//ITGB4//LNPK//LRP5//MSX1//MSX2//NOG//NR2F2//PLXNA2//SEMA3C//SLC39A1//SOX9//SP8//TBX2//ZNF358
GO:0061333	renal_tubule_morphogenesis	Biological Process	13	68	1620	18342	0.00597963	0.042094	2.22333	2.16454	0.00802469	ADAMTS16//BMP2//BMP4//CTNNBIP1//FGF2//FOXD1//HOXD11//ILK//LHX1//NOG//PGF//SOX9//TACSTD2
GO:1903307	positive_regulation_of_regulated_secretory_pathway	Biological Process	10	46	1620	18342	0.00599306	0.042094	2.22235	2.46135	0.00617284	ADORA2B//CDK5//CDK5R2//F2RL1//IL4R//RAB15//STX1A//STX4//UNC13D//VAMP8
GO:0018057	peptidyl-lysine_oxidation	Biological Process	3	5	1620	18342	0.00600051	0.042094	2.22181	6.79333	0.00185185	LOX//LOXL1//LOXL2
GO:0035426	extracellular_matrix-cell_signaling	Biological Process	3	5	1620	18342	0.00600051	0.042094	2.22181	6.79333	0.00185185	FZD4//LRP5//NTN4
GO:0045084	positive_regulation_of_interleukin-12_biosynthetic_process	Biological Process	3	5	1620	18342	0.00600051	0.042094	2.22181	6.79333	0.00185185	IRF1//RELA//TLR4
GO:0072144	glomerular_mesangial_cell_development	Biological Process	3	5	1620	18342	0.00600051	0.042094	2.22181	6.79333	0.00185185	ACTA2//FOXC2//PDGFB
GO:0097368	establishment_of_Sertoli_cell_barrier	Biological Process	3	5	1620	18342	0.00600051	0.042094	2.22181	6.79333	0.00185185	FLNA//ICAM1//RAB13
GO:0140059	dendrite_arborization	Biological Process	3	5	1620	18342	0.00600051	0.042094	2.22181	6.79333	0.00185185	NRP1//SEMA3A//ZNF365
GO:1901628	positive_regulation_of_postsynaptic_membrane_organization	Biological Process	3	5	1620	18342	0.00600051	0.042094	2.22181	6.79333	0.00185185	APOE//MESD//SSH1
GO:1903232	melanosome_assembly	Biological Process	3	5	1620	18342	0.00600051	0.042094	2.22181	6.79333	0.00185185	HPS1//RAB32//TRAPPC6A
GO:1905292	regulation_of_neural_crest_cell_differentiation	Biological Process	3	5	1620	18342	0.00600051	0.042094	2.22181	6.79333	0.00185185	BMP4//ENG//SEMA3C
GO:2000391	positive_regulation_of_neutrophil_extravasation	Biological Process	3	5	1620	18342	0.00600051	0.042094	2.22181	6.79333	0.00185185	ADAM8//CD99L2//IL1A
GO:2000646	positive_regulation_of_receptor_catabolic_process	Biological Process	3	5	1620	18342	0.00600051	0.042094	2.22181	6.79333	0.00185185	APOE//DTX3L//PTPN1
GO:0000188	inactivation_of_MAPK_activity	Biological Process	7	26	1620	18342	0.00606836	0.0423573	2.21693	3.04829	0.00432099	DUSP1//DUSP10//DUSP4//DUSP5//DUSP6//RGS3//SPRED2
GO:0001916	positive_regulation_of_T_cell_mediated_cytotoxicity	Biological Process	7	26	1620	18342	0.00606836	0.0423573	2.21693	3.04829	0.00432099	FADD//HLA-A//HLA-B//HLA-C//HLA-E//HLA-F//NECTIN2
GO:0002756	MyD88-independent_toll-like_receptor_signaling_pathway	Biological Process	7	26	1620	18342	0.00606836	0.0423573	2.21693	3.04829	0.00432099	CASP8//FADD//IKBKE//IRF7//LY96//PRKCE//TLR4
GO:0042481	regulation_of_odontogenesis	Biological Process	7	26	1620	18342	0.00606836	0.0423573	2.21693	3.04829	0.00432099	BMP2//BMP4//CSF1//EDN1//MSX1//SP6//WNT10A
GO:0060441	epithelial_tube_branching_involved_in_lung_morphogenesis	Biological Process	7	26	1620	18342	0.00606836	0.0423573	2.21693	3.04829	0.00432099	BMP4//CTSZ//DLG5//FOXF1//SOX9//SPRY2//TNC
GO:0010640	regulation_of_platelet-derived_growth_factor_receptor_signaling_pathway	Biological Process	6	20	1620	18342	0.00616351	0.0428929	2.21017	3.39667	0.0037037	F3//HGS//HIP1//LRP1//PTPRJ//SRC
GO:0042474	middle_ear_morphogenesis	Biological Process	6	20	1620	18342	0.00616351	0.0428929	2.21017	3.39667	0.0037037	EDN1//FGFR1//INSIG2//MSX1//NKX3-2//NOG
GO:0070168	negative_regulation_of_biomineral_tissue_development	Biological Process	6	20	1620	18342	0.00616351	0.0428929	2.21017	3.39667	0.0037037	ECM1//GAS6//RFLNA//RFLNB//SOX9//SRGN
GO:0001654	eye_development	Biological Process	44	339	1620	18342	0.00629085	0.0437355	2.20129	1.46955	0.0271605	ALDH1A3//BCAR3//BMP4//BMPR2//COL5A1//CST3//DLL1//EGFR//EPHA2//EPHB2//FBN1//FEN1//FJX1//FOXC2//FOXL2//FZD4//HIPK2//INHBA//JAG1//JUN//KLF4//LHX1//LHX2//LRP5//MAX//NECTIN1//NES//NF2//NRP1//PTPRM//SDK1//SHROOM2//SIPA1L3//SLC7A11//SLITRK6//SMAD3//SOX9//TBX2//TDRD7//TGFBR1//TGFBR2//TMOD1//VIM//WNT7B
GO:0048593	camera-type_eye_morphogenesis	Biological Process	18	108	1620	18342	0.00631021	0.0438265	2.19996	1.88704	0.0111111	ALDH1A3//BCAR3//BMP4//DLL1//EPHA2//EPHB2//FJX1//HIPK2//JAG1//LHX1//LRP5//NECTIN1//PTPRM//SDK1//SHROOM2//SOX9//TBX2//TDRD7
GO:0009991	response_to_extracellular_stimulus	Biological Process	61	501	1620	18342	0.00633905	0.0439831	2.19798	1.37855	0.0376543	ABCA1//ADM//ADORA2B//ADRB2//AKR1C3//AKT1//ALAD//APOE//AXL//BAIAP2//BMPR2//BRCA2//CACNB3//CCND1//CDKN1A//CDKN2D//CIB2//CST3//CTSV//CXCL10//CYBA//CYP26B1//DAP//EGFR//ERCC1//FOSL1//FSTL1//GAS6//GBA//GSN//GSTP1//ICAM1//IL1B//ITGA2//ITGA6//JUN//KLF10//LAMP2//LRP11//MAX//NENF//NOCT//NQO1//NUAK2//PDK2//PMAIP1//RALB//RELA//SIPA1//SLC27A4//SLC2A1//SRC//SSH1//STAT1//STC2//TGFBR2//TNC//TRIM25//UPP1//VDR//VGF
GO:1901222	regulation_of_NIK|NF-kappaB_signaling	Biological Process	17	100	1620	18342	0.00639404	0.0443206	2.19422	1.92478	0.0104938	COPS8//EGFR//IL18//IL1B//ILK//IRAK1//NFKBIA//NOV//RELA//SASH1//SPHK1//TLR4//TMSB4X//TNFRSF10B//TRAF2//TRIP6//UACA
GO:0019216	regulation_of_lipid_metabolic_process	Biological Process	47	368	1620	18342	0.00656578	0.0454659	2.18271	1.44604	0.0290123	ABCA1//ABCG1//ADORA1//AKR1C3//AKT1//ANGPTL4//ANKRD1//ANXA1//APOE//BMP2//C1QTNF2//CEACAM1//CPT1A//CYR61//DAB2IP//DGAT2//ERLIN1//FGF2//FHL2//GPER1//HELZ2//IGFBP7//IL1B//INSIG2//IRS1//KLF4//LSR//NPAS2//NPC2//NR1D1//NR1H2//ORMDL1//PDGFA//PDGFB//PDK2//PMVK//PRKAG2//PRKCE//RGL1//SLC45A3//SNAI2//SOCS1//SOCS2//SOCS5//SRC//VAV2//VDR
GO:0043392	negative_regulation_of_DNA_binding	Biological Process	11	54	1620	18342	0.00677501	0.0468097	2.16909	2.30638	0.00679012	CTNNBIP1//E2F1//HMGA2//JUN//LHX2//MSX1//MSX2//NFKBIA//SP100//SUMO1//TMSB4X
GO:0010565	regulation_of_cellular_ketone_metabolic_process	Biological Process	19	117	1620	18342	0.00678594	0.0468097	2.16839	1.83865	0.0117284	AKR1C3//AKT1//ANXA1//BMP2//C1QTNF2//CEACAM1//CPT1A//DGAT2//ERLIN1//INSIG2//IRS1//NQO1//NR1D1//NR1H2//OAZ2//PDK2//PRKAG2//PRKCE//SLC45A3
GO:0090101	negative_regulation_of_transmembrane_receptor_protein_serine|threonine_kinase_signaling_pathway	Biological Process	19	117	1620	18342	0.00678594	0.0468097	2.16839	1.83865	0.0117284	ABL1//ACVR1//CD109//DKK1//FAM89B//FBN1//FST//FZD1//HIPK2//HTRA1//NOG//NOV//PMEPA1//SMAD3//SMAD6//SMURF2//TGFB1I1//TGFBR1//TGFBR2
GO:0008630	intrinsic_apoptotic_signaling_pathway_in_response_to_DNA_damage	Biological Process	13	69	1620	18342	0.00678664	0.0468097	2.16835	2.13317	0.00802469	ABL1//AEN//BAD//BCL2L1//BOK//BRCA2//CDKN1A//E2F1//EPHA2//HIPK2//IKBKE//PML//TP73
GO:0010591	regulation_of_lamellipodium_assembly	Biological Process	8	33	1620	18342	0.00680995	0.0468318	2.16686	2.74478	0.00493827	ARPC2//DMTN//EPHA2//HDAC4//RAC2//SLIT2//SSH1//TWF2
GO:0030947	regulation_of_vascular_endothelial_growth_factor_receptor_signaling_pathway	Biological Process	8	33	1620	18342	0.00680995	0.0468318	2.16686	2.74478	0.00493827	DAB2IP//FZD4//GRB10//HGS//IL1B//ITGA5//PTPN1//VEGFC
GO:0051385	response_to_mineralocorticoid	Biological Process	8	33	1620	18342	0.00680995	0.0468318	2.16686	2.74478	0.00493827	CCND1//CDKN1A//CTGF//CYBA//EDN1//FOSL1//GPER1//SRC
GO:0048167	regulation_of_synaptic_plasticity	Biological Process	26	177	1620	18342	0.00691281	0.0474925	2.16035	1.66315	0.0160494	ABL1//ADORA1//APOE//ARC//BAIAP2//BRSK1//CALB2//CDK5//EPHB2//GIPC1//HRAS//HRH1//MAPT//MCTP1//MPP2//NRGN//NSMF//PRNP//RGS14//RIN1//SERPINE2//SQSTM1//SSH1//STX4//SYNPO//VGF
GO:0030010	establishment_of_cell_polarity	Biological Process	18	109	1620	18342	0.00695112	0.0477087	2.15795	1.86972	0.0111111	AMOTL2//ARHGEF11//BRSK1//CYP26B1//CYTH1//DCTN1//DYNLT1//FAM89B//FOXF1//GBF1//MAP1B//MYH9//PAK1//PTK7//SAPCD2//SIPA1L3//SPDL1//SPRY2
GO:0043507	positive_regulation_of_JUN_kinase_activity	Biological Process	14	77	1620	18342	0.00701528	0.0480547	2.15396	2.05859	0.00864198	DAB2IP//DBNL//DKK1//EDN1//FZD4//FZD8//IL1B//PAK1//PKN1//PTPN1//SASH1//SPAG9//TRAF2//WNT7B
GO:0043536	positive_regulation_of_blood_vessel_endothelial_cell_migration	Biological Process	14	77	1620	18342	0.00701528	0.0480547	2.15396	2.05859	0.00864198	ABL1//AKT1//ANXA1//ETS1//FGF2//FGFR1//FOXC2//NRP1//PDGFB//SRPX2//STAT5A//THBS1//TMSB4X//VEGFC
GO:0002474	antigen_processing_and_presentation_of_peptide_antigen_via_MHC_class_I	Biological Process	10	47	1620	18342	0.00702371	0.0480653	2.15343	2.40898	0.00617284	ERAP1//HLA-A//HLA-B//HLA-C//HLA-E//HLA-F//ITGAV//ITGB5//TAP1//VAMP8
GO:0045444	fat_cell_differentiation	Biological Process	17	101	1620	18342	0.00707226	0.0481762	2.15044	1.90572	0.0104938	ADRB2//ATF5//BNIP3//CCND1//ERAP1//FABP4//GRK5//HMGA2//IL11//ITGA6//KLF4//LAMB3//LRRC8C//PID1//PLAC8//PSMB8//SMAD6
GO:0002456	T_cell_mediated_immunity	Biological Process	9	40	1620	18342	0.0070744	0.0481762	2.15031	2.5475	0.00555556	ICAM1//IL18//JAG1//MICB//RAET1E//RAET1G//RAET1L//ULBP2//ULBP3
GO:0045429	positive_regulation_of_nitric_oxide_biosynthetic_process	Biological Process	9	40	1620	18342	0.0070744	0.0481762	2.15031	2.5475	0.00555556	AKT1//EDN1//ICAM1//IL1B//KLF2//KLF4//PTX3//SMAD3//TLR4
GO:0070169	positive_regulation_of_biomineral_tissue_development	Biological Process	9	40	1620	18342	0.0070744	0.0481762	2.15031	2.5475	0.00555556	ACVR1//ADRB2//ATRAID//BMP2//BMP4//BMPR2//FAM20C//ISG15//SMAD3
GO:1900271	regulation_of_long-term_synaptic_potentiation	Biological Process	9	40	1620	18342	0.0070744	0.0481762	2.15031	2.5475	0.00555556	ABL1//ADORA1//APOE//ARC//CALB2//EPHB2//NRGN//PRNP//SQSTM1
GO:0008406	gonad_development	Biological Process	29	204	1620	18342	0.00716485	0.0487447	2.14479	1.60953	0.0179012	ADAM15//ADAMTS1//ADGRG1//AKR1C3//ANG//AR//BCL2L1//BOK//BRCA2//CCND1//CST3//CTSV//ERCC1//FLNA//FOXL2//FZD4//ICAM1//INHBA//MMP14//MMP19//NKX3-1//RAB13//SDC1//SLIT2//SOX9//SRC//TGFBR1//TIPARP//VGF
GO:1904064	positive_regulation_of_cation_transmembrane_transport	Biological Process	20	126	1620	18342	0.00719884	0.0489283	2.14274	1.79718	0.0123457	ABL1//ADRB2//AMIGO1//ARC//ATP1B1//CACNB3//CALM2//CALM3//CTSS//CXCL10//CXCL11//EPHB2//F2R//FLNA//GPER1//GSTO1//NTSR1//PLCG2//SUMO1//TMSB4X
GO:0009636	response_to_toxic_substance	Biological Process	59	485	1620	18342	0.00730369	0.0495927	2.13646	1.37734	0.0364198	AAED1//ABL1//ABTB2//ALAD//ANXA1//APOE//AXL//BAD//BCL2L1//BNIP3//CASP8//CCL5//CCND1//CDKN1A//CLDN1//CLDN3//CST3//DUSP1//EDN1//EEF1B2//ETS1//FOSL1//GNAO1//GSN//GSR//GSTO1//GSTP1//HTR1D//ICAM1//IL1B//IL6//JUN//KLF2//KLF4//LYPD1//MAPK13//MBP//MGST3//MSX1//MT2A//NET1//NQO1//PDGFB//PPIF//PRKCE//PXDN//RELA//SDC1//SELENOW//SLC7A11//SOD3//SRC//SRXN1//STAT1//STAT6//STK25//TNC//TNFAIP3//TXN
GO:0042698	ovulation_cycle	Biological Process	12	62	1620	18342	0.00732388	0.0496815	2.13526	2.1914	0.00740741	ADAMTS1//ANXA1//AXL//EGFR//ETS1//FZD4//INHBA//MMP19//SLIT2//SRC//TIMP4//TYRO3
GO:0046854	phosphatidylinositol_phosphorylation	Biological Process	19	118	1620	18342	0.00743696	0.0503508	2.1286	1.82307	0.0117284	EGFR//FGF2//FGFR1//HBEGF//INPP1//IRS1//NRG1//NRG2//PDGFA//PDGFB//PI4K2A//PI4K2B//PIK3AP1//PIP5K1C//SOCS1//SOCS2//SOCS5//SRC//TTC7A
GO:0051101	regulation_of_DNA_binding	Biological Process	19	118	1620	18342	0.00743696	0.0503508	2.1286	1.82307	0.0117284	CDCA5//CDT1//CTNNBIP1//E2F1//HIPK2//HJURP//HMGA2//ITGA2//JUN//KLF4//LHX2//MSX1//MSX2//NFKBIA//NGF//SP100//SUMO1//TMSB4X//TXN
GO:0002042	cell_migration_involved_in_sprouting_angiogenesis	Biological Process	5	15	1620	18342	0.00755057	0.0507199	2.12202	3.77407	0.00308642	EPHB4//FGF2//ITGB1//NRP1//SLIT2
GO:0002830	positive_regulation_of_type_2_immune_response	Biological Process	5	15	1620	18342	0.00755057	0.0507199	2.12202	3.77407	0.00308642	CD74//IL18//IL4R//IL6//RSAD2
GO:0010766	negative_regulation_of_sodium_ion_transport	Biological Process	5	15	1620	18342	0.00755057	0.0507199	2.12202	3.77407	0.00308642	COMMD1//NEDD4L//PRKCE//SERPINE2//STK39
GO:0010801	negative_regulation_of_peptidyl-threonine_phosphorylation	Biological Process	5	15	1620	18342	0.00755057	0.0507199	2.12202	3.77407	0.00308642	CALM2//CALM3//DMTN//SPRED2//SPRY2
GO:0034616	response_to_laminar_fluid_shear_stress	Biological Process	5	15	1620	18342	0.00755057	0.0507199	2.12202	3.77407	0.00308642	ABCA1//ETS1//KLF2//KLF4//SMAD6
GO:0048711	positive_regulation_of_astrocyte_differentiation	Biological Process	5	15	1620	18342	0.00755057	0.0507199	2.12202	3.77407	0.00308642	BIN1//BMP2//CLCF1//IL1B//SERPINE2
GO:0051044	positive_regulation_of_membrane_protein_ectodomain_proteolysis	Biological Process	5	15	1620	18342	0.00755057	0.0507199	2.12202	3.77407	0.00308642	ADAM8//APOE//FURIN//IL1B//SNX33
GO:0051895	negative_regulation_of_focal_adhesion_assembly	Biological Process	5	15	1620	18342	0.00755057	0.0507199	2.12202	3.77407	0.00308642	DMTN//MMP14//PHLDB2//SRC//THBS1
GO:0010575	positive_regulation_of_vascular_endothelial_growth_factor_production	Biological Process	7	27	1620	18342	0.00757918	0.0507199	2.12038	2.93539	0.00432099	ADORA2B//CCBE1//HPSE//IL1A//IL1B//SULF1//SULF2
GO:0014044	Schwann_cell_development	Biological Process	7	27	1620	18342	0.00757918	0.0507199	2.12038	2.93539	0.00432099	ADGRG6//AKT1//CDK5//CNTNAP1//ILK//NDRG1//SH3TC2
GO:0031954	positive_regulation_of_protein_autophosphorylation	Biological Process	7	27	1620	18342	0.00757918	0.0507199	2.12038	2.93539	0.00432099	CALM2//CALM3//GPNMB//PDGFA//PDGFB//SRC//VEGFC
GO:0001300	chronological_cell_aging	Biological Process	2	2	1620	18342	0.00779637	0.0507199	2.10811	11.3222	0.00123457	ENG//SERPINE1
GO:0002506	polysaccharide_assembly_with_MHC_class_II_protein_complex	Biological Process	2	2	1620	18342	0.00779637	0.0507199	2.10811	11.3222	0.00123457	HLA-DRA//HLA-DRB1
GO:0003130	BMP_signaling_pathway_involved_in_heart_induction	Biological Process	2	2	1620	18342	0.00779637	0.0507199	2.10811	11.3222	0.00123457	BMP2//BMP4
GO:0006227	dUDP_biosynthetic_process	Biological Process	2	2	1620	18342	0.00779637	0.0507199	2.10811	11.3222	0.00123457	CMPK2//DTYMK
GO:0006233	dTDP_biosynthetic_process	Biological Process	2	2	1620	18342	0.00779637	0.0507199	2.10811	11.3222	0.00123457	CMPK2//DTYMK
GO:0009115	xanthine_catabolic_process	Biological Process	2	2	1620	18342	0.00779637	0.0507199	2.10811	11.3222	0.00123457	AOX1//XDH
GO:0010512	negative_regulation_of_phosphatidylinositol_biosynthetic_process	Biological Process	2	2	1620	18342	0.00779637	0.0507199	2.10811	11.3222	0.00123457	PDGFA//PDGFB
GO:0014846	esophagus_smooth_muscle_contraction	Biological Process	2	2	1620	18342	0.00779637	0.0507199	2.10811	11.3222	0.00123457	SULF1//SULF2
GO:0019060	intracellular_transport_of_viral_protein_in_host_cell	Biological Process	2	2	1620	18342	0.00779637	0.0507199	2.10811	11.3222	0.00123457	DYNLT1//IFIT1
GO:0019747	regulation_of_isoprenoid_metabolic_process	Biological Process	2	2	1620	18342	0.00779637	0.0507199	2.10811	11.3222	0.00123457	AKR1C3//NPC2
GO:0021687	cerebellar_molecular_layer_morphogenesis	Biological Process	2	2	1620	18342	0.00779637	0.0507199	2.10811	11.3222	0.00123457	DLL1//ZNF365
GO:0021828	gonadotrophin-releasing_hormone_neuronal_migration_to_the_hypothalamus	Biological Process	2	2	1620	18342	0.00779637	0.0507199	2.10811	11.3222	0.00123457	NRP1//SEMA3A
GO:0032900	negative_regulation_of_neurotrophin_production	Biological Process	2	2	1620	18342	0.00779637	0.0507199	2.10811	11.3222	0.00123457	ADORA1//FURIN
GO:0033159	negative_regulation_of_protein_import_into_nucleus,_translocation	Biological Process	2	2	1620	18342	0.00779637	0.0507199	2.10811	11.3222	0.00123457	GAS6//PDE2A
GO:0036509	trimming_of_terminal_mannose_on_B_branch	Biological Process	2	2	1620	18342	0.00779637	0.0507199	2.10811	11.3222	0.00123457	EDEM2//MAN1B1
GO:0036511	trimming_of_first_mannose_on_A_branch	Biological Process	2	2	1620	18342	0.00779637	0.0507199	2.10811	11.3222	0.00123457	EDEM2//MAN1B1
GO:0036512	trimming_of_second_mannose_on_A_branch	Biological Process	2	2	1620	18342	0.00779637	0.0507199	2.10811	11.3222	0.00123457	EDEM2//MAN1B1
GO:0042701	progesterone_secretion	Biological Process	2	2	1620	18342	0.00779637	0.0507199	2.10811	11.3222	0.00123457	FZD4//INHBA
GO:0043311	positive_regulation_of_eosinophil_degranulation	Biological Process	2	2	1620	18342	0.00779637	0.0507199	2.10811	11.3222	0.00123457	F2RL1//STX4
GO:0060844	arterial_endothelial_cell_fate_commitment	Biological Process	2	2	1620	18342	0.00779637	0.0507199	2.10811	11.3222	0.00123457	DLL1//RBPJ
GO:0061182	negative_regulation_of_chondrocyte_development	Biological Process	2	2	1620	18342	0.00779637	0.0507199	2.10811	11.3222	0.00123457	RFLNA//RFLNB
GO:0072683	T_cell_extravasation	Biological Process	2	2	1620	18342	0.00779637	0.0507199	2.10811	11.3222	0.00123457	CCL2//ICAM1
GO:0097102	endothelial_tip_cell_fate_specification	Biological Process	2	2	1620	18342	0.00779637	0.0507199	2.10811	11.3222	0.00123457	DLL1//NRP1
GO:0097111	endoplasmic_reticulum-Golgi_intermediate_compartment_organization	Biological Process	2	2	1620	18342	0.00779637	0.0507199	2.10811	11.3222	0.00123457	GBF1//STX17
GO:1901492	positive_regulation_of_lymphangiogenesis	Biological Process	2	2	1620	18342	0.00779637	0.0507199	2.10811	11.3222	0.00123457	CCBE1//VEGFC
GO:1902044	regulation_of_Fas_signaling_pathway	Biological Process	2	2	1620	18342	0.00779637	0.0507199	2.10811	11.3222	0.00123457	SP100//TMBIM1
GO:1903375	facioacoustic_ganglion_development	Biological Process	2	2	1620	18342	0.00779637	0.0507199	2.10811	11.3222	0.00123457	NRP1//SEMA3A
GO:1903547	regulation_of_growth_hormone_activity	Biological Process	2	2	1620	18342	0.00779637	0.0507199	2.10811	11.3222	0.00123457	LDOC1//PHLDA2
GO:1903923	positive_regulation_of_protein_processing_in_phagocytic_vesicle	Biological Process	2	2	1620	18342	0.00779637	0.0507199	2.10811	11.3222	0.00123457	GSN//MYH9
GO:1990264	peptidyl-tyrosine_dephosphorylation_involved_in_inactivation_of_protein_kinase_activity	Biological Process	2	2	1620	18342	0.00779637	0.0507199	2.10811	11.3222	0.00123457	DUSP10//PTPN1
GO:2001055	positive_regulation_of_mesenchymal_cell_apoptotic_process	Biological Process	2	2	1620	18342	0.00779637	0.0507199	2.10811	11.3222	0.00123457	MSX1//MSX2
GO:0051057	positive_regulation_of_small_GTPase_mediated_signal_transduction	Biological Process	11	55	1620	18342	0.00780911	0.0507556	2.1074	2.26444	0.00679012	ADGRG1//CSF1//F2R//F2RL1//F2RL2//HRAS//ITPKB//LPAR1//NGF//NRG1//SRC
GO:0042509	regulation_of_tyrosine_phosphorylation_of_STAT_protein	Biological Process	14	78	1620	18342	0.00787301	0.0511233	2.10386	2.03219	0.00864198	ARL2BP//CCL5//CLCF1//CRLF1//CSF2//IL18//IL24//IL6//NF2//PARP14//PARP9//SOCS1//STAP2//TNFSF18
GO:0032727	positive_regulation_of_interferon-alpha_production	Biological Process	6	21	1620	18342	0.00799455	0.0517682	2.09721	3.23492	0.0037037	DDX58//IFIH1//IRF7//MAVS//STAT1//TLR4
GO:0035455	response_to_interferon-alpha	Biological Process	6	21	1620	18342	0.00799455	0.0517682	2.09721	3.23492	0.0037037	AXL//GAS6//IFIT2//IFIT3//LAMP3//MX2
GO:0070233	negative_regulation_of_T_cell_apoptotic_process	Biological Process	6	21	1620	18342	0.00799455	0.0517682	2.09721	3.23492	0.0037037	BMP4//CCL5//FADD//IL7R//PIP//TSC22D4
GO:0050728	negative_regulation_of_inflammatory_response	Biological Process	19	119	1620	18342	0.00813767	0.0525028	2.0895	1.80775	0.0117284	ABR//ADORA1//APOE//CUEDC2//DUSP10//ETS1//FOXF1//GBA//GPER1//GSTP1//KLF4//NOV//NT5E//PTGER4//SAA1//SMAD3//SOCS5//TNFAIP3//TYRO3
GO:0007029	endoplasmic_reticulum_organization	Biological Process	10	48	1620	18342	0.00818627	0.0525028	2.08691	2.3588	0.00617284	ARL6IP1//ATL1//DOPEY2//LMAN2//LMAN2L//LNPK//RTN4//SEC16A//TOR1B//TRAM2
GO:0046579	positive_regulation_of_Ras_protein_signal_transduction	Biological Process	10	48	1620	18342	0.00818627	0.0525028	2.08691	2.3588	0.00617284	ADGRG1//CSF1//F2R//F2RL1//F2RL2//HRAS//ITPKB//LPAR1//NGF//NRG1
GO:0071622	regulation_of_granulocyte_chemotaxis	Biological Process	10	48	1620	18342	0.00818627	0.0525028	2.08691	2.3588	0.00617284	CCL5//CD74//CSF1//CXCL1//CXCL8//EDN1//IL1B//RAC2//SLIT2//THBS1
GO:0007584	response_to_nutrient	Biological Process	29	206	1620	18342	0.0081865	0.0525028	2.0869	1.59391	0.0179012	ABCA1//AKR1C3//ALAD//BAIAP2//BRCA2//CCND1//CDKN2D//CIB2//CXCL10//CYBA//CYP26B1//EGFR//ERCC1//GAS6//GSN//GSTP1//IL1B//ITGA2//NQO1//PDK2//RELA//SLC27A4//SSH1//STAT1//STC2//TGFBR2//TNC//TRIM25//VDR
GO:0032148	activation_of_protein_kinase_B_activity	Biological Process	8	34	1620	18342	0.00823028	0.0525028	2.08459	2.66405	0.00493827	AKT1//ANG//GAS6//IL18//NRG1//PDGFB//SRC//TXN
GO:0007016	cytoskeletal_anchoring_at_plasma_membrane	Biological Process	4	10	1620	18342	0.00824324	0.0525028	2.0839	4.52889	0.00246914	FLNB//JUP//TLN1//TLN2
GO:0014909	smooth_muscle_cell_migration	Biological Process	4	10	1620	18342	0.00824324	0.0525028	2.0839	4.52889	0.00246914	AAMP//NOV//PARVA//PLAT
GO:0019062	virion_attachment_to_host_cell	Biological Process	4	10	1620	18342	0.00824324	0.0525028	2.0839	4.52889	0.00246914	GAS6//ICAM1//NECTIN1//NECTIN2
GO:0034139	regulation_of_toll-like_receptor_3_signaling_pathway	Biological Process	4	10	1620	18342	0.00824324	0.0525028	2.0839	4.52889	0.00246914	F2RL1//FLOT1//TNFAIP3//WDFY1
GO:0035313	wound_healing,_spreading_of_epidermal_cells	Biological Process	4	10	1620	18342	0.00824324	0.0525028	2.0839	4.52889	0.00246914	COL5A1//HBEGF//ITGA5//MSX2
GO:0035457	cellular_response_to_interferon-alpha	Biological Process	4	10	1620	18342	0.00824324	0.0525028	2.0839	4.52889	0.00246914	AXL//GAS6//IFIT2//IFIT3
GO:0035878	nail_development	Biological Process	4	10	1620	18342	0.00824324	0.0525028	2.0839	4.52889	0.00246914	ITGA6//ITGB4//MSX1//MSX2
GO:0042989	sequestering_of_actin_monomers	Biological Process	4	10	1620	18342	0.00824324	0.0525028	2.0839	4.52889	0.00246914	GSN//TMSB10//TMSB4X//TWF2
GO:0048251	elastic_fiber_assembly	Biological Process	4	10	1620	18342	0.00824324	0.0525028	2.0839	4.52889	0.00246914	FBLN5//LOX//LOXL1//THSD4
GO:0050701	interleukin-1_secretion	Biological Process	4	10	1620	18342	0.00824324	0.0525028	2.0839	4.52889	0.00246914	ABCA1//F2RL1//GBP5//TLR4
GO:0060433	bronchus_development	Biological Process	4	10	1620	18342	0.00824324	0.0525028	2.0839	4.52889	0.00246914	BMP4//SOX9//TGFBR2//WNT7B
GO:0070673	response_to_interleukin-18	Biological Process	4	10	1620	18342	0.00824324	0.0525028	2.0839	4.52889	0.00246914	AKT1//CLDN1//IL18//PDGFB
GO:0060537	muscle_tissue_development	Biological Process	40	307	1620	18342	0.00833231	0.0530217	2.07923	1.47521	0.0246914	ACVR1//ANKRD1//BMP2//BMP4//BMPR2//C11orf88//CDK5//DLL1//DNER//ENG//FHL2//FHOD3//FLNB//FOXC2//FOXL2//GJC1//GTF3C5//HIVEP3//HOXD9//ITGB1//LMNA//MAFF//MYLK//NOG//NR2F2//NRG1//POPDC3//RBPJ//S1PR1//SELENON//SEMA3C//SGCB//SOX9//SVIL//TBX2//TGFBR1//TIPARP//TPM1//VAMP5//ZNF689
GO:0014911	positive_regulation_of_smooth_muscle_cell_migration	Biological Process	9	41	1620	18342	0.00836969	0.0531145	2.07729	2.48537	0.00555556	CCL5//HDAC4//ITGA2//LPAR1//NRP1//PAK1//PDGFB//SRC//SSH1
GO:0042269	regulation_of_natural_killer_cell_mediated_cytotoxicity	Biological Process	9	41	1620	18342	0.00836969	0.0531145	2.07729	2.48537	0.00555556	CEACAM1//HLA-E//MICB//NECTIN2//RAET1E//RAET1G//RAET1L//ULBP2//ULBP3
GO:0043124	negative_regulation_of_I-kappaB_kinase|NF-kappaB_signaling	Biological Process	9	41	1620	18342	0.00836969	0.0531145	2.07729	2.48537	0.00555556	ABL1//CARD19//CASP8//DAB2IP//GSTP1//OPTN//STAT1//TNFAIP3//TNIP1
GO:0009987	cellular_process	Biological Process	1449	16064	1620	18342	0.00859782	0.054493	2.06561	1.02128	0.894444	AAED1//AAMP//ABCA1//ABCA3//ABCG1//ABHD2//ABL1//ABL2//ABLIM3//ABR//ABTB2//ACKR3//ACOT7//ACSF2//ACTA2//ACTN1//ACTR1B//ACVR1//ADAM12//ADAM15//ADAM19//ADAM23//ADAM8//ADAMTS1//ADAMTS15//ADAMTS16//ADAMTS2//ADCK2//ADCY3//ADCY6//ADD1//ADGRE1//ADGRG1//ADGRG6//ADM//ADORA1//ADORA2B//ADRA1B//ADRB2//AEN//AGBL5//AGPAT2//AGPAT3//AHNAK//AIFM2//AK1//AKAP12//AKR1C1//AKR1C3//AKT1//ALAD//ALCAM//ALDH1A3//ALDH3A1//ALG…
GO:0051149	positive_regulation_of_muscle_cell_differentiation	Biological Process	17	103	1620	18342	0.00860252	0.054493	2.06537	1.86872	0.0104938	ABL1//BMP4//CAMK1//CDH2//CYP26B1//EDN1//EHD1//ENG//FLOT1//GPER1//IL4R//MAPK11//MMP14//NRG1//OLFM2//RBPJ//SPAG9
GO:0051656	establishment_of_organelle_localization	Biological Process	51	412	1620	18342	0.00871097	0.05513	2.05993	1.40154	0.0314815	BLOC1S2//BOD1//BRCA2//C2CD4C//CD59//CDCA5//CDCA8//CDK5//CDT1//CHMP3//CTSZ//DCTN1//DNAJC5//DYNLT1//GBF1//GEM//GOLGA2//KIF2C//KIF3C//KIFC1//MAP1B//MAPT//MCFD2//MILR1//MIS12//MYH9//NECTIN2//NTN1//PIP5K1C//RAB11B//SAPCD2//SEC16A//SERPINA1//SHROOM2//SNPH//SPDL1//SPRY2//STARD3NL//STK25//STX11//STX1A//STX4//SYNE3//SYT11//SYTL4//TGFA//TMED9//TOR1A//TRAPPC1//TRAPPC6A//YKT6
GO:1904894	positive_regulation_of_STAT_cascade	Biological Process	15	87	1620	18342	0.00883467	0.0558623	2.05381	1.95211	0.00925926	ARL2BP//CCL5//CLCF1//CRLF1//CRLF2//CSF2//F2R//IL18//IL24//IL6//IL7R//PARP14//PARP9//STAP2//TNFSF18
GO:0050714	positive_regulation_of_protein_secretion	Biological Process	33	244	1620	18342	0.00915459	0.0578328	2.03836	1.53128	0.0203704	ABL1//ADAM8//ANG//ANKRD1//BAD//CD274//CD58//CRLF2//DDX58//EGFR//F2R//F2RL1//GPER1//HLA-E//IFIH1//IL1A//IL1B//IL4R//IL6//MAPK11//MAVS//MBP//NR1H2//PAEP//PRKCE//PTGER4//SAA1//SPTBN1//SRC//STX4//SYTL4//TLR4//VEGFC
GO:2000117	negative_regulation_of_cysteine-type_endopeptidase_activity	Biological Process	18	112	1620	18342	0.00919581	0.0579972	2.03641	1.81964	0.0111111	AKT1//ARL6IP1//BIRC3//BIRC5//CARD16//CD44//CDKN2D//CST3//GAS6//IFI6//KLF4//LAMP3//NGF//NGFR//SRC//THBS1//TNFRSF10B//UBE2Z
GO:0030522	intracellular_receptor_signaling_pathway	Biological Process	26	181	1620	18342	0.0091972	0.0579972	2.03634	1.6264	0.0160494	AR//CASP8//CYP26B1//DCBLD2//DDX58//FHL2//GPER1//IFIH1//IRAK1//IRAK2//IRF7//NFKBIA//NKX3-1//NR1D1//NR1H2//NR2F1//NR2F2//PMEPA1//PML//RELA//SRC//TADA3//TGFB1I1//TMEM173//TNFAIP3//VDR
GO:0050804	modulation_of_chemical_synaptic_transmission	Biological Process	45	356	1620	18342	0.00920896	0.0580189	2.03579	1.43118	0.0277778	ABL1//ADORA1//ADRB2//APOE//ARC//BACE1//BAIAP2//BDNF//BRSK1//CACNB3//CALB2//CDH2//CDK5//DKK1//EDN1//EGFR//EPHB2//F2R//FLOT1//GIPC1//GPER1//HRAS//HRH1//IL1B//MAPT//MCTP1//MPP2//NGF//NRGN//NSMF//NTSR1//PNKD//PRKCE//PRNP//RGS14//RIN1//SERPINE2//SQSTM1//SSH1//STX1A//STX4//SYNPO//SYT11//TOR1A//VGF
GO:0014002	astrocyte_development	Biological Process	7	28	1620	18342	0.00935058	0.0585417	2.02916	2.83056	0.00432099	CDK6//DLL1//EGFR//LRP1//MAPT//ROR1//VIM
GO:0030201	heparan_sulfate_proteoglycan_metabolic_process	Biological Process	7	28	1620	18342	0.00935058	0.0585417	2.02916	2.83056	0.00432099	EXT1//EXT2//GPC1//HPSE//SULF1//SULF2//XYLT2
GO:0045954	positive_regulation_of_natural_killer_cell_mediated_cytotoxicity	Biological Process	7	28	1620	18342	0.00935058	0.0585417	2.02916	2.83056	0.00432099	MICB//NECTIN2//RAET1E//RAET1G//RAET1L//ULBP2//ULBP3
GO:0060536	cartilage_morphogenesis	Biological Process	7	28	1620	18342	0.00935058	0.0585417	2.02916	2.83056	0.00432099	COL6A1//COL6A2//MATN2//MSX1//SCARA3//VIT//WNT7B
GO:0071353	cellular_response_to_interleukin-4	Biological Process	7	28	1620	18342	0.00935058	0.0585417	2.02916	2.83056	0.00432099	ALAD//IL24//IL2RG//IL4R//KEAP1//PML//STAT6
GO:0071480	cellular_response_to_gamma_radiation	Biological Process	7	28	1620	18342	0.00935058	0.0585417	2.02916	2.83056	0.00432099	BCL2L1//CDKN1A//CYBA//H2AFX//HRAS//POLE3//XRCC5
GO:1900027	regulation_of_ruffle_assembly	Biological Process	7	28	1620	18342	0.00935058	0.0585417	2.02916	2.83056	0.00432099	EPS8//HRAS//ICAM1//KANK1//PLEKHM1//RHOG//TACSTD2
GO:0006027	glycosaminoglycan_catabolic_process	Biological Process	12	64	1620	18342	0.00945933	0.0590228	2.02414	2.12292	0.00740741	CD44//FGF2//FUCA1//GALNS//GNS//GPC1//HGSNAT//HPSE//IDS//SDC1//SDC2//SDC4
GO:0032387	negative_regulation_of_intracellular_transport	Biological Process	12	64	1620	18342	0.00945933	0.0590228	2.02414	2.12292	0.00740741	BAG3//BARD1//CDK5//DMTN//FOXF1//GAS6//MAP1B//PDE2A//PKIA//PKIG//SP100//TXN
GO:0042306	regulation_of_protein_import_into_nucleus	Biological Process	12	64	1620	18342	0.00945933	0.0590228	2.02414	2.12292	0.00740741	BAG3//BMP4//CDKN1A//GAS6//JUP//MAVS//PDE2A//PKIA//PKIG//SMAD3//TMEM173//TXN
GO:0014013	regulation_of_gliogenesis	Biological Process	17	104	1620	18342	0.00946122	0.0590228	2.02405	1.85075	0.0104938	BIN1//BMP2//CDH2//CLCF1//CSF1//DUSP10//ETV5//IL1B//NF2//NOG//RELA//SERPINE2//SLC45A3//TP73//WDR1//ZNF365//ZNF488
GO:2000401	regulation_of_lymphocyte_migration	Biological Process	10	49	1620	18342	0.0094912	0.059157	2.02268	2.31066	0.00617284	ADAM8//CCL2//CCL5//CD99L2//CXCL10//CXCL14//ECM1//FADD//SLC8B1//STK10
GO:0046434	organophosphate_catabolic_process	Biological Process	24	164	1620	18342	0.00962107	0.059913	2.01678	1.65691	0.0148148	ACOT7//ENO2//ENPP1//HKDC1//INPP1//NT5C2//NT5E//NT5M//NTSR1//NUDT18//PDE2A//PDE4B//PDE9A//PGAM4//PLA2G15//PLA2G4C//PLCG2//SAMHD1//SMPD1//SMPD4//SMPDL3A//SYNJ2//UPP1//XDH
GO:0003231	cardiac_ventricle_development	Biological Process	19	121	1620	18342	0.00969884	0.0602898	2.01328	1.77787	0.0117284	ACVR1//BMP4//BMPR2//CYR61//ENG//FOXC2//FOXF1//FZD1//FZD2//JAG1//NOG//NRG1//PTK7//RBPJ//SEMA3C//SMAD6//TGFBR1//TGFBR2//TPM1
GO:0045598	regulation_of_fat_cell_differentiation	Biological Process	19	121	1620	18342	0.00969884	0.0602898	2.01328	1.77787	0.0117284	AAMDC//AKT1//BMP2//DUSP10//E2F1//ENPP1//FRZB//GPER1//IL6//JAG1//LRP5//MSX2//NOCT//NR1D1//SMAD3//TGFB1I1//TRIB2//TRIO//ZFP36L2
GO:0001942	hair_follicle_development	Biological Process	13	72	1620	18342	0.00973483	0.0604598	2.01167	2.04429	0.00802469	CD109//CTSV//DKK1//EGFR//FOXQ1//INHBA//LHX2//PDGFA//RBPJ//RELA//SOX9//TRPC4AP//WNT10A
GO:0042632	cholesterol_homeostasis	Biological Process	14	80	1620	18342	0.00983663	0.0607061	2.00715	1.98139	0.00864198	ABCA1//ABCG1//AKR1C1//APOE//DGAT2//EHD1//FABP4//IL18//LRP5//MALL//NPC2//NR1D1//NR1H2//PLSCR3
GO:0045921	positive_regulation_of_exocytosis	Biological Process	14	80	1620	18342	0.00983663	0.0607061	2.00715	1.98139	0.00864198	ADORA2B//CDK5//CDK5R2//F2RL1//HGS//IL4R//RAB15//SDC1//SDC4//STX1A//STX4//SYTL4//UNC13D//VAMP8
GO:0048013	ephrin_receptor_signaling_pathway	Biological Process	14	80	1620	18342	0.00983663	0.0607061	2.00715	1.98139	0.00864198	ARHGEF28//ARPC1A//ARPC2//ARPC4//EFNB1//EPHA2//EPHB2//EPHB4//HRAS//MMP2//PAK1//SDC2//SRC//VAV2
GO:0055092	sterol_homeostasis	Biological Process	14	80	1620	18342	0.00983663	0.0607061	2.00715	1.98139	0.00864198	ABCA1//ABCG1//AKR1C1//APOE//DGAT2//EHD1//FABP4//IL18//LRP5//MALL//NPC2//NR1D1//NR1H2//PLSCR3
GO:2000725	regulation_of_cardiac_muscle_cell_differentiation	Biological Process	9	42	1620	18342	0.00983734	0.0607061	2.00712	2.42619	0.00555556	BMP2//BMP4//DKK1//DLL1//EDN1//FZD7//NRG1//PAK1//RBPJ
GO:0048645	animal_organ_formation	Biological Process	8	35	1620	18342	0.00986137	0.0607061	2.00606	2.58794	0.00493827	AR//BMP4//GLI2//NKX3-2//NOG//RBPJ//SOX17//TGFBR2
GO:1901186	positive_regulation_of_ERBB_signaling_pathway	Biological Process	8	35	1620	18342	0.00986137	0.0607061	2.00606	2.58794	0.00493827	ADORA1//AKT1//CNOT9//GPER1//HIP1//RBPJ//RTN4//TGFA
GO:1904037	positive_regulation_of_epithelial_cell_apoptotic_process	Biological Process	8	35	1620	18342	0.00986137	0.0607061	2.00606	2.58794	0.00493827	AKR1C3//CCL2//COL18A1//ECSCR//GPER1//GSN//IL6//THBS1
GO:2000352	negative_regulation_of_endothelial_cell_apoptotic_process	Biological Process	8	35	1620	18342	0.00986137	0.0607061	2.00606	2.58794	0.00493827	ABL1//ANGPTL4//GAS6//ICAM1//IL11//SCG2//SERPINE1//TNFAIP3
GO:2001240	negative_regulation_of_extrinsic_apoptotic_signaling_pathway_in_absence_of_ligand	Biological Process	8	35	1620	18342	0.00986137	0.0607061	2.00606	2.58794	0.00493827	AKT1//BCL2L1//CSF2//IFI6//IL1A//IL1B//SNAI2//STRADB
GO:1903169	regulation_of_calcium_ion_transmembrane_transport	Biological Process	22	147	1620	18342	0.00994653	0.06113	2.00233	1.69448	0.0135802	ABL1//AHNAK//ATP1B1//CACNB3//CALM2//CALM3//CXCL10//CXCL11//CYBA//F2R//GEM//GNB5//GPER1//GSTO1//NTSR1//PDE4B//PLCG2//PRKCE//PRNP//SELENON//SUMO1//UBASH3B
GO:0000278	mitotic_cell_cycle	Biological Process	79	690	1620	18342	0.00994773	0.06113	2.00228	1.29631	0.0487654	ABL1//ACVR1//BACH1//BCL2L1//BIRC3//BIRC5//BOD1//BRCA2//BRSK1//BTRC//BUB3//CCND1//CCND3//CDCA5//CDCA8//CDH13//CDK6//CDKN1A//CDKN2D//CDKN3//CDT1//CHMP3//CIT//CNOT9//DCTN1//DYNC1I2//DYNLT1//E2F1//E2F4//EPS8//FLNA//GADD45A//GEM//GINS2//GOLGA2//HMGA2//HRAS//INHBA//IQGAP3//ITGB1//KIF18B//KIF2C//KIFC1//LMNA//MAX//MIS12//MYBL1//NEK6//NES//OPTN//PHLDA1//PML//POLE3//POLE4//PPP2R2C//RGS14//RHOC//SAPCD2//SEP…
GO:0002793	positive_regulation_of_peptide_secretion	Biological Process	35	264	1620	18342	0.0100439	0.061667	1.9981	1.50105	0.0216049	ABL1//ADAM8//ADORA1//ANG//ANKRD1//APLN//BAD//CD274//CD58//CRLF2//DDX58//EGFR//F2R//F2RL1//GPER1//HLA-E//IFIH1//IL1A//IL1B//IL4R//IL6//MAPK11//MAVS//MBP//NR1H2//PAEP//PRKCE//PTGER4//SAA1//SPTBN1//SRC//STX4//SYTL4//TLR4//VEGFC
GO:0007267	cell-cell_signaling	Biological Process	125	1158	1620	18342	0.0100731	0.0617849	1.99684	1.22217	0.0771605	ADGRG1//ADM//ADORA1//ADRA1B//ADRB2//AKT1//AMOTL2//ANPEP//ANXA1//APOE//AR//AXL//BCL7B//BDNF//BMP2//BMP4//BRSK1//BTRC//C2CD4C//CACNB3//CCL5//CCND1//CDK5//CPZ//CTGF//CTNNBIP1//CXCL10//CXCL11//CXCL14//CYR61//DAGLA//DKK1//DLL1//DNAJC5//EDN1//EFNB1//EPHB2//ERAP1//ETV5//F2R//FBXW4//FGFR1//FJX1//FOXD1//FOXL1//FRZB//FZD1//FZD2//FZD4//FZD7//FZD8//GIPC1//GJB2//GJC1//GLI2//GNAO1//GPNMB//GPR1//GPR176//GRK5//H…
GO:0046834	lipid_phosphorylation	Biological Process	20	130	1620	18342	0.0101186	0.0617849	1.99488	1.74188	0.0123457	EGFR//FGF2//FGFR1//HBEGF//INPP1//IRS1//NRG1//NRG2//PDGFA//PDGFB//PI4K2A//PI4K2B//PIK3AP1//PIP5K1C//SOCS1//SOCS2//SOCS5//SPHK1//SRC//TTC7A
GO:0001773	myeloid_dendritic_cell_activation	Biological Process	6	22	1620	18342	0.0101861	0.0617849	1.99199	3.08788	0.0037037	BATF3//CSF2//RBPJ//RELB//TGFBR2//UBD
GO:0008608	attachment_of_spindle_microtubules_to_kinetochore	Biological Process	6	22	1620	18342	0.0101861	0.0617849	1.99199	3.08788	0.0037037	BOD1//BRCA2//BUB3//CDT1//KIF2C//MIS12
GO:0021801	cerebral_cortex_radial_glia_guided_migration	Biological Process	6	22	1620	18342	0.0101861	0.0617849	1.99199	3.08788	0.0037037	ADGRG1//CDK5//CDK5R2//DAB2IP//MBOAT7//RTN4
GO:0051457	maintenance_of_protein_location_in_nucleus	Biological Process	6	22	1620	18342	0.0101861	0.0617849	1.99199	3.08788	0.0037037	ARL2BP//BARD1//CDK5//PML//SP100//TXN
GO:0071379	cellular_response_to_prostaglandin_stimulus	Biological Process	6	22	1620	18342	0.0101861	0.0617849	1.99199	3.08788	0.0037037	ADCY6//AKR1C3//AKT1//PRKCE//PTGER4//TNC
GO:1905208	negative_regulation_of_cardiocyte_differentiation	Biological Process	6	22	1620	18342	0.0101861	0.0617849	1.99199	3.08788	0.0037037	BMP2//DKK1//DLL1//EGFR//FZD7//PAK1
GO:2000353	positive_regulation_of_endothelial_cell_apoptotic_process	Biological Process	6	22	1620	18342	0.0101861	0.0617849	1.99199	3.08788	0.0037037	AKR1C3//CCL2//COL18A1//ECSCR//GPER1//THBS1
GO:0006047	UDP-N-acetylglucosamine_metabolic_process	Biological Process	5	16	1620	18342	0.0101958	0.0617849	1.99158	3.53819	0.00308642	GFPT2//MGAT1//NAGK//PGM3//UAP1L1
GO:0006978	DNA_damage_response,_signal_transduction_by_p53_class_mediator_resulting_in_transcription_of_p21_class_mediator	Biological Process	5	16	1620	18342	0.0101958	0.0617849	1.99158	3.53819	0.00308642	BRCA2//CDKN1A//HIPK2//SP100//TP73
GO:0071801	regulation_of_podosome_assembly	Biological Process	5	16	1620	18342	0.0101958	0.0617849	1.99158	3.53819	0.00308642	CAPG//CSF2//GSN//LCP1//SRC
GO:0072148	epithelial_cell_fate_commitment	Biological Process	5	16	1620	18342	0.0101958	0.0617849	1.99158	3.53819	0.00308642	ACVR1//DLL1//NR2F2//NRP1//RBPJ
GO:1900746	regulation_of_vascular_endothelial_growth_factor_signaling_pathway	Biological Process	5	16	1620	18342	0.0101958	0.0617849	1.99158	3.53819	0.00308642	CCBE1//CD63//DAB2IP//DLL1//XDH
GO:1903392	negative_regulation_of_adherens_junction_organization	Biological Process	5	16	1620	18342	0.0101958	0.0617849	1.99158	3.53819	0.00308642	DMTN//MMP14//PHLDB2//SRC//THBS1
GO:0048813	dendrite_morphogenesis	Biological Process	11	57	1620	18342	0.0102416	0.0619015	1.98963	2.18499	0.00679012	ARC//CDK5//DCLK1//EPHB2//FARP1//ITGB1//KLF7//NRP1//SDC2//SEMA3A//ZNF365
GO:0051310	metaphase_plate_congression	Biological Process	11	57	1620	18342	0.0102416	0.0619015	1.98963	2.18499	0.00679012	BOD1//BRCA2//CDCA5//CDCA8//CDT1//CHMP3//GEM//KIF2C//KIFC1//MIS12//SPDL1
GO:0072332	intrinsic_apoptotic_signaling_pathway_by_p53_class_mediator	Biological Process	11	57	1620	18342	0.0102416	0.0619015	1.98963	2.18499	0.00679012	AEN//BOK//BRCA2//CDKN1A//E2F1//HIPK2//KRCC1//PDK2//PMAIP1//PML//TP73
GO:0045137	development_of_primary_sexual_characteristics	Biological Process	29	210	1620	18342	0.0105908	0.0639566	1.97507	1.56354	0.0179012	ADAM15//ADAMTS1//ADGRG1//AKR1C3//ANG//AR//BCL2L1//BOK//BRCA2//CCND1//CST3//CTSV//ERCC1//FLNA//FOXL2//FZD4//ICAM1//INHBA//MMP14//MMP19//NKX3-1//RAB13//SDC1//SLIT2//SOX9//SRC//TGFBR1//TIPARP//VGF
GO:0008366	axon_ensheathment	Biological Process	16	97	1620	18342	0.010659	0.0642576	1.97228	1.86758	0.00987654	ADGRG6//AKT1//AMIGO1//CNTNAP1//GPC1//ILK//LPAR1//MALL//MARVELD1//MBP//NAB1//NDRG1//NRG1//PMP22//SCN8A//SH3TC2
GO:0034766	negative_regulation_of_ion_transmembrane_transport	Biological Process	16	97	1620	18342	0.010659	0.0642576	1.97228	1.86758	0.00987654	AKT1//CACNB3//CALM2//CALM3//COMMD1//EPHB2//GEM//GNB5//GSTO1//NEDD4L//NTSR1//PPIF//PRKCE//STK39//SUMO1//THBS1
GO:0007569	cell_aging	Biological Process	12	65	1620	18342	0.0106939	0.0644121	1.97087	2.09026	0.00740741	BRCA2//CDKN1A//ENG//ERCC1//H2AFX//HMGA2//HRAS//ICAM1//ILK//PML//SERPINE1//TBX2
GO:0019229	regulation_of_vasoconstriction	Biological Process	13	73	1620	18342	0.0109129	0.0656184	1.96206	2.01629	0.00802469	ADM//ADRA1B//AKT1//APLN//AVPR2//BMPR2//ECE1//EDN1//EDN2//EGFR//F2R//HRH1//ICAM1
GO:0032652	regulation_of_interleukin-1_production	Biological Process	13	73	1620	18342	0.0109129	0.0656184	1.96206	2.01629	0.00802469	ANXA1//CARD16//CEACAM1//F2R//GAS6//GSTP1//PML//S1PR3//SAA1//SMAD3//SPHK1//TLR4//TNFAIP3
GO:0032755	positive_regulation_of_interleukin-6_production	Biological Process	14	81	1620	18342	0.0109527	0.0658012	1.96048	1.95693	0.00864198	ADORA2B//CYBA//DDX58//F2R//F2RL1//IFIH1//IL1A//IL1B//IL6//MAPK13//MAVS//MBP//PAEP//TLR4
GO:0072659	protein_localization_to_plasma_membrane	Biological Process	24	166	1620	18342	0.0111107	0.0663492	1.95426	1.63695	0.0148148	ANXA2//ATP1B1//CACNB3//CDH2//FLNA//FLOT1//GAS6//GOLGA7B//JUP//MRAP2//MYADM//OPTN//PACS1//PACS2//RAB13//RAB15//SLMAP//SPTBN1//TSPAN14//TSPAN15//TSPAN5//TTC7A//VAMP5//ZDHHC23
GO:0008104	protein_localization	Biological Process	209	2043	1620	18342	0.0111642	0.0663492	1.95217	1.15827	0.129012	ABCA1//ABCG1//ABL1//ADORA1//AGAP1//AKAP12//AKR1C3//AKT1//ANXA1//ANXA2//AP1S2//AP5B1//APOE//ARL2BP//ARL4C//ARL6IP1//ARRDC4//ATG16L1//ATG9A//ATP1B1//ATP6V0D1//ATP6V0E1//ATP6V0E2//BAD//BAIAP2//BARD1//BMP4//BOD1//BRCA2//CACNB3//CARD11//CCDC68//CCDC93//CD63//CD74//CDH2//CDK5//CHMP3//CLTB//CNTNAP1//COMMD1//COPZ2//CORO7//CROT//DDX39A//DENND1A//DLG5//DMBT1//DMTN//DNLZ//DOPEY2//DTX3L//DYNLT1//EGFR//EHD1//…
GO:0003100	regulation_of_systemic_arterial_blood_pressure_by_endothelin	Biological Process	3	6	1620	18342	0.0112149	0.0663492	1.95021	5.66111	0.00185185	ECE1//EDN1//EDN2
GO:0003150	muscular_septum_morphogenesis	Biological Process	3	6	1620	18342	0.0112149	0.0663492	1.95021	5.66111	0.00185185	BMP4//FZD1//FZD2
GO:0006685	sphingomyelin_catabolic_process	Biological Process	3	6	1620	18342	0.0112149	0.0663492	1.95021	5.66111	0.00185185	SMPD1//SMPD4//SMPDL3A
GO:0010641	positive_regulation_of_platelet-derived_growth_factor_receptor_signaling_pathway	Biological Process	3	6	1620	18342	0.0112149	0.0663492	1.95021	5.66111	0.00185185	F3//HIP1//SRC
GO:0032606	type_I_interferon_production	Biological Process	3	6	1620	18342	0.0112149	0.0663492	1.95021	5.66111	0.00185185	IRF7//TMEM173//TRIM56
GO:0032803	regulation_of_low-density_lipoprotein_particle_receptor_catabolic_process	Biological Process	3	6	1620	18342	0.0112149	0.0663492	1.95021	5.66111	0.00185185	ANXA2//APOE//FURIN
GO:0033591	response_to_L-ascorbic_acid	Biological Process	3	6	1620	18342	0.0112149	0.0663492	1.95021	5.66111	0.00185185	GSTP1//IL1B//ITGA2
GO:0060685	regulation_of_prostatic_bud_formation	Biological Process	3	6	1620	18342	0.0112149	0.0663492	1.95021	5.66111	0.00185185	AR//BMP4//SULF1
GO:0060907	positive_regulation_of_macrophage_cytokine_production	Biological Process	3	6	1620	18342	0.0112149	0.0663492	1.95021	5.66111	0.00185185	CD74//GPRC5B//SEMA7A
GO:0060956	endocardial_cell_differentiation	Biological Process	3	6	1620	18342	0.0112149	0.0663492	1.95021	5.66111	0.00185185	ACVR1//NRG1//SOX17
GO:0070141	response_to_UV-A	Biological Process	3	6	1620	18342	0.0112149	0.0663492	1.95021	5.66111	0.00185185	AKT1//CCND1//EGFR
GO:0070257	positive_regulation_of_mucus_secretion	Biological Process	3	6	1620	18342	0.0112149	0.0663492	1.95021	5.66111	0.00185185	CYBA//P2RY2//PRKCE
GO:0072143	mesangial_cell_development	Biological Process	3	6	1620	18342	0.0112149	0.0663492	1.95021	5.66111	0.00185185	ACTA2//FOXC2//PDGFB
GO:0090158	endoplasmic_reticulum_membrane_organization	Biological Process	3	6	1620	18342	0.0112149	0.0663492	1.95021	5.66111	0.00185185	ARL6IP1//ATL1//RTN4
GO:2000138	positive_regulation_of_cell_proliferation_involved_in_heart_morphogenesis	Biological Process	3	6	1620	18342	0.0112149	0.0663492	1.95021	5.66111	0.00185185	BMP4//RBPJ//SOX9
GO:2000389	regulation_of_neutrophil_extravasation	Biological Process	3	6	1620	18342	0.0112149	0.0663492	1.95021	5.66111	0.00185185	ADAM8//CD99L2//IL1A
GO:0045892	negative_regulation_of_transcription,_DNA-templated	Biological Process	132	1235	1620	18342	0.0113442	0.0670576	1.94523	1.21015	0.0814815	ANKRD1//AR//ATF5//ATOH8//ATP8B1//ATXN1L//BACH1//BAG3//BATF3//BIRC5//BMP2//BMP4//BTRC//C11orf84//CCND1//CCND3//CDK5//CIR1//CSF2//CTNNBIP1//DAB2IP//DAP//DKK1//DLX4//DNAJB5//DPF1//DRAP1//E2F1//EDN1//FABP4//FGFR1//FHL2//FLNA//FOXC2//FOXD1//FOXF1//FOXL2//FOXQ1//FST//FZD1//FZD8//GAS6//GLI2//H2AFX//HDAC4//HIF1AN//HIPK2//HIST1H1C//HIST1H2AC//HIST1H2AG//HIST2H2AA3//HMGA2//HOXB13//HOXD8//HOXD9//IFI27//IL1B…
GO:0009408	response_to_heat	Biological Process	17	106	1620	18342	0.0113829	0.0672294	1.94375	1.81583	0.0104938	AKT1//BAG3//CDKN1A//CXCL10//HSPA13//IER5//IGFBP7//IL1A//IL1B//IRAK1//LRP11//MAPT//MICB//POLR2D//SUMO1//TGFB1I1//THBS1
GO:0002715	regulation_of_natural_killer_cell_mediated_immunity	Biological Process	9	43	1620	18342	0.0114907	0.0676944	1.93965	2.36977	0.00555556	CEACAM1//HLA-E//MICB//NECTIN2//RAET1E//RAET1G//RAET1L//ULBP2//ULBP3
GO:0045601	regulation_of_endothelial_cell_differentiation	Biological Process	9	43	1620	18342	0.0114907	0.0676944	1.93965	2.36977	0.00555556	ADD1//ATOH8//BMP4//CEACAM1//IL1B//JAG1//S1PR2//S1PR3//XDH
GO:0060563	neuroepithelial_cell_differentiation	Biological Process	9	43	1620	18342	0.0114907	0.0676944	1.93965	2.36977	0.00555556	ABL1//BMP2//CDH2//FAM20C//FGFR1//JAG1//RBPJ//SLITRK6//TRIOBP
GO:0014015	positive_regulation_of_gliogenesis	Biological Process	11	58	1620	18342	0.0116571	0.0683866	1.93341	2.14732	0.00679012	BIN1//BMP2//CLCF1//CSF1//ETV5//IL1B//RELA//SERPINE2//TP73//ZNF365//ZNF488
GO:0022029	telencephalon_cell_migration	Biological Process	11	58	1620	18342	0.0116571	0.0683866	1.93341	2.14732	0.00679012	ADGRG1//CDK5//CDK5R2//DAB2IP//EGFR//MBOAT7//NRG1//NRP1//RTN4//SEMA3A//SLIT2
GO:0030166	proteoglycan_biosynthetic_process	Biological Process	11	58	1620	18342	0.0116571	0.0683866	1.93341	2.14732	0.00679012	BMPR2//CHPF//CHPF2//CHST14//CHST15//CHST3//CSGALNACT2//EXT1//EXT2//FOXL1//XYLT2
GO:0032370	positive_regulation_of_lipid_transport	Biological Process	11	58	1620	18342	0.0116571	0.0683866	1.93341	2.14732	0.00679012	ABCA1//ABCG1//ANXA2//APOE//EDN1//IL1B//LRP1//NFKBIA//NKX3-1//NR1H2//NTSR1
GO:0045604	regulation_of_epidermal_cell_differentiation	Biological Process	11	58	1620	18342	0.0116571	0.0683866	1.93341	2.14732	0.00679012	BMP4//CD109//CTSL//CTSV//DLL1//KEAP1//MAFF//MAFG//MSX2//RUNX1//VDR
GO:0070232	regulation_of_T_cell_apoptotic_process	Biological Process	8	36	1620	18342	0.0117207	0.0687018	1.93105	2.51605	0.00493827	ADAM8//BMP4//CCL5//CD274//FADD//IL7R//PIP//TSC22D4
GO:0018108	peptidyl-tyrosine_phosphorylation	Biological Process	28	203	1620	18342	0.0120478	0.0699177	1.91909	1.56169	0.017284	ABL1//ABL2//AXL//CRIM1//CSF2//CSF2RA//EFNB1//EGFR//EPHA2//EPHB2//EPHB4//FGF2//FGFR1//HBEGF//IGF2R//NRG1//NRG2//NRP1//PDGFB//PDGFRL//PRAG1//ROR1//SRC//STAT5A//STK16//STYK1//TXK//TYRO3
GO:0001780	neutrophil_homeostasis	Biological Process	4	11	1620	18342	0.0120582	0.0699177	1.91872	4.11717	0.00246914	ANXA1//AXL//IL6//PDE4B
GO:0003157	endocardium_development	Biological Process	4	11	1620	18342	0.0120582	0.0699177	1.91872	4.11717	0.00246914	ACVR1//NRG1//RBPJ//SOX17
GO:0006048	UDP-N-acetylglucosamine_biosynthetic_process	Biological Process	4	11	1620	18342	0.0120582	0.0699177	1.91872	4.11717	0.00246914	GFPT2//NAGK//PGM3//UAP1L1
GO:0030575	nuclear_body_organization	Biological Process	4	11	1620	18342	0.0120582	0.0699177	1.91872	4.11717	0.00246914	ETS1//HIPK2//PML//SUMO1
GO:0032429	regulation_of_phospholipase_A2_activity	Biological Process	4	11	1620	18342	0.0120582	0.0699177	1.91872	4.11717	0.00246914	ANG//ANXA1//EGFR//LRP1
GO:0034138	toll-like_receptor_3_signaling_pathway	Biological Process	4	11	1620	18342	0.0120582	0.0699177	1.91872	4.11717	0.00246914	CASP8//FADD//SCARA3//UNC93B1
GO:0040015	negative_regulation_of_multicellular_organism_growth	Biological Process	4	11	1620	18342	0.0120582	0.0699177	1.91872	4.11717	0.00246914	ADRB2//PLAC8//SOCS2//STC2
GO:0042984	regulation_of_amyloid_precursor_protein_biosynthetic_process	Biological Process	4	11	1620	18342	0.0120582	0.0699177	1.91872	4.11717	0.00246914	BACE2//ITM2A//ITM2B//ITM2C
GO:0044650	adhesion_of_symbiont_to_host_cell	Biological Process	4	11	1620	18342	0.0120582	0.0699177	1.91872	4.11717	0.00246914	GAS6//ICAM1//NECTIN1//NECTIN2
GO:0046007	negative_regulation_of_activated_T_cell_proliferation	Biological Process	4	11	1620	18342	0.0120582	0.0699177	1.91872	4.11717	0.00246914	BTN2A2//CD274//PDCD1LG2//PRNP
GO:0051315	attachment_of_mitotic_spindle_microtubules_to_kinetochore	Biological Process	4	11	1620	18342	0.0120582	0.0699177	1.91872	4.11717	0.00246914	BOD1//CDT1//KIF2C//MIS12
GO:0070106	interleukin-27-mediated_signaling_pathway	Biological Process	4	11	1620	18342	0.0120582	0.0699177	1.91872	4.11717	0.00246914	CRLF1//EBI3//IL27RA//STAT1
GO:0030593	neutrophil_chemotaxis	Biological Process	14	82	1620	18342	0.0121653	0.0704799	1.91488	1.93306	0.00864198	CCL2//CCL5//CXCL1//CXCL10//CXCL11//CXCL8//EDN1//EDN2//GBF1//IL1B//ITGA1//PDE4B//PIP5K1C//SAA1
GO:0050868	negative_regulation_of_T_cell_activation	Biological Process	17	107	1620	18342	0.0124529	0.0720866	1.90473	1.79886	0.0104938	ANXA1//BMP4//BTN2A2//CD274//CD74//CEACAM1//DLG5//GPNMB//IL4R//IRF1//PAG1//PDCD1LG2//PRNP//RUNX1//SDC4//SOCS1//SOCS5
GO:0070498	interleukin-1-mediated_signaling_pathway	Biological Process	10	51	1620	18342	0.0125704	0.0727066	1.90065	2.22004	0.00617284	BTRC//IL1A//IL1B//IRAK1//IRAK2//NFKBIA//RELA//RPS6KA4//SQSTM1//TOLLIP
GO:0003006	developmental_process_involved_in_reproduction	Biological Process	74	647	1620	18342	0.0125904	0.0727618	1.89996	1.29497	0.045679	ABHD2//ACVR1//ADAM15//ADAMTS1//ADGRG1//ADM//AKR1C3//AKT1//ANG//ANXA1//AR//AXL//BCL2L1//BMP4//BMPR2//BOK//BRCA2//CASP8//CCND1//CNOT9//CSF1//CSF2//CST3//CTSB//CTSV//CYR61//EGFR//ERCC1//ETV5//FLNA//FOSL1//FOXL2//FZD4//GJB3//GLI2//HOXB13//HTRA1//ICAM1//IL1A//IL1B//INHBA//LDOC1//LHX1//MMP14//MMP19//NECTIN2//NKX3-1//NOG//NR2F2//PAQR5//PAQR7//PAQR8//PDGFB//PHLDA2//PLAC1//PLCD3//POMZP3//RAB13//RBPJ//SDC1…
GO:0003418	growth_plate_cartilage_chondrocyte_differentiation	Biological Process	6	23	1620	18342	0.0127723	0.0733882	1.89373	2.95362	0.0037037	COL6A1//COL6A2//MATN2//SCARA3//TGFBR2//VIT
GO:0006509	membrane_protein_ectodomain_proteolysis	Biological Process	6	23	1620	18342	0.0127723	0.0733882	1.89373	2.95362	0.0037037	ADAM19//BACE1//BACE2//ERAP1//HM13//MYH9
GO:0032897	negative_regulation_of_viral_transcription	Biological Process	6	23	1620	18342	0.0127723	0.0733882	1.89373	2.95362	0.0037037	CCL5//HMGA2//JUN//MID2//TRIM14//TRIM21
GO:0034114	regulation_of_heterotypic_cell-cell_adhesion	Biological Process	6	23	1620	18342	0.0127723	0.0733882	1.89373	2.95362	0.0037037	CD44//FLOT1//IL1B//KLF4//MBP//MYADM
GO:0051205	protein_insertion_into_membrane	Biological Process	6	23	1620	18342	0.0127723	0.0733882	1.89373	2.95362	0.0037037	BAD//EGFR//MAIP1//PMAIP1//RTP4//TRAM2
GO:0090189	regulation_of_branching_involved_in_ureteric_bud_morphogenesis	Biological Process	6	23	1620	18342	0.0127723	0.0733882	1.89373	2.95362	0.0037037	BMP4//HOXB7//LHX1//NOG//SOX9//TACSTD2
GO:1903077	negative_regulation_of_protein_localization_to_plasma_membrane	Biological Process	6	23	1620	18342	0.0127723	0.0733882	1.89373	2.95362	0.0037037	BCL2L1//GBP1//LYPD1//MRAP2//PID1//TMBIM1
GO:0071248	cellular_response_to_metal_ion	Biological Process	25	177	1620	18342	0.0128543	0.0737984	1.89095	1.59918	0.0154321	ADD1//AKR1C3//AKT1//ALAD//BNIP3//CLDN1//CPNE2//DMTN//EDN1//EGFR//FABP4//GSN//ITPKB//JUN//MT2A//NQO1//PPIF//PRNP//RASA4//RASA4B//RTN4//SERPINE1//SLC41A1//SUMO1//ZNF658
GO:0045580	regulation_of_T_cell_differentiation	Biological Process	20	133	1620	18342	0.0128781	0.0738746	1.89015	1.70259	0.0123457	ABL1//ADAM8//ANXA1//BAD//BMP4//CARD11//CD74//CYP26B1//DUSP10//GLI2//IL18//IL1B//IL4R//IL7R//IRF1//ITPKB//RUNX1//SOCS1//SOCS5//TGFBR2
GO:0048592	eye_morphogenesis	Biological Process	21	142	1620	18342	0.0131877	0.0755887	1.87983	1.67441	0.012963	ALDH1A3//BCAR3//BMP4//COL5A1//DLL1//EPHA2//EPHB2//FBN1//FJX1//FOXL2//HIPK2//JAG1//LHX1//LRP5//NECTIN1//PTPRM//SDK1//SHROOM2//SOX9//TBX2//TDRD7
GO:0060135	maternal_process_involved_in_female_pregnancy	Biological Process	11	59	1620	18342	0.0132171	0.0756787	1.87887	2.11092	0.00679012	AKT1//APOL2//AR//BMPR2//CTSB//CTSV//ITGA3//LDOC1//NR2F2//STC2//VDR
[truncated: 1,115 more rows]
