# Supplementary material for: Differential Expression and Alternative Splicing of Transcripts Associated With Cisplatin-Induced Chemoresistance in Nasopharyngeal Carcinoma
Source: Front Genet. 2020 Feb 25;11:52. doi: 10.3389/fgene.2020.00052 (PMC7052373; doi:10.3389/fgene.2020.00052)
Supplement: Supplementary file 5 [file Table_5.xls]

## Sheet: CC
Column "ID" stands for the ID of gene ontology term
Column "Term" stands for the name of gene ontology term
Column "Ontology" stands for the class of ontology
Column "Count" stands for the number of DE genes associated with the term
Column "Size" stands for the number of background population genes associated with the term
Column "numInt" stands for the total number of DE genes
Column "numTotal" stands for the total number of background population genes
Column "p_value" stands for the fisher exact test value of the term
Column "fdr" stands for the false discovery rate of the term, using Benjamini & Hochberg (1995) method
Column "Enrichment_Score" stands for the Enrichment Score value of the term, it equals (-log10(Pvalue))
Column "Fold_Enrichment" stands for the Fold Enrichment value of the term, it equals (Count/Size)/(numInt/numTotal)
Column "GeneRatio" stands for the Gene Ratio value genes associated with the term, it equals (Count/numInt)
Column "Genes" stands for the DE genes associated with the term
supplementary table 5.Cellular Component of dysregulated mRNAs
ID	Term	Ontology	Count	Size	numInt	numTotal	p_value	fdr	Enrichment_Score	Fold_Enrichment	GeneRatio	Genes
GO:0012505	endomembrane_system	Cellular Component	593	4490	1685	19375	7.47261e-32	6.546e-29	31.1265	1.51862	0.351929	ABCA1//ABCA3//ABCG1//ABHD2//ABL1//ACKR3//ACTN1//ACTR1B//ADAM15//ADAM19//ADAM8//ADCY3//ADORA1//ADRA1B//ADRB2//AEN//AGPAT2//AGPAT3//ALAD//ALDH3A1//ALG2//AMFR//AMOTL2//ANPEP//ANTXR1//ANTXR2//ANXA1//ANXA11//ANXA2//AP1S2//APOE//APOL2//ARC//ARFGEF3//ARL6IP1//ARL8A//ARPC2//ARRDC4//ARSD//ARSJ//ASAP2//ATG9A//ATL1//ATP6V0D1//ATP6V0E1//ATP6V0E2//ATP8B1//ATRAID//AVPR2//B3GLCT//B3GNT2//B3GNT9//B4GALNT1//B4GAL…
GO:0005737	cytoplasm	Cellular Component	1232	11714	1685	19375	3.63785e-30	1.59338e-27	29.4392	1.20934	0.731157	AAMDC//AAMP//ABCA1//ABCA3//ABCC3//ABCG1//ABHD11//ABHD2//ABL1//ABL2//ABLIM3//ABR//ABTB2//ACKR3//ACOT7//ACSF2//ACTA2//ACTN1//ACTR1B//ADAM15//ADAM19//ADAM8//ADAMTS1//ADCY3//ADCY6//ADD1//ADM//ADORA1//ADRA1B//ADRB2//AFAP1//AFAP1L1//AGAP1//AGBL5//AGPAT2//AGPAT3//AHNAK//AIDA//AIFM2//AK1//AKAP12//AKR1C1//AKR1C3//AKT1//ALAD//ALDH1A3//ALDH3A1//ALG2//AMDHD1//AMFR//AMOTL2//ANG//ANKRD1//ANKS6//ANPEP//ANTXR1//…
GO:0031982	vesicle	Cellular Component	511	3824	1685	19375	9.87418e-28	2.88326e-25	27.0055	1.53654	0.303264	ABCA1//ABCA3//ABCG1//ABHD2//ACKR3//ACOT7//ACTA2//ACTN1//ACTR1B//ADAM15//ADAM8//ADAMTS1//ADGRG1//ADRB2//AGPAT2//AHNAK//AK1//AKR1C1//AKR1C3//AKT1//ALAD//ALCAM//ALDH1A3//AMOTL2//ANG//ANPEP//ANTXR1//ANTXR2//ANXA1//ANXA11//ANXA2//ANXA5//AOX1//AP1S2//APOE//ARC//ARFGEF3//ARHGAP23//ARHGDIA//ARHGDIB//ARL8A//ARMC9//ARPC1A//ARPC2//ARPC4//ARPC5L//ARRDC4//ASL//ATG9A//ATIC//ATP1B1//ATP6V0D1//ATP6V0E1//ATP6V0E2…
GO:0030055	cell-substrate_junction	Cellular Component	106	410	1685	19375	2.49597e-25	5.46618e-23	24.6028	2.97279	0.062908	ACTN1//ADD1//AFAP1//AHNAK//AKAP12//ALCAM//ANXA1//ANXA5//ARHGAP26//ARHGAP31//ARPC2//ARPC5L//BCAR1//CAPN1//CAPN2//CAPN5//CD44//CD59//CD99//CD99L2//CDH13//CDH2//CIB2//CNN2//COL17A1//CSRP1//CSRP2//CYBA//EGFR//ENG//EPHA2//FBLIM1//FHL1//FHL2//FHL3//FLNA//FLNB//FLOT1//FZD1//FZD2//GNA12//GNB2//GSN//ICAM1//IGF2R//ILK//ITGA1//ITGA11//ITGA2//ITGA3//ITGA5//ITGA6//ITGAV//ITGB1//ITGB4//ITGB5//ITGBL1//JUP//L1CA…
GO:0005924	cell-substrate_adherens_junction	Cellular Component	105	406	1685	19375	4.11837e-25	6.52216e-23	24.3853	2.97375	0.0623145	ACTN1//ADD1//AFAP1//AHNAK//AKAP12//ALCAM//ANXA1//ANXA5//ARHGAP26//ARHGAP31//ARPC2//ARPC5L//BCAR1//CAPN1//CAPN2//CAPN5//CD44//CD59//CD99//CD99L2//CDH13//CDH2//CIB2//CNN2//CSRP1//CSRP2//CYBA//EGFR//ENG//EPHA2//FBLIM1//FHL1//FHL2//FHL3//FLNA//FLNB//FLOT1//FZD1//FZD2//GNA12//GNB2//GSN//ICAM1//IGF2R//ILK//ITGA1//ITGA11//ITGA2//ITGA3//ITGA5//ITGA6//ITGAV//ITGB1//ITGB4//ITGB5//ITGBL1//JUP//L1CAM//LAP3//…
GO:0005912	adherens_junction	Cellular Component	126	545	1685	19375	4.46723e-25	6.52216e-23	24.35	2.65837	0.0747774	ACTN1//ADAM15//ADD1//AFAP1//AHNAK//AKAP12//ALCAM//ANXA1//ANXA2//ANXA5//ARHGAP26//ARHGAP31//ARPC2//ARPC5L//BAIAP2//BCAR1//BMPR2//CAPN1//CAPN2//CAPN5//CD44//CD59//CD99//CD99L2//CDH13//CDH2//CDH24//CEACAM1//CIB2//CNN2//CSRP1//CSRP2//CYBA//CYTH1//DLG5//DLL1//EGFR//ENG//EPHA2//ESAM//FBLIM1//FHL1//FHL2//FHL3//FLNA//FLNB//FLOT1//FRMD5//FZD1//FZD2//GNA12//GNB2//GSN//ICAM1//IGF2R//ILK//ITGA1//ITGA11//ITGA…
GO:0005925	focal_adhesion	Cellular Component	104	403	1685	19375	8.40324e-25	1.05161e-22	24.0756	2.96736	0.0617211	ACTN1//ADD1//AFAP1//AHNAK//AKAP12//ALCAM//ANXA1//ANXA5//ARHGAP26//ARHGAP31//ARPC2//ARPC5L//BCAR1//CAPN1//CAPN2//CAPN5//CD44//CD59//CD99//CD99L2//CDH13//CDH2//CNN2//CSRP1//CSRP2//CYBA//EGFR//ENG//EPHA2//FBLIM1//FHL1//FHL2//FHL3//FLNA//FLNB//FLOT1//FZD1//FZD2//GNA12//GNB2//GSN//ICAM1//IGF2R//ILK//ITGA1//ITGA11//ITGA2//ITGA3//ITGA5//ITGA6//ITGAV//ITGB1//ITGB4//ITGB5//ITGBL1//JUP//L1CAM//LAP3//LCP1//…
GO:0031410	cytoplasmic_vesicle	Cellular Component	329	2298	1685	19375	1.22969e-21	1.34651e-19	20.9102	1.64622	0.195252	ABCA1//ABCA3//ABCG1//ABHD2//ACKR3//ACTN1//ACTR1B//ADAM15//ADAM8//ADAMTS1//ADRB2//AGPAT2//ALAD//AMOTL2//ANG//ANPEP//ANTXR1//ANTXR2//ANXA1//ANXA11//ANXA2//AP1S2//APOE//ARC//ARFGEF3//ARHGDIB//ARL8A//ARPC2//ARRDC4//ATG9A//ATP6V0D1//ATP6V0E1//ATP6V0E2//AVPR2//BACE1//BACE2//BAIAP2//BCL2L1//BDNF//BOK//BRCA2//BRI3//BRSK1//CAPG//CAPN1//CCDC93//CD109//CD274//CD44//CD47//CD58//CD59//CD63//CD68//CD74//CDC42E…
GO:0097708	intracellular_vesicle	Cellular Component	329	2301	1685	19375	1.52719e-21	1.48647e-19	20.8161	1.64407	0.195252	ABCA1//ABCA3//ABCG1//ABHD2//ACKR3//ACTN1//ACTR1B//ADAM15//ADAM8//ADAMTS1//ADRB2//AGPAT2//ALAD//AMOTL2//ANG//ANPEP//ANTXR1//ANTXR2//ANXA1//ANXA11//ANXA2//AP1S2//APOE//ARC//ARFGEF3//ARHGDIB//ARL8A//ARPC2//ARRDC4//ATG9A//ATP6V0D1//ATP6V0E1//ATP6V0E2//AVPR2//BACE1//BACE2//BAIAP2//BCL2L1//BDNF//BOK//BRCA2//BRI3//BRSK1//CAPG//CAPN1//CCDC93//CD109//CD274//CD44//CD47//CD58//CD59//CD63//CD68//CD74//CDC42E…
GO:1903561	extracellular_vesicle	Cellular Component	299	2132	1685	19375	3.03323e-18	2.65711e-16	17.5181	1.6126	0.177448	ACOT7//ACTA2//ACTN1//ACTR1B//ADAM15//ADGRG1//AHNAK//AK1//AKR1C1//AKR1C3//ALAD//ALCAM//ALDH1A3//ANPEP//ANXA1//ANXA11//ANXA2//ANXA5//AOX1//APOE//ARC//ARHGAP23//ARHGDIA//ARHGDIB//ARL8A//ARMC9//ARPC1A//ARPC2//ARPC4//ARPC5L//ARRDC4//ASL//ATIC//ATP1B1//ATP6V0D1//AXL//BAIAP2//BCAM//BLVRA//C1GALT1C1//C1R//C8G//CAPG//CAPN1//CAPN2//CAPN5//CAPNS1//CARD11//CD274//CD44//CD47//CD58//CD59//CD63//CD74//CD82//CDH…
GO:0005622	intracellular	Cellular Component	1443	15060	1685	19375	8.74353e-18	6.58291e-16	17.0583	1.10175	0.85638	AAMDC//AAMP//ABCA1//ABCA3//ABCC3//ABCG1//ABHD11//ABHD2//ABL1//ABL2//ABLIM3//ABR//ABTB2//ACKR3//ACOT7//ACSF2//ACTA2//ACTN1//ACTR1B//ADAM12//ADAM15//ADAM19//ADAM8//ADAMTS1//ADCY3//ADCY6//ADD1//ADGRG1//ADGRG6//ADM//ADORA1//ADORA2B//ADRA1B//ADRB2//AEN//AFAP1//AFAP1L1//AGAP1//AGBL5//AGPAT2//AGPAT3//AHNAK//AIDA//AIFM2//AK1//AKAP12//AKR1C1//AKR1C3//AKT1//ALAD//ALDH1A3//ALDH3A1//ALG2//AMDHD1//AMFR//AMIGO…
GO:0070062	extracellular_exosome	Cellular Component	295	2111	1685	19375	9.01769e-18	6.58291e-16	17.0449	1.60685	0.175074	ACOT7//ACTA2//ACTN1//ACTR1B//ADAM15//ADGRG1//AHNAK//AK1//AKR1C1//AKR1C3//ALAD//ALCAM//ALDH1A3//ANPEP//ANXA1//ANXA11//ANXA2//ANXA5//AOX1//APOE//ARHGAP23//ARHGDIA//ARHGDIB//ARL8A//ARMC9//ARPC1A//ARPC2//ARPC4//ARPC5L//ASL//ATIC//ATP1B1//ATP6V0D1//AXL//BAIAP2//BCAM//BLVRA//C1GALT1C1//C1R//C8G//CAPG//CAPN1//CAPN2//CAPN5//CAPNS1//CARD11//CD274//CD44//CD47//CD58//CD59//CD63//CD74//CD82//CDH13//CEACAM1//…
GO:0030054	cell_junction	Cellular Component	198	1272	1685	19375	1.12276e-16	7.5657e-15	15.9497	1.78986	0.117507	ACTN1//ADAM15//ADD1//AFAP1//AFAP1L1//AHNAK//AKAP12//AKT1//ALCAM//AMOTL2//ANXA1//ANXA2//ANXA5//ARC//ARHGAP26//ARHGAP31//ARPC2//ARPC5L//ATP1B1//BAIAP2//BCAR1//BCL2L1//BMPR2//BRSK1//C4orf19//CALB2//CAPN1//CAPN2//CAPN5//CCND1//CD44//CD59//CD99//CD99L2//CDH13//CDH2//CDH24//CDK5//CEACAM1//CIB2//CLDN1//CLDN23//CLDN3//CNN2//CNTNAP1//COL13A1//COL17A1//CSRP1//CSRP2//CYBA//CYTH1//DBNL//DDX58//DENND1A//DLG5/…
GO:0009986	cell_surface	Cellular Component	151	895	1685	19375	7.41285e-16	4.63833e-14	15.13	1.93997	0.0896142	AAMP//ABCA1//ABCG1//ACKR3//ADAM15//ADAM8//ADAMTS15//ADGRE1//ALCAM//ANPEP//ANTXR1//ANTXR2//ANXA1//ANXA2//ANXA5//AXL//BACE1//BACE2//BCAM//BMP2//BMPR2//BTN2A1//BTN2A2//CAPN5//CCRL2//CD109//CD163L1//CD274//CD44//CD58//CD59//CD63//CD74//CD99L2//CDH13//CDH2//CDH24//CEACAM1//CRLF1//CRLF2//CSF2RA//CTSV//CTSZ//CXCL10//DCBLD2//DMBT1//EBI3//ECE1//EGFL7//EGFR//ENG//ENPP1//ENTPD6//EPCAM//EPHA2//ERP44//F2R//F3…
GO:0005768	endosome	Cellular Component	151	902	1685	19375	1.47516e-15	8.61493e-14	14.8312	1.92492	0.0896142	ABCG1//ACKR3//ADRB2//AMOTL2//ANTXR1//ANTXR2//ANXA1//ANXA2//APOE//ARC//ARL8A//ARPC2//ARRDC4//ATG9A//ATP6V0D1//ATP6V0E1//ATP6V0E2//AVPR2//BACE1//BACE2//BOK//CCDC93//CD274//CD63//CD68//CD74//CHMP3//CLCN4//COMMD1//CST3//CTSB//CTSL//CTSS//CYBA//DBNL//DKK1//DNER//DOPEY2//DTX3L//ECE1//EGFR//EHD1//EHD4//F2R//F2RL1//FAM109A//FKBP15//FLOT1//FURIN//FZD7//GPC1//GPER1//GPR107//GPR161//GRN//HGS//HLA-A//HLA-B//…
GO:0005576	extracellular_region	Cellular Component	532	4571	1685	19375	2.89352e-15	1.5842e-13	14.5386	1.33827	0.315727	AAMP//ABCA1//ABCA3//ACOT7//ACTA2//ACTN1//ACTR1B//ADAM12//ADAM15//ADAM23//ADAMTS1//ADAMTS15//ADAMTS16//ADAMTS2//ADGRG1//ADM//AGBL5//AHNAK//AIFM2//AK1//AKR1C1//AKR1C3//ALAD//ALCAM//ALDH1A3//ALDH3A1//ANG//ANGPTL4//ANPEP//ANTXR2//ANXA1//ANXA11//ANXA2//ANXA5//AOX1//APLN//APLP1//APOE//APOL2//APOL3//ARC//ARHGAP23//ARHGDIA//ARHGDIB//ARL8A//ARMC9//ARPC1A//ARPC2//ARPC4//ARPC5L//ARRDC4//ARSJ//ASL//ATIC//ATP…
GO:0005794	Golgi_apparatus	Cellular Component	223	1547	1685	19375	6.94533e-15	3.57889e-13	14.1583	1.65751	0.132344	ABCA1//ABCG1//ADAM19//ADCY3//AGPAT3//AMFR//AP1S2//APOE//ASAP2//ATG9A//ATL1//ATP8B1//AVPR2//B3GNT2//B3GNT9//B4GALNT1//B4GALNT3//B4GALT6//BACE1//BACE2//BAIAP2//BOK//C1GALT1C1//CAPN2//CD44//CD59//CD74//CHIC2//CHPF//CHPF2//CHST1//CHST14//CHST15//CHST2//CHST3//CIT//CLCN4//CLTB//COPZ2//CORO7//CPQ//CREB3//CSGALNACT2//CTGF//CTSZ//CXCL14//CYBA//CYTH1//CYTH4//DBNL//DNMBP//DOPEY2//DUSP10//DYNLT1//EGFR//ENTP…
GO:0005615	extracellular_space	Cellular Component	428	3532	1685	19375	1.06095e-14	5.16329e-13	13.9743	1.39336	0.254006	ABCA1//ABCA3//ACOT7//ACTA2//ACTN1//ACTR1B//ADAM15//ADAMTS15//ADGRG1//ADM//AHNAK//AIFM2//AK1//AKR1C1//AKR1C3//ALAD//ALCAM//ALDH1A3//ALDH3A1//ANG//ANGPTL4//ANPEP//ANXA1//ANXA11//ANXA2//ANXA5//AOX1//APLN//APOE//ARHGAP23//ARHGDIA//ARHGDIB//ARL8A//ARMC9//ARPC1A//ARPC2//ARPC4//ARPC5L//ASL//ATIC//ATP1B1//ATP6V0D1//AXL//BAIAP2//BCAM//BDNF//BLVRA//BMP2//BMP4//BMPR2//C1GALT1C1//C1QTNF2//C1R//C8G//CAPG//CAP…
GO:0016020	membrane	Cellular Component	991	9709	1685	19375	4.03899e-14	1.86219e-12	13.3937	1.17366	0.588131	AAMP//ABCA1//ABCA3//ABCC3//ABCG1//ABHD2//ABL1//ABL2//ABR//ACKR3//ACTN1//ACTR1B//ACVR1//ADAM12//ADAM15//ADAM19//ADAM23//ADAM8//ADCK2//ADCY3//ADCY6//ADD1//ADGRE1//ADGRG1//ADGRG6//ADORA1//ADORA2B//ADRA1B//ADRB2//AEN//AGFG2//AGPAT2//AGPAT3//AHNAK//AIDA//AIFM2//AKAP12//AKT1//ALCAM//ALDH1A3//ALDH3A1//ALG2//AMFR//AMIGO1//AMIGO2//AMOTL2//ANPEP//ANTXR1//ANTXR2//ANXA1//ANXA11//ANXA2//ANXA5//AP1S2//AP5B1//A…
GO:0043227	membrane-bounded_organelle	Cellular Component	1231	12640	1685	19375	4.17242e-13	1.82752e-11	12.3796	1.11983	0.730564	ABCA1//ABCA3//ABCC3//ABCG1//ABHD11//ABHD2//ABL1//ABTB2//ACKR3//ACOT7//ACSF2//ACTA2//ACTN1//ACTR1B//ADAM12//ADAM15//ADAM19//ADAM8//ADAMTS1//ADCY3//ADD1//ADGRG1//ADORA1//ADRA1B//ADRB2//AEN//AGAP1//AGBL5//AGPAT2//AGPAT3//AHNAK//AIFM2//AK1//AKR1C1//AKR1C3//AKT1//ALAD//ALCAM//ALDH1A3//ALDH3A1//ALG2//AMFR//AMIGO2//AMOTL2//ANG//ANKRD1//ANPEP//ANTXR1//ANTXR2//ANXA1//ANXA11//ANXA2//ANXA5//AOX1//AP1S2//AP5…
GO:0005783	endoplasmic_reticulum	Cellular Component	253	1898	1685	19375	7.66206e-13	3.19618e-11	12.1157	1.53273	0.150148	ABCA1//ABCG1//ADORA1//AGPAT2//AGPAT3//ALDH3A1//ALG2//AMFR//ANTXR2//APOE//APOL2//ARL6IP1//ARSD//ARSJ//ATG9A//ATL1//ATP8B1//AVPR2//B3GLCT//B3GNT2//B3GNT9//BACE1//BACE2//BAIAP2//BCL2L1//BMP4//BNIP3//BOK//CAPN2//CARD19//CAVIN1//CD59//CD74//CDH2//CERCAM//CERS5//CKAP4//CLCN4//CNPY3//COL13A1//COL17A1//COL18A1//COL5A1//COL6A1//COL6A2//COPZ2//CPQ//CRABP2//CREB3//CSF1//CST3//CTSZ//CYB5R2//CYBA//CYP26B1//CY…
GO:0015629	actin_cytoskeleton	Cellular Component	91	498	1685	19375	6.46768e-12	2.57531e-10	11.1893	2.10113	0.0540059	ABL1//ABL2//ABLIM3//ACTA2//ACTN1//ACTR1B//ADAM8//ADD1//AFAP1//AFAP1L1//AHNAK//ALG2//ANXA1//ARC//ARPC1A//ARPC2//ARPC4//ARPC5L//BAIAP2//BCAR1//BIN1//CAPG//CAPN2//CAVIN2//CCDC102A//CDC42EP3//CDH2//CIB2//CNN2//CORO2B//CYBA//DBNL//DCTN1//DDX58//DMTN//FBLIM1//FHL3//FHOD3//FKBP15//FLNA//FLNB//FLOT1//GBP1//GSN//HDAC4//HIP1//IFIT5//ILK//JUP//KEAP1//LCP1//MYADM//MYH9//MYLK//MYO1B//MYO5B//NF2//PAK1//PARVA//…
GO:0005764	lysosome	Cellular Component	113	684	1685	19375	1.56663e-11	5.96681e-10	10.805	1.89961	0.0670623	ADAM8//ADRB2//AHNAK//ANPEP//ANXA1//ANXA11//ANXA2//AP1S2//AP5B1//ARL8A//ARSD//ATP6V0D1//ATRAID//BLOC1S2//BORCS7//BRI3//CAPN1//CAPN2//CD63//CD68//CD74//CKAP4//COL6A1//CPQ//CST3//CTSB//CTSD//CTSF//CTSL//CTSO//CTSS//CTSV//CTSZ//DNAJC5//DNASE2//DRAM1//DTX3L//ECE1//ENPP1//EVA1A//FLOT1//FUCA1//GALNS//GBA//GM2A//GNB2//GNS//GPC1//GPR137B//GRN//HGS//HGSNAT//HLA-DMA//HLA-DRA//HLA-DRB1//HM13//HPS1//HPS6//HPS…
GO:0000323	lytic_vacuole	Cellular Component	113	685	1685	19375	1.7209e-11	6.28128e-10	10.7642	1.89684	0.0670623	ADAM8//ADRB2//AHNAK//ANPEP//ANXA1//ANXA11//ANXA2//AP1S2//AP5B1//ARL8A//ARSD//ATP6V0D1//ATRAID//BLOC1S2//BORCS7//BRI3//CAPN1//CAPN2//CD63//CD68//CD74//CKAP4//COL6A1//CPQ//CST3//CTSB//CTSD//CTSF//CTSL//CTSO//CTSS//CTSV//CTSZ//DNAJC5//DNASE2//DRAM1//DTX3L//ECE1//ENPP1//EVA1A//FLOT1//FUCA1//GALNS//GBA//GM2A//GNB2//GNS//GPC1//GPR137B//GRN//HGS//HGSNAT//HLA-DMA//HLA-DRA//HLA-DRB1//HM13//HPS1//HPS6//HPS…
GO:0071944	cell_periphery	Cellular Component	626	5839	1685	19375	6.40987e-11	2.24602e-09	10.1932	1.23276	0.371513	AAMP//ABCA1//ABCA3//ABCC3//ABCG1//ABHD2//ABL1//ABL2//ABR//ACKR3//ACTN1//ACVR1//ADAM12//ADAM15//ADAM19//ADAM23//ADAM8//ADCY3//ADCY6//ADD1//ADGRE1//ADGRG1//ADGRG6//ADORA1//ADORA2B//ADRA1B//ADRB2//AGPAT2//AGPAT3//AHNAK//AKAP12//AKT1//ALCAM//ALDH1A3//ALDH3A1//AMIGO1//AMIGO2//AMOTL2//ANPEP//ANTXR1//ANTXR2//ANXA1//ANXA2//ANXA5//APLP1//APOE//AR//ARC//ARHGEF28//ARL4C//ARL8A//ARPC2//ARRDC4//ASAP2//ATIC//A…
GO:0005788	endoplasmic_reticulum_lumen	Cellular Component	62	299	1685	19375	8.26497e-11	2.78466e-09	10.0828	2.38431	0.0367953	APOE//ARSD//ARSJ//BACE1//BMP4//CDH2//CERCAM//CKAP4//CNPY3//COL13A1//COL17A1//COL18A1//COL5A1//COL6A1//COL6A2//CSF1//CST3//CTSZ//CYR61//EBI3//EDEM2//EDN1//ERAP1//ERP44//EVA1A//FAM20C//FBN1//FN1//FSTL1//GAS6//GBF1//H6PD//HSPA13//IGFBP3//IGFBP7//IL6//KDELC2//LGALS1//MELTF//MFGE8//P3H1//P4HA2//P4HB//PDGFA//PDGFB//QSOX1//SCG2//SDC2//SERPINA1//SERPINH1//STC2//SUMF2//TGOLN2//THBS1//TMEM132A//TMEM43//TNC…
GO:0005886	plasma_membrane	Cellular Component	613	5727	1685	19375	1.64479e-10	5.33643e-09	9.78389	1.23076	0.363798	AAMP//ABCA1//ABCA3//ABCC3//ABCG1//ABHD2//ABL1//ABL2//ABR//ACKR3//ACTN1//ACVR1//ADAM12//ADAM15//ADAM19//ADAM23//ADAM8//ADCY3//ADCY6//ADD1//ADGRE1//ADGRG1//ADGRG6//ADORA1//ADORA2B//ADRA1B//ADRB2//AGPAT2//AGPAT3//AHNAK//AKAP12//AKT1//ALCAM//ALDH1A3//ALDH3A1//AMIGO1//AMIGO2//AMOTL2//ANPEP//ANTXR1//ANTXR2//ANXA1//ANXA2//ANXA5//APLP1//APOE//AR//ARC//ARHGEF28//ARL4C//ARL8A//ARPC2//ARRDC4//ASAP2//ATIC//A…
GO:0005829	cytosol	Cellular Component	555	5107	1685	19375	1.99112e-10	6.22936e-09	9.7009	1.24959	0.329377	AAMP//ABL1//ABL2//ABR//ACOT7//ACTA2//ACTN1//ACTR1B//ADCY3//ADCY6//ADD1//AFAP1//AGBL5//AHNAK//AIFM2//AK1//AKAP12//AKR1C1//AKR1C3//AKT1//ALAD//ALDH1A3//ALDH3A1//ALG2//AMDHD1//AMOTL2//ANKRD1//ANXA1//ANXA11//ANXA2//ANXA5//AOX1//AP1S2//AR//ARHGAP23//ARHGAP26//ARHGAP29//ARHGAP31//ARHGDIA//ARHGDIB//ARHGEF11//ARHGEF28//ARL2BP//ARL4C//ARPC1A//ARPC2//ARPC4//ASB6//ASB9//ASL//ATF5//ATG16L1//ATIC//ATOX1//BACH…
GO:0031012	extracellular_matrix	Cellular Component	68	350	1685	19375	2.07097e-10	6.25576e-09	9.68383	2.234	0.0403561	ADAMTS1//ANG//ANXA2//APLP1//APOE//BCAM//CDH13//CDH2//COL17A1//COL18A1//COL5A1//COL6A1//COL6A2//CST3//CTGF//CTSD//CYR61//DMBT1//ECM1//EGFL7//F3//FBLN5//FBN1//FN1//GPC1//HTRA1//ICAM1//IGFBP7//ITGA6//KAZALD1//L1CAM//LAMA4//LAMB3//LAMC2//LGALS1//LGALS3BP//LOXL1//LOXL2//MATN2//MFGE8//MMP1//MMP14//MMP19//MMP2//MMP28//NAV2//NOV//NTN1//NTN4//PDGFB//PLAT//PLOD3//POMZP3//PXDN//SDC2//SERPINE1//SERPINE2//SOD…
GO:0005773	vacuole	Cellular Component	122	791	1685	19375	2.30947e-10	6.62328e-09	9.63649	1.77348	0.0724036	ABCC3//ADAM8//ADRB2//AHNAK//ANPEP//ANXA1//ANXA11//ANXA2//AP1S2//AP5B1//ARL8A//ARSD//ATG16L1//ATG9A//ATP6V0D1//ATRAID//BLOC1S2//BORCS7//BRI3//CAPN1//CAPN2//CD63//CD68//CD74//CKAP4//COL6A1//CPQ//CST3//CTSB//CTSD//CTSF//CTSL//CTSO//CTSS//CTSV//CTSZ//DNAJC5//DNASE2//DRAM1//DTX3L//ECE1//ENPP1//EVA1A//FLOT1//FUCA1//GALNS//GBA//GM2A//GNB2//GNS//GPC1//GPR137B//GRN//HGS//HGSNAT//HLA-DMA//HLA-DRA//HLA-DRB1…
GO:0031252	cell_leading_edge	Cellular Component	73	389	1685	19375	2.34385e-10	6.62328e-09	9.63007	2.15782	0.0433234	ABL1//ABLIM3//ACTA2//ACTN1//ADORA1//ANTXR1//ANXA2//APBB2//ARHGAP31//ARPC2//BAIAP2//BCAR1//CD44//CDH2//CDK5//CDK6//DBNL//DCTN1//DDX58//EPHA2//EPS8//FAM89B//FLOT1//GBF1//GPER1//GSN//IFIT5//ILK//ITGA5//ITGAV//ITGB1//ITGB4//KANK1//LCP1//LIMK1//MAPT//MPP2//MTMR14//MYADM//MYH9//MYLK//NF2//NRG1//PAK1//PARD6A//PDE9A//PDLIM7//PHLDB2//PIP5K1C//PLEK2//PODXL//PTPRJ//PTPRM//PXN//RAB13//RAC2//RAPGEF3//RAPH1//S…
GO:0000139	Golgi_membrane	Cellular Component	117	750	1685	19375	2.7169e-10	7.43751e-09	9.56593	1.79377	0.0694362	ABCG1//AGPAT3//AP1S2//ASAP2//ATL1//B3GNT2//B3GNT9//B4GALNT1//B4GALNT3//B4GALT6//BOK//C1GALT1C1//CD59//CD74//CHPF//CHPF2//CHST1//CHST14//CHST15//CHST2//CHST3//COPZ2//CORO7//CREB3//CSGALNACT2//CTSZ//CYTH1//CYTH4//DBNL//DOPEY2//EGFR//ENTPD6//ERGIC1//EXT1//EXT2//FURIN//FUT11//FUT4//GALNT10//GALNT2//GBF1//GBP1//GBP3//GBP4//GBP5//GLIPR2//GOLGA1//GOLGA2//GOLGA7B//GORASP2//GPER1//GPSM1//HLA-A//HLA-B//HLA…
GO:0043229	intracellular_organelle	Cellular Component	1233	12894	1685	19375	5.12483e-10	1.36041e-08	9.29032	1.09956	0.731751	AAMP//ABCA1//ABCA3//ABCC3//ABCG1//ABHD11//ABHD2//ABL1//ABL2//ABLIM3//ABTB2//ACKR3//ACOT7//ACSF2//ACTA2//ACTN1//ACTR1B//ADAM12//ADAM15//ADAM19//ADAM8//ADAMTS1//ADCY3//ADD1//ADORA1//ADRA1B//ADRB2//AEN//AFAP1//AFAP1L1//AGAP1//AGBL5//AGPAT2//AGPAT3//AHNAK//AIFM2//AKAP12//AKR1C3//AKT1//ALAD//ALDH1A3//ALDH3A1//ALG2//AMFR//AMIGO2//AMOTL2//ANG//ANKRD1//ANPEP//ANTXR1//ANTXR2//ANXA1//ANXA11//ANXA2//AP1S2//…
GO:0045121	membrane_raft	Cellular Component	60	307	1685	19375	1.88894e-09	4.72775e-08	8.72378	2.24727	0.0356083	ABCA1//ADD1//ADGRG1//ADRA1B//AHNAK//ANXA2//ARC//ATP1B1//BACE1//BIRC3//BMPR2//CAPN2//CARD11//CASP8//CAVIN1//CAVIN2//CAVIN3//CDH13//CDH2//CTSD//DLL1//EFHD2//EFNB1//EGFR//F2R//FADD//FLOT1//FURIN//GPC1//HPSE//ICAM1//IRS1//ITGA1//ITGB1//LAMP2//LY6K//MALL//MARVELD1//MYADM//NTSR1//PAG1//PI4K2A//PODXL//PRNP//RGMB//RGS19//S1PR1//SDC4//SERPINH1//SLC2A1//SMURF2//SRC//STAT6//SULF1//SYNJ2//TGFBR1//TGFBR2//TRA…
GO:0098857	membrane_microdomain	Cellular Component	60	307	1685	19375	1.88894e-09	4.72775e-08	8.72378	2.24727	0.0356083	ABCA1//ADD1//ADGRG1//ADRA1B//AHNAK//ANXA2//ARC//ATP1B1//BACE1//BIRC3//BMPR2//CAPN2//CARD11//CASP8//CAVIN1//CAVIN2//CAVIN3//CDH13//CDH2//CTSD//DLL1//EFHD2//EFNB1//EGFR//F2R//FADD//FLOT1//FURIN//GPC1//HPSE//ICAM1//IRS1//ITGA1//ITGB1//LAMP2//LY6K//MALL//MARVELD1//MYADM//NTSR1//PAG1//PI4K2A//PODXL//PRNP//RGMB//RGS19//S1PR1//SDC4//SERPINH1//SLC2A1//SMURF2//SRC//STAT6//SULF1//SYNJ2//TGFBR1//TGFBR2//TRA…
GO:0031090	organelle_membrane	Cellular Component	342	2976	1685	19375	7.96147e-09	1.92666e-07	8.09901	1.3214	0.202967	ABCA3//ABCC3//ABCG1//ABL1//ADAM8//ADRA1B//ADRB2//AEN//AGPAT2//AGPAT3//AHNAK//AIFM2//ANPEP//ANTXR1//ANTXR2//ANXA1//ANXA2//AP1S2//AP5B1//APOE//ARC//ARFGEF3//ARL6IP1//ARL8A//ASAP2//ATG16L1//ATG9A//ATL1//ATP6V0D1//ATP6V0E1//ATP6V0E2//ATRAID//AVPR2//B3GNT2//B3GNT9//B4GALNT1//B4GALNT3//B4GALT6//BACE1//BAD//BCL2L1//BLOC1S2//BNIP3//BOK//BORCS7//BRI3//C1GALT1C1//CARD19//CASP8//CD109//CD274//CD44//CD47//CD…
GO:0005911	cell-cell_junction	Cellular Component	77	453	1685	19375	8.13772e-09	1.92666e-07	8.0895	1.95449	0.0456973	ACTN1//ADD1//AHNAK//AKT1//AMOTL2//ANXA1//ANXA2//ATP1B1//BAIAP2//BMPR2//CALB2//CCND1//CD99L2//CDH13//CDH2//CDH24//CEACAM1//CLDN1//CLDN23//CLDN3//CNN2//CNTNAP1//COL13A1//COL17A1//CYTH1//DDX58//DLG5//EPCAM//ESAM//FLNA//FLOT1//FRMD6//FZD4//GJB2//GJB3//GJC1//ILK//IQGAP3//ITGA5//ITGA6//ITGB1//JUP//KIFC3//LSR//MYADM//MYH9//NDRG1//NECTIN1//NECTIN2//NOV//PAK1//PANX2//PARD6A//PCDH1//PDLIM7//PDZD2//PMP22//P…
GO:0030141	secretory_granule	Cellular Component	122	845	1685	19375	1.32909e-08	3.06391e-07	7.87644	1.66014	0.0724036	ABCA3//ABHD2//ACTN1//ACTR1B//ADAM15//ADAM8//AGPAT2//ALAD//ANPEP//ANXA11//ANXA2//ARC//ARL8A//BAIAP2//BRCA2//BRI3//CAPN1//CD109//CD44//CD47//CD58//CD59//CD63//CD68//CEACAM1//CKAP4//CNN2//COTL1//CRCP//CRISPLD2//CST3//CTSB//CTSD//CTSS//CTSV//CTSZ//CXCL1//CYBA//DBNL//DMBT1//DNAJC5//DYNLT1//ECE1//ECM1//EDN1//ERP44//FN1//FUCA1//GALNS//GAS6//GM2A//GNS//GOLGA1//GRN//GSN//GSTP1//HGSNAT//HPSE//IGF2R//IL1B//…
GO:0032432	actin_filament_bundle	Cellular Component	21	61	1685	19375	1.90322e-08	4.27492e-07	7.72051	3.95851	0.0124629	ABLIM3//ACTN1//CNN2//CYBA//FBLIM1//FHL3//FLNB//ILK//LCP1//MYH9//MYLK//PDLIM7//PXN//RFLNA//RFLNB//ROR1//SIPA1L3//SYNPO//TPM1//TPM3//TPM4
GO:0099503	secretory_vesicle	Cellular Component	136	980	1685	19375	2.31144e-08	5.05265e-07	7.63612	1.59571	0.0807122	ABCA3//ABHD2//ACTN1//ACTR1B//ADAM15//ADAM8//AGPAT2//ALAD//ANPEP//ANXA11//ANXA2//ARC//ARL8A//ATP6V0D1//BAIAP2//BCL2L1//BDNF//BRCA2//BRI3//BRSK1//CAPN1//CD109//CD44//CD47//CD58//CD59//CD63//CD68//CEACAM1//CKAP4//CLTB//CNN2//COTL1//CRCP//CRISPLD2//CST3//CTSB//CTSD//CTSS//CTSV//CTSZ//CXCL1//CYBA//DBNL//DMBT1//DNAJC5//DYNLT1//ECE1//ECM1//EDN1//ERP44//FN1//FUCA1//GALNS//GAS6//GIPC1//GM2A//GNS//GOLGA1//…
GO:0042641	actomyosin	Cellular Component	22	67	1685	19375	2.36483e-08	5.05265e-07	7.6262	3.77563	0.0130564	ABLIM3//ACTN1//CNN2//CYBA//FBLIM1//FHL3//FLNB//HDAC4//ILK//LCP1//MYH9//MYLK//PDLIM7//PXN//ROR1//SIPA1L3//STX1A//SYNPO//TPM1//TPM3//TPM4//WDR1
GO:0005769	early_endosome	Cellular Component	62	348	1685	19375	4.01303e-08	8.37004e-07	7.39653	2.04859	0.0367953	ACKR3//ADRB2//ANXA1//ANXA2//APOE//ARC//ARRDC4//ATP6V0D1//BACE1//BOK//CCDC93//CD274//CLCN4//COMMD1//DBNL//DKK1//DNER//DTX3L//EGFR//EHD1//EHD4//F2R//F2RL1//FAM109A//FKBP15//FLOT1//GPER1//GPR107//HGS//HLA-A//HLA-B//HLA-C//HLA-E//HLA-F//HPS6//IGF2R//KIAA0319//KIFC1//LAMP3//LRP1//MVB12B//MYO1B//NEURL1B//NF2//NRP1//PI4K2A//PMEPA1//PML//PTPN1//RAB11FIP5//RAB32//RAB5C//RABGEF1//RAPGEF1//SAMD9//SAMD9L//SN…
GO:0045335	phagocytic_vesicle	Cellular Component	31	123	1685	19375	4.35481e-08	8.87167e-07	7.36103	2.898	0.0183976	ABCA1//ADAM8//ANXA11//ATP6V0D1//ATP6V0E1//ATP6V0E2//CDC42EP2//CYBA//DMBT1//FLNB//FMNL1//GSN//HLA-A//HLA-B//HLA-C//HLA-E//HLA-F//ITGAV//ITGB5//LAMP2//NCF2//RAB11B//RAB32//RAC2//RAPGEF1//STX4//SYT11//TAP1//UNC93B1//VAMP8//VIM
GO:0001725	stress_fiber	Cellular Component	19	54	1685	19375	6.01485e-08	1.1975e-06	7.22077	4.04577	0.011276	ABLIM3//ACTN1//CNN2//CYBA//FBLIM1//FHL3//FLNB//ILK//LCP1//MYH9//MYLK//PDLIM7//PXN//ROR1//SIPA1L3//SYNPO//TPM1//TPM3//TPM4
GO:0001726	ruffle	Cellular Component	37	166	1685	19375	7.46844e-08	1.45386e-06	7.12677	2.56292	0.0219585	ACTN1//ANXA2//BAIAP2//BCAR1//CDK6//DBNL//DDX58//EPHA2//EPS8//GSN//IFIT5//ITGA5//ITGAV//ITGB1//KANK1//LCP1//MTMR14//MYADM//MYH9//NF2//PAK1//PARD6A//PDE9A//PDLIM7//PIP5K1C//PODXL//PTPRJ//S100A11//S100A6//SPRY2//SPRY4//SRC//SYNJ2//TLN1//TLN2//TNFRSF12A//TPM1
GO:0010008	endosome_membrane	Cellular Component	75	466	1685	19375	1.3003e-07	2.47623e-06	6.88596	1.85062	0.0445104	ADRB2//ANTXR1//ANTXR2//ANXA1//ANXA2//ARC//ARL8A//ATG9A//ATP6V0D1//ATP6V0E1//ATP6V0E2//BACE1//BOK//CD274//CD63//CD68//CHMP3//CLCN4//COMMD1//DKK1//DTX3L//ECE1//EGFR//EHD1//EHD4//FURIN//FZD7//HGS//HLA-A//HLA-B//HLA-C//HLA-DMA//HLA-DRA//HLA-DRB1//HLA-E//HLA-F//HPS6//IKBKE//IRAK1//IRAK2//IRF7//ITM2B//KIAA0319//LAMP2//LAPTM4A//LY96//MARCH2//MMD//MVB12B//MYO1B//NDRG1//OPTN//PI4K2A//PIP5K1C//PLEKHB2//PLE…
GO:0031224	intrinsic_component_of_membrane	Cellular Component	586	5693	1685	19375	3.03178e-07	5.65073e-06	6.5183	1.18358	0.347774	ABCA1//ABCA3//ABCC3//ABCG1//ABHD2//ACKR3//ACVR1//ADAM12//ADAM15//ADAM19//ADAM23//ADAM8//ADCK2//ADCY3//ADCY6//ADGRE1//ADGRG1//ADGRG6//ADORA1//ADORA2B//ADRA1B//ADRB2//AGPAT2//AGPAT3//AIFM2//ALCAM//ALDH3A1//ALG2//AMFR//AMIGO1//AMIGO2//ANPEP//ANTXR1//ANTXR2//APLP1//ARFGEF3//ARL6IP1//ARL6IP6//ASPHD1//ASPHD2//ATG9A//ATL1//ATP1B1//ATP6V0E1//ATP6V0E2//ATP8B1//ATRAID//AVPR2//AXL//B3GLCT//B3GNT2//B3GNT9//B…
GO:0030135	coated_vesicle	Cellular Component	51	282	1685	19375	3.91834e-07	7.15097e-06	6.4069	2.07952	0.0302671	ADRB2//APOE//AVPR2//CD59//CD74//CLTB//COPZ2//CTSZ//DBNL//DENND1A//DNAJC5//ECE1//EDN1//EGFR//FAM109A//FURIN//FZD2//FZD4//GOLGA2//GPR107//HBEGF//HIP1//HLA-A//HLA-B//HLA-C//HLA-DRA//HLA-DRB1//HLA-E//HLA-F//IGF2R//IL7R//KIAA0319//LMAN2//LMAN2L//LRP1//MALL//MCFD2//NRGN//PACS1//RGS19//SEC16A//SERPINA1//SH3BP4//STX17//TEX261//TGFA//TGOLN2//TMED9//UNC13D//VAMP8//YIPF5
GO:0005938	cell_cortex	Cellular Component	52	294	1685	19375	6.16783e-07	1.10201e-05	6.20987	2.03375	0.0308605	AKAP12//ANXA2//ARC//CAPN2//CDH2//CIB2//CLTB//CTGF//CTSZ//DBNL//DCTN1//DMTN//EPS8//EXOC7//FBLIM1//FLNA//FLNB//FLOT1//FMNL1//GIPC1//GM2A//GPSM1//GSN//HIP1//LAMC2//MYADM//MYH9//MYO5B//NF2//NSMF//PARD6A//PDZD4//PHLDB2//PLA2G4C//PXN//RALB//RAPGEF3//RHOC//RHOG//RND3//SAPCD2//SEPT2//SEPT8//SHROOM2//SLC2A1//SPTAN1//SPTBN1//TIGD5//TMOD1//TRAF2//TRIOBP//WDR1
GO:0012506	vesicle_membrane	Cellular Component	108	777	1685	19375	6.29003e-07	1.10201e-05	6.20135	1.59825	0.064095	ABCA3//ADAM8//ADRB2//AGPAT2//ANPEP//ANXA1//AP1S2//APOE//ARFGEF3//ARL8A//ATP6V0D1//ATP6V0E1//ATP6V0E2//AVPR2//BACE1//BCL2L1//BRI3//CD109//CD44//CD47//CD58//CD59//CD63//CD68//CD74//CEACAM1//CKAP4//CLTB//COPZ2//CYBA//DBNL//DENND1A//DMBT1//DNAJC5//EGFR//FZD2//FZD4//GBP1//GIPC1//GPER1//GPR161//GPRC5A//GPRC5B//HBEGF//HGSNAT//HIP1//HLA-A//HLA-B//HLA-C//HLA-DRA//HLA-DRB1//HLA-E//HLA-F//IFNGR2//IGF2R//IL1…
GO:0030139	endocytic_vesicle	Cellular Component	51	291	1685	19375	1.04688e-06	1.79816e-05	5.9801	2.0152	0.0302671	ABCA1//ADAM8//ANXA11//APOE//ATP6V0D1//ATP6V0E1//ATP6V0E2//CD74//CDC42EP2//CLTB//CYBA//DAB2IP//DMBT1//EGFR//FLNB//FMNL1//FZD2//FZD4//GIPC1//GPR161//GSN//HBEGF//HIP1//HLA-A//HLA-B//HLA-C//HLA-DRA//HLA-DRB1//HLA-E//HLA-F//IGF2R//ITGAV//ITGB5//LAMP2//LPAR1//LRP1//NCF2//RAB11B//RAB13//RAB32//RAB5C//RAC2//RAPGEF1//SAA1//STX4//SYT11//TAP1//UNC93B1//VAMP8//VIM//WNT7B
GO:0043202	lysosomal_lumen	Cellular Component	24	94	1685	19375	1.10035e-06	1.85367e-05	5.95847	2.93579	0.0142433	CD74//CTSB//CTSD//CTSF//CTSL//CTSS//CTSV//FUCA1//GALNS//GBA//GM2A//GNS//GPC1//HPSE//IDS//LAMP2//MAN2B2//NPC2//PLBD2//SDC1//SDC2//SDC4//SMPD1//TCN2
GO:0055037	recycling_endosome	Cellular Component	35	172	1685	19375	1.63675e-06	2.62977e-05	5.78602	2.33981	0.0207715	ABCG1//ACKR3//AMOTL2//ATG9A//BOK//CD274//COMMD1//EHD1//EHD4//FAM109A//FZD7//GPER1//GPR161//HLA-A//HLA-B//HLA-C//HLA-E//HLA-F//ITGB1//MCTP1//MYO5B//NDRG1//OPTN//PLEKHB2//RAB11B//RAB11FIP5//RAB13//RABGEF1//SCAMP4//SH3TC2//SLC31A2//SYT11//TUBA1A//UNC13D//VAMP8
GO:0030659	cytoplasmic_vesicle_membrane	Cellular Component	104	756	1685	19375	1.64879e-06	2.62977e-05	5.78284	1.58181	0.0617211	ABCA3//ADAM8//ADRB2//AGPAT2//ANPEP//ANXA1//AP1S2//APOE//ARFGEF3//ARL8A//ATP6V0D1//ATP6V0E1//ATP6V0E2//AVPR2//BACE1//BCL2L1//BRI3//CD109//CD44//CD47//CD58//CD59//CD63//CD68//CD74//CEACAM1//CKAP4//CLTB//COPZ2//CYBA//DBNL//DENND1A//DMBT1//DNAJC5//EGFR//FZD2//FZD4//GPER1//GPR161//GPRC5A//GPRC5B//HBEGF//HGSNAT//HIP1//HLA-A//HLA-B//HLA-C//HLA-DRA//HLA-DRB1//HLA-E//HLA-F//IFNGR2//IGF2R//IL15RA//IL7R//IT…
GO:0060205	cytoplasmic_vesicle_lumen	Cellular Component	56	336	1685	19375	1.65111e-06	2.62977e-05	5.78222	1.91642	0.0332344	ACTN1//ACTR1B//ALAD//ANXA2//APOE//BACE1//CNN2//COTL1//CRISPLD2//CTSD//CTSZ//CXCL1//DBNL//DYNLT1//ECM1//ERP44//FN1//FUCA1//GALNS//GAS6//GM2A//GNS//GRN//GSN//GSTP1//HPSE//JUP//LGALS3BP//NPC2//OLA1//PDGFA//PDGFB//PLAC8//PSMD1//PTX3//PYGB//QSOX1//S100A11//SAA1//SERPINA1//SERPINE1//SPTAN1//SRGN//THBS1//TIMP2//TIMP3//TMSB4X//TOLLIP//TOR4A//TRAPPC1//TUBB4B//UNC13D//VAT1//VCL//VEGFC//XRCC5
GO:0005765	lysosomal_membrane	Cellular Component	58	356	1685	19375	2.28336e-06	3.57183e-05	5.64142	1.87335	0.0344214	AHNAK//ANPEP//ANXA2//AP1S2//AP5B1//ARL8A//ATP6V0D1//ATRAID//BLOC1S2//BORCS7//BRI3//CD63//CD68//CD74//CKAP4//COL6A1//DNAJC5//DRAM1//DTX3L//ECE1//ENPP1//EVA1A//FLOT1//GBA//GNB2//GPR137B//HGSNAT//HLA-DMA//HLA-DRA//HLA-DRB1//HM13//HPS6//HPSE//IGF2R//ITM2C//LAMP2//LAMP3//LAPTM4A//LAPTM5//LRP1//MARCH2//MARCH9//MMD//PI4K2A//PI4K2B//PLEKHM1//PRCP//RAB5C//SLC15A3//SLC48A1//STARD3NL//STX17//SURF4//TLDC1//T…
GO:0016021	integral_component_of_membrane	Cellular Component	565	5547	1685	19375	2.45527e-06	3.77336e-05	5.6099	1.1712	0.335312	ABCA1//ABCA3//ABCC3//ABCG1//ABHD2//ACKR3//ACVR1//ADAM12//ADAM15//ADAM19//ADAM23//ADAM8//ADCK2//ADCY3//ADCY6//ADGRE1//ADGRG1//ADGRG6//ADORA1//ADORA2B//ADRA1B//ADRB2//AGPAT2//AGPAT3//AIFM2//ALCAM//ALDH3A1//ALG2//AMFR//AMIGO1//AMIGO2//ANPEP//ANTXR1//ANTXR2//APLP1//ARFGEF3//ARL6IP1//ARL6IP6//ASPHD1//ASPHD2//ATG9A//ATL1//ATP1B1//ATP6V0E1//ATP6V0E2//ATP8B1//ATRAID//AVPR2//AXL//B3GLCT//B3GNT2//B3GNT9//B…
GO:0005623	cell	Cellular Component	1571	17475	1685	19375	2.70098e-06	4.07942e-05	5.56848	1.03371	0.932344	AAMDC//AAMP//ABCA1//ABCA3//ABCC3//ABCG1//ABHD11//ABHD2//ABL1//ABL2//ABLIM3//ABR//ABTB2//ACKR3//ACOT7//ACSF2//ACTA2//ACTN1//ACTR1B//ACVR1//ADAM12//ADAM15//ADAM19//ADAM23//ADAM8//ADAMTS1//ADAMTS15//ADCY3//ADCY6//ADD1//ADGRE1//ADGRG1//ADGRG6//ADM//ADORA1//ADORA2B//ADRA1B//ADRB2//AEN//AFAP1//AFAP1L1//AGAP1//AGBL5//AGPAT2//AGPAT3//AHNAK//AIDA//AIFM2//AK1//AKAP12//AKR1C1//AKR1C3//AKT1//ALAD//ALCAM//ALD…
GO:0034774	secretory_granule_lumen	Cellular Component	53	320	1685	19375	3.75694e-06	5.5781e-05	5.42517	1.90444	0.031454	ACTN1//ACTR1B//ALAD//ANXA2//CNN2//COTL1//CRISPLD2//CTSD//CTSZ//CXCL1//DBNL//DYNLT1//ECM1//ERP44//FN1//FUCA1//GALNS//GAS6//GM2A//GNS//GRN//GSN//GSTP1//HPSE//JUP//LGALS3BP//NPC2//OLA1//PDGFA//PDGFB//PLAC8//PSMD1//PTX3//PYGB//QSOX1//S100A11//SERPINA1//SERPINE1//SPTAN1//SRGN//THBS1//TIMP2//TIMP3//TMSB4X//TOLLIP//TOR4A//TRAPPC1//TUBB4B//UNC13D//VAT1//VCL//VEGFC//XRCC5
GO:0043231	intracellular_membrane-bounded_organelle	Cellular Component	1050	11109	1685	19375	7.81919e-06	0.00011416	5.10684	1.08682	0.623145	ABCA1//ABCA3//ABCC3//ABCG1//ABHD11//ABL1//ABTB2//ACKR3//ACOT7//ACSF2//ADAM12//ADAM19//ADAM8//ADCY3//ADD1//ADORA1//ADRA1B//ADRB2//AEN//AGAP1//AGBL5//AGPAT2//AGPAT3//AHNAK//AIFM2//AKR1C3//AKT1//ALAD//ALDH1A3//ALDH3A1//ALG2//AMFR//AMIGO2//ANG//ANKRD1//ANPEP//ANTXR2//ANXA1//ANXA11//ANXA2//AP1S2//AP5B1//APBB2//APOE//APOL2//AR//ARL2BP//ARL4C//ARL6IP1//ARL8A//ARNTL2//ARSD//ARSJ//ASAP2//ASB9//ATF5//ATG16…
GO:0005604	basement_membrane	Cellular Component	22	93	1685	19375	1.15932e-05	0.000166485	4.9358	2.72008	0.0130564	ADAMTS1//ANG//ANXA2//APLP1//COL17A1//COL18A1//COL5A1//CST3//FBN1//FN1//ITGA6//LAMA4//LAMB3//LAMC2//LOXL1//LOXL2//MATN2//NTN1//NTN4//TGFBI//TIMP3//TNC
GO:0048471	perinuclear_region_of_cytoplasm	Cellular Component	92	679	1685	19375	1.21276e-05	0.000170677	4.91623	1.55797	0.0545994	ABCA1//ABL1//ACKR3//ALG2//AMFR//ANXA2//APLN//APLP1//ATRAID//BDNF//CAPN2//CDH13//CDKN1A//CDKN3//CKAP4//CLIC1//COPS8//CSF1//CST3//CTGF//CTSB//CYBA//DCUN1D3//DGAT2//DMTN//ECE1//EGFR//EHD4//FLNA//GALNT2//GBP3//GBP4//GBP5//GNB2//GOLGA1//GPER1//GSN//HERC5//HIF1AN//HRAS//IGF2R//INHBA//ITGA2//ITGA3//ITGB1//ITM2C//LAMC2//LAMP3//LCP1//MEX3D//MOB4//MRFAP1//MT2A//MTMR14//MYO1B//NANOS1//NDOR1//NDRG1//NF2//NFK…
GO:0098797	plasma_membrane_protein_complex	Cellular Component	85	615	1685	19375	1.22747e-05	0.000170677	4.91099	1.58923	0.0504451	ACVR1//ADAM8//ALCAM//AMIGO1//ATP1B1//ATP6V0D1//BMP2//C8G//CACNB3//CACNG6//CARD11//CASP8//CD74//CDH13//CDH2//CDH24//CEACAM1//CLTB//CNTNAP1//COL13A1//CYBA//EBI3//EGFR//ENG//EVC//FADD//FLOT1//FZD8//GJB2//GJB3//GJC1//GM2A//GNA12//GNA15//GNAO1//GNG11//GNG4//HCN2//HIP1//HLA-A//HLA-B//HLA-C//HLA-DMA//HLA-DRA//HLA-DRB1//HLA-E//HLA-F//IL10RB//IL6//IRAK1//IRS1//ITGA1//ITGA11//ITGA2//ITGA3//ITGA5//ITGA6//IT…
GO:0005774	vacuolar_membrane	Cellular Component	63	419	1685	19375	1.25292e-05	0.000171494	4.90208	1.72889	0.0373887	ABCC3//AHNAK//ANPEP//ANXA2//AP1S2//AP5B1//ARL8A//ATG16L1//ATG9A//ATP6V0D1//ATRAID//BLOC1S2//BORCS7//BRI3//CD63//CD68//CD74//CKAP4//COL6A1//DNAJC5//DRAM1//DTX3L//ECE1//ENPP1//EVA1A//FLOT1//GBA//GNB2//GPR137B//HGSNAT//HLA-DMA//HLA-DRA//HLA-DRB1//HM13//HPS6//HPSE//IGF2R//ITM2C//LAMP2//LAMP3//LAPTM4A//LAPTM5//LRP1//MAN2B2//MARCH2//MARCH9//MMD//PI4K2A//PI4K2B//PLEKHM1//PRCP//RAB5C//SLC15A3//SLC48A1//S…
GO:0005856	cytoskeleton	Cellular Component	244	2182	1685	19375	1.34624e-05	0.000181432	4.87088	1.28581	0.144807	AAMP//ABL1//ABL2//ABLIM3//ACTA2//ACTN1//ACTR1B//ADAM8//ADD1//AFAP1//AFAP1L1//AGBL5//AHNAK//AKAP12//AKT1//ALG2//ANXA1//ANXA11//ARC//ARHGAP26//ARHGDIA//ARHGDIB//ARL2BP//ARL8A//ARPC1A//ARPC2//ARPC4//ARPC5L//ATF5//ATG16L1//ATP6V0D1//BAIAP2//BCAR1//BCL2L1//BIN1//BIRC5//BLOC1S2//BOD1//BRCA2//BRSK1//C15orf62//CALM2//CALM3//CAMK2N2//CAPG//CAPN2//CASP8//CAVIN2//CCDC102A//CCDC68//CCDC69//CDC42EP2//CDC42EP3…
GO:0031226	intrinsic_component_of_plasma_membrane	Cellular Component	208	1818	1685	19375	1.54367e-05	0.000204887	4.81145	1.31556	0.123442	ABCA1//ABCC3//ACVR1//ADAM23//ADAM8//ADCY3//ADCY6//ADGRE1//ADGRG1//ADGRG6//ADORA1//ADORA2B//ADRA1B//ADRB2//ALCAM//AMIGO1//ATP1B1//ATP8B1//AVPR2//AXL//BACE1//BCAM//BMP2//BMPR2//BTN2A1//C8G//CCRL2//CD44//CD47//CD58//CD59//CD63//CD82//CD99//CDH2//CEACAM1//CLCN4//CLDN1//CLDN3//CNTNAP1//COL13A1//COL17A1//CSF2RA//CYBA//DAB2IP//DCBLD2//DCLK1//DLL1//EBI3//EFNB1//EGFR//ENG//ENPP1//EPCAM//EPHA2//EPHB2//EPHB…
GO:0043292	contractile_fiber	Cellular Component	40	232	1685	19375	2.17865e-05	0.00028485	4.66181	1.9825	0.0237389	ACTA2//ACTN1//AHNAK//ANKRD1//BAG3//BIN1//CALM2//CALM3//CST3//FBXO32//FHL2//FHL3//FHOD3//FLNA//FLNB//HDAC4//ILK//JUP//MMP2//PAK1//PARVA//PDE4B//PDLIM3//PLEC//SCN8A//SDC4//SLC2A1//SPTBN1//SQSTM1//SVIL//SYNPO//TIMP4//TMOD1//TMOD3//TNNT1//TPM1//TPM3//TPM4//TWF2//VCL
GO:0005798	Golgi-associated_vesicle	Cellular Component	33	177	1685	19375	2.21204e-05	0.000284962	4.65521	2.14379	0.0195846	BACE1//CD59//CD74//CHIC2//CLTB//COPZ2//CTSZ//FURIN//GOLGA2//HLA-A//HLA-B//HLA-C//HLA-DRA//HLA-DRB1//HLA-E//HLA-F//HM13//IGF2R//ITM2B//LMAN2//LMAN2L//MCFD2//NRGN//PACS1//SEC16A//SERPINA1//STK16//STX17//TEX261//TGFA//TGOLN2//TMED9//YIPF5
GO:0030016	myofibril	Cellular Component	38	219	1685	19375	2.99119e-05	0.000379751	4.52416	1.99518	0.0225519	ACTN1//AHNAK//ANKRD1//BAG3//BIN1//CALM2//CALM3//FBXO32//FHL2//FHL3//FHOD3//FLNA//FLNB//HDAC4//ILK//JUP//MMP2//PAK1//PARVA//PDE4B//PDLIM3//PLEC//SCN8A//SDC4//SLC2A1//SPTBN1//SQSTM1//SVIL//SYNPO//TIMP4//TMOD1//TMOD3//TNNT1//TPM1//TPM3//TPM4//TWF2//VCL
GO:0008305	integrin_complex	Cellular Component	12	36	1685	19375	3.11325e-05	0.000389601	4.50679	3.83284	0.00712166	ITGA1//ITGA11//ITGA2//ITGA3//ITGA5//ITGA6//ITGAV//ITGB1//ITGB4//ITGB5//ITGBL1//MYH9
GO:0005913	cell-cell_adherens_junction	Cellular Component	25	120	1685	19375	3.17712e-05	0.000390891	4.49797	2.39552	0.0148368	ACTN1//ADD1//ANXA1//ANXA2//BAIAP2//BMPR2//CD99L2//CDH13//CDH2//CDH24//DLG5//FLOT1//ITGA6//JUP//KIFC3//MYH9//NDRG1//NECTIN1//NECTIN2//PDLIM7//PTPRM//S100A11//SHROOM2//TMOD3//VCL
GO:0030670	phagocytic_vesicle_membrane	Cellular Component	18	72	1685	19375	3.2128e-05	0.000390891	4.49312	2.87463	0.0106825	ATP6V0D1//ATP6V0E1//ATP6V0E2//CYBA//DMBT1//HLA-A//HLA-B//HLA-C//HLA-E//HLA-F//LAMP2//RAB11B//RAB32//RAC2//RAPGEF1//STX4//TAP1//VAMP8
GO:0005789	endoplasmic_reticulum_membrane	Cellular Component	131	1070	1685	19375	3.33682e-05	0.000400418	4.47667	1.40776	0.0777448	ABCA1//ABCG1//AGPAT2//AGPAT3//ALG2//AMFR//ANTXR2//APOL2//ARL6IP1//ATG9A//ATL1//B3GLCT//BOK//CARD19//CD59//CD74//CERS5//CKAP4//CLCN4//COPZ2//CREB3//CYB5R2//CYBA//CYP26B1//CYP2S1//CYP4F11//DGAT2//DNAJB2//DOLK//DOLPP1//EGFR//ELOVL4//ERAP1//ERGIC1//ERLIN1//ERP44//EVA1A//EXT1//EXT2//FICD//FMO4//GALNT2//GGCX//GJC1//GPAT3//GPER1//GPSM1//HHAT//HLA-A//HLA-B//HLA-C//HLA-DRA//HLA-DRB1//HLA-E//HLA-F//HM13//H…
GO:0030662	coated_vesicle_membrane	Cellular Component	32	173	1685	19375	3.44237e-05	0.000407503	4.46314	2.12689	0.0189911	ADRB2//APOE//AVPR2//CD59//CD74//CLTB//COPZ2//DBNL//DENND1A//DNAJC5//EGFR//FZD2//FZD4//HBEGF//HIP1//HLA-A//HLA-B//HLA-C//HLA-DRA//HLA-DRB1//HLA-E//HLA-F//IGF2R//IL7R//KIAA0319//MCFD2//NRGN//SEC16A//STX17//TGFA//TGOLN2//VAMP8
GO:0042175	nuclear_outer_membrane-endoplasmic_reticulum_membrane_network	Cellular Component	133	1092	1685	19375	3.71397e-05	0.000433791	4.43016	1.40046	0.0789318	ABCA1//ABCG1//AGPAT2//AGPAT3//ALG2//AMFR//ANTXR2//APOL2//ARL6IP1//ATG9A//ATL1//B3GLCT//BOK//CARD19//CD59//CD74//CERS5//CKAP4//CLCN4//COPZ2//CREB3//CYB5R2//CYBA//CYP26B1//CYP2S1//CYP4F11//DGAT2//DNAJB2//DOLK//DOLPP1//EGFR//ELOVL4//ERAP1//ERGIC1//ERLIN1//ERP44//EVA1A//EXT1//EXT2//FICD//FMO4//GALNT2//GGCX//GJC1//GPAT3//GPER1//GPSM1//HHAT//HLA-A//HLA-B//HLA-C//HLA-DRA//HLA-DRB1//HLA-E//HLA-F//HM13//H…
GO:0042581	specific_granule	Cellular Component	30	160	1685	19375	4.58884e-05	0.000528924	4.3383	2.15597	0.0178042	ADAM8//AGPAT2//ANXA11//CD47//CD59//CEACAM1//CKAP4//CNN2//CTSD//CTSZ//CXCL1//CYBA//DNAJC5//ERP44//HGSNAT//HPSE//ITGAV//JUP//PTPRJ//PTX3//QSOX1//SPTAN1//STK10//STX4//TIMP2//TMBIM1//TOLLIP//TSPAN14//VAMP8//VCL
GO:0009897	external_side_of_plasma_membrane	Cellular Component	56	378	1685	19375	5.65779e-05	0.000643665	4.24735	1.70348	0.0332344	ABCA1//ABCG1//ACKR3//ADGRE1//ALCAM//ANPEP//ANTXR1//ANTXR2//ANXA1//ANXA5//BCAM//BTN2A1//BTN2A2//CCRL2//CD163L1//CD274//CD59//CD74//CDH13//CRLF1//CRLF2//CSF2RA//CTSV//CXCL10//DMBT1//EBI3//ECE1//ENG//F3//GSR//ICAM1//IL27RA//IL2RB//IL2RG//IL7R//ITGA1//ITGA2//ITGA3//ITGA5//ITGA6//ITGAV//ITGB1//MCAM//MFGE8//NRG1//P4HB//PDCD1LG2//PRNP//S1PR1//SDC1//SEMA7A//SERPINE2//TGFBR2//THBS1//TLR4//TNFRSF9
GO:0030027	lamellipodium	Cellular Component	33	186	1685	19375	6.20125e-05	0.000696448	4.20752	2.04006	0.0195846	ABLIM3//ACTA2//ANTXR1//APBB2//ARHGAP31//ARPC2//BCAR1//CD44//CDH2//CDK5//DBNL//EPHA2//FAM89B//FLOT1//GSN//ILK//ITGAV//ITGB1//LIMK1//MYLK//NF2//PAK1//PLEK2//PODXL//PTPRM//PXN//RAB13//RAC2//RAPGEF3//RAPH1//SSH1//STX4//TWF2
GO:0030134	COPII-coated_ER_to_Golgi_transport_vesicle	Cellular Component	21	96	1685	19375	6.30945e-05	0.00069963	4.20001	2.5153	0.0124629	CD59//CD74//CTSZ//GOLGA2//HLA-A//HLA-B//HLA-C//HLA-DRA//HLA-DRB1//HLA-E//HLA-F//LMAN2//LMAN2L//MCFD2//SEC16A//SERPINA1//STX17//TEX261//TGFA//TMED9//YIPF5
GO:0030666	endocytic_vesicle_membrane	Cellular Component	30	163	1685	19375	6.56713e-05	0.000719101	4.18262	2.11629	0.0178042	APOE//ATP6V0D1//ATP6V0E1//ATP6V0E2//CD74//CYBA//DMBT1//EGFR//FZD2//FZD4//GPR161//HBEGF//HIP1//HLA-A//HLA-B//HLA-C//HLA-DRA//HLA-DRB1//HLA-E//HLA-F//LAMP2//LRP1//RAB11B//RAB32//RAC2//RAPGEF1//STX4//TAP1//VAMP8//WNT7B
GO:0030136	clathrin-coated_vesicle	Cellular Component	32	180	1685	19375	7.64458e-05	0.000826748	4.11665	2.04418	0.0189911	ADRB2//APOE//AVPR2//CD74//CLTB//DBNL//DENND1A//DNAJC5//ECE1//EDN1//EGFR//FAM109A//FURIN//FZD2//FZD4//GPR107//HBEGF//HIP1//HLA-DRA//HLA-DRB1//IGF2R//IL7R//KIAA0319//LRP1//MALL//NRGN//RGS19//SH3BP4//TGOLN2//TMED9//UNC13D//VAMP8
GO:0032587	ruffle_membrane	Cellular Component	20	92	1685	19375	0.000102461	0.00109458	3.98944	2.49968	0.0118694	DDX58//EPHA2//EPS8//IFIT5//ITGA5//ITGAV//ITGB1//KANK1//LCP1//NF2//PAK1//PDE9A//PIP5K1C//PTPRJ//SPRY2//SPRY4//SRC//SYNJ2//TLN1//TPM1
GO:0055038	recycling_endosome_membrane	Cellular Component	18	79	1685	19375	0.000118778	0.0012536	3.92527	2.61992	0.0106825	BOK//CD274//EHD1//EHD4//FZD7//HLA-A//HLA-B//HLA-C//HLA-E//HLA-F//NDRG1//OPTN//PLEKHB2//RAB11B//RAB11FIP5//RAB13//SCAMP4//VAMP8
GO:0005793	endoplasmic_reticulum-Golgi_intermediate_compartment	Cellular Component	24	125	1685	19375	0.000174354	0.00181827	3.75857	2.20772	0.0142433	ANPEP//CD59//COPZ2//CTSZ//ERGIC1//ERP44//FN1//GBF1//GJB2//GOLGA2//LMAN2//LMAN2L//MCFD2//P4HB//RGMB//SERPINA1//SERPINH1//STK17B//STX17//SURF4//TAP1//TGFA//TMED9//YKT6
GO:0005802	trans-Golgi_network	Cellular Component	36	222	1685	19375	0.0001972	0.00203232	3.70509	1.86462	0.021365	AP1S2//ATG9A//BACE1//BOK//CD74//CHST1//CHST2//CHST3//CLTB//CORO7//DOPEY2//FAM109A//FURIN//GBF1//GOLGA1//GPER1//HLA-DRA//HLA-DRB1//IGF2R//LAP3//MARCH4//MARCH9//MYO1B//NMNAT2//OPTN//PI4K2A//PI4K2B//PLOD3//RAB13//RAB32//SCAMP4//SMPD4//STX4//TGFBI//TGOLN2//TRAPPC6A
GO:0030863	cortical_cytoskeleton	Cellular Component	21	104	1685	19375	0.000210089	0.00213998	3.6776	2.32182	0.0124629	CAPN2//CDH2//CIB2//DMTN//FLNA//FLOT1//GSN//HIP1//MYADM//MYH9//NF2//NSMF//RAPGEF3//SHROOM2//SLC2A1//SPTAN1//SPTBN1//TIGD5//TMOD1//TRIOBP//WDR1
GO:0030056	hemidesmosome	Cellular Component	5	8	1685	19375	0.000221361	0.00222888	3.6549	7.18657	0.00296736	COL17A1//ITGA6//ITGB4//JUP//PLEC
GO:0031901	early_endosome_membrane	Cellular Component	26	144	1685	19375	0.000268395	0.00267175	3.57122	2.07612	0.0154303	ANXA1//ARC//BOK//CD274//CLCN4//DKK1//DTX3L//EGFR//EHD1//EHD4//HGS//HLA-A//HLA-B//HLA-C//HLA-E//HLA-F//HPS6//KIAA0319//PI4K2A//PMEPA1//PML//RAB11FIP5//RAB5C//RABGEF1//SNX19//VAMP8
GO:0098636	protein_complex_involved_in_cell_adhesion	Cellular Component	12	44	1685	19375	0.000272649	0.0026836	3.5644	3.13596	0.00712166	ITGA1//ITGA11//ITGA2//ITGA3//ITGA5//ITGA6//ITGAV//ITGB1//ITGB4//ITGB5//ITGBL1//MYH9
GO:0030665	clathrin-coated_vesicle_membrane	Cellular Component	21	106	1685	19375	0.000276814	0.00269432	3.55781	2.27801	0.0124629	ADRB2//APOE//AVPR2//CD74//CLTB//DBNL//DENND1A//DNAJC5//EGFR//FZD2//FZD4//HBEGF//HIP1//HLA-DRA//HLA-DRB1//IGF2R//IL7R//KIAA0319//NRGN//TGOLN2//VAMP8
GO:0005887	integral_component_of_plasma_membrane	Cellular Component	192	1747	1685	19375	0.000313739	0.00302017	3.50343	1.26372	0.113947	ABCA1//ABCC3//ACVR1//ADAM23//ADAM8//ADCY3//ADGRE1//ADGRG1//ADGRG6//ADORA1//ADORA2B//ADRA1B//ADRB2//ALCAM//AMIGO1//ATP1B1//ATP8B1//AVPR2//AXL//BACE1//BCAM//BMP2//BMPR2//BTN2A1//C8G//CCRL2//CD44//CD47//CD58//CD63//CD82//CD99//CDH2//CEACAM1//CLCN4//CLDN1//CLDN3//CNTNAP1//COL13A1//COL17A1//CSF2RA//CYBA//DCBLD2//DCLK1//DLL1//EBI3//EFNB1//EGFR//ENG//ENPP1//EPCAM//EPHA2//EPHB2//EPHB4//EVI2B//F2R//F2RL1/…
GO:0031256	leading_edge_membrane	Cellular Component	29	170	1685	19375	0.000335453	0.0031941	3.47437	1.96151	0.0172107	ADORA1//ANTXR1//CD44//DDX58//EPHA2//EPS8//GPER1//IFIT5//ITGA5//ITGAV//ITGB1//KANK1//LCP1//MAPT//MPP2//NF2//NRG1//PAK1//PDE9A//PIP5K1C//PLEK2//PTPRJ//SPRY2//SPRY4//SPTBN1//SRC//SYNJ2//TLN1//TPM1
GO:0043235	receptor_complex	Cellular Component	57	415	1685	19375	0.000374033	0.00349904	3.42709	1.57931	0.0338279	ACVR1//ADRB2//ALCAM//AXL//BMP2//BMPR2//CARD11//CD44//CD74//CEACAM1//CRLF1//CRLF2//CSF2RA//EBI3//EGFR//ENG//EPHA2//EPHB2//EPHB4//FGFR1//IL10RB//IL27RA//IL2RG//IL4R//IL6//IRAK1//IRS1//ITGA1//ITGA11//ITGA2//ITGA3//ITGA5//ITGA6//ITGAV//ITGB1//ITGB4//ITGB5//ITGBL1//LRP1//LRP5//LY96//MYH9//NRP1//OLFM2//PLXNA1//PLXNA2//ROR1//SMAD3//TGFBR1//TGFBR2//TLR4//TOLLIP//TRADD//TRAF2//TRIP6//TYRO3//VDR
GO:0030864	cortical_actin_cytoskeleton	Cellular Component	17	79	1685	19375	0.000375468	0.00349904	3.42543	2.47436	0.010089	CAPN2//CDH2//CIB2//FLOT1//GSN//HIP1//MYADM//MYH9//NF2//RAPGEF3//SHROOM2//SLC2A1//SPTAN1//SPTBN1//TIGD5//TRIOBP//WDR1
GO:0042582	azurophil_granule	Cellular Component	27	156	1685	19375	0.00041792	0.00385366	3.37891	1.99013	0.0160237	ANXA11//ANXA2//ARL8A//BRI3//CD63//CD68//CKAP4//DNAJC5//FUCA1//GALNS//GM2A//GNS//GRN//LAMP2//NPC2//PLAC8//PRCP//PSMD1//PYGB//RAB5C//SURF4//TOLLIP//TRAPPC1//TUBB4B//UNC13D//VAMP8//VAT1
GO:0030017	sarcomere	Cellular Component	32	198	1685	19375	0.000461138	0.00420788	3.33617	1.85835	0.0189911	ACTN1//ANKRD1//BAG3//BIN1//CALM2//CALM3//FBXO32//FHL2//FHL3//FHOD3//FLNA//FLNB//HDAC4//ILK//JUP//MMP2//PAK1//PARVA//PDE4B//PDLIM3//SCN8A//SLC2A1//SPTBN1//SQSTM1//SYNPO//TIMP4//TMOD1//TMOD3//TNNT1//TPM1//TPM3//TPM4
GO:0071556	integral_component_of_lumenal_side_of_endoplasmic_reticulum_membrane	Cellular Component	9	29	1685	19375	0.000559951	0.00505688	3.25185	3.56851	0.00534125	CD74//HLA-A//HLA-B//HLA-C//HLA-DRA//HLA-DRB1//HLA-E//HLA-F//HM13
GO:0031227	intrinsic_component_of_endoplasmic_reticulum_membrane	Cellular Component	27	159	1685	19375	0.00056873	0.00508375	3.24509	1.95258	0.0160237	AMFR//ARL6IP1//CD74//DGAT2//DNAJB2//DOLK//DOLPP1//ELOVL4//EXT1//FICD//HLA-A//HLA-B//HLA-C//HLA-DRA//HLA-DRB1//HLA-E//HLA-F//HM13//INSIG2//LNPK//RETREG1//RRBP1//RTN1//RTN4//TAP1//TEX261//WFS1
GO:0042995	cell_projection	Cellular Component	225	2113	1685	19375	0.000574624	0.00508455	3.24062	1.2244	0.133531	ABHD2//ABL1//ABLIM3//ACOT7//ACTA2//ACTN1//ADAM15//ADCY3//ADCY6//ADGRG1//ADORA1//AFAP1L1//AKT1//ALCAM//AMFR//AMIGO1//ANG//ANKS6//ANTXR1//ANXA1//ANXA2//APBB2//APOE//ARC//ARHGAP31//ARL2BP//ARL4C//ARPC2//ARPC4//ATG16L1//ATL1//ATP6V0D1//ATP8B1//ATXN1L//BACE1//BAG3//BAIAP2//BCAR1//BDNF//BIN1//BLOC1S2//BMPR2//BNIP3//BRSK1//C1QL1//CALB2//CAPN2//CASP8//CCDC68//CD44//CDH13//CDH2//CDK5//CDK6//CEACAM1//CIB2/…
GO:0045323	interleukin-1_receptor_complex	Cellular Component	3	3	1685	19375	0.000656702	0.00575271	3.18263	11.4985	0.00178042	IRAK1//TOLLIP//TRIP6
GO:0030176	integral_component_of_endoplasmic_reticulum_membrane	Cellular Component	26	153	1685	19375	0.00070448	0.00611015	3.15213	1.954	0.0154303	AMFR//ARL6IP1//CD74//DGAT2//DOLK//DOLPP1//ELOVL4//EXT1//FICD//HLA-A//HLA-B//HLA-C//HLA-DRA//HLA-DRB1//HLA-E//HLA-F//HM13//INSIG2//LNPK//RETREG1//RRBP1//RTN1//RTN4//TAP1//TEX261//WFS1
GO:0042612	MHC_class_I_protein_complex	Cellular Component	5	10	1685	19375	0.000858377	0.00730037	3.06632	5.74926	0.00296736	HLA-A//HLA-B//HLA-C//HLA-E//HLA-F
GO:0048787	presynaptic_active_zone_membrane	Cellular Component	5	10	1685	19375	0.000858377	0.00730037	3.06632	5.74926	0.00296736	CDH2//STX11//STX1A//STX4//SYT11
GO:0030175	filopodium	Cellular Component	19	100	1685	19375	0.000906405	0.00763472	3.04268	2.18472	0.011276	ACTA2//ANTXR1//ARL4C//BAIAP2//CDK5//FARP1//ITGA3//ITGA6//ITGAV//ITGB1//LCP1//MYO1B//NF2//NPTXR//OSBPL3//PODXL//RAPGEF3//RAPH1//TWF2
GO:0030133	transport_vesicle	Cellular Component	51	379	1685	19375	0.00117295	0.00978571	2.93072	1.54729	0.0302671	ARFGEF3//ATP6V0D1//BCL2L1//BDNF//BRSK1//CD59//CD74//CEACAM1//CLTB//COPZ2//CRISPLD2//DNAJC5//EDN1//FURIN//GIPC1//HLA-A//HLA-B//HLA-C//HLA-DRA//HLA-DRB1//HLA-E//HLA-F//IGF2R//KDELR2//MCFD2//MCTP1//MFF//NGF//NRGN//PDE4B//PI4K2A//RAB11B//RAB11FIP5//SEC16A//SIPA1//SPRED2//STX11//STX17//STX1A//STX4//SURF4//SYT11//SYTL4//TGFA//TGOLN2//TMED9//TOR1A//UNC13D//VAMP8//VGF//YKT6
GO:0002102	podosome	Cellular Component	9	32	1685	19375	0.00123566	0.0102117	2.9081	3.23396	0.00534125	ADAM8//AFAP1L1//DBNL//GSN//LCP1//SRC//SVIL//VCL//WDR1
GO:0033256	I-kappaB|NF-kappaB_complex	Cellular Component	4	7	1685	19375	0.00160933	0.0131254	2.79336	6.57058	0.00237389	NFKB2//NFKBIA//RELA//RELB
GO:0031093	platelet_alpha_granule_lumen	Cellular Component	14	67	1685	19375	0.00161819	0.0131254	2.79097	2.40268	0.00830861	ACTN1//FN1//GAS6//OLA1//PDGFA//PDGFB//QSOX1//SERPINA1//SERPINE1//SRGN//THBS1//TMSB4X//TOR4A//VEGFC
GO:0005884	actin_filament	Cellular Component	19	106	1685	19375	0.00185787	0.0149311	2.73098	2.06105	0.011276	ACTN1//ANXA1//DMTN//FKBP15//FLNA//KEAP1//LCP1//MYO1B//PAK1//PSTPIP2//RAC2//SRC//TIGD5//TMOD1//TPM1//TPM3//TPM4//TWF2//WDR1
GO:0033116	endoplasmic_reticulum-Golgi_intermediate_compartment_membrane	Cellular Component	14	68	1685	19375	0.00187764	0.0149529	2.72639	2.36734	0.00830861	CD59//COPZ2//CTSZ//ERGIC1//GOLGA2//LMAN2//MCFD2//SERPINA1//STX17//SURF4//TAP1//TGFA//TMED9//YKT6
GO:0031253	cell_projection_membrane	Cellular Component	46	342	1685	19375	0.0020046	0.0158201	2.69797	1.54658	0.0272997	ADORA1//ANTXR1//ARPC2//ATP8B1//CD44//CEACAM1//CLTB//DDX58//DMTN//EHD1//EPHA2//EPS8//EVC//GNA12//GPER1//GPR161//IFIT5//ITGA3//ITGA5//ITGAV//ITGB1//KANK1//LCP1//MAPT//MPP2//NF2//NRG1//PAK1//PDE9A//PIP5K1C//PLEK2//PODXL//PTPRH//PTPRJ//RGS9//SEPT2//SLC26A2//SLC27A4//SLC5A6//SPRY2//SPRY4//SPTBN1//SRC//SYNJ2//TLN1//TPM1
GO:0012507	ER_to_Golgi_transport_vesicle_membrane	Cellular Component	13	62	1685	19375	0.00226745	0.0175778	2.64446	2.41098	0.00771513	CD59//CD74//HLA-A//HLA-B//HLA-C//HLA-DRA//HLA-DRB1//HLA-E//HLA-F//MCFD2//SEC16A//STX17//TGFA
GO:0035580	specific_granule_lumen	Cellular Component	13	62	1685	19375	0.00226745	0.0175778	2.64446	2.41098	0.00771513	CNN2//CTSD//CTSZ//CXCL1//ERP44//HPSE//JUP//PTX3//QSOX1//SPTAN1//TIMP2//TOLLIP//VCL
GO:1904813	ficolin-1-rich_granule_lumen	Cellular Component	21	124	1685	19375	0.00229093	0.017604	2.63999	1.94733	0.0124629	ACTR1B//ALAD//CAPN1//COTL1//CRISPLD2//CST3//CTSB//CTSD//CTSS//CTSZ//DBNL//DYNLT1//GNS//GSN//GSTP1//JUP//KCMF1//PLEKHO2//SERPINA1//TIMP2//VCL
GO:0005635	nuclear_envelope	Cellular Component	59	468	1685	19375	0.00244054	0.0182308	2.61251	1.4496	0.0350148	ABL1//ADRA1B//AEN//AGPAT3//ANXA11//ATRAID//BCL2L1//BIN1//BNIP3//BOK//CERS5//CLIC1//CST3//CUEDC2//DCTN1//DNAJB2//EGFR//GLE1//GPER1//GRK5//IFI27//IGF2R//IL15RA//LMNA//LMNB2//MGST3//MX2//NAV3//NEMP2//NRM//NSMF//NUP214//OSBPL3//PAK1//PLA2G4C//POM121//POMZP3//PRNP//QSOX2//RAC2//RTN4//S100A6//SCRN1//SLC22A18//SMAD3//SMOX//SP140//STAT6//STX1A//SUMO1//SYNE3//TMC8//TMEM18//TMEM38A//TMEM43//TOR1A//TOR1B//T…
GO:0005862	muscle_thin_filament_tropomyosin	Cellular Component	3	4	1685	19375	0.00245575	0.0182308	2.60982	8.62389	0.00178042	TPM1//TPM3//TPM4
GO:0032437	cuticular_plate	Cellular Component	3	4	1685	19375	0.00245575	0.0182308	2.60982	8.62389	0.00178042	CIB2//SPTBN1//TRIOBP
GO:0070022	transforming_growth_factor_beta_receptor_complex	Cellular Component	3	4	1685	19375	0.00245575	0.0182308	2.60982	8.62389	0.00178042	ENG//TGFBR1//TGFBR2
GO:0044291	cell-cell_contact_zone	Cellular Component	14	70	1685	19375	0.00250044	0.0184066	2.60198	2.2997	0.00830861	ACTN1//AHNAK//ATP1B1//CDH2//FLOT1//GJC1//ITGB1//JUP//NECTIN1//NECTIN2//PAK1//SLC2A1//VAMP5//VCL
GO:0043296	apical_junction_complex	Cellular Component	23	142	1685	19375	0.00264836	0.019333	2.57702	1.86244	0.0136499	AMOTL2//CCND1//CLDN1//CLDN23//CLDN3//CYTH1//DDX58//EPCAM//ESAM//FRMD6//JUP//KIFC3//NECTIN1//NECTIN2//PARD6A//PMP22//RAB13//SAPCD2//SHROOM2//SYNPO//TACSTD2//TGFBR1//TJP2
GO:0031091	platelet_alpha_granule	Cellular Component	17	94	1685	19375	0.00285429	0.0206641	2.5445	2.07952	0.010089	ACTN1//CD109//FN1//GAS6//OLA1//PDGFA//PDGFB//QSOX1//SERPINA1//SERPINE1//SERPINE2//SRGN//SYTL4//THBS1//TMSB4X//TOR4A//VEGFC
GO:0045178	basal_part_of_cell	Cellular Component	11	50	1685	19375	0.00325023	0.0233377	2.48809	2.52967	0.00652819	BMPR2//CEACAM1//EDN1//EGFR//HOMER3//ITGA1//ITGA2//ITGA6//PHLDB2//PRCP//TACSTD2
GO:0031965	nuclear_membrane	Cellular Component	41	305	1685	19375	0.00343467	0.0244616	2.46412	1.5457	0.0243323	ABL1//ADRA1B//AEN//BCL2L1//BOK//CERS5//CLIC1//CST3//CUEDC2//DNAJB2//EGFR//GLE1//GRK5//IFI27//IL15RA//LMNA//LMNB2//NAV3//NEMP2//NRM//NSMF//OSBPL3//PAK1//POM121//POMZP3//PRNP//QSOX2//SCRN1//SMAD3//SMOX//STAT6//STX1A//SUMO1//SYNE3//TMC8//TMEM18//TMEM38A//TMEM43//TOR1A//TOR1B//UNC50
GO:0099512	supramolecular_fiber	Cellular Component	106	944	1685	19375	0.00363286	0.0256644	2.43975	1.29115	0.062908	ACTA2//ACTN1//AHNAK//ANKRD1//ANXA1//BAG3//BAIAP2//BIN1//BIRC5//BOD1//CALM2//CALM3//CDK5//CLIP2//COL5A1//COL6A1//CST3//DCTN1//DMTN//DYNC1I2//DYNLT1//FBN1//FBXO32//FHL2//FHL3//FHOD3//FKBP15//FLNA//FLNB//GOLGA2//GPER1//HDAC4//ILK//JUP//KEAP1//KIF18B//KIF2C//KIF3C//KIFC1//KIFC3//KLHL21//KRT7//KRT80//KRTAP1-5//KRTAP2-3//KRTAP3-1//LCP1//LMNA//LMNB2//MAP1B//MAPRE3//MAPT//MID2//MMP2//MYO1B//NAV3//NDRG1//…
GO:0043034	costamere	Cellular Component	6	19	1685	19375	0.00431401	0.0302326	2.36512	3.63111	0.00356083	AHNAK//ILK//PLEC//SDC4//SVIL//VCL
GO:0150034	distal_axon	Cellular Component	36	265	1685	19375	0.00493421	0.0343045	2.30678	1.56206	0.021365	ADORA1//AMFR//ANG//APBB2//ATP6V0D1//BRSK1//CALB2//CDK5//CTSZ//EPS8//EXOC7//FKBP15//GPER1//GPRIN1//ILK//ITGA2//ITGA3//L1CAM//MAPT//NECTIN1//NPTXR//NRP1//NTSR1//OLFM1//ORAI2//PRSS12//RGS10//ROR1//RTN4//SSH1//STMN3//SYNJ2//SYT11//TIMP2//TOR1A//TWF2
GO:0033093	Weibel-Palade_body	Cellular Component	3	5	1685	19375	0.00574142	0.0386883	2.24098	6.89911	0.00178042	ECE1//EDN1//UNC13D
GO:0036021	endolysosome_lumen	Cellular Component	3	5	1685	19375	0.00574142	0.0386883	2.24098	6.89911	0.00178042	CTSB//CTSL//CTSS
GO:0098826	endoplasmic_reticulum_tubular_network_membrane	Cellular Component	3	5	1685	19375	0.00574142	0.0386883	2.24098	6.89911	0.00178042	ATL1//LNPK//RTN4
GO:1990111	spermatoproteasome_complex	Cellular Component	3	5	1685	19375	0.00574142	0.0386883	2.24098	6.89911	0.00178042	PSMB10//PSMB8//PSMB9
GO:0042734	presynaptic_membrane	Cellular Component	15	85	1685	19375	0.00620299	0.0414796	2.2074	2.02915	0.00890208	ADORA1//CDH2//DENND1A//FOSL1//GPER1//HIP1//LRFN3//NECTIN1//PDE2A//PI4K2A//SNPH//STX11//STX1A//STX4//SYT11
GO:0043005	neuron_projection	Cellular Component	135	1265	1685	19375	0.0068168	0.0452388	2.16642	1.22711	0.0801187	ABL1//ACOT7//ADORA1//ALCAM//AMFR//AMIGO1//ANG//APBB2//APOE//ARC//ARPC2//ATL1//ATP6V0D1//ATP8B1//ATXN1L//BACE1//BAG3//BAIAP2//BDNF//BIN1//BLOC1S2//BMPR2//BNIP3//BRSK1//C1QL1//CALB2//CAPN2//CASP8//CDH13//CDH2//CDK5//CIB2//CNTNAP1//CST3//CTSV//CTSZ//CYBA//DAB2IP//DAGLA//DBNL//DENND1A//DNER//EPHA2//EPHB2//EPHB4//EPS8//EXOC7//FADD//FARP1//FEZ2//FKBP15//FLNA//FOSL1//FZD4//GIPC1//GNAO1//GNB5//GPER1//GPR…
GO:0030424	axon	Cellular Component	65	550	1685	19375	0.00688055	0.045279	2.16238	1.35892	0.0385757	ADORA1//ALCAM//AMFR//AMIGO1//ANG//APBB2//ATL1//ATP6V0D1//BACE1//BDNF//BIN1//BLOC1S2//BRSK1//C1QL1//CALB2//CDK5//CNTNAP1//CST3//CTSZ//DAB2IP//DAGLA//EPHB2//EPS8//EXOC7//FEZ2//FKBP15//GPER1//GPRIN1//ILK//ITGA2//ITGA3//L1CAM//LRFN3//MAP1B//MAPT//MBP//NECTIN1//NGF//NOV//NPTXR//NRG1//NRGN//NRP1//NTNG2//NTSR1//OLFM1//ORAI2//PAK1//PRSS12//RGS10//ROR1//RTN4//SCN8A//SEMA3A//SPOCK1//SPTBN1//SSH1//STAT1//ST…
GO:1990752	microtubule_end	Cellular Component	7	27	1685	19375	0.00697463	0.045279	2.15648	2.9811	0.0041543	CLIP2//DCTN1//KIF18B//KIF2C//MAPRE3//NAV3//SVIL
GO:0032154	cleavage_furrow	Cellular Component	11	55	1685	19375	0.00697793	0.045279	2.15627	2.2997	0.00652819	CIT//ITGB1//MYH9//MYLK//NF2//PKN1//PLCD3//RHOC//SEPT2//SSH1//SVIL
GO:0030427	site_of_polarized_growth	Cellular Component	24	163	1685	19375	0.00745906	0.0456685	2.12732	1.69303	0.0142433	AMFR//ANG//APBB2//CDK5//CTSZ//EPS8//EXOC7//FKBP15//GPRIN1//ITGA3//L1CAM//MAPT//NECTIN1//NPTXR//NRP1//OLFM1//ORAI2//PI4K2A//RTN4//SSH1//STMN3//TIMP2//TOR1A//TWF2
GO:0034665	integrin_alpha1-beta1_complex	Cellular Component	2	2	1685	19375	0.00755929	0.0456685	2.12152	11.4985	0.00118694	ITGA1//ITGB1
GO:0034667	integrin_alpha3-beta1_complex	Cellular Component	2	2	1685	19375	0.00755929	0.0456685	2.12152	11.4985	0.00118694	ITGA3//ITGB1
GO:0034681	integrin_alpha11-beta1_complex	Cellular Component	2	2	1685	19375	0.00755929	0.0456685	2.12152	11.4985	0.00118694	ITGA11//ITGB1
GO:0034684	integrin_alphav-beta5_complex	Cellular Component	2	2	1685	19375	0.00755929	0.0456685	2.12152	11.4985	0.00118694	ITGAV//ITGB5
GO:0035692	macrophage_migration_inhibitory_factor_receptor_complex	Cellular Component	2	2	1685	19375	0.00755929	0.0456685	2.12152	11.4985	0.00118694	CD44//CD74
GO:0044301	climbing_fiber	Cellular Component	2	2	1685	19375	0.00755929	0.0456685	2.12152	11.4985	0.00118694	C1QL1//DAB2IP
GO:0097057	TRAF2-GSTP1_complex	Cellular Component	2	2	1685	19375	0.00755929	0.0456685	2.12152	11.4985	0.00118694	GSTP1//TRAF2
GO:0097232	lamellar_body_membrane	Cellular Component	2	2	1685	19375	0.00755929	0.0456685	2.12152	11.4985	0.00118694	ABCA3//LAMP3
GO:0097233	alveolar_lamellar_body_membrane	Cellular Component	2	2	1685	19375	0.00755929	0.0456685	2.12152	11.4985	0.00118694	ABCA3//LAMP3
GO:0005916	fascia_adherens	Cellular Component	4	10	1685	19375	0.00780321	0.0468193	2.10773	4.59941	0.00237389	ACTN1//CDH2//JUP//VCL
GO:0042383	sarcolemma	Cellular Component	20	129	1685	19375	0.00792332	0.0472165	2.10109	1.78272	0.0118694	AHNAK//ANXA1//ANXA2//ATP1B1//BIN1//CACNB3//CDH2//CIB2//COL6A1//COL6A2//FLOT1//ITGB1//PDE9A//PLEC//POPDC3//SGCB//SLC2A1//SLC8B1//SLMAP//VCL
GO:0099568	cytoplasmic_region	Cellular Component	57	475	1685	19375	0.0080412	0.0475952	2.09468	1.37982	0.0338279	AKAP12//ANXA2//ARC//ATG16L1//BAIAP2//BLOC1S2//CAPN2//CDH2//CIB2//CLTB//CTGF//CTSZ//DBNL//DCTN1//DMTN//EPS8//EXOC7//FBLIM1//FLNA//FLNB//FLOT1//FMNL1//GIPC1//GLI2//GM2A//GPSM1//GSN//HIP1//LAMC2//MAPT//MYADM//MYH9//MYO5B//NF2//NSMF//PARD6A//PDZD4//PHLDB2//PLA2G4C//PXN//RALB//RAPGEF3//RHOC//RHOG//RND3//SAPCD2//SEPT2//SEPT8//SHROOM2//SLC2A1//SPTAN1//SPTBN1//TIGD5//TMOD1//TRAF2//TRIOBP//WDR1
GO:0005881	cytoplasmic_microtubule	Cellular Component	12	64	1685	19375	0.0084129	0.0494611	2.07505	2.15597	0.00712166	CLIP2//DYNLT1//KIF18B//KIF2C//MAPRE3//SAA1//SNPH//SPACA9//SYNJ2//TMEM214//TUBA1A//TUBGCP2
GO:0030660	Golgi-associated_vesicle_membrane	Cellular Component	18	113	1685	19375	0.00865665	0.0505549	2.06265	1.83162	0.0106825	CD59//CD74//CLTB//COPZ2//HLA-A//HLA-B//HLA-C//HLA-DRA//HLA-DRB1//HLA-E//HLA-F//HM13//ITM2B//MCFD2//NRGN//SEC16A//STX17//TGFA
GO:0071437	invadopodium	Cellular Component	5	16	1685	19375	0.00956261	0.0554758	2.01942	3.59329	0.00296736	AFAP1L1//ITGA3//ITGB1//PAK1//SVIL
GO:0030426	growth_cone	Cellular Component	23	158	1685	19375	0.0099196	0.0571682	2.00351	1.67383	0.0136499	AMFR//ANG//APBB2//CDK5//CTSZ//EPS8//EXOC7//FKBP15//GPRIN1//ITGA3//L1CAM//MAPT//NECTIN1//NPTXR//NRP1//OLFM1//ORAI2//RTN4//SSH1//STMN3//TIMP2//TOR1A//TWF2
GO:0035578	azurophil_granule_lumen	Cellular Component	15	90	1685	19375	0.0105103	0.0601766	1.97838	1.91642	0.00890208	ANXA2//FUCA1//GALNS//GM2A//GNS//GRN//NPC2//PLAC8//PSMD1//PYGB//TOLLIP//TRAPPC1//TUBB4B//UNC13D//VAT1
GO:0032153	cell_division_site	Cellular Component	14	82	1685	19375	0.0107206	0.0609819	1.96978	1.96316	0.00830861	CIT//ITGB1//MYH9//MYLK//NF2//PKN1//PLCD3//RHOC//RND3//SEPT2//SEPT8//SSH1//SVIL//TUBGCP2
GO:0035579	specific_granule_membrane	Cellular Component	15	91	1685	19375	0.0116021	0.0655706	1.93546	1.89536	0.00890208	ADAM8//AGPAT2//CD47//CD59//CEACAM1//CKAP4//CYBA//DNAJC5//HGSNAT//ITGAV//PTPRJ//STK10//TMBIM1//TSPAN14//VAMP8
GO:0035577	azurophil_granule_membrane	Cellular Component	11	59	1685	19375	0.0118678	0.0666423	1.92563	2.14379	0.00652819	ARL8A//BRI3//CD63//CD68//CKAP4//DNAJC5//LAMP2//PRCP//RAB5C//SURF4//VAMP8
GO:0030496	midbody	Cellular Component	24	170	1685	19375	0.0123284	0.0687877	1.90909	1.62332	0.0142433	AGBL5//ANXA11//ANXA2//ARL2BP//ARL8A//BIRC5//CAPG//CCDC69//CDCA8//CIT//CRMP1//EXOC7//GEM//KEAP1//LAP3//MAPRE3//NTNG2//PKN1//RALB//SEPT2//SLC2A1//SSH1//SVIL//TRIOBP
GO:0043198	dendritic_shaft	Cellular Component	8	37	1685	19375	0.0126727	0.0702612	1.89713	2.48617	0.00474777	BAIAP2//FLNA//GIPC1//GPER1//ILK//LPAR1//MPP2//NTSR1
GO:0030425	dendrite	Cellular Component	68	597	1685	19375	0.0129693	0.0711331	1.88708	1.30971	0.0403561	ABL1//ADORA1//ALCAM//AMFR//AMIGO1//APOE//ARC//ATXN1L//BAIAP2//BDNF//BMPR2//BNIP3//CALB2//CAPN2//CDK5//CYBA//DAB2IP//DBNL//DENND1A//DNER//EPHB2//FARP1//FLNA//FZD4//GIPC1//GNAO1//GPER1//HOMER3//HRH1//HTR1D//ILK//ITGB1//L1CAM//LPAR1//LRFN3//LRP1//MAP1B//MAPT//MAX//MPP2//NGF//NOV//NPTXR//NQO1//NR1D1//NRG1//NRGN//NSMF//NTSR1//PAK1//PDE4B//PI4K2A//PRNP//PRSS12//RGS10//RGS14//RIN1//RTN4//SAMD4A//SEMA3A/…
GO:0014704	intercalated_disc	Cellular Component	10	52	1685	19375	0.0129924	0.0711331	1.88631	2.21125	0.00593472	ACTN1//ATP1B1//CDH2//GJC1//ITGB1//JUP//PAK1//SLC2A1//VAMP5//VCL
GO:0097447	dendritic_tree	Cellular Component	68	598	1685	19375	0.0134285	0.0730642	1.87197	1.30752	0.0403561	ABL1//ADORA1//ALCAM//AMFR//AMIGO1//APOE//ARC//ATXN1L//BAIAP2//BDNF//BMPR2//BNIP3//CALB2//CAPN2//CDK5//CYBA//DAB2IP//DBNL//DENND1A//DNER//EPHB2//FARP1//FLNA//FZD4//GIPC1//GNAO1//GPER1//HOMER3//HRH1//HTR1D//ILK//ITGB1//L1CAM//LPAR1//LRFN3//LRP1//MAP1B//MAPT//MAX//MPP2//NGF//NOV//NPTXR//NQO1//NR1D1//NRG1//NRGN//NSMF//NTSR1//PAK1//PDE4B//PI4K2A//PRNP//PRSS12//RGS10//RGS14//RIN1//RTN4//SAMD4A//SEMA3A/…
GO:0030669	clathrin-coated_endocytic_vesicle_membrane	Cellular Component	9	45	1685	19375	0.0140362	0.0758994	1.85275	2.2997	0.00534125	APOE//CD74//EGFR//FZD2//FZD4//HBEGF//HIP1//HLA-DRA//HLA-DRB1
GO:0070820	tertiary_granule	Cellular Component	23	164	1685	19375	0.0151463	0.0813142	1.81969	1.6126	0.0136499	ADAM8//ARL8A//CD47//CD58//CD59//CEACAM1//CNN2//CST3//CTSD//CTSS//CXCL1//CYBA//DBNL//HGSNAT//LAMP2//PRCP//PTX3//QSOX1//SIRPA//SPTAN1//TIMP2//TSPAN14//VAMP8
GO:0005865	striated_muscle_thin_filament	Cellular Component	7	31	1685	19375	0.0152232	0.0813142	1.81749	2.59644	0.0041543	FHOD3//TMOD1//TMOD3//TNNT1//TPM1//TPM3//TPM4
GO:0005614	interstitial_matrix	Cellular Component	4	12	1685	19375	0.0159776	0.0848266	1.79649	3.83284	0.00237389	KAZALD1//NAV2//TNC//VIT
GO:0005811	lipid_droplet	Cellular Component	13	78	1685	19375	0.0165151	0.0871522	1.78212	1.91642	0.00771513	AIFM2//ANXA2//CKAP4//DGAT2//EHD1//FABP4//GBF1//HSD17B11//HSD3B7//IRAK1//RAB5C//RSAD2//STARD13
GO:0045179	apical_cortex	Cellular Component	3	7	1685	19375	0.0175915	0.0922766	1.7547	4.92794	0.00178042	GM2A//MYO5B//SAPCD2
GO:0019898	extrinsic_component_of_membrane	Cellular Component	38	308	1685	19375	0.0179535	0.0936145	1.74585	1.41865	0.0225519	ABL1//ABL2//ANXA1//ANXA2//CDH13//CDH2//CDH24//CYTH1//DMBT1//FARP1//GBA//GNA12//GNA15//GNAO1//GNG11//GNG4//HIP1//JUP//MFGE8//NECTIN1//NMT2//PML//PRNP//RGS19//S100A6//SERPINE2//SNX11//SNX33//SOCS1//SOCS2//SOCS5//SRC//STK39//STYK1//SYNJ2//SYTL4//TOR1A//TXK
GO:0005901	caveola	Cellular Component	13	79	1685	19375	0.0182442	0.0945677	1.73887	1.89216	0.00771513	ADRA1B//ATP1B1//BMPR2//CAVIN1//CAVIN2//CAVIN3//CDH13//F2R//FLOT1//IRS1//SLC2A1//SRC//TGFBR2
GO:0005923	bicellular_tight_junction	Cellular Component	18	122	1685	19375	0.0183589	0.0946023	1.73615	1.6965	0.0106825	AMOTL2//CCND1//CLDN1//CLDN23//CLDN3//CYTH1//DDX58//EPCAM//ESAM//PARD6A//PMP22//RAB13//SAPCD2//SHROOM2//SYNPO//TACSTD2//TGFBR1//TJP2
GO:1904724	tertiary_granule_lumen	Cellular Component	10	55	1685	19375	0.0189711	0.0971855	1.72191	2.09064	0.00593472	CNN2//CST3//CTSD//CTSS//CXCL1//DBNL//PTX3//QSOX1//SPTAN1//TIMP2
GO:0035371	microtubule_plus-end	Cellular Component	5	19	1685	19375	0.0204621	0.103399	1.68905	3.02593	0.00296736	CLIP2//DCTN1//KIF18B//KIF2C//MAPRE3
GO:0009898	cytoplasmic_side_of_plasma_membrane	Cellular Component	24	178	1685	19375	0.020714	0.103399	1.68374	1.55036	0.0142433	ABL1//ABL2//CYTH1//DAB2IP//FARP1//GEM//GM2A//GNA12//GNA15//GNAO1//GNG11//GNG4//HIP1//JUP//NPTXR//NTSR1//RASA4//RASA4B//RGS19//S100A6//SRC//STYK1//TRAF2//TXK
GO:0019897	extrinsic_component_of_plasma_membrane	Cellular Component	24	178	1685	19375	0.020714	0.103399	1.68374	1.55036	0.0142433	ABL1//ABL2//ANXA1//ANXA2//CDH13//CDH2//CDH24//CYTH1//FARP1//GNA12//GNA15//GNAO1//GNG11//GNG4//HIP1//JUP//MFGE8//NECTIN1//RGS19//S100A6//SERPINE2//SRC//STYK1//TXK
GO:0046658	anchored_component_of_plasma_membrane	Cellular Component	10	56	1685	19375	0.0213523	0.103399	1.67055	2.05331	0.00593472	CD59//GPC1//LYPD3//MDGA1//MELTF//NTNG2//PRNP//RGMB//ULBP2//ULBP3
GO:0016533	cyclin-dependent_protein_kinase_5_holoenzyme_complex	Cellular Component	2	3	1685	19375	0.0213645	0.103399	1.67031	7.66568	0.00118694	CDK5//CDK5R2
GO:0034666	integrin_alpha2-beta1_complex	Cellular Component	2	3	1685	19375	0.0213645	0.103399	1.67031	7.66568	0.00118694	ITGA2//ITGB1
GO:0072563	endothelial_microparticle	Cellular Component	2	3	1685	19375	0.0213645	0.103399	1.67031	7.66568	0.00118694	ANXA5//ENG
GO:0097058	CRLF-CLCF1_complex	Cellular Component	2	3	1685	19375	0.0213645	0.103399	1.67031	7.66568	0.00118694	CLCF1//CRLF1
GO:0097059	CNTFR-CLCF1_complex	Cellular Component	2	3	1685	19375	0.0213645	0.103399	1.67031	7.66568	0.00118694	CLCF1//EBI3
GO:1990597	AIP1-IRE1_complex	Cellular Component	2	3	1685	19375	0.0213645	0.103399	1.67031	7.66568	0.00118694	DAB2IP//TRAF2
GO:0005885	Arp2|3_protein_complex	Cellular Component	4	13	1685	19375	0.0215181	0.103571	1.6672	3.53801	0.00237389	ARPC1A//ARPC2//ARPC4//ARPC5L
GO:0048786	presynaptic_active_zone	Cellular Component	8	41	1685	19375	0.0230523	0.110349	1.63729	2.24361	0.00474777	ADORA1//BRSK1//CDH2//GPER1//STX11//STX1A//STX4//SYT11
GO:0045202	synapse	Cellular Component	96	905	1685	19375	0.0234832	0.111801	1.62924	1.21973	0.0569733	ABL1//ADD1//ADORA1//AKT1//APBB2//ARC//ARPC2//ATP6V0D1//BAIAP2//BCL2L1//BDNF//BMPR2//BNIP3//BRSK1//C1QL1//CALB2//CDH2//CDK5//CIB2//CLTB//COL13A1//DAGLA//DBNL//DCLK1//DENND1A//DLG5//DMTN//DNAJC5//DNMBP//EFNB1//EGFR//EPHB2//EPS8//F2R//FARP1//FOSL1//GIPC1//GPER1//HDAC4//HIP1//HOMER3//ILK//ITGA2//ITGA3//ITGA5//ITGB1//LPAR1//LRFN3//MAP1B//MAPT//MCTP1//MFF//MPP2//MYH9//NECTIN1//NGF//NMNAT2//NR1D1//NRG1/…
GO:0016328	lateral_plasma_membrane	Cellular Component	10	57	1685	19375	0.0239435	0.113376	1.62081	2.01728	0.00593472	ANXA1//CEACAM1//CLDN1//CLDN3//EPCAM//GNA12//IQGAP3//JUP//RAB13//TACSTD2
GO:0030018	Z_disc	Cellular Component	18	126	1685	19375	0.0247255	0.116233	1.60686	1.64265	0.0106825	ACTN1//BAG3//BIN1//FBXO32//FHL2//FHL3//FHOD3//FLNA//FLNB//HDAC4//JUP//PAK1//PARVA//PDE4B//PDLIM3//SCN8A//SLC2A1//SYNPO
GO:0099738	cell_cortex_region	Cellular Component	7	34	1685	19375	0.0248123	0.116233	1.60533	2.36734	0.0041543	CLTB//CTSZ//DCTN1//GM2A//MYO5B//PHLDB2//SAPCD2
GO:0030658	transport_vesicle_membrane	Cellular Component	26	200	1685	19375	0.0251859	0.117356	1.59884	1.49481	0.0154303	ARFGEF3//BCL2L1//CD59//CD74//CEACAM1//CLTB//HLA-A//HLA-B//HLA-C//HLA-DRA//HLA-DRB1//HLA-E//HLA-F//MCFD2//MCTP1//NRGN//PI4K2A//RAB11B//RAB11FIP5//SEC16A//SPRED2//STX17//STX1A//SYT11//SYTL4//TGFA
GO:0005915	zonula_adherens	Cellular Component	3	8	1685	19375	0.0263481	0.121479	1.57925	4.31194	0.00178042	JUP//KIFC3//NECTIN2
GO:0048179	activin_receptor_complex	Cellular Component	3	8	1685	19375	0.0263481	0.121479	1.57925	4.31194	0.00178042	ACVR1//TGFBR1//TGFBR2
GO:0098562	cytoplasmic_side_of_membrane	Cellular Component	26	201	1685	19375	0.0266201	0.12209	1.57479	1.48737	0.0154303	ABL1//ABL2//CYTH1//DAB2IP//FARP1//GEM//GM2A//GNA12//GNA15//GNAO1//GNG11//GNG4//HIP1//HM13//JUP//NPTXR//NTSR1//PTPN1//RASA4//RASA4B//RGS19//S100A6//SRC//STYK1//TRAF2//TXK
GO:0044853	plasma_membrane_raft	Cellular Component	15	101	1685	19375	0.0280179	0.126864	1.55257	1.7077	0.00890208	ADD1//ADRA1B//ATP1B1//BMPR2//CAVIN1//CAVIN2//CAVIN3//CDH13//CDH2//F2R//FLOT1//IRS1//SLC2A1//SRC//TGFBR2
GO:0005795	Golgi_stack	Cellular Component	20	146	1685	19375	0.0280605	0.126864	1.5519	1.57514	0.0118694	ASAP2//ATL1//B4GALNT3//B4GALT6//CHPF//CHPF2//CIT//CSGALNACT2//DNMBP//FUT11//FUT4//GALNT2//GBF1//GOLGA2//MARCH4//MARCH9//MGAT2//MOB4//SULF1//SULF2
GO:0005767	secondary_lysosome	Cellular Component	4	14	1685	19375	0.0280954	0.126864	1.55136	3.28529	0.00237389	ADAM8//LAMP2//NCF2//SQSTM1
GO:0031674	I_band	Cellular Component	19	138	1685	19375	0.0302652	0.135961	1.51906	1.58313	0.011276	ACTN1//ANKRD1//BAG3//BIN1//FBXO32//FHL2//FHL3//FHOD3//FLNA//FLNB//HDAC4//JUP//PAK1//PARVA//PDE4B//PDLIM3//SCN8A//SLC2A1//SYNPO
GO:0005605	basal_lamina	Cellular Component	5	21	1685	19375	0.0309887	0.137797	1.5088	2.73774	0.00296736	ANG//FN1//LAMA4//LAMB3//LAMC2
GO:0042827	platelet_dense_granule	Cellular Component	5	21	1685	19375	0.0309887	0.137797	1.5088	2.73774	0.00296736	CD63//ECM1//LAMP2//LGALS3BP//TIMP3
GO:0031225	anchored_component_of_membrane	Cellular Component	22	167	1685	19375	0.0326596	0.144494	1.48599	1.51477	0.0130564	CD109//CD58//CD59//CDH13//GPC1//LY6K//LYPD1//LYPD3//LYPD6B//MDGA1//MELTF//NT5E//NTNG2//PRNP//RAB11B//RAET1G//RAET1L//RGMB//SEMA7A//ULBP2//ULBP3//ZFAND2B
GO:0031228	intrinsic_component_of_Golgi_membrane	Cellular Component	10	61	1685	19375	0.0365832	0.161039	1.43672	1.885	0.00593472	B4GALNT1//CHST2//CSGALNACT2//GALNT2//QSOX1//QSOX2//SLC39A13//TEX261//TPST1//UNC50
GO:0031264	death-inducing_signaling_complex	Cellular Component	3	9	1685	19375	0.0370095	0.161039	1.43169	3.83284	0.00178042	CASP8//FADD//TRADD
GO:0005770	late_endosome	Cellular Component	30	246	1685	19375	0.0371789	0.161039	1.4297	1.40226	0.0178042	ANXA2//ARL8A//ATG9A//BACE1//CD63//CD74//CHMP3//CLCN4//CST3//EGFR//F2R//HGS//HLA-DMA//HLA-DRA//HLA-DRB1//IGF2R//LAMP2//LAPTM4A//MMD//MVB12B//NEDD4L//NMNAT2//SLC31A2//SQSTM1//SRC//STARD3NL//TSPAN15//UNC13D//VAMP5//VAMP8
GO:0030667	secretory_granule_membrane	Cellular Component	36	305	1685	19375	0.0372912	0.161039	1.42839	1.3572	0.021365	ABCA3//ADAM8//AGPAT2//ANPEP//ARL8A//BRI3//CD109//CD44//CD47//CD58//CD59//CD63//CD68//CEACAM1//CKAP4//CYBA//DMBT1//DNAJC5//HGSNAT//IGF2R//ITGAV//LAMP2//LAMP3//PRCP//PTPRJ//RAB15//RAB5C//RHOG//SIRPA//STK10//SURF4//SYTL4//TMBIM1//TMEM173//TSPAN14//VAMP8
GO:0031258	lamellipodium_membrane	Cellular Component	5	22	1685	19375	0.0373183	0.161039	1.42808	2.6133	0.00296736	ANTXR1//CD44//EPHA2//ITGAV//PLEK2
GO:0005638	lamin_filament	Cellular Component	2	4	1685	19375	0.0402732	0.167997	1.39498	5.74926	0.00118694	LMNA//LMNB2
GO:0031262	Ndc80_complex	Cellular Component	2	4	1685	19375	0.0402732	0.167997	1.39498	5.74926	0.00118694	SPC24//SPC25
GO:0043564	Ku70:Ku80_complex	Cellular Component	2	4	1685	19375	0.0402732	0.167997	1.39498	5.74926	0.00118694	PAXX//XRCC5
GO:0061689	tricellular_tight_junction	Cellular Component	2	4	1685	19375	0.0402732	0.167997	1.39498	5.74926	0.00118694	LSR//SIPA1L3
GO:0097487	multivesicular_body,_internal_vesicle	Cellular Component	2	4	1685	19375	0.0402732	0.167997	1.39498	5.74926	0.00118694	CD63//EGFR
GO:0099056	integral_component_of_presynaptic_membrane	Cellular Component	2	4	1685	19375	0.0402732	0.167997	1.39498	5.74926	0.00118694	ADORA1//CDH2
GO:1990851	Wnt-Frizzled-LRP5|6_complex	Cellular Component	2	4	1685	19375	0.0402732	0.167997	1.39498	5.74926	0.00118694	FZD8//LRP5
GO:0000777	condensed_chromosome_kinetochore	Cellular Component	15	106	1685	19375	0.0408334	0.168727	1.38898	1.62715	0.00890208	BIRC5//BOD1//BUB3//CDT1//CENPO//HJURP//KIF2C//MIS12//PHF2//SEPT2//SGO2//SPC24//SPC25//SPDL1//ZWINT
GO:0042470	melanosome	Cellular Component	15	106	1685	19375	0.0408334	0.168727	1.38898	1.62715	0.00890208	ANXA11//ANXA2//CAPG//CD63//CTSB//CTSD//DNAJC5//FLOT1//GPNMB//ITGB1//MMP14//P4HB//RAB32//RAB5C//SLC2A1
GO:0030140	trans-Golgi_network_transport_vesicle	Cellular Component	6	30	1685	19375	0.0415934	0.17106	1.38098	2.2997	0.00356083	CLTB//FURIN//IGF2R//NRGN//TGOLN2//TMED9
GO:0001891	phagocytic_cup	Cellular Component	5	23	1685	19375	0.044383	0.180332	1.35278	2.49968	0.00296736	ANXA1//LCP1//PEAR1//PIP5K1C//SYT11
GO:0031528	microvillus_membrane	Cellular Component	5	23	1685	19375	0.044383	0.180332	1.35278	2.49968	0.00296736	CEACAM1//ITGAV//PODXL//PTPRH//SLC26A2
GO:0097440	apical_dendrite	Cellular Component	4	16	1685	19375	0.0444654	0.180332	1.35198	2.87463	0.00237389	FLNA//MAP1B//NSMF//YKT6
GO:0014069	postsynaptic_density	Cellular Component	28	232	1685	19375	0.0479096	0.193405	1.31958	1.38775	0.0166172	ADD1//ADORA1//ARC//BAIAP2//BMPR2//BNIP3//CDH2//CDK5//DBNL//DCLK1//DLG5//DMTN//GPER1//HOMER3//MAP1B//MPP2//NRGN//NSMF//PDE4B//PRNP//RGS14//RTN4//SPOCK1//SPTBN1//SRC//STX1A//SYNPO//SYT11
GO:0045334	clathrin-coated_endocytic_vesicle	Cellular Component	10	64	1685	19375	0.0486678	0.195564	1.31276	1.79664	0.00593472	APOE//CD74//CLTB//EGFR//FZD2//FZD4//HBEGF//HIP1//HLA-DRA//HLA-DRB1
GO:0033179	proton-transporting_V-type_ATPase,_V0_domain	Cellular Component	3	10	1685	19375	0.0495265	0.198106	1.30516	3.44955	0.00178042	ATP6V0D1//ATP6V0E1//ATP6V0E2
GO:0045177	apical_part_of_cell	Cellular Component	42	373	1685	19375	0.0502546	0.199299	1.29882	1.29474	0.0249258	ACVR1//ADRB2//AMOTL2//ANXA1//ATP1B1//ATP6V0D1//ATP8B1//BMPR2//CACNB3//CD44//CDH2//CEACAM1//CLDN1//CNKSR3//CTSV//CYBA//DLL1//EGFR//EPCAM//F2RL2//FLOT1//FN1//GM2A//IFIT5//JAG1//MYO1B//MYO5B//NF2//PARD6A//PLAT//PODXL//PTPRH//SAPCD2//SHROOM2//SIPA1L3//SLC1A1//SLC22A18//SLC26A2//SLC29A1//SLC2A1//STK39//VASH1
GO:0031234	extrinsic_component_of_cytoplasmic_side_of_plasma_membrane	Cellular Component	15	109	1685	19375	0.0502799	0.199299	1.29861	1.58236	0.00890208	ABL1//ABL2//CYTH1//FARP1//GNA12//GNA15//GNAO1//GNG11//GNG4//HIP1//RGS19//S100A6//SRC//STYK1//TXK
GO:0030173	integral_component_of_Golgi_membrane	Cellular Component	9	56	1685	19375	0.0512203	0.202112	1.29056	1.84798	0.00534125	B4GALNT1//CSGALNACT2//GALNT2//QSOX1//QSOX2//SLC39A13//TEX261//TPST1//UNC50
GO:0005719	nuclear_euchromatin	Cellular Component	5	24	1685	19375	0.0521925	0.204927	1.28239	2.39552	0.00296736	HIST1H1C//JUN//KLF4//NSMF//TRNP1
GO:0099572	postsynaptic_specialization	Cellular Component	28	234	1685	19375	0.0524014	0.204927	1.28066	1.37589	0.0166172	ADD1//ADORA1//ARC//BAIAP2//BMPR2//BNIP3//CDH2//CDK5//DBNL//DCLK1//DLG5//DMTN//GPER1//HOMER3//MAP1B//MPP2//NRGN//NSMF//PDE4B//PRNP//RGS14//RTN4//SPOCK1//SPTBN1//SRC//STX1A//SYNPO//SYT11
GO:0000779	condensed_chromosome,_centromeric_region	Cellular Component	16	119	1685	19375	0.0528814	0.205885	1.2767	1.54602	0.00949555	BIRC5//BOD1//BUB3//CDT1//CENPB//CENPO//HJURP//KIF2C//MIS12//PHF2//SEPT2//SGO2//SPC24//SPC25//SPDL1//ZWINT
GO:0005771	multivesicular_body	Cellular Component	8	48	1685	19375	0.053388	0.206937	1.27256	1.91642	0.00474777	BACE1//CD63//CD74//CHMP3//CST3//EGFR//HGS//NEDD4L
GO:0030673	axolemma	Cellular Component	4	17	1685	19375	0.0542722	0.208519	1.26542	2.70553	0.00237389	ADORA1//MAPT//NRG1//SPTBN1
GO:0031527	filopodium_membrane	Cellular Component	4	17	1685	19375	0.0542722	0.208519	1.26542	2.70553	0.00237389	ANTXR1//ITGA3//ITGAV//NF2
GO:0000791	euchromatin	Cellular Component	6	32	1685	19375	0.0548133	0.209679	1.26111	2.15597	0.00356083	HIST1H1C//JUN//KLF4//NSMF//TRNP1//UHRF1
GO:0043197	dendritic_spine	Cellular Component	20	158	1685	19375	0.0569269	0.216817	1.24468	1.45551	0.0118694	ADORA1//ARC//BAIAP2//FARP1//GIPC1//GPER1//ITGB1//LPAR1//MAP1B//MAPT//MPP2//NR1D1//NRGN//NTSR1//PDE4B//RGS10//RGS14//STX4//SYNPO//SYT11
GO:0031902	late_endosome_membrane	Cellular Component	17	130	1685	19375	0.0584963	0.22183	1.23287	1.50365	0.010089	ANXA2//ARL8A//ATG9A//CD63//CHMP3//CLCN4//HGS//HLA-DMA//HLA-DRA//HLA-DRB1//LAMP2//LAPTM4A//MMD//MVB12B//STARD3NL//TSPAN15//VAMP8
GO:0032279	asymmetric_synapse	Cellular Component	28	237	1685	19375	0.0596993	0.225416	1.22403	1.35847	0.0166172	ADD1//ADORA1//ARC//BAIAP2//BMPR2//BNIP3//CDH2//CDK5//DBNL//DCLK1//DLG5//DMTN//GPER1//HOMER3//MAP1B//MPP2//NRGN//NSMF//PDE4B//PRNP//RGS14//RTN4//SPOCK1//SPTBN1//SRC//STX1A//SYNPO//SYT11
GO:0005834	heterotrimeric_G-protein_complex	Cellular Component	6	33	1685	19375	0.0622714	0.229102	1.20571	2.09064	0.00356083	GNA12//GNA15//GNAO1//GNG11//GNG4//RGS19
GO:0005921	gap_junction	Cellular Component	6	33	1685	19375	0.0622714	0.229102	1.20571	2.09064	0.00356083	CALB2//GJB2//GJB3//GJC1//NOV//PANX2
GO:0036477	somatodendritic_compartment	Cellular Component	82	798	1685	19375	0.0628064	0.229102	1.202	1.18155	0.0486647	ABL1//ADORA1//ALCAM//AMFR//AMIGO1//ANG//APOE//ARC//ATXN1L//BAIAP2//BDNF//BMPR2//BNIP3//CALB2//CAPN2//CDK5//CIT//CST3//CTSV//CYBA//DAB2IP//DBNL//DENND1A//DNER//ENC1//ENO2//EPHB2//FARP1//FLNA//FZD4//GIPC1//GNAO1//GPER1//HOMER3//HRH1//HTR1D//ILK//ITGA1//ITGB1//L1CAM//LPAR1//LRFN3//LRP1//MAP1B//MAPT//MAX//MBP//MPP2//NGF//NOV//NPTXR//NQO1//NR1D1//NRG1//NRGN//NRP1//NSMF//NTSR1//OLFM1//PAK1//PDE4B//PDE9…
GO:0005791	rough_endoplasmic_reticulum	Cellular Component	13	94	1685	19375	0.0631001	0.229102	1.19997	1.59022	0.00771513	ARL6IP1//BAIAP2//CKAP4//EDN1//HM13//MELTF//PLOD3//RP9//SEC61B//SLC7A11//STX17//SYNE3//TRAM2
GO:0044309	neuron_spine	Cellular Component	20	160	1685	19375	0.0632473	0.229102	1.19896	1.43731	0.0118694	ADORA1//ARC//BAIAP2//FARP1//GIPC1//GPER1//ITGB1//LPAR1//MAP1B//MAPT//MPP2//NR1D1//NRGN//NTSR1//PDE4B//RGS10//RGS14//STX4//SYNPO//SYT11
GO:0008622	epsilon_DNA_polymerase_complex	Cellular Component	2	5	1685	19375	0.0632944	0.229102	1.19864	4.59941	0.00118694	POLE3//POLE4
GO:0016942	insulin-like_growth_factor_binding_protein_complex	Cellular Component	2	5	1685	19375	0.0632944	0.229102	1.19864	4.59941	0.00118694	IGFBP3//IGFBP6
GO:0032010	phagolysosome	Cellular Component	2	5	1685	19375	0.0632944	0.229102	1.19864	4.59941	0.00118694	ADAM8//NCF2
GO:0042406	extrinsic_component_of_endoplasmic_reticulum_membrane	Cellular Component	2	5	1685	19375	0.0632944	0.229102	1.19864	4.59941	0.00118694	PML//TOR1A
GO:0002116	semaphorin_receptor_complex	Cellular Component	3	11	1685	19375	0.0638137	0.229102	1.19509	3.13596	0.00178042	NRP1//PLXNA1//PLXNA2
GO:0019774	proteasome_core_complex,_beta-subunit_complex	Cellular Component	3	11	1685	19375	0.0638137	0.229102	1.19509	3.13596	0.00178042	PSMB10//PSMB8//PSMB9
GO:0031094	platelet_dense_tubular_network	Cellular Component	3	11	1685	19375	0.0638137	0.229102	1.19509	3.13596	0.00178042	DMTN//EHD1//F2R
GO:0005665	DNA-directed_RNA_polymerase_II,_core_complex	Cellular Component	4	18	1685	19375	0.0651463	0.230114	1.18611	2.55523	0.00237389	POLR2D//POLR2J//POLR2J2//ZNF768
GO:0005671	Ada2|Gcn5|Ada3_transcription_activator_complex	Cellular Component	4	18	1685	19375	0.0651463	0.230114	1.18611	2.55523	0.00237389	POLE3//POLE4//TADA3//WDR5
GO:0042599	lamellar_body	Cellular Component	4	18	1685	19375	0.0651463	0.230114	1.18611	2.55523	0.00237389	ABCA3//CKAP4//LAMP3//SMPD1
GO:0042613	MHC_class_II_protein_complex	Cellular Component	4	18	1685	19375	0.0651463	0.230114	1.18611	2.55523	0.00237389	CD74//HLA-DMA//HLA-DRA//HLA-DRB1
GO:0098793	presynapse	Cellular Component	42	381	1685	19375	0.0658495	0.23135	1.18145	1.26755	0.0249258	ADORA1//ATP6V0D1//BAIAP2//BCL2L1//BDNF//BRSK1//C1QL1//CALB2//CDH2//CDK5//CLTB//DENND1A//DNAJC5//FOSL1//GIPC1//GPER1//HIP1//ILK//ITGA2//LRFN3//MCTP1//MFF//NECTIN1//NGF//NTSR1//PDE2A//PDE4B//PI4K2A//PIP5K1C//PRSS12//RAB11B//RGS10//ROR1//SNPH//STX11//STX1A//STX4//SYNJ2//SYT11//SYTL4//TOR1A//VAMP8
GO:0044297	cell_body	Cellular Component	56	526	1685	19375	0.0660245	0.23135	1.1803	1.22418	0.0332344	ABL1//ACTA2//ADORA1//ALCAM//AMFR//AMIGO1//ANG//APOE//ARC//BAIAP2//BMPR2//CASP8//CDK5//CIT//CST3//CTSV//CYBA//DAB2IP//DENND1A//DNER//ENC1//ENO2//EPHB2//FADD//FLNA//GNAO1//GNB2//ILK//ITGA1//L1CAM//LPAR1//LRP1//MAP1B//MAPT//MBP//NF2//NOV//NPTXR//NQO1//NRG1//NRGN//NRP1//NSMF//NTSR1//OLFM1//PDE9A//PI4K2A//PTPRF//RGS10//RIN1//RTN4//SNPH//SYNPO//SYT11//TIMP2//YKT6
GO:0016323	basolateral_plasma_membrane	Cellular Component	26	220	1685	19375	0.0673416	0.235025	1.17172	1.35892	0.0154303	ABCC3//ADORA1//ANXA1//ANXA2//ATP1B1//BMPR2//CD44//CDH2//CEACAM1//CLDN1//EGFR//ENPP1//EPCAM//FLOT1//ITGA3//ITGA6//LRP1//ORAI1//PDGFB//SLC29A1//SLC2A1//SLC41A1//STK39//STX4//TACSTD2//TGFA
GO:0044304	main_axon	Cellular Component	10	68	1685	19375	0.0685602	0.238328	1.16393	1.69096	0.00593472	ADORA1//BIN1//CNTNAP1//DAGLA//MAPT//MBP//NRG1//SCN8A//SPOCK1//SPTBN1
GO:1905360	GTPase_complex	Cellular Component	6	34	1685	19375	0.0702984	0.243405	1.15305	2.02915	0.00356083	GNA12//GNA15//GNAO1//GNG11//GNG4//RGS19
GO:0001650	fibrillar_center	Cellular Component	17	134	1685	19375	0.0734449	0.253298	1.13404	1.45877	0.010089	ANKRD1//B3GNT9//CCDC137//CDCA7L//FBLIM1//FOXL2NB//MAP3K14//NFKBIE//NUAK1//PSPC1//RSAD2//SAMD4A//SP140//STN1//SUMO1//UBD//UBTF
GO:0051233	spindle_midzone	Cellular Component	6	35	1685	19375	0.0788924	0.261546	1.10297	1.97117	0.00356083	ARL8A//CCDC69//CDCA8//GEM//KIF18B//MAPRE3
GO:0043020	NADPH_oxidase_complex	Cellular Component	3	12	1685	19375	0.0797591	0.261546	1.09822	2.87463	0.00178042	CYBA//NCF2//NOXA1
GO:0016605	PML_body	Cellular Component	13	98	1685	19375	0.0821435	0.261546	1.08543	1.52531	0.00771513	ELF4//HIPK2//IKBKE//ISG20//MAX//PML//RDM1//RGS14//SP100//SP140//SQSTM1//SUMO1//TRIM8
GO:0031088	platelet_dense_granule_membrane	Cellular Component	2	6	1685	19375	0.0895705	0.261546	1.04783	3.83284	0.00118694	CD63//LAMP2
GO:0031265	CD95_death-inducing_signaling_complex	Cellular Component	2	6	1685	19375	0.0895705	0.261546	1.04783	3.83284	0.00118694	CASP8//FADD
GO:0032133	chromosome_passenger_complex	Cellular Component	2	6	1685	19375	0.0895705	0.261546	1.04783	3.83284	0.00118694	BIRC5//CDCA8
GO:0035749	myelin_sheath_adaxonal_region	Cellular Component	2	6	1685	19375	0.0895705	0.261546	1.04783	3.83284	0.00118694	ANXA2//STX4
GO:0044354	macropinosome	Cellular Component	2	6	1685	19375	0.0895705	0.261546	1.04783	3.83284	0.00118694	ANXA2//MMP14
GO:0046696	lipopolysaccharide_receptor_complex	Cellular Component	2	6	1685	19375	0.0895705	0.261546	1.04783	3.83284	0.00118694	LY96//TLR4
GO:0071438	invadopodium_membrane	Cellular Component	2	6	1685	19375	0.0895705	0.261546	1.04783	3.83284	0.00118694	ITGA3//ITGB1
GO:0097342	ripoptosome	Cellular Component	2	6	1685	19375	0.0895705	0.261546	1.04783	3.83284	0.00118694	CASP8//FADD
GO:0097443	sorting_endosome	Cellular Component	2	6	1685	19375	0.0895705	0.261546	1.04783	3.83284	0.00118694	NRP1//PTPN1
GO:0000930	gamma-tubulin_complex	Cellular Component	4	20	1685	19375	0.0899833	0.261878	1.04584	2.2997	0.00237389	BLOC1S2//MZT2B//PDE4B//TUBGCP2
GO:0043657	host_cell	Cellular Component	5	28	1685	19375	0.090857	0.263545	1.04164	2.05331	0.00296736	AXL//DYNLT1//IFIT1//NMT2//PI4K2A
GO:0031594	neuromuscular_junction	Cellular Component	9	63	1685	19375	0.0938083	0.271208	1.02776	1.64265	0.00534125	CDK5//CIB2//F2R//HDAC4//ITGB1//MYH9//NRG1//SERPINE2//SPOCK1
GO:0001931	uropod	Cellular Component	3	13	1685	19375	0.0972314	0.278349	1.01219	2.6535	0.00178042	FLOT1//MYH9//PIP5K1C
GO:0043218	compact_myelin	Cellular Component	3	13	1685	19375	0.0972314	0.278349	1.01219	2.6535	0.00178042	ANXA2//MBP//PMP22
GO:0097038	perinuclear_endoplasmic_reticulum	Cellular Component	3	13	1685	19375	0.0972314	0.278349	1.01219	2.6535	0.00178042	CAPN2//CYBA//OSBPL3
GO:0008180	COP9_signalosome	Cellular Component	6	37	1685	19375	0.0977577	0.278944	1.00985	1.86462	0.00356083	COPS6//COPS8//COPS9//FLOT1//MYH9//TMOD1
