# Supplementary material for: Differential Expression and Alternative Splicing of Transcripts Associated With Cisplatin-Induced Chemoresistance in Nasopharyngeal Carcinoma
Source: Front Genet. 2020 Feb 25;11:52. doi: 10.3389/fgene.2020.00052 (PMC7052373; doi:10.3389/fgene.2020.00052)
Supplement: Supplementary file 6 [file Table_6.xls]

## Sheet: MF
Column "ID" stands for the ID of gene ontology term
Column "Term" stands for the name of gene ontology term
Column "Ontology" stands for the class of ontology
Column "Count" stands for the number of DE genes associated with the term
Column "Size" stands for the number of background population genes associated with the term
Column "numInt" stands for the total number of DE genes
Column "numTotal" stands for the total number of background population genes
Column "p_value" stands for the fisher exact test value of the term
Column "fdr" stands for the false discovery rate of the term, using Benjamini & Hochberg (1995) method
Column "Enrichment_Score" stands for the Enrichment Score value of the term, it equals (-log10(Pvalue))
Column "Fold_Enrichment" stands for the Fold Enrichment value of the term, it equals (Count/Size)/(numInt/numTotal)
Column "GeneRatio" stands for the Gene Ratio value genes associated with the term, it equals (Count/numInt)
Column "Genes" stands for the DE genes associated with the term
supplementary table 6.Molecular Function of dysregulated mRNAs
ID	Term	Ontology	Count	Size	numInt	numTotal	p_value	fdr	Enrichment_Score	Fold_Enrichment	GeneRatio	Genes
GO:0005515	protein_binding	Molecular Function	1255	11701	1624	18080	1.41666e-30	1.77713e-27	29.8487	1.19408	0.772783	AAMDC//AAMP//ABCA1//ABCG1//ABL1//ABL2//ABLIM3//ABR//ABTB2//ACKR3//ACOT7//ACSF2//ACTA2//ACTN1//ACTR1B//ACVR1//ADAM12//ADAM15//ADAM19//ADAM23//ADAM8//ADCY3//ADCY6//ADD1//ADGRE1//ADGRG1//ADGRG6//ADM//ADORA1//ADRA1B//ADRB2//AEN//AFAP1//AFAP1L1//AGBL5//AHNAK//AIDA//AKAP12//AKR1C1//AKT1//ALAD//ALCAM//ALDH1A3//ALDH3A1//ALG2//AMFR//AMIGO2//AMOTL2//ANG//ANGPTL4//ANKRD1//ANKS6//ANTXR1//ANTXR2//ANXA1//ANXA1…
GO:0042277	peptide_binding	Molecular Function	1260	11771	1624	18080	2.1437e-30	1.77713e-27	29.6688	1.19171	0.775862	AAMDC//AAMP//ABCA1//ABCG1//ABL1//ABL2//ABLIM3//ABR//ABTB2//ACKR3//ACOT7//ACSF2//ACTA2//ACTN1//ACTR1B//ACVR1//ADAM12//ADAM15//ADAM19//ADAM23//ADAM8//ADCY3//ADCY6//ADD1//ADGRE1//ADGRG1//ADGRG6//ADM//ADORA1//ADRA1B//ADRB2//AEN//AFAP1//AFAP1L1//AGBL5//AHNAK//AIDA//AKAP12//AKR1C1//AKT1//ALAD//ALCAM//ALDH1A3//ALDH3A1//ALG2//AMFR//AMIGO2//AMOTL2//ANG//ANGPTL4//ANKRD1//ANKS6//ANPEP//ANTXR1//ANTXR2//ANXA1…
GO:0033218	amide_binding	Molecular Function	1260	11800	1624	18080	1.01957e-29	5.63482e-27	28.9916	1.18878	0.775862	AAMDC//AAMP//ABCA1//ABCG1//ABL1//ABL2//ABLIM3//ABR//ABTB2//ACKR3//ACOT7//ACSF2//ACTA2//ACTN1//ACTR1B//ACVR1//ADAM12//ADAM15//ADAM19//ADAM23//ADAM8//ADCY3//ADCY6//ADD1//ADGRE1//ADGRG1//ADGRG6//ADM//ADORA1//ADRA1B//ADRB2//AEN//AFAP1//AFAP1L1//AGBL5//AHNAK//AIDA//AKAP12//AKR1C1//AKT1//ALAD//ALCAM//ALDH1A3//ALDH3A1//ALG2//AMFR//AMIGO2//AMOTL2//ANG//ANGPTL4//ANKRD1//ANKS6//ANPEP//ANTXR1//ANTXR2//ANXA1…
GO:0050839	cell_adhesion_molecule_binding	Molecular Function	105	497	1624	18080	4.60143e-17	1.90729e-14	16.3371	2.35204	0.0646552	ACTN1//ADAM15//ADAM23//ADAM8//ADD1//AHNAK//ANXA1//ANXA2//ATIC//BAG3//BAIAP2//BZW1//CAPG//CDH13//CDH2//CDH24//CIB2//CLIC1//CNN2//COL5A1//CTGF//CYR61//DAB2IP//DBNL//EFHD2//EGFR//EHD1//EHD4//EPCAM//EPHA2//ESM1//FBLN5//FBN1//FGF2//FLNA//FLNB//FN1//FRMD5//FXYD5//GIPC1//GOLGA2//GPNMB//GPRC5A//HDLBP//ICAM1//IL1B//ILK//ITGA2//ITGA3//ITGA5//ITGA6//ITGAV//ITGB1//ITGB4//ITGB5//ITGBL1//JUP//LCP1//MB21D2//MFG…
GO:0005178	integrin_binding	Molecular Function	44	130	1624	18080	2.36311e-15	7.83609e-13	14.6265	3.76809	0.0270936	ACTN1//ADAM15//ADAM23//CIB2//COL5A1//CTGF//CYR61//EGFR//ESM1//FBLN5//FBN1//FGF2//FN1//FRMD5//GPNMB//ICAM1//IL1B//ILK//ITGA2//ITGA3//ITGA5//ITGA6//ITGAV//ITGB1//ITGB4//ITGB5//ITGBL1//LCP1//MFGE8//MMP14//NOV//NRG1//P4HB//PXN//S1PR2//S1PR3//SEMA7A//SRC//TGFBI//THBS1//TIMP2//TLN1//TSPAN4//TSPAN8
GO:0044877	protein-containing_complex_binding	Molecular Function	170	1070	1624	18080	5.0944e-14	1.40775e-11	13.2929	1.7688	0.10468	ABL1//ABL2//ABLIM3//ACTN1//ACVR1//ADAM15//ADAM23//ADD1//ADGRG1//ADGRG6//ADORA1//ADRB2//ALAD//AMFR//ANTXR1//ANXA11//APOE//APOL2//ARPC1A//ARPC2//ARPC4//ARPC5L//ATP1B1//ATP6V0D1//BAG3//BIN1//C8G//CAPG//CASP8//CCBE1//CCND1//CD44//CD74//CDH13//CDKN1A//CIB2//COL5A1//CORO2B//CTGF//CTSB//CTSL//CTSS//CTSV//CYR61//DAB2IP//DBNL//DCTN1//DMTN//EGFR//ENG//ENPP1//EPCAM//EPHB2//ESM1//FADD//FBLN5//FBN1//FCGRT//FG…
GO:0005102	signaling_receptor_binding	Molecular Function	236	1703	1624	18080	2.20225e-12	5.21619e-10	11.6571	1.5428	0.14532	ABCA1//ABL1//ABL2//ACTN1//ADAM15//ADAM23//ADM//ADORA1//ALCAM//ANG//ANXA1//APLN//APLP1//APOE//APOL2//AR//ARHGEF11//BDNF//BMP2//BMP4//BOK//BTN2A1//BTN2A2//C1QL1//C1QTNF2//CASP8//CCL2//CCL5//CCRL2//CD58//CD74//CDC42EP2//CDK5//CIB2//CLCF1//CNOT9//CNPY3//COL5A1//CRLF1//CROT//CSF1//CSF2//CTGF//CXCL1//CXCL10//CXCL11//CXCL14//CXCL8//CYR61//DAB2IP//DKK1//DLL1//DMTN//DNER//EBI3//ECM1//EDN1//EDN2//EFNB1//EG…
GO:0050840	extracellular_matrix_binding	Molecular Function	24	56	1624	18080	1.65704e-11	3.43421e-09	10.7807	4.77129	0.0147783	ADAMTS15//ADGRG1//ADGRG6//ANXA2//BCAM//CTSS//CYR61//DMBT1//ECM1//GPC1//ITGA2//ITGA3//ITGA6//ITGAV//ITGB1//LGALS1//LYPD3//NTN4//OLFML2A//SLIT2//SPOCK1//TGFBI//THBS1//TINAGL1
GO:0019838	growth_factor_binding	Molecular Function	40	143	1624	18080	4.15856e-11	7.661e-09	10.3811	3.11413	0.0246305	ACVR1//BMPR2//CD109//COL5A1//COL6A1//CRIM1//CRLF2//CTGF//CYR61//DUSP1//EGFR//ENG//ESM1//FGFR1//FURIN//GPC1//HTRA1//IGF2R//IGFBP3//IGFBP6//IGFBP7//IL2RB//IL2RG//ITGA6//ITGAV//ITGB4//KAZALD1//NGFR//NOV//NRP1//PDGFA//PDGFB//PXDN//RHBDF1//RHBDF2//SEC61B//SRPX2//TGFBR1//TGFBR2//THBS1
GO:0019899	enzyme_binding	Molecular Function	293	2324	1624	18080	2.30853e-10	3.82754e-08	9.63666	1.4036	0.180419	ABCA1//ABL1//ABR//ABTB2//ACTA2//ADCY6//ADRB2//AKAP12//AKT1//AMFR//ANKRD1//ANXA2//AR//ARFGEF3//ARHGDIA//ARHGDIB//ARHGEF11//ARHGEF28//ARHGEF40//ARMT1//ARPC4//ATF5//ATG16L1//ATOX1//ATP1B1//AXL//BACE1//BAD//BARD1//BCAR1//BCAR3//BCL2L1//BIN1//BIRC5//BNIP3//BOD1//BOK//BRCA2//BRSK1//BTBD11//C15orf62//CACNB3//CALM2//CALM3//CAMK2N2//CARD16//CASP8//CAVIN2//CAVIN3//CCBE1//CCND1//CCND3//CD74//CDC42EP2//CDC42…
GO:0005518	collagen_binding	Molecular Function	24	67	1624	18080	1.39839e-09	2.10776e-07	8.85437	3.98794	0.0147783	ADGRG1//ADGRG6//ANTXR1//CCBE1//CD44//CTSB//CTSL//CTSS//FN1//ITGA1//ITGA11//ITGA2//ITGA3//ITGB1//MRC2//P3H1//PAK1//PDGFA//PDGFB//SERPINH1//SMAD3//SPOCK1//TGFBI//THBS1
GO:0003779	actin_binding	Molecular Function	76	422	1624	18080	2.94738e-09	4.0723e-07	8.53056	2.005	0.046798	ABL1//ABL2//ABLIM3//ACTN1//ADD1//AFAP1//ANG//ANTXR1//ARPC1A//ARPC2//ARPC4//ARPC5L//BCL7B//BIN1//CAPG//CEACAM1//CNN2//CORO2B//CORO7//COTL1//DBNL//DMTN//EGFR//ENC1//EPS8//FHL3//FHOD3//FKBP15//FLNA//FLNB//FMNL1//FMNL3//FXYD5//GBP1//GIPC1//GSN//HIP1//ITGB1//LCP1//LIMCH1//MAP1B//MAPT//MICAL2//MYH9//MYLK//MYO1B//MYO5B//NF2//PARVA//PIP//PLEC//PRKCE//PSTPIP2//SHROOM2//SPTAN1//SPTBN1//SSFA2//SSH1//SVIL//S…
GO:0008092	cytoskeletal_protein_binding	Molecular Function	138	942	1624	18080	4.06563e-09	5.11992e-07	8.39087	1.63095	0.0849754	ABL1//ABL2//ABLIM3//ACTN1//ADD1//AFAP1//AGBL5//ANG//ANKRD1//ANTXR1//ANXA2//APOE//ARL4C//ARL8A//ARPC1A//ARPC2//ARPC4//ARPC5L//ATF5//AXL//BAIAP2//BCL7B//BIN1//BIRC5//BLOC1S2//BRCA2//BRSK1//CALM2//CALM3//CAPG//CAPN2//CCDC69//CDC42EP3//CDH13//CDH2//CDH24//CDK5//CEACAM1//CLIP2//CNN2//CORO2B//CORO7//COTL1//CRMP1//DBNL//DCTN1//DLG5//DMTN//EGFR//ENC1//EPS8//FARP1//FBLIM1//FHL3//FHOD3//FKBP15//FLNA//FLNB/…
GO:0043236	laminin_binding	Molecular Function	15	29	1624	18080	4.32321e-09	5.11992e-07	8.36419	5.75845	0.00923645	ADGRG6//BCAM//CTSS//ECM1//GPC1//ITGA2//ITGA3//ITGA6//ITGB1//LGALS1//LYPD3//NTN4//SLIT2//THBS1//TINAGL1
GO:0045296	cadherin_binding	Molecular Function	62	320	1624	18080	4.93639e-09	5.45636e-07	8.30659	2.15702	0.0381773	ADD1//AHNAK//ANXA1//ANXA2//ATIC//BAG3//BAIAP2//BZW1//CAPG//CDH13//CDH2//CDH24//CLIC1//CNN2//DAB2IP//DBNL//EFHD2//EGFR//EHD1//EHD4//EPCAM//EPHA2//FLNA//FLNB//FXYD5//GIPC1//GOLGA2//GPRC5A//HDLBP//ITGA6//ITGB1//JUP//MB21D2//MYH9//MYO1B//NDRG1//OLA1//PARVA//PHLDB2//PLEC//PPFIBP1//PTPN1//PTPRM//RAB11B//RTN4//S100A11//SEPT2//SPTAN1//SPTBN1//SRC//STAT1//TACSTD2//TBC1D2//TJP2//TLN1//TMOD3//TRIM25//TWF2//…
GO:0042802	identical_protein_binding	Molecular Function	214	1677	1624	18080	3.79338e-08	3.93089e-06	7.42097	1.42067	0.131773	ABCG1//ACOT7//ACTN1//ACVR1//ADD1//ADRB2//AKT1//ALAD//ALCAM//ALDH1A3//AMFR//AMOTL2//ANG//ANGPTL4//ANXA1//ANXA2//AOX1//APLP1//APOE//ARL6IP1//ASL//ATG16L1//ATIC//ATL1//BAIAP2//BARD1//BCL2L1//BIN1//BIRC5//BNIP3//BOK//BRCA2//BRI3//C1QTNF2//CARD16//CASP8//CAVIN1//CCL5//CD74//CDH13//CDH2//CDH24//CEACAM1//CHMP3//CIB2//CLDN1//CLDN23//CLDN3//CNOT9//COMMD1//CPQ//CPT1A//CRYL1//CSF1//CST3//DAB2IP//DDX39A//DDX…
GO:0005520	insulin-like_growth_factor_binding	Molecular Function	14	29	1624	18080	4.47368e-08	4.36315e-06	7.34933	5.37455	0.00862069	CRIM1//CTGF//CYR61//ESM1//HTRA1//IGF2R//IGFBP3//IGFBP6//IGFBP7//ITGA6//ITGAV//ITGB4//KAZALD1//NOV
GO:0019900	kinase_binding	Molecular Function	113	760	1624	18080	5.01681e-08	4.62104e-06	7.29957	1.6553	0.0695813	ABL1//ACTA2//ADCY6//AKT1//ATF5//ATP1B1//AXL//BAD//BARD1//BCAR1//BCL2L1//BRSK1//CACNB3//CALM2//CALM3//CAMK2N2//CARD16//CAVIN2//CAVIN3//CCND1//CCND3//CDH2//CDK5//CDKN1A//CDKN2D//CEACAM1//CIR1//CNOT9//CNPPD1//DAB2IP//DBF4B//DCTN1//DUSP10//E2F1//EGFR//EPHA2//EPHB2//EPHB4//FGFR1//FLNA//FRMD5//GADD45A//GAS6//GOLGA2//GPRC5B//GRK5//GSTP1//HDAC4//ILK//IRS1//ITGAV//JUP//MAPKAPK2//MAPRE3//MAPT//MAVS//NEK6//…
GO:0098772	molecular_function_regulator	Molecular Function	239	1947	1624	18080	1.49168e-07	1.30168e-05	6.82633	1.36661	0.147167	ABR//ADM//ADRB2//AGAP1//AGFG2//AKT1//AMIGO1//ANGPTL4//ANXA1//ANXA2//ANXA5//APLN//APOE//ARFGEF3//ARHGAP23//ARHGAP26//ARHGAP29//ARHGAP31//ARHGDIA//ARHGDIB//ARHGEF11//ARHGEF28//ARHGEF40//ARL2BP//ASAP2//ATP1B1//BAD//BAG3//BCAR3//BDNF//BIRC3//BIRC5//BMP2//BMP4//BOD1//C15orf62//CALM2//CALM3//CAMK2N2//CARD16//CCL2//CCL5//CCND1//CCND3//CD109//CDC42EP2//CDC42EP3//CDC42EP5//CDK5//CDK5R2//CDKN1A//CDKN2D//CL…
GO:0051015	actin_filament_binding	Molecular Function	40	192	1624	18080	3.64246e-07	3.0196e-05	6.43861	2.31938	0.0246305	ABL1//ABL2//ABLIM3//ACTN1//ADD1//ANTXR1//ARPC1A//ARPC2//ARPC4//ARPC5L//BIN1//CAPG//CORO2B//DBNL//DMTN//EGFR//FLNA//FMNL1//GSN//HIP1//LCP1//MYH9//MYO1B//MYO5B//PSTPIP2//SHROOM2//SSFA2//SVIL//SYNE3//TIGD5//TLN1//TLN2//TMOD1//TPM1//TPM3//TPM4//TRIOBP//TWF2//WDR1//ZNF185
GO:0008201	heparin_binding	Molecular Function	35	158	1624	18080	4.19044e-07	3.30845e-05	6.37774	2.46617	0.0215517	AAMP//ADAMTS1//ADAMTS15//ADGRG1//ANG//APLP1//APOE//BMP4//COL13A1//COL5A1//CRISPLD2//CTGF//CXCL10//CXCL11//CYR61//EVA1C//FBN1//FGF2//FGFR1//FN1//FSTL1//GPNMB//HBEGF//LAMC2//LIPH//NAV2//NOV//NRP1//PGF//PTPRF//SAA1//SERPINE2//SLIT2//SOD3//THBS1
GO:0019901	protein_kinase_binding	Molecular Function	99	683	1624	18080	1.12911e-06	8.5094e-05	5.94726	1.61372	0.0609606	ABL1//ACTA2//ADCY6//AKT1//ATP1B1//AXL//BAD//BCAR1//BCL2L1//BRSK1//CACNB3//CALM2//CALM3//CAMK2N2//CAVIN2//CAVIN3//CCND1//CCND3//CDH2//CDK5//CDKN1A//CDKN2D//CEACAM1//CIR1//CNPPD1//DAB2IP//DBF4B//DCTN1//DUSP10//E2F1//EGFR//EPHA2//EPHB2//EPHB4//FGFR1//FRMD5//GAS6//GOLGA2//GPRC5B//GRK5//GSTP1//HDAC4//ILK//IRS1//ITGAV//JUP//MAPKAPK2//MAPRE3//MAPT//MAVS//NEK6//NRG1//NRP1//PAG1//PAK1//PARD6A//PKIA//PKN1/…
GO:0043394	proteoglycan_binding	Molecular Function	14	37	1624	18080	1.76784e-06	0.000127438	5.75256	4.21249	0.00862069	COL5A1//CTSB//CTSL//CTSS//FST//GPC1//GPNMB//HPSE//ITGA2//LRP1//PTPRF//SLIT2//THBS1//TNC
GO:0005539	glycosaminoglycan_binding	Molecular Function	41	218	1624	18080	4.18089e-06	0.00028883	5.37873	2.09382	0.0252463	AAMP//ADAMTS1//ADAMTS15//ADGRG1//ANG//APLP1//APOE//BMP4//CD44//COL13A1//COL5A1//CRISPLD2//CTGF//CXCL10//CXCL11//CYR61//ENG//EVA1C//FBN1//FGF2//FGFR1//FN1//FSTL1//GPNMB//HBEGF//LAMC2//LIPH//NAV2//NOV//NRP1//PGF//PRNP//PTPRF//SAA1//SERPINE2//SLIT2//SOD3//SUSD5//TGFBR2//THBS1//VIT
GO:0046703	natural_killer_cell_lectin-like_receptor_binding	Molecular Function	7	10	1624	18080	4.38236e-06	0.000290638	5.35829	7.7931	0.00431034	HLA-E//MICB//RAET1E//RAET1G//RAET1L//ULBP2//ULBP3
GO:0005126	cytokine_receptor_binding	Molecular Function	49	289	1624	18080	1.05401e-05	0.000672131	4.97716	1.8876	0.0301724	BDNF//BMP2//BMP4//CASP8//CCL2//CCL5//CCRL2//CLCF1//CRLF1//CSF1//CSF2//CXCL1//CXCL10//CXCL11//CXCL14//CXCL8//DAB2IP//EBI3//ECM1//ENG//ERAP1//FADD//IL11//IL18//IL1A//IL1B//IL6//INHBA//ITGA5//NGF//PGF//PXDN//SMAD3//SMAD6//SMURF2//SOCS2//SPRED2//STAT1//TGFBR1//TGFBR2//TMBIM1//TNFSF12//TNFSF18//TOLLIP//TRADD//TRAF1//TRAF2//TRIP6//VEGFC
GO:0046983	protein_dimerization_activity	Molecular Function	157	1288	1624	18080	3.71818e-05	0.00228324	4.42967	1.35705	0.0966749	ABCG1//ABTB2//ACOT7//ACTN1//ACVR1//ADD1//ADORA1//ADRA1B//ADRB2//AKT1//ALDH1A3//ALG2//ANG//ANXA1//AOX1//APOE//AR//ARNTL2//ATIC//ATOH8//AXL//BAD//BARD1//BCL2L1//BMP2//BNIP3//BOK//BTBD11//BTRC//CAPN2//CCL5//CDH13//CDH2//CDH24//CEACAM1//CHMP3//CIB2//CLCF1//CNOT9//COMMD1//CPQ//CRLF1//CRYL1//CSF1//CYBA//DAB2IP//DGAT2//DRAP1//E2F1//E2F4//EBF4//ECE1//EGFR//ENG//ENPP1//EXT1//EXT2//FAM109A//FBLN5//FGFR1//F…
GO:0019955	cytokine_binding	Molecular Function	26	125	1624	18080	3.96851e-05	0.00234992	4.40137	2.31567	0.0160099	ACKR3//ACVR1//BMPR2//CCRL2//CD109//CD74//CRLF1//CRLF2//CSF2RA//EBI3//ENG//FZD4//GBP1//IL22RA1//IL27RA//IL2RB//IL2RG//ITGAV//ITGB1//NOG//NRP1//PXDN//TGFBR1//TGFBR2//THBS1//TNFRSF9
GO:0030234	enzyme_regulator_activity	Molecular Function	136	1099	1624	18080	6.27226e-05	0.00358552	4.20258	1.3777	0.0837438	ABR//AGAP1//AGFG2//AKT1//ANGPTL4//ANXA1//ANXA2//ANXA5//APOE//ARHGAP23//ARHGAP26//ARHGAP29//ARHGAP31//ARHGDIA//ARHGDIB//ARHGEF11//ARL2BP//ASAP2//ATP1B1//BAD//BAG3//BIRC3//BIRC5//BMP2//BOD1//C15orf62//CALM2//CALM3//CAMK2N2//CARD16//CCL5//CCND1//CCND3//CD109//CDC42EP2//CDC42EP3//CDC42EP5//CDK5R2//CDKN1A//CDKN2D//CRIM1//CST3//CXCL1//CXCL10//DAB2IP//DBF4B//DBNL//DNAJB2//DTX3L//EGFR//ELFN2//EVI5L//FAM1…
GO:0001730	2'-5'-oligoadenylate_synthetase_activity	Molecular Function	4	4	1624	18080	6.48767e-05	0.00358552	4.18791	11.133	0.00246305	OAS1//OAS2//OAS3//OASL
GO:0001968	fibronectin_binding	Molecular Function	10	28	1624	18080	9.62164e-05	0.00514603	4.01675	3.97607	0.00615764	CTGF//CTSL//CTSS//IGFBP3//IGFBP6//ITGA3//ITGAV//ITGB1//SDC4//THBS1
GO:0005080	protein_kinase_C_binding	Molecular Function	14	51	1624	18080	0.000112709	0.00583972	3.94804	3.05612	0.00862069	ABL1//ADCY6//AKT1//CAVIN2//CAVIN3//GRK5//IRS1//ITGAV//PARD6A//PKN1//SDC4//SQSTM1//SRC//TWF2
GO:0002020	protease_binding	Molecular Function	26	134	1624	18080	0.00013429	0.00674707	3.87196	2.16014	0.0160099	AMFR//ANXA2//BIN1//BRCA2//CARD16//CCBE1//CHMP3//CST3//ECM1//F3//FADD//FLOT1//FN1//FURIN//ITGA3//ITGAV//ITGB1//LRP1//MBP//PRNP//SERPINA1//SERPINE1//TIMP2//TIMP3//TIMP4//TNFAIP3
GO:0038036	sphingosine-1-phosphate_receptor_activity	Molecular Function	5	8	1624	18080	0.000258141	0.0125882	3.58814	6.95813	0.00307882	S1PR1//S1PR2//S1PR3//S1PR5//SPHK1
GO:0015026	coreceptor_activity	Molecular Function	12	43	1624	18080	0.0002905	0.0134178	3.53685	3.10689	0.00738916	ACKR3//ITGAV//ITGB1//LRP5//LY96//NECTIN1//NECTIN2//NGFR//NRP1//PTK7//RGMB//ROR1
GO:0038191	neuropilin_binding	Molecular Function	8	21	1624	18080	0.000291339	0.0134178	3.5356	4.24114	0.00492611	ABL1//PXN//SEMA3A//SEMA3C//SEMA4B//SEMA4D//SEMA4F//SEMA7A
GO:0008047	enzyme_activator_activity	Molecular Function	73	544	1624	18080	0.00033028	0.0147831	3.48112	1.49395	0.0449507	ABR//AGAP1//AGFG2//APOE//ARHGAP23//ARHGAP26//ARHGAP29//ARHGAP31//ARHGDIA//ARHGDIB//ARHGEF11//ASAP2//ATP1B1//BAD//BMP2//C15orf62//CALM2//CALM3//CCL5//CDC42EP2//CDC42EP3//CDC42EP5//CDK5R2//CDKN1A//CXCL1//DAB2IP//DBF4B//DBNL//DNAJB2//DTX3L//EVI5L//FAM13B//FN1//GAS6//GM2A//GNB5//GPRC5B//IGFBP3//JUN//MMP14//NCF2//NKX3-1//NOXA1//NRG1//NRP1//PDGFB//PPP1R15A//PPP2R5D//PRKAG2//PRKCE//RASA4//RASA4B//RGS10/…
GO:0046982	protein_heterodimerization_activity	Molecular Function	66	481	1624	18080	0.000338815	0.0147831	3.47004	1.52761	0.0406404	ABCG1//ABTB2//ADD1//ADORA1//ADRA1B//ALG2//AXL//BAD//BARD1//BCL2L1//BMP2//BNIP3//BOK//BTBD11//CAPN2//CLCF1//CRLF1//CYBA//DRAP1//EGFR//EXT1//EXT2//FLOT1//FZD4//GADD45A//H2AFX//H2BFS//HIP1//HIST1H2AC//HIST1H2AG//HIST1H2BD//HIST1H2BJ//HIST1H2BK//HIST2H2AA3//INHBA//IRAK1//IRAK2//ITGA2//ITGA3//ITGB1//JUN//LIMK1//MAFB//MAFG//MAX//MID2//NECTIN1//NTSR1//P4HB//PDGFA//PDGFB//PGF//POLE3//POLE4//RELA//SMAD3//…
GO:0070851	growth_factor_receptor_binding	Molecular Function	25	135	1624	18080	0.000379033	0.0157639	3.42132	2.06167	0.0153941	CNOT9//CSF2//DAB2IP//ECM1//ERAP1//ESM1//FGF2//HBEGF//HIP1//IL11//IL1A//IL1B//IL6//ITGA5//PDGFA//PDGFB//PGF//PTPRJ//SOCS5//SRC//TGFA//TOLLIP//TRIP6//VAV2//VEGFC
GO:0048018	receptor_ligand_activity	Molecular Function	66	483	1624	18080	0.00038031	0.0157639	3.41986	1.52128	0.0406404	ADM//APLN//BDNF//BMP2//BMP4//CCL2//CCL5//CDC42EP2//CLCF1//CRLF1//CSF1//CSF2//CTGF//CXCL1//CXCL10//CXCL11//CXCL14//CXCL8//DKK1//EBI3//EDN1//EDN2//FBN1//FGF2//GAS6//GPNMB//GRN//HBEGF//IL11//IL18//IL1A//IL1B//IL24//IL32//IL6//INHBA//JAG1//MAPT//NENF//NGF//NOV//NPPB//NRG1//NRG2//OSGIN1//PDGFA//PDGFB//PGF//SAA1//SCG2//SECTM1//SEMA3A//SEMA3C//SEMA4B//SEMA4D//SEMA4F//SEMA7A//STC2//TGFA//TNFSF12//TNFSF18…
GO:0008484	sulfuric_ester_hydrolase_activity	Molecular Function	7	17	1624	18080	0.000403342	0.0163108	3.39433	4.58418	0.00431034	ARSD//ARSJ//GALNS//GNS//IDS//SULF1//SULF2
GO:0017016	Ras_GTPase_binding	Molecular Function	71	537	1624	18080	0.000604238	0.023853	3.21879	1.47196	0.0437192	ABR//ANXA2//ARHGDIA//ARHGDIB//ARHGEF11//ARHGEF28//ARHGEF40//BIRC5//C15orf62//CDC42EP2//CDC42EP3//CDC42EP5//CIT//CSF2//CSF2RA//DENND1A//DNMBP//EGFR//EHD1//EPS8//EVI5L//FARP1//FGF2//FGFR1//FLNA//FMNL1//FMNL3//HBEGF//HPS6//IL2RB//IL2RG//IQGAP3//IRS1//MYO5B//NCF2//NDRG1//NET1//NGFR//NOXA1//NRG1//NRG2//OPTN//PAK1//PARD6A//PDE6D//PDGFA//PDGFB//PKN1//PLEKHG4//RAB11FIP5//RABGEF1//RAPGEF1//RAPGEF3//RGL1//…
GO:0051020	GTPase_binding	Molecular Function	83	650	1624	18080	0.000654892	0.0252514	3.18383	1.4216	0.0511084	ABCA1//ABR//ANXA2//ARFGEF3//ARHGDIA//ARHGDIB//ARHGEF11//ARHGEF28//ARHGEF40//ATG16L1//BCAR3//BIRC5//BNIP3//C15orf62//CDC42EP2//CDC42EP3//CDC42EP5//CIT//CSF2//CSF2RA//CYTH1//CYTH4//DENND1A//DNMBP//EGFR//EHD1//EPS8//EVI5L//FARP1//FGF2//FGFR1//FLNA//FMNL1//FMNL3//GBF1//GNB2//HBEGF//HPS1//HPS6//IL2RB//IL2RG//IQGAP3//IRS1//LCP1//MYO5B//NCF2//NDRG1//NET1//NGFR//NOXA1//NRG1//NRG2//OPTN//PAK1//PARD6A//PDE…
GO:0008449	N-acetylglucosamine-6-sulfatase_activity	Molecular Function	3	3	1624	18080	0.000723489	0.0272624	3.14057	11.133	0.00184729	GNS//SULF1//SULF2
GO:0008289	lipid_binding	Molecular Function	92	738	1624	18080	0.000754671	0.0278054	3.12224	1.38785	0.0566502	ABCA1//ABCG1//AGAP1//AIDA//AKR1C3//AKT1//ANXA1//ANXA10//ANXA11//ANXA2//ANXA5//APOE//APOL2//APOL3//AR//ARHGAP26//ATP8B1//AXL//BAD//C2CD4C//C8G//CAVIN2//CDK5R2//CHMP3//COMMD1//CPNE2//CRABP2//CYP26B1//CYP4F11//CYTH1//CYTH4//DAB2IP//DENND1A//ERLIN1//F3//FABP4//FZD7//GAS6//GBF1//GLE1//GLTP//GPER1//GRK5//HDLBP//HIP1//HIST1H2BJ//HS1BP3//IGF2R//JAG1//LPAR1//MAPT//MCTP1//MFGE8//MVB12B//MYO1B//NPC2//NR1H2/…
GO:0042813	Wnt-activated_receptor_activity	Molecular Function	8	24	1624	18080	0.000824706	0.0283827	3.0837	3.711	0.00492611	FRZB//FZD1//FZD2//FZD4//FZD7//FZD8//LRP5//ROR1
GO:0045125	bioactive_lipid_receptor_activity	Molecular Function	6	14	1624	18080	0.000829092	0.0283827	3.0814	4.77129	0.00369458	LPAR1//S1PR1//S1PR2//S1PR3//S1PR5//SPHK1
GO:0001540	amyloid-beta_binding	Molecular Function	14	61	1624	18080	0.000837816	0.0283827	3.07685	2.55512	0.00862069	ADRB2//APBB2//APOE//BACE1//BACE2//CD74//CST3//EPHB2//FZD4//ITGA2//ITM2A//ITM2B//ITM2C//PRNP
GO:0098639	collagen_binding_involved_in_cell-matrix_adhesion	Molecular Function	4	6	1624	18080	0.000838814	0.0283827	3.07633	7.422	0.00246305	ITGA1//ITGA11//ITGA2//ITGB1
GO:0042803	protein_homodimerization_activity	Molecular Function	102	837	1624	18080	0.000873897	0.0286347	3.05854	1.35671	0.0628079	ABCG1//ACOT7//ACTN1//ACVR1//ADD1//ADRB2//AKT1//ALDH1A3//ANG//ANXA1//AOX1//APOE//ATIC//BARD1//BCL2L1//BNIP3//BOK//CCL5//CDH13//CDH2//CDH24//CEACAM1//CHMP3//CIB2//CNOT9//COMMD1//CPQ//CRYL1//CSF1//DAB2IP//DGAT2//ECE1//ENG//ENPP1//EXT1//EXT2//FAM109A//FBLN5//FGFR1//FICD//FLNA//FZD4//GADD45A//GBP1//GBP3//GBP4//GBP5//GIPC1//GLIPR2//HIF1AN//HIP1//HM13//IRAK1//IRAK2//JUN//JUP//KEAP1//LGALS1//MAFB//MAPT//…
GO:0098641	cadherin_binding_involved_in_cell-cell_adhesion	Molecular Function	7	19	1624	18080	0.00089002	0.0286347	3.0506	4.10163	0.00431034	ANXA1//ANXA2//BAIAP2//EPCAM//S100A11//TACSTD2//TMOD3
GO:0031267	small_GTPase_binding	Molecular Function	72	554	1624	18080	0.000898073	0.0286347	3.04669	1.44689	0.044335	ABCA1//ABR//ANXA2//ARHGDIA//ARHGDIB//ARHGEF11//ARHGEF28//ARHGEF40//BIRC5//C15orf62//CDC42EP2//CDC42EP3//CDC42EP5//CIT//CSF2//CSF2RA//DENND1A//DNMBP//EGFR//EHD1//EPS8//EVI5L//FARP1//FGF2//FGFR1//FLNA//FMNL1//FMNL3//HBEGF//HPS6//IL2RB//IL2RG//IQGAP3//IRS1//MYO5B//NCF2//NDRG1//NET1//NGFR//NOXA1//NRG1//NRG2//OPTN//PAK1//PARD6A//PDE6D//PDGFA//PDGFB//PKN1//PLEKHG4//RAB11FIP5//RABGEF1//RAPGEF1//RAPGEF3/…
GO:0008083	growth_factor_activity	Molecular Function	28	167	1624	18080	0.000922297	0.0288522	3.03513	1.86661	0.0172414	BDNF//BMP2//BMP4//CLCF1//CSF1//CSF2//CTGF//CXCL1//DKK1//FGF2//GRN//HBEGF//IL11//IL6//INHBA//JAG1//NENF//NGF//NOV//NRG1//NRG2//OSGIN1//PDGFA//PDGFB//PGF//TGFA//VEGFC//VGF
GO:0050431	transforming_growth_factor_beta_binding	Molecular Function	7	20	1624	18080	0.00126388	0.0388059	2.89829	3.89655	0.00431034	ACVR1//CD109//ENG//ITGAV//TGFBR1//TGFBR2//THBS1
GO:0030695	GTPase_regulator_activity	Molecular Function	46	325	1624	18080	0.00134223	0.0404621	2.87217	1.57575	0.0283251	ABR//AGAP1//AGFG2//ARHGAP23//ARHGAP26//ARHGAP29//ARHGAP31//ARHGDIA//ARHGDIB//ARHGEF11//ARL2BP//ASAP2//C15orf62//CDC42EP2//CDC42EP3//CDC42EP5//DAB2IP//EVI5L//FAM13B//GNB5//GPSM1//GPSM3//JUN//NRP1//PDE6D//RASA4//RASA4B//RGS10//RGS14//RGS19//RGS3//RGS7//RGS9//RIN1//RUNDC1//SH3BP4//SIPA1//SIPA1L3//SLIT2//STARD13//STARD8//SYDE1//TBC1D1//TBC1D13//TBC1D19//TBC1D2
GO:0017147	Wnt-protein_binding	Molecular Function	10	38	1624	18080	0.0015098	0.0447008	2.82108	2.92974	0.00615764	AXL//FRZB//FZD1//FZD2//FZD4//FZD7//FZD8//LRP5//ROR1//TYRO3
GO:0017049	GTP-Rho_binding	Molecular Function	7	21	1624	18080	0.00175016	0.0500534	2.75692	3.711	0.00431034	C15orf62//CDC42EP2//CDC42EP3//CDC42EP5//NET1//PKN1//TRIOBP
GO:0005543	phospholipid_binding	Molecular Function	57	429	1624	18080	0.00177986	0.0500534	2.74961	1.47921	0.0350985	ABCA1//ABCG1//AGAP1//AIDA//AKT1//ANXA1//ANXA10//ANXA11//ANXA2//ANXA5//APOE//ARHGAP26//ATP8B1//AXL//BAD//C2CD4C//CAVIN2//CHMP3//COMMD1//CPNE2//DAB2IP//DENND1A//F3//FZD7//GAS6//GBF1//GLE1//GLTP//GRK5//HIP1//HS1BP3//JAG1//LPAR1//MAPT//MCTP1//MFGE8//MYO1B//NRGN//PLA2G15//PLA2G4C//PLEK2//PLEKHB2//PXDC1//RASA4//RASA4B//SAP30L//SNX11//SNX17//SNX19//SNX33//SPTBN1//SYT11//SYTL4//THBS1//TLN1//TWF2//WDFY1
GO:0046332	SMAD_binding	Molecular Function	16	80	1624	18080	0.00178115	0.0500534	2.7493	2.2266	0.00985222	ACVR1//ANKRD1//BMP2//BMPR2//FLNA//HIPK2//HMGA2//JUN//PMEPA1//PML//SMAD3//SMAD6//SMURF2//TGFB1I1//TGFBR1//TGFBR2
GO:0019211	phosphatase_activator_activity	Molecular Function	6	16	1624	18080	0.00188939	0.0513544	2.72368	4.17488	0.00369458	BMP2//CALM2//CALM3//IGFBP3//PPP1R15A//PPP2R5D
GO:0023026	MHC_class_II_protein_complex_binding	Molecular Function	6	16	1624	18080	0.00188939	0.0513544	2.72368	4.17488	0.00369458	ANXA11//ATP1B1//CD74//HLA-DMA//HLA-DRA//HLA-DRB1
GO:0070566	adenylyltransferase_activity	Molecular Function	8	27	1624	18080	0.00195168	0.0521918	2.70959	3.29867	0.00492611	ABL1//FICD//NMNAT2//OAS1//OAS2//OAS3//OASL//PAPSS2
GO:0016301	kinase_activity	Molecular Function	108	918	1624	18080	0.00207117	0.0545079	2.68378	1.30977	0.0665025	ABL1//ABL2//ACVR1//ADCK2//AK1//AKT1//AXL//BMPR2//BRSK1//CAMK1//CARD11//CCL2//CCL5//CCND1//CCND3//CDK5//CDK6//CDKN1A//CIT//CMPK2//CRIM1//CSF2//CSF2RA//DCLK1//DOLK//DTYMK//EFNB1//EGFR//EPHA2//EPHB2//EPHB4//FAM20C//FGF2//FGFR1//GRK5//HBEGF//HIPK2//HKDC1//HMGA2//IGF2R//IKBKE//ILK//IRAK1//IRAK2//IRS1//ITPKB//LIMK1//LRRK1//MAP3K14//MAP4K4//MAPK11//MAPK13//MAPKAPK2//MMD//MPP2//MYLK//NAGK//NEK6//NRG1//NR…
GO:0060090	molecular_adaptor_activity	Molecular Function	30	194	1624	18080	0.00230546	0.0588801	2.63724	1.7216	0.0184729	AMFR//ANXA1//ARPC4//ARRDC4//BAIAP2//BCAR3//CNTNAP1//DAB2IP//EPS8//GAS6//GRB10//HIP1//IRS1//MAPT//MAVS//OPTN//PAG1//SERINC1//SH2B3//SH2D2A//SHB//SOCS2//SPAG9//SRC//STX1A//SUMO1//TEX261//TJP2//TRADD//TRIM22
GO:0004896	cytokine_receptor_activity	Molecular Function	18	97	1624	18080	0.00230833	0.0588801	2.6367	2.06592	0.0110837	ACKR3//CCRL2//CD44//CD74//CRLF1//CRLF2//CSF2RA//EBI3//F3//IFNGR2//IL10RB//IL15RA//IL22RA1//IL27RA//IL2RB//IL2RG//IL4R//IL7R
GO:0042605	peptide_antigen_binding	Molecular Function	9	34	1624	18080	0.00246402	0.0616307	2.60836	2.94697	0.00554187	FCGRT//HLA-A//HLA-B//HLA-C//HLA-DRA//HLA-DRB1//HLA-E//HLA-F//TAP1
GO:0032813	tumor_necrosis_factor_receptor_superfamily_binding	Molecular Function	11	47	1624	18080	0.00249051	0.0616307	2.60371	2.6056	0.0067734	CASP8//DAB2IP//FADD//NGF//STAT1//TMBIM1//TNFSF12//TNFSF18//TRADD//TRAF1//TRAF2
GO:0044389	ubiquitin-like_protein_ligase_binding	Molecular Function	46	336	1624	18080	0.00262762	0.063035	2.58044	1.52416	0.0283251	ABTB2//BOK//BTBD11//CASP8//CDKN1A//DDX58//DTX3L//EGFR//ERLIN1//FZD4//FZD8//HGS//HM13//IKBKE//JUN//NEK6//NFKBIA//NGFR//PARP9//PML//PSMD1//PXN//RALB//RELA//RNF20//RTN4//SLC22A18//SMAD3//SMAD6//SQSTM1//SRC//STAT1//SUMO1//SYT11//TMEM173//TOLLIP//TRAF1//TRAF2//TRIB2//TRIOBP//UBASH3B//UBE2L6//UBE2Z//VCL//WFS1//XRCC5
GO:0017048	Rho_GTPase_binding	Molecular Function	28	179	1624	18080	0.00267305	0.063035	2.57299	1.74148	0.0172414	ABR//ARHGDIA//ARHGDIB//ARHGEF11//ARHGEF28//ARHGEF40//C15orf62//CDC42EP2//CDC42EP3//CDC42EP5//CIT//DNMBP//EPS8//FARP1//FLNA//FMNL1//FMNL3//IQGAP3//NCF2//NET1//NOXA1//PAK1//PARD6A//PKN1//PLEKHG4//TRIO//TRIOBP//VAV2
GO:0031994	insulin-like_growth_factor_I_binding	Molecular Function	5	12	1624	18080	0.00268596	0.063035	2.5709	4.63875	0.00307882	IGFBP3//IGFBP6//ITGA6//ITGAV//ITGB4
GO:0008330	protein_tyrosine|threonine_phosphatase_activity	Molecular Function	3	4	1624	18080	0.00269933	0.063035	2.56874	8.34975	0.00184729	DUSP1//DUSP10//DUSP4
GO:0001618	virus_receptor_activity	Molecular Function	15	76	1624	18080	0.00279716	0.0644124	2.55328	2.1973	0.00923645	ANPEP//AXL//CLDN1//EGFR//EPHA2//ICAM1//ITGA2//ITGA5//ITGAV//ITGB1//ITGB5//NECTIN1//NECTIN2//SLC52A2//TYRO3
GO:0097367	carbohydrate_derivative_binding	Molecular Function	238	2251	1624	18080	0.00315377	0.0716294	2.50117	1.1771	0.146552	AAMP//ABCA1//ABCA3//ABCC3//ABCG1//ABL1//ABL2//ACOT7//ACSF2//ACTA2//ACTR1B//ACVR1//ADAMTS1//ADAMTS15//ADCK2//ADCY3//ADCY6//ADGRG1//ADORA1//AGAP1//AK1//AKT1//ANG//APLP1//APOE//ARL16//ARL4C//ARL8A//ATL1//ATP1B1//ATP8B1//AXL//BMP4//BMPR2//BRSK1//CAMK1//CD44//CDK5//CDK6//CHST15//CIT//CLCN4//CMPK2//COL13A1//COL5A1//CRISPLD2//CTGF//CTSB//CTSL//CTSS//CXCL10//CXCL11//CYR61//DCLK1//DDX39A//DDX58//DDX60//DH…
GO:0001965	G-protein_alpha-subunit_binding	Molecular Function	10	42	1624	18080	0.00337839	0.0756942	2.47129	2.65072	0.00615764	ADGRE1//ADGRG1//ADGRG6//F2R//F2RL1//IGF2R//LPAR1//RGS10//RGS14//RGS19
GO:0004725	protein_tyrosine_phosphatase_activity	Molecular Function	18	101	1624	18080	0.0036416	0.0805037	2.43871	1.9841	0.0110837	CDKN3//DUSP1//DUSP10//DUSP23//DUSP28//DUSP4//DUSP5//DUSP6//MTMR14//PTPN1//PTPN18//PTPRE//PTPRF//PTPRH//PTPRJ//PTPRM//SSH1//UBASH3B
GO:0042056	chemoattractant_activity	Molecular Function	9	36	1624	18080	0.00375635	0.0819477	2.42523	2.78325	0.00554187	BMP4//CCL5//FGF2//GPNMB//PDGFB//PGF//SAA1//SCG2//VEGFC
GO:0017017	MAP_kinase_tyrosine|serine|threonine_phosphatase_activity	Molecular Function	5	13	1624	18080	0.0040443	0.0842733	2.39316	4.28192	0.00307882	DUSP1//DUSP10//DUSP4//DUSP5//DUSP6
GO:0031005	filamin_binding	Molecular Function	5	13	1624	18080	0.0040443	0.0842733	2.39316	4.28192	0.00307882	CEACAM1//CRMP1//FBLIM1//RFLNA//RFLNB
GO:0072542	protein_phosphatase_activator_activity	Molecular Function	5	13	1624	18080	0.0040443	0.0842733	2.39316	4.28192	0.00307882	CALM2//CALM3//IGFBP3//PPP1R15A//PPP2R5D
GO:0019904	protein_domain_specific_binding	Molecular Function	83	693	1624	18080	0.00406626	0.0842733	2.3908	1.33339	0.0511084	ABL1//ADAM12//ADAM15//ADAM19//AIDA//AR//ARHGAP29//ARHGAP31//BAIAP2//BCAR1//BCL2L1//BOK//CALM2//CALM3//CAPG//CARD11//CARD16//CARD19//CASP8//CIT//CNOT9//CNTNAP1//CRIM1//CTNNBIP1//CYBA//DAB2IP//DAP//DBNL//DENND1A//E2F4//ERCC1//FADD//FN1//FZD1//FZD2//FZD4//FZD7//FZD8//GIPC1//HGS//HIF1AN//HMGA2//HOMER3//IGF2R//IL1B//ILK//IRS1//ITGA3//JUN//KEAP1//L1CAM//LAMP2//LPAR1//MAPT//MAVS//MYH9//NKX3-1//NOXA1//PA…
GO:0004672	protein_kinase_activity	Molecular Function	84	707	1624	18080	0.00477959	0.0978341	2.32061	1.32273	0.0517241	ABL1//ABL2//ACVR1//ADCK2//AKT1//AXL//BMPR2//BRSK1//CAMK1//CCL2//CCL5//CCND1//CCND3//CDK5//CDK6//CDKN1A//CIT//CRIM1//CSF2//CSF2RA//DCLK1//EFNB1//EGFR//EPHA2//EPHB2//EPHB4//FAM20C//FGF2//FGFR1//GRK5//HBEGF//HIPK2//HMGA2//IGF2R//IKBKE//ILK//IRAK1//IRAK2//LIMK1//LRRK1//MAP3K14//MAP4K4//MAPK11//MAPK13//MAPKAPK2//MMD//MYLK//NEK6//NRG1//NRG2//NRP1//NUAK1//NUAK2//PAK1//PDGFRL//PDK2//PKN1//PRAG1//PRKAG2//…
GO:0000983	transcription_factor_activity,_RNA_polymerase_II_core_promoter_sequence-specific_DNA_binding	Molecular Function	7	25	1624	18080	0.00526198	0.106395	2.27885	3.11724	0.00431034	DRAP1//LMX1B//MAX//NKX3-1//RELA//SMAD3//STAT1
GO:0005200	structural_constituent_of_cytoskeleton	Molecular Function	19	113	1624	18080	0.0055406	0.107411	2.25644	1.87192	0.0116995	ARPC2//ARPC4//FRMD5//FRMD6//HIP1//PLEC//SORBS3//SPTAN1//SPTBN1//TLN1//TLN2//TPM1//TUBA1A//TUBA4A//TUBB2A//TUBB2B//TUBB4B//TUBGCP2//VIM
GO:0003707	steroid_hormone_receptor_activity	Molecular Function	12	59	1624	18080	0.00554638	0.107411	2.25599	2.26434	0.00738916	ABHD2//AR//GPER1//NKX3-1//NR1D1//NR1H2//NR2F1//NR2F2//PAQR5//PAQR7//PAQR8//VDR
GO:0008375	acetylglucosaminyltransferase_activity	Molecular Function	12	59	1624	18080	0.00554638	0.107411	2.25599	2.26434	0.00738916	B3GLCT//B3GNT2//B3GNT9//EXT1//EXT2//MGAT1//MGAT2//MGAT4B//MGAT5//MGAT5B//POMGNT2//XYLT2
GO:0008138	protein_tyrosine|serine|threonine_phosphatase_activity	Molecular Function	10	45	1624	18080	0.00572396	0.107411	2.2423	2.474	0.00615764	CDKN3//DUSP1//DUSP10//DUSP23//DUSP28//DUSP4//DUSP5//DUSP6//SSH1//STYXL1
GO:0005092	GDP-dissociation_inhibitor_activity	Molecular Function	5	14	1624	18080	0.00583052	0.107411	2.23429	3.97607	0.00307882	ARHGDIA//ARHGDIB//GPSM1//RGS14//SH3BP4
GO:0032794	GTPase_activating_protein_binding	Molecular Function	5	14	1624	18080	0.00583052	0.107411	2.23429	3.97607	0.00307882	AKT1//FMNL1//FMNL3//GNAO1//RGS14
GO:0033549	MAP_kinase_phosphatase_activity	Molecular Function	5	14	1624	18080	0.00583052	0.107411	2.23429	3.97607	0.00307882	DUSP1//DUSP10//DUSP4//DUSP5//DUSP6
GO:0044548	S100_protein_binding	Molecular Function	5	14	1624	18080	0.00583052	0.107411	2.23429	3.97607	0.00307882	AHNAK//ANXA11//ANXA2//S100A11//S100A6
GO:0005096	GTPase_activator_activity	Molecular Function	40	296	1624	18080	0.00598241	0.108474	2.22312	1.50446	0.0246305	ABR//AGAP1//AGFG2//ARHGAP23//ARHGAP26//ARHGAP29//ARHGAP31//ARHGDIA//ARHGDIB//ARHGEF11//ASAP2//C15orf62//CDC42EP2//CDC42EP3//CDC42EP5//DAB2IP//EVI5L//FAM13B//GNB5//JUN//NRP1//RASA4//RASA4B//RGS10//RGS14//RGS19//RGS3//RGS7//RGS9//RIN1//RUNDC1//SIPA1//SIPA1L3//STARD13//STARD8//SYDE1//TBC1D1//TBC1D13//TBC1D19//TBC1D2
GO:0019903	protein_phosphatase_binding	Molecular Function	20	122	1624	18080	0.00601905	0.108474	2.22047	1.82508	0.0123153	AKT1//BAD//BOD1//CDH2//CEACAM1//DAB2IP//EGFR//ITGA1//JUP//MAPT//PPP1R15A//PPP1R3F//PTPN1//SH3RF2//SPHK1//STAT1//STAT6//STX17//STYXL1//TRAF2
GO:0004720	protein-lysine_6-oxidase_activity	Molecular Function	3	5	1624	18080	0.00629663	0.109893	2.20089	6.6798	0.00184729	LOX//LOXL1//LOXL2
GO:0015057	thrombin-activated_receptor_activity	Molecular Function	3	5	1624	18080	0.00629663	0.109893	2.20089	6.6798	0.00184729	F2R//F2RL1//F2RL2
GO:0038132	neuregulin_binding	Molecular Function	3	5	1624	18080	0.00629663	0.109893	2.20089	6.6798	0.00184729	ITGA6//ITGAV//ITGB4
GO:0048306	calcium-dependent_protein_binding	Molecular Function	12	60	1624	18080	0.00637953	0.11018	2.19521	2.2266	0.00738916	ALG2//ANXA1//ANXA11//ANXA2//DMBT1//NSMF//PLSCR3//S100A11//S100A6//SPACA9//STX1A//WFS1
GO:0008013	beta-catenin_binding	Molecular Function	15	83	1624	18080	0.00662704	0.112171	2.17868	2.01199	0.00923645	AR//BTRC//CDH2//CTNNBIP1//DLG5//KANK1//KLF4//PTPRJ//PXN//SHROOM2//SMAD3//SOX17//SOX9//TCF7L1//VCL
GO:0005044	scavenger_receptor_activity	Molecular Function	11	53	1624	18080	0.00663011	0.112171	2.17848	2.31062	0.0067734	ACKR3//CD163L1//DMBT1//ENPP1//LGALS3BP//LOXL2//LRP1//PGBD1//PRSS12//SCARA3//TINAGL1
GO:0016773	phosphotransferase_activity,_alcohol_group_as_acceptor	Molecular Function	97	845	1624	18080	0.00685798	0.114854	2.1638	1.27799	0.0597291	ABL1//ABL2//ACVR1//ADCK2//AKT1//AXL//BMPR2//BRSK1//CAMK1//CCL2//CCL5//CCND1//CCND3//CDK5//CDK6//CDKN1A//CIT//CRIM1//CSF2//CSF2RA//DCLK1//DOLK//EFNB1//EGFR//EPHA2//EPHB2//EPHB4//FAM20C//FGF2//FGFR1//GRK5//HBEGF//HIPK2//HKDC1//HMGA2//IGF2R//IKBKE//ILK//IRAK1//IRAK2//IRS1//ITPKB//LIMK1//LRRK1//MAP3K14//MAP4K4//MAPK11//MAPK13//MAPKAPK2//MMD//MYLK//NEK6//NRG1//NRG2//NRP1//NT5C2//NUAK1//NUAK2//PAK1//PA…
GO:0098632	cell-cell_adhesion_mediator_activity	Molecular Function	8	33	1624	18080	0.0075257	0.123318	2.12345	2.69891	0.00492611	ANXA1//ANXA2//BAIAP2//EPCAM//JUP//S100A11//TACSTD2//TMOD3
GO:0004797	thymidine_kinase_activity	Molecular Function	2	2	1624	18080	0.00806365	0.123318	2.09347	11.133	0.00123153	TK1//TK2
GO:0004798	thymidylate_kinase_activity	Molecular Function	2	2	1624	18080	0.00806365	0.123318	2.09347	11.133	0.00123153	CMPK2//DTYMK
GO:0004854	xanthine_dehydrogenase_activity	Molecular Function	2	2	1624	18080	0.00806365	0.123318	2.09347	11.133	0.00123153	AOX1//XDH
GO:0004913	interleukin-4_receptor_activity	Molecular Function	2	2	1624	18080	0.00806365	0.123318	2.09347	11.133	0.00123153	IL2RG//IL4R
GO:0004917	interleukin-7_receptor_activity	Molecular Function	2	2	1624	18080	0.00806365	0.123318	2.09347	11.133	0.00123153	IL2RG//IL7R
GO:0017057	6-phosphogluconolactonase_activity	Molecular Function	2	2	1624	18080	0.00806365	0.123318	2.09347	11.133	0.00123153	H6PD//PGLS
GO:0050509	N-acetylglucosaminyl-proteoglycan_4-beta-glucuronosyltransferase_activity	Molecular Function	2	2	1624	18080	0.00806365	0.123318	2.09347	11.133	0.00123153	EXT1//EXT2
GO:0008191	metalloendopeptidase_inhibitor_activity	Molecular Function	5	15	1624	18080	0.00810713	0.123318	2.09113	3.711	0.00307882	NGF//SPOCK1//TIMP2//TIMP3//TIMP4
GO:0048185	activin_binding	Molecular Function	5	15	1624	18080	0.00810713	0.123318	2.09113	3.711	0.00307882	ACVR1//ENG//FST//TGFBR1//TGFBR2
GO:0043015	gamma-tubulin_binding	Molecular Function	7	27	1624	18080	0.00829701	0.123481	2.08108	2.88633	0.00431034	BLOC1S2//BRCA2//BRSK1//NDRG1//PDE4B//RAB11FIP5//TUBGCP2
GO:0045499	chemorepellent_activity	Molecular Function	7	27	1624	18080	0.00829701	0.123481	2.08108	2.88633	0.00431034	NRG1//SEMA3A//SEMA3C//SEMA4B//SEMA4D//SEMA4F//SEMA7A
GO:0004197	cysteine-type_endopeptidase_activity	Molecular Function	16	93	1624	18080	0.00834132	0.123481	2.07877	1.91536	0.00985222	CAPN1//CAPN15//CAPN2//CAPN5//CAPNS1//CASP8//CTSB//CTSD//CTSF//CTSL//CTSO//CTSS//CTSV//CTSZ//TINAGL1//USP37
GO:0005125	cytokine_activity	Molecular Function	31	221	1624	18080	0.00854006	0.125084	2.06854	1.56164	0.0190887	BMP2//BMP4//CCL2//CCL5//CLCF1//CRLF1//CSF1//CSF2//CXCL1//CXCL10//CXCL11//CXCL14//CXCL8//EBI3//EDN1//FGF2//GRN//IL11//IL18//IL1A//IL1B//IL24//IL32//IL6//INHBA//NRG1//SCG2//SECTM1//TNFSF12//TNFSF18//VSTM1
GO:0004713	protein_tyrosine_kinase_activity	Molecular Function	27	186	1624	18080	0.0087046	0.125084	2.06025	1.61608	0.0166256	ABL1//ABL2//AXL//CRIM1//CSF2//CSF2RA//EFNB1//EGFR//EPHA2//EPHB2//EPHB4//FGF2//FGFR1//HBEGF//IGF2R//NRG1//NRG2//NRP1//PDGFRL//PRAG1//ROR1//SRC//STAT5A//STK16//STYK1//TXK//TYRO3
GO:0017166	vinculin_binding	Molecular Function	4	10	1624	18080	0.00875139	0.125084	2.05792	4.4532	0.00246305	ACTN1//PXN//SORBS3//TLN1
GO:0031681	G-protein_beta-subunit_binding	Molecular Function	4	10	1624	18080	0.00875139	0.125084	2.05792	4.4532	0.00246305	F2R//F2RL1//GNG4//RGS7
GO:0031625	ubiquitin_protein_ligase_binding	Molecular Function	42	322	1624	18080	0.0090667	0.128484	2.04255	1.45213	0.0258621	ABTB2//BOK//BTBD11//CASP8//CDKN1A//DDX58//EGFR//ERLIN1//FZD4//FZD8//HM13//IKBKE//JUN//NEK6//NFKBIA//NGFR//PML//PSMD1//PXN//RALB//RELA//RNF20//RTN4//SLC22A18//SMAD3//SMAD6//SQSTM1//SRC//SUMO1//SYT11//TMEM173//TOLLIP//TRAF1//TRAF2//TRIB2//TRIOBP//UBASH3B//UBE2L6//UBE2Z//VCL//WFS1//XRCC5
GO:0016740	transferase_activity	Molecular Function	264	2580	1624	18080	0.00989149	0.138984	2.00474	1.13919	0.162562	ABL1//ABL2//ACVR1//ADCK2//AGPAT2//AGPAT3//AK1//AKT1//ALG2//AMFR//ARMT1//ATG16L1//ATIC//AXL//B3GLCT//B3GNT2//B3GNT9//B4GALNT1//B4GALNT3//B4GALT6//BACH1//BARD1//BIRC3//BIRC5//BMPR2//BRCA2//BRSK1//BTRC//C1GALT1C1//CAMK1//CARD11//CCL2//CCL5//CCND1//CCND3//CDK5//CDK6//CDKN1A//CERS5//CHPF//CHPF2//CHST1//CHST14//CHST15//CHST2//CHST3//CIT//CLIC1//CMPK2//CPT1A//CRCP//CRIM1//CROT//CS//CSF2//CSF2RA//CSGALNA…
GO:0051721	protein_phosphatase_2A_binding	Molecular Function	7	28	1624	18080	0.0102227	0.14243	1.99044	2.78325	0.00431034	AKT1//BOD1//DAB2IP//MAPT//PTPN1//SPHK1//STAT1
GO:0004704	NF-kappaB-inducing_kinase_activity	Molecular Function	3	6	1624	18080	0.0117544	0.161065	1.9298	5.5665	0.00184729	IKBKE//IRAK1//MAP3K14
GO:0045545	syndecan_binding	Molecular Function	3	6	1624	18080	0.0117544	0.161065	1.9298	5.5665	0.00184729	GPNMB//HPSE//TNC
GO:0030674	protein_binding,_bridging	Molecular Function	25	173	1624	18080	0.0119022	0.161119	1.92437	1.60882	0.0153941	AMFR//ANXA1//ARPC4//ARRDC4//BAIAP2//BCAR3//CNTNAP1//EPS8//GRB10//HIP1//IRS1//MAPT//OPTN//PAG1//SERINC1//SH2B3//SH2D2A//SHB//SOCS2//SRC//STX1A//SUMO1//TEX261//TJP2//TRIM22
GO:0008194	UDP-glycosyltransferase_activity	Molecular Function	22	147	1624	18080	0.0119527	0.161119	1.92253	1.66616	0.0135468	B3GLCT//B3GNT2//B3GNT9//B4GALNT1//B4GALNT3//B4GALT6//CHPF//CHPF2//CSGALNACT2//EXT1//EXT2//GALNT10//GALNT2//MGAT1//MGAT2//MGAT4B//MGAT5//MGAT5B//PLOD3//POMGNT2//UGCG//XYLT2
GO:0005172	vascular_endothelial_growth_factor_receptor_binding	Molecular Function	4	11	1624	18080	0.0127857	0.170951	1.89327	4.04837	0.00246305	DAB2IP//ITGA5//PGF//VEGFC
GO:0005088	Ras_guanyl-nucleotide_exchange_factor_activity	Molecular Function	34	255	1624	18080	0.0128884	0.170951	1.8898	1.4844	0.020936	ABR//ARHGEF11//ARHGEF28//ARHGEF40//CSF2//CSF2RA//DENND1A//DNMBP//EGFR//EPS8//FARP1//FGF2//FGFR1//HBEGF//IL2RB//IL2RG//IRS1//NET1//NRG1//NRG2//PDGFA//PDGFB//PLEKHG4//RABGEF1//RAPGEF1//RAPGEF3//RGL1//RIN1//SPTAN1//SPTBN1//TRAPPC1//TRAPPC6A//TRIO//VAV2
GO:0004714	transmembrane_receptor_protein_tyrosine_kinase_activity	Molecular Function	12	66	1624	18080	0.0136465	0.179571	1.86498	2.02418	0.00738916	AXL//CRIM1//EGFR//EPHA2//EPHB2//EPHB4//FGFR1//IGF2R//NRP1//PDGFRL//ROR1//TYRO3
GO:0030215	semaphorin_receptor_binding	Molecular Function	6	23	1624	18080	0.0138127	0.180326	1.85972	2.90426	0.00369458	SEMA3A//SEMA3C//SEMA4B//SEMA4D//SEMA4F//SEMA7A
GO:0005123	death_receptor_binding	Molecular Function	5	17	1624	18080	0.014364	0.185322	1.84273	3.27441	0.00307882	CASP8//DAB2IP//FADD//NGF//TMBIM1
GO:0016757	transferase_activity,_transferring_glycosyl_groups	Molecular Function	38	294	1624	18080	0.0144189	0.185322	1.84107	1.43896	0.023399	ALG2//B3GLCT//B3GNT2//B3GNT9//B4GALNT1//B4GALNT3//B4GALT6//C1GALT1C1//CHPF//CHPF2//CSGALNACT2//EXT1//EXT2//FUT11//FUT4//GALNT10//GALNT2//GLT8D2//KDELC2//MGAT1//MGAT2//MGAT4B//MGAT5//MGAT5B//PARP14//PARP3//PARP4//PARP9//PLOD3//POFUT1//POMGNT2//PYGB//ST6GALNAC6//TIPARP//UGCG//UPP1//XYLT2//ZC3HAV1
GO:0003924	GTPase_activity	Molecular Function	40	313	1624	18080	0.0146768	0.187185	1.83337	1.42275	0.0246305	AGAP1//ARHGDIB//ARL4C//ARL8A//ATL1//GBP1//GBP3//GBP4//GBP5//GEM//GNA12//GNA15//GNAO1//GNB2//GNB5//GNG11//GNG4//HRAS//MX2//NKIRAS2//RAB11B//RAB13//RAB15//RAB32//RAB5C//RAC2//RALB//RHEBL1//RHOC//RHOG//RND3//RRAS//SEPT2//SEPT8//TBCC//TUBA1A//TUBA4A//TUBB2A//TUBB2B//TUBB4B
GO:0016758	transferase_activity,_transferring_hexosyl_groups	Molecular Function	29	213	1624	18080	0.015735	0.19915	1.80313	1.51576	0.0178571	ALG2//B3GLCT//B3GNT2//B3GNT9//B4GALNT1//B4GALNT3//B4GALT6//C1GALT1C1//CHPF//CHPF2//CSGALNACT2//EXT1//EXT2//FUT11//FUT4//GALNT10//GALNT2//KDELC2//MGAT1//MGAT2//MGAT4B//MGAT5//MGAT5B//PLOD3//POFUT1//POMGNT2//PYGB//UGCG//XYLT2
GO:0035591	signaling_adaptor_activity	Molecular Function	14	84	1624	18080	0.0170411	0.214047	1.7685	1.8555	0.00862069	BCAR3//CNTNAP1//DAB2IP//EPS8//GRB10//IRS1//MAVS//PAG1//SH2B3//SH2D2A//SHB//SOCS2//SPAG9//SRC
GO:0019902	phosphatase_binding	Molecular Function	24	170	1624	18080	0.0176346	0.217437	1.75363	1.57172	0.0147783	AKT1//BAD//BOD1//CDH2//CEACAM1//DAB2IP//EGFR//ITGA1//JUP//MAPT//PPP1R12C//PPP1R15A//PPP1R3F//PTPN1//SH3RF2//SMAD3//SPHK1//STAT1//STAT6//STX17//STYXL1//TPRN//TRAF2//TRPC4AP
GO:0016409	palmitoyltransferase_activity	Molecular Function	8	38	1624	18080	0.0177765	0.217437	1.75015	2.34379	0.00492611	CPT1A//GOLGA7B//HHAT//YKT6//ZDHHC14//ZDHHC18//ZDHHC23//ZDHHC4
GO:0004065	arylsulfatase_activity	Molecular Function	4	12	1624	18080	0.0178356	0.217437	1.74871	3.711	0.00246305	ARSD//ARSJ//SULF1//SULF2
GO:0048407	platelet-derived_growth_factor_binding	Molecular Function	4	12	1624	18080	0.0178356	0.217437	1.74871	3.711	0.00246305	COL5A1//COL6A1//PDGFA//PDGFB
GO:0005149	interleukin-1_receptor_binding	Molecular Function	5	18	1624	18080	0.018448	0.223261	1.73405	3.0925	0.00307882	ERAP1//IL1A//IL1B//TOLLIP//TRIP6
GO:0038024	cargo_receptor_activity	Molecular Function	14	85	1624	18080	0.0187694	0.224261	1.72655	1.83367	0.00862069	ABCA1//ACKR3//CD163L1//DMBT1//ENPP1//HIP1//LGALS3BP//LOXL2//LRP1//LRP10//PGBD1//PRSS12//SCARA3//TINAGL1
GO:0005085	guanyl-nucleotide_exchange_factor_activity	Molecular Function	41	328	1624	18080	0.0191178	0.224261	1.71856	1.39163	0.0252463	ABR//ARFGEF3//ARHGEF11//ARHGEF28//ARHGEF40//BCAR3//CSF2//CSF2RA//CYTH1//CYTH4//DENND1A//DNMBP//EGFR//EPS8//FARP1//FGF2//FGFR1//GBF1//HBEGF//HPS1//IL2RB//IL2RG//IRS1//NET1//NRG1//NRG2//PDGFA//PDGFB//PLEKHG4//RABGEF1//RAPGEF1//RAPGEF3//RGL1//RIN1//SEC61B//SPTAN1//SPTBN1//TRAPPC1//TRAPPC6A//TRIO//VAV2
GO:0001517	N-acetylglucosamine_6-O-sulfotransferase_activity	Molecular Function	3	7	1624	18080	0.0192069	0.224261	1.71654	4.77129	0.00184729	CHST1//CHST2//CHST3
GO:0004767	sphingomyelin_phosphodiesterase_activity	Molecular Function	3	7	1624	18080	0.0192069	0.224261	1.71654	4.77129	0.00184729	SMPD1//SMPD4//SMPDL3A
GO:0032050	clathrin_heavy_chain_binding	Molecular Function	3	7	1624	18080	0.0192069	0.224261	1.71654	4.77129	0.00184729	CLTB//GPR107//LRP1
GO:0000982	transcription_factor_activity,_RNA_polymerase_II_proximal_promoter_sequence-specific_DNA_binding	Molecular Function	54	453	1624	18080	0.0194409	0.225406	1.71128	1.32711	0.0332512	AR//ARNTL2//BACH1//BATF3//CREB3//DLX4//E2F4//EBF4//ELF4//ETS1//ETV1//ETV4//FLI1//FOSL1//FOSL2//FOXC2//FOXD1//FOXL2//FOXQ1//GLI2//HMGA2//HOXB7//IRF1//IRF7//JUN//KLF10//KLF4//KLF7//LHX2//MAFB//MAFG//MAX//MEIS3//MSX1//MYBL1//NACC2//NFE2L3//NFKB2//NKX3-2//NR1D1//NR1H2//NR2F1//PLAGL2//RBPJ//RELA//SATB2//SNAI2//SOX9//STAT1//STK16//TBX2//TOX2//TP73//TXK
GO:0017124	SH3_domain_binding	Molecular Function	19	128	1624	18080	0.0200859	0.229936	1.69711	1.65256	0.0116995	ABL1//ADAM12//ADAM15//ADAM19//ARHGAP31//BCAR1//CIT//CNTNAP1//CYBA//DAB2IP//DENND1A//ILK//MAPT//NOXA1//PLSCR3//RAPGEF1//SH2D2A//SIRPA//SYNJ2
GO:0005164	tumor_necrosis_factor_receptor_binding	Molecular Function	7	32	1624	18080	0.0212208	0.229936	1.67324	2.43534	0.00431034	CASP8//FADD//STAT1//TNFSF12//TRADD//TRAF1//TRAF2
GO:0008081	phosphoric_diester_hydrolase_activity	Molecular Function	15	95	1624	18080	0.0219438	0.229936	1.65869	1.75784	0.00923645	ADORA1//CCL5//ENPP1//F2RL2//FICD//PDE2A//PDE4B//PDE6D//PDE9A//PLCD3//PLCG2//PLCXD2//SMPD1//SMPD4//SMPDL3A
GO:0019208	phosphatase_regulator_activity	Molecular Function	15	95	1624	18080	0.0219438	0.229936	1.65869	1.75784	0.00923645	BMP2//BOD1//CALM2//CALM3//ELFN2//IGFBP3//PPP1R12C//PPP1R14C//PPP1R15A//PPP1R26//PPP1R7//PPP2R2C//PPP2R5D//SH3RF2//STYXL1
GO:0008376	acetylgalactosaminyltransferase_activity	Molecular Function	9	47	1624	18080	0.0223216	0.229936	1.65127	2.13185	0.00554187	B3GNT2//B3GNT9//B4GALNT1//B4GALNT3//CHPF//CHPF2//CSGALNACT2//GALNT10//GALNT2
GO:0004882	androgen_receptor_activity	Molecular Function	2	3	1624	18080	0.022744	0.229936	1.64313	7.422	0.00123153	AR//NKX3-1
GO:0004911	interleukin-2_receptor_activity	Molecular Function	2	3	1624	18080	0.022744	0.229936	1.64313	7.422	0.00123153	IL2RB//IL2RG
GO:0005010	insulin-like_growth_factor-activated_receptor_activity	Molecular Function	2	3	1624	18080	0.022744	0.229936	1.64313	7.422	0.00123153	CRIM1//IGF2R
GO:0005094	Rho_GDP-dissociation_inhibitor_activity	Molecular Function	2	3	1624	18080	0.022744	0.229936	1.64313	7.422	0.00123153	ARHGDIA//ARHGDIB
GO:0009041	uridylate_kinase_activity	Molecular Function	2	3	1624	18080	0.022744	0.229936	1.64313	7.422	0.00123153	CMPK2//DTYMK
GO:0016971	flavin-linked_sulfhydryl_oxidase_activity	Molecular Function	2	3	1624	18080	0.022744	0.229936	1.64313	7.422	0.00123153	QSOX1//QSOX2
GO:0018636	phenanthrene_9,10-monooxygenase_activity	Molecular Function	2	3	1624	18080	0.022744	0.229936	1.64313	7.422	0.00123153	AKR1C1//AKR1C3
GO:0019976	interleukin-2_binding	Molecular Function	2	3	1624	18080	0.022744	0.229936	1.64313	7.422	0.00123153	IL2RB//IL2RG
GO:0030144	alpha-1,6-mannosylglycoprotein_6-beta-N-acetylglucosaminyltransferase_activity	Molecular Function	2	3	1624	18080	0.022744	0.229936	1.64313	7.422	0.00123153	MGAT5//MGAT5B
GO:0030226	apolipoprotein_receptor_activity	Molecular Function	2	3	1624	18080	0.022744	0.229936	1.64313	7.422	0.00123153	ABCA1//LRP1
GO:0031708	endothelin_B_receptor_binding	Molecular Function	2	3	1624	18080	0.022744	0.229936	1.64313	7.422	0.00123153	EDN1//EDN2
GO:0031997	N-terminal_myristoylation_domain_binding	Molecular Function	2	3	1624	18080	0.022744	0.229936	1.64313	7.422	0.00123153	CALM2//CALM3
GO:0035651	AP-3_adaptor_complex_binding	Molecular Function	2	3	1624	18080	0.022744	0.229936	1.64313	7.422	0.00123153	PI4K2A//RAB32
GO:0046979	TAP2_binding	Molecular Function	2	3	1624	18080	0.022744	0.229936	1.64313	7.422	0.00123153	HLA-F//TAP1
GO:0047718	indanol_dehydrogenase_activity	Molecular Function	2	3	1624	18080	0.022744	0.229936	1.64313	7.422	0.00123153	AKR1C1//AKR1C3
GO:0050508	glucuronosyl-N-acetylglucosaminyl-proteoglycan_4-alpha-N-acetylglucosaminyltransferase_activity	Molecular Function	2	3	1624	18080	0.022744	0.229936	1.64313	7.422	0.00123153	EXT1//EXT2
GO:0008179	adenylate_cyclase_binding	Molecular Function	4	13	1624	18080	0.0239651	0.237929	1.62042	3.42554	0.00246305	ADRB2//AKAP12//CALM2//CALM3
GO:0015037	peptide_disulfide_oxidoreductase_activity	Molecular Function	4	13	1624	18080	0.0239651	0.237929	1.62042	3.42554	0.00246305	GSR//GSTO1//P4HB//TXN
GO:0039706	co-receptor_binding	Molecular Function	4	13	1624	18080	0.0239651	0.237929	1.62042	3.42554	0.00246305	BMP2//BMP4//DKK1//NEO1
GO:0008022	protein_C-terminus_binding	Molecular Function	25	184	1624	18080	0.0241704	0.238539	1.61672	1.51264	0.0153941	ABL1//ATP1B1//BAIAP2//BCAM//BRCA2//CTGF//DBNL//ECM1//ERCC1//FBLN5//FN1//HOMER3//HRAS//MAPRE3//MKI67//NCF2//OPTN//SASH1//SDC1//SIPA1//SNX17//SRC//SUMO1//VIM//XRCC5
GO:0005154	epidermal_growth_factor_receptor_binding	Molecular Function	7	33	1624	18080	0.024908	0.242926	1.60366	2.36155	0.00431034	CNOT9//HBEGF//HIP1//ITGA5//SOCS5//TGFA//VAV2
GO:0030291	protein_serine|threonine_kinase_inhibitor_activity	Molecular Function	7	33	1624	18080	0.024908	0.242926	1.60366	2.36155	0.00431034	CDKN1A//CDKN2D//PKIA//PKIG//PRKAG2//SPRED2//SPRY2
GO:0001077	transcriptional_activator_activity,_RNA_polymerase_II_proximal_promoter_sequence-specific_DNA_binding	Molecular Function	37	297	1624	18080	0.0261622	0.253666	1.58233	1.38694	0.0227833	AR//CREB3//E2F4//EBF4//ELF4//ETS1//ETV1//ETV4//FLI1//FOSL1//FOXC2//FOXD1//FOXL2//GLI2//HMGA2//HOXB7//IRF1//JUN//KLF10//KLF4//KLF7//LHX2//MAFB//MAFG//MEIS3//MYBL1//NFKB2//NR1H2//PLAGL2//RBPJ//RELA//SATB2//SOX9//STK16//TOX2//TP73//TXK
GO:0019888	protein_phosphatase_regulator_activity	Molecular Function	13	81	1624	18080	0.0279202	0.267372	1.55408	1.78678	0.00800493	BOD1//CALM2//CALM3//ELFN2//IGFBP3//PPP1R14C//PPP1R15A//PPP1R26//PPP1R7//PPP2R2C//PPP2R5D//SH3RF2//STYXL1
GO:0051219	phosphoprotein_binding	Molecular Function	13	81	1624	18080	0.0279202	0.267372	1.55408	1.78678	0.00800493	ABL1//ABL2//BTRC//IGF2R//IRS1//LRP11//MID2//PLAT//PLCG2//SHB//SRC//UBASH3B//VAV2
GO:0000987	proximal_promoter_sequence-specific_DNA_binding	Molecular Function	55	473	1624	18080	0.0283654	0.267372	1.54721	1.29454	0.033867	AR//ARNTL2//ATOH8//BATF3//CREB3//CXXC1//DLX4//E2F4//ELF4//ETS1//ETV1//ETV4//FLI1//FOSL1//FOSL2//FOXD1//FOXL2//FOXQ1//GLI2//HMGA2//HOXB7//IRF1//JUN//KLF10//KLF4//KLF7//LHX2//LMO2//MAFB//MAFG//MAX//MYBL1//NACC2//NFE2L3//NFKB2//NKX3-2//NR1D1//NR1H2//NR2F1//RBPJ//RELA//SATB2//SMAD3//SMAD6//STAT1//STAT6//TBX2//TOX2//TP73//TXK//UBTF//UHRF1//VDR//ZNF142//ZNF395
GO:0008432	JUN_kinase_binding	Molecular Function	3	8	1624	18080	0.0287046	0.267372	1.54205	4.17488	0.00184729	DUSP10//GSTP1//SPAG9
GO:0031995	insulin-like_growth_factor_II_binding	Molecular Function	3	8	1624	18080	0.0287046	0.267372	1.54205	4.17488	0.00184729	IGF2R//IGFBP3//IGFBP6
GO:0043008	ATP-dependent_protein_binding	Molecular Function	3	8	1624	18080	0.0287046	0.267372	1.54205	4.17488	0.00184729	DNAJC5//PRNP//STX1A
GO:0071936	coreceptor_activity_involved_in_Wnt_signaling_pathway	Molecular Function	3	8	1624	18080	0.0287046	0.267372	1.54205	4.17488	0.00184729	LRP5//PTK7//ROR1
GO:0005507	copper_ion_binding	Molecular Function	10	57	1624	18080	0.0291562	0.269835	1.53527	1.95316	0.00615764	ANG//ATOX1//COMMD1//GPC1//IL1A//LOX//LOXL1//LOXL2//PRNP//SOD3
GO:0003785	actin_monomer_binding	Molecular Function	6	27	1624	18080	0.0297827	0.269835	1.52604	2.474	0.00369458	ABL1//ABL2//PRKCE//TMSB10//TMSB4X//TWF2
GO:0003950	NAD+_ADP-ribosyltransferase_activity	Molecular Function	6	27	1624	18080	0.0297827	0.269835	1.52604	2.474	0.00369458	PARP14//PARP3//PARP4//PARP9//TIPARP//ZC3HAV1
GO:0019706	protein-cysteine_S-palmitoyltransferase_activity	Molecular Function	6	27	1624	18080	0.0297827	0.269835	1.52604	2.474	0.00369458	GOLGA7B//YKT6//ZDHHC14//ZDHHC18//ZDHHC23//ZDHHC4
GO:0050145	nucleoside_monophosphate_kinase_activity	Molecular Function	6	27	1624	18080	0.0297827	0.269835	1.52604	2.474	0.00369458	AK1//CARD11//CMPK2//DTYMK//MPP2//TJP2
GO:0008238	exopeptidase_activity	Molecular Function	17	116	1624	18080	0.0299626	0.269989	1.52342	1.63156	0.010468	AGBL5//ANPEP//BACE1//CPA4//CPQ//CPZ//CTSV//CTSZ//DNPEP//ERAP1//LAP3//MMP14//PGPEP1//PRCP//RNPEPL1//SCPEP1//SCRN1
GO:0001222	transcription_corepressor_binding	Molecular Function	4	14	1624	18080	0.031219	0.276797	1.50558	3.18086	0.00246305	FAM89B//NEK6//NR1D1//SUMO1
GO:0008253	5'-nucleotidase_activity	Molecular Function	4	14	1624	18080	0.031219	0.276797	1.50558	3.18086	0.00246305	NT5C2//NT5C3B//NT5E//NT5M
GO:0050700	CARD_domain_binding	Molecular Function	4	14	1624	18080	0.031219	0.276797	1.50558	3.18086	0.00246305	CARD11//CARD16//CARD19//MAVS
GO:0046914	transition_metal_ion_binding	Molecular Function	115	1083	1624	18080	0.0316796	0.279387	1.49922	1.18218	0.0708128	ABL1//ABL2//ADAM8//ADAMTS1//ADAMTS15//ADAMTS2//AGBL5//ALAD//ANG//ANPEP//AOX1//APLP1//AR//ATOX1//BLVRA//CIZ1//COMMD1//CPA4//CPZ//CSRP1//CXXC1//CYP20A1//CYP26B1//CYP2S1//CYP4F11//DBF4B//DDX58//DHX58//DNLZ//DNPEP//DPF1//ECE1//ENPP1//ERAP1//ETHE1//FAM20C//FEN1//GALNT2//GLI2//GPC1//HDAC4//HIF1AN//IFIH1//IL1A//KCMF1//KLF4//KLF7//LAP3//LOX//LOXL1//LOXL2//MARCH2//MARCH4//MARCH9//MELTF//MID2//MMP1//MMP14/…
GO:0008374	O-acyltransferase_activity	Molecular Function	9	50	1624	18080	0.0322735	0.283119	1.49115	2.00394	0.00554187	AGPAT2//AGPAT3//CPT1A//CROT//DGAT2//GPAT3//HHAT//MBOAT7//PLA2G15
GO:0004198	calcium-dependent_cysteine-type_endopeptidase_activity	Molecular Function	5	21	1624	18080	0.0350131	0.301681	1.45577	2.65072	0.00307882	CAPN1//CAPN15//CAPN2//CAPN5//CAPNS1
GO:0005086	ARF_guanyl-nucleotide_exchange_factor_activity	Molecular Function	5	21	1624	18080	0.0350131	0.301681	1.45577	2.65072	0.00307882	ARFGEF3//CYTH1//CYTH4//GBF1//SEC61B
GO:0070006	metalloaminopeptidase_activity	Molecular Function	5	21	1624	18080	0.0350131	0.301681	1.45577	2.65072	0.00307882	ANPEP//DNPEP//ERAP1//MMP14//RNPEPL1
GO:0004190	aspartic-type_endopeptidase_activity	Molecular Function	6	28	1624	18080	0.0351173	0.301681	1.45448	2.38564	0.00369458	BACE1//BACE2//CTSD//HM13//NRIP3//PIP
GO:0004857	enzyme_inhibitor_activity	Molecular Function	48	413	1624	18080	0.0386969	0.321011	1.41232	1.29391	0.0295567	ANGPTL4//ANXA1//ANXA2//ANXA5//BIRC3//BIRC5//BOD1//CAMK2N2//CARD16//CD109//CDKN1A//CDKN2D//CRIM1//CST3//DTX3L//ELFN2//FURIN//GAS6//NGF//OAZ2//PARP9//PDE6D//PKIA//PKIG//PPP1R12C//PPP1R14C//PPP1R26//PRKAG2//SERPINA1//SERPINB5//SERPINB8//SERPINE1//SERPINE2//SERPINH1//SH3RF2//SLIT2//SOCS1//SOCS2//SOCS5//SPOCK1//SPRED2//SPRY2//STYXL1//TIMP2//TIMP3//TIMP4//TRIB2//UBE2Z
GO:0046934	phosphatidylinositol-4,5-bisphosphate_3-kinase_activity	Molecular Function	11	68	1624	18080	0.0390346	0.321011	1.40855	1.80093	0.0067734	EGFR//FGF2//FGFR1//HBEGF//IRS1//NRG1//NRG2//PDGFA//PDGFB//PIK3AP1//SRC
GO:0005161	platelet-derived_growth_factor_receptor_binding	Molecular Function	4	15	1624	18080	0.0396233	0.321011	1.40205	2.9688	0.00246305	ITGA5//PDGFA//PDGFB//PTPRJ
GO:0005523	tropomyosin_binding	Molecular Function	4	15	1624	18080	0.0396233	0.321011	1.40205	2.9688	0.00246305	S100A6//TMOD1//TMOD3//TNNT1
GO:0004679	AMP-activated_protein_kinase_activity	Molecular Function	3	9	1624	18080	0.0402323	0.321011	1.39543	3.711	0.00184729	NUAK1//NUAK2//PRKAG2
GO:0004862	cAMP-dependent_protein_kinase_inhibitor_activity	Molecular Function	3	9	1624	18080	0.0402323	0.321011	1.39543	3.711	0.00184729	PKIA//PKIG//PRKAG2
GO:0046790	virion_binding	Molecular Function	3	9	1624	18080	0.0402323	0.321011	1.39543	3.711	0.00184729	HIPK2//NECTIN1//PTX3
GO:0042578	phosphoric_ester_hydrolase_activity	Molecular Function	45	385	1624	18080	0.0407457	0.321011	1.38992	1.30126	0.0277094	ADORA1//CCL5//CDKN3//CTDSP1//DUSP1//DUSP10//DUSP23//DUSP28//DUSP4//DUSP5//DUSP6//ENPP1//F2RL2//FICD//ILKAP//INPP1//MTMR14//NT5C2//NT5C3B//NT5E//NT5M//PDE2A//PDE4B//PDE6D//PDE9A//PLCD3//PLCG2//PLCXD2//PPP2R2C//PPP2R5D//PTPN1//PTPN18//PTPRE//PTPRF//PTPRH//PTPRJ//PTPRM//SAMHD1//SMPD1//SMPD4//SMPDL3A//SSH1//STYXL1//SYNJ2//UBASH3B
GO:0051019	mitogen-activated_protein_kinase_binding	Molecular Function	6	29	1624	18080	0.0410295	0.321011	1.3869	2.30338	0.00369458	ABL1//DUSP10//MAPKAPK2//PTPRJ//SPAG9//TNIP1
GO:0070001	aspartic-type_peptidase_activity	Molecular Function	6	29	1624	18080	0.0410295	0.321011	1.3869	2.30338	0.00369458	BACE1//BACE2//CTSD//HM13//NRIP3//PIP
GO:0005112	Notch_binding	Molecular Function	5	22	1624	18080	0.0420669	0.321011	1.37606	2.53023	0.00307882	DLL1//DNER//HIF1AN//JAG1//NOV
GO:0004515	nicotinate-nucleotide_adenylyltransferase_activity	Molecular Function	2	4	1624	18080	0.0427886	0.321011	1.36867	5.5665	0.00123153	ABL1//NMNAT2
GO:0005176	ErbB-2_class_receptor_binding	Molecular Function	2	4	1624	18080	0.0427886	0.321011	1.36867	5.5665	0.00123153	CDK5//NRG1
GO:0008401	retinoic_acid_4-hydroxylase_activity	Molecular Function	2	4	1624	18080	0.0427886	0.321011	1.36867	5.5665	0.00123153	CYP26B1//CYP2S1
GO:0016972	thiol_oxidase_activity	Molecular Function	2	4	1624	18080	0.0427886	0.321011	1.36867	5.5665	0.00123153	QSOX1//QSOX2
GO:0019834	phospholipase_A2_inhibitor_activity	Molecular Function	2	4	1624	18080	0.0427886	0.321011	1.36867	5.5665	0.00123153	ANXA1//ANXA2
GO:0031852	mu-type_opioid_receptor_binding	Molecular Function	2	4	1624	18080	0.0427886	0.321011	1.36867	5.5665	0.00123153	FLNA//GNAO1
GO:0035877	death_effector_domain_binding	Molecular Function	2	4	1624	18080	0.0427886	0.321011	1.36867	5.5665	0.00123153	CASP8//FADD
GO:0042296	ISG15_transferase_activity	Molecular Function	2	4	1624	18080	0.0427886	0.321011	1.36867	5.5665	0.00123153	HERC5//UBE2L6
GO:0042328	heparan_sulfate_N-acetylglucosaminyltransferase_activity	Molecular Function	2	4	1624	18080	0.0427886	0.321011	1.36867	5.5665	0.00123153	EXT1//EXT2
GO:0043125	ErbB-3_class_receptor_binding	Molecular Function	2	4	1624	18080	0.0427886	0.321011	1.36867	5.5665	0.00123153	CDK5//NRG1
GO:0046978	TAP1_binding	Molecular Function	2	4	1624	18080	0.0427886	0.321011	1.36867	5.5665	0.00123153	HLA-F//TAP1
GO:0047023	androsterone_dehydrogenase_activity	Molecular Function	2	4	1624	18080	0.0427886	0.321011	1.36867	5.5665	0.00123153	AKR1C1//AKR1C3
GO:0047115	trans-1,2-dihydrobenzene-1,2-diol_dehydrogenase_activity	Molecular Function	2	4	1624	18080	0.0427886	0.321011	1.36867	5.5665	0.00123153	AKR1C1//AKR1C3
GO:0048408	epidermal_growth_factor_binding	Molecular Function	2	4	1624	18080	0.0427886	0.321011	1.36867	5.5665	0.00123153	EGFR//SEC61B
GO:0050510	N-acetylgalactosaminyl-proteoglycan_3-beta-glucuronosyltransferase_activity	Molecular Function	2	4	1624	18080	0.0427886	0.321011	1.36867	5.5665	0.00123153	CHPF//CHPF2
GO:0070053	thrombospondin_receptor_activity	Molecular Function	2	4	1624	18080	0.0427886	0.321011	1.36867	5.5665	0.00123153	CD47//SDC4
GO:0090722	receptor-receptor_interaction	Molecular Function	2	4	1624	18080	0.0427886	0.321011	1.36867	5.5665	0.00123153	FGF2//FGFR1
GO:0005496	steroid_binding	Molecular Function	14	95	1624	18080	0.0440487	0.327949	1.35607	1.64065	0.00862069	ABCA1//ABCG1//AKR1C3//APOE//AR//ERLIN1//GPER1//NPC2//OSBPL3//PAQR5//PAQR7//PAQR8//STARD3NL//VDR
GO:0008235	metalloexopeptidase_activity	Molecular Function	10	61	1624	18080	0.044109	0.327949	1.35547	1.82508	0.00615764	AGBL5//ANPEP//CPA4//CPQ//CPZ//DNPEP//ERAP1//LAP3//MMP14//RNPEPL1
GO:0030295	protein_kinase_activator_activity	Molecular Function	12	78	1624	18080	0.0449299	0.33043	1.34746	1.71277	0.00738916	CALM2//CALM3//CCL5//CDK5R2//CDKN1A//DBF4B//GAS6//GPRC5B//NKX3-1//NRG1//PRKAG2//SPRY2
GO:0033613	activating_transcription_factor_binding	Molecular Function	12	78	1624	18080	0.0449299	0.33043	1.34746	1.71277	0.00738916	ATOH8//HDAC4//HIPK2//HOXA4//IFI27//JUN//LMO2//NEK6//RELA//SMAD3//TAF6//WFS1
GO:0004180	carboxypeptidase_activity	Molecular Function	8	45	1624	18080	0.0450406	0.33043	1.3464	1.9792	0.00492611	AGBL5//CPA4//CPQ//CPZ//CTSV//CTSZ//PRCP//SCPEP1
GO:0008270	zinc_ion_binding	Molecular Function	88	821	1624	18080	0.0454268	0.331796	1.34269	1.19331	0.0541872	ADAM8//ADAMTS1//ADAMTS15//ADAMTS2//AGBL5//ALAD//ANPEP//AR//BLVRA//CIZ1//CPA4//CPZ//CSRP1//CXXC1//DBF4B//DDX58//DHX58//DNLZ//DNPEP//DPF1//ECE1//ENPP1//ERAP1//GLI2//HDAC4//HIF1AN//IFIH1//KCMF1//KLF4//KLF7//MARCH2//MARCH4//MARCH9//MID2//MMP1//MMP14//MMP19//MMP2//MMP28//MORC4//MT2A//NANOS1//NR1D1//NR1H2//NR2F1//NR2F2//PHC2//PHF2//PML//PTPN1//RABGEF1//RNPEPL1//S100A6//SAMHD1//SAP30L//SMAD3//SMPD1//SMP…
GO:0000978	RNA_polymerase_II_proximal_promoter_sequence-specific_DNA_binding	Molecular Function	52	458	1624	18080	0.0466314	0.3391	1.33132	1.26401	0.0320197	AR//ARNTL2//ATOH8//BATF3//CREB3//DLX4//E2F4//ELF4//ETS1//ETV1//ETV4//FLI1//FOSL1//FOSL2//FOXD1//FOXL2//FOXQ1//GLI2//HMGA2//HOXB7//IRF1//JUN//KLF10//KLF4//KLF7//LHX2//LMO2//MAFB//MAFG//MAX//MYBL1//NACC2//NFE2L3//NFKB2//NKX3-2//NR1D1//NR1H2//NR2F1//RBPJ//RELA//SATB2//SMAD3//SMAD6//STAT1//STAT6//TBX2//TOX2//TP73//TXK//VDR//ZNF142//ZNF395
GO:0004559	alpha-mannosidase_activity	Molecular Function	4	16	1624	18080	0.0491865	0.350006	1.30815	2.78325	0.00246305	EDEM2//MAN1B1//MAN2A2//MAN2B2
GO:0005001	transmembrane_receptor_protein_tyrosine_phosphatase_activity	Molecular Function	4	16	1624	18080	0.0491865	0.350006	1.30815	2.78325	0.00246305	PTPRE//PTPRF//PTPRH//PTPRM
GO:0008252	nucleotidase_activity	Molecular Function	4	16	1624	18080	0.0491865	0.350006	1.30815	2.78325	0.00246305	NT5C2//NT5C3B//NT5E//NT5M
GO:0016641	oxidoreductase_activity,_acting_on_the_CH-NH2_group_of_donors,_oxygen_as_acceptor	Molecular Function	4	16	1624	18080	0.0491865	0.350006	1.30815	2.78325	0.00246305	IL4I1//LOX//LOXL1//LOXL2
GO:0070403	NAD+_binding	Molecular Function	4	16	1624	18080	0.0491865	0.350006	1.30815	2.78325	0.00246305	ALDH1A3//CRYL1//PARP9//ZC3HAV1
GO:0005160	transforming_growth_factor_beta_receptor_binding	Molecular Function	9	54	1624	18080	0.0498088	0.350676	1.30269	1.8555	0.00554187	BMP2//BMP4//ENG//INHBA//SMAD3//SMAD6//SMURF2//TGFBR1//TGFBR2
GO:0005158	insulin_receptor_binding	Molecular Function	5	23	1624	18080	0.0499153	0.350676	1.30177	2.42022	0.00307882	ENPP1//GRB10//IRS1//PTPN1//SRC
GO:0033612	receptor_serine|threonine_kinase_binding	Molecular Function	5	23	1624	18080	0.0499153	0.350676	1.30177	2.42022	0.00307882	BMP2//BMP4//FADD//INHBA//SMAD6
GO:0005544	calcium-dependent_phospholipid_binding	Molecular Function	11	71	1624	18080	0.0511311	0.351242	1.29131	1.72483	0.0067734	ANXA1//ANXA10//ANXA11//ANXA2//ANXA5//C2CD4C//CPNE2//MCTP1//PLA2G4C//SYT11//SYTL4
GO:0001228	transcriptional_activator_activity,_RNA_polymerase_II_transcription_regulatory_region_sequence-specific_DNA_binding	Molecular Function	51	451	1624	18080	0.0513095	0.351242	1.2898	1.25894	0.0314039	AR//ATF5//BACH1//CREB3//E2F4//EBF4//ELF4//ETS1//ETV1//ETV4//ETV5//FLI1//FOSL1//FOSL2//FOXC2//FOXD1//FOXF1//FOXL2//GBX2//GLI2//HMGA2//HOXA4//HOXB7//HOXD8//IRF1//JUN//KLF10//KLF4//KLF7//LHX2//LMO2//MAFB//MAFF//MAFG//MEIS3//MSX1//MYBL1//NFKB2//NR1H2//PLAGL2//RBPJ//RELA//RUNX1//SATB2//SOX17//SOX9//STAT6//STK16//TOX2//TP73//TXK
GO:0016004	phospholipase_activator_activity	Molecular Function	3	10	1624	18080	0.0537241	0.351242	1.26983	3.3399	0.00184729	CCL5//GM2A//STX4
GO:0016176	superoxide-generating_NADPH_oxidase_activator_activity	Molecular Function	3	10	1624	18080	0.0537241	0.351242	1.26983	3.3399	0.00184729	NCF2//NOXA1//PDGFB
GO:0019911	structural_constituent_of_myelin_sheath	Molecular Function	3	10	1624	18080	0.0537241	0.351242	1.26983	3.3399	0.00184729	MALL//MARVELD1//MBP
GO:0045294	alpha-catenin_binding	Molecular Function	3	10	1624	18080	0.0537241	0.351242	1.26983	3.3399	0.00184729	CDH2//JUP//VCL
GO:0070513	death_domain_binding	Molecular Function	3	10	1624	18080	0.0537241	0.351242	1.26983	3.3399	0.00184729	BCL2L1//DAP//TRADD
GO:0030165	PDZ_domain_binding	Molecular Function	13	89	1624	18080	0.0541695	0.351242	1.26625	1.62617	0.00800493	ARHGAP29//BAIAP2//CIT//CRIM1//FZD1//FZD2//FZD4//FZD7//FZD8//GIPC1//LPAR1//SDC2//SYNJ2
GO:0001664	G-protein_coupled_receptor_binding	Molecular Function	33	276	1624	18080	0.0553111	0.351242	1.25719	1.33112	0.0203202	ADM//ADORA1//APLN//APLP1//ARHGEF11//CCL2//CCL5//CCRL2//CXCL1//CXCL10//CXCL11//CXCL14//CXCL8//EDN1//EDN2//FLNA//FZD1//FZD7//GNA12//GNA15//GNAO1//GPRC5B//HOMER3//ITGB4//MRAP2//PRNP//RTP4//S1PR1//S1PR2//SAA1//STAT1//WNT10A//WNT7B
GO:0008237	metallopeptidase_activity	Molecular Function	24	190	1624	18080	0.055526	0.351242	1.2555	1.40627	0.0147783	ADAM12//ADAM15//ADAM19//ADAM23//ADAM8//ADAMTS1//ADAMTS15//ADAMTS16//ADAMTS2//AGBL5//ANPEP//CPA4//CPQ//CPZ//DNPEP//ECE1//ERAP1//LAP3//MMP1//MMP14//MMP19//MMP2//MMP28//RNPEPL1
GO:0004674	protein_serine|threonine_kinase_activity	Molecular Function	59	535	1624	18080	0.0575532	0.351242	1.23993	1.22775	0.03633	ACVR1//ADCK2//AKT1//AXL//BMPR2//BRSK1//CAMK1//CCND1//CCND3//CDK5//CDK6//CDKN1A//CIT//DCLK1//EGFR//EPHA2//EPHB2//EPHB4//FAM20C//FGFR1//GRK5//HIPK2//HMGA2//IKBKE//ILK//IRAK1//IRAK2//LIMK1//LRRK1//MAP3K14//MAP4K4//MAPK11//MAPK13//MAPKAPK2//MYLK//NEK6//NUAK1//NUAK2//PAK1//PKN1//PRKAG2//PRKCE//PSKH1//RIPK4//ROR1//RPS6KA4//SQSTM1//STK10//STK16//STK17A//STK17B//STK25//STK39//STK40//STRADB//TGFBR1//TGFBR…
GO:0070412	R-SMAD_binding	Molecular Function	5	24	1624	18080	0.0585642	0.351242	1.23237	2.31938	0.00307882	ANKRD1//JUN//PMEPA1//SMAD3//SMAD6
GO:0005024	transforming_growth_factor_beta-activated_receptor_activity	Molecular Function	4	17	1624	18080	0.0599012	0.351242	1.22256	2.61953	0.00246305	ACVR1//BMPR2//TGFBR1//TGFBR2
GO:0015923	mannosidase_activity	Molecular Function	4	17	1624	18080	0.0599012	0.351242	1.22256	2.61953	0.00246305	EDEM2//MAN1B1//MAN2A2//MAN2B2
GO:0045236	CXCR_chemokine_receptor_binding	Molecular Function	4	17	1624	18080	0.0599012	0.351242	1.22256	2.61953	0.00246305	CXCL1//CXCL10//CXCL11//CXCL8
GO:0017137	Rab_GTPase_binding	Molecular Function	23	183	1624	18080	0.0626313	0.351242	1.20321	1.39923	0.0141626	ANXA2//DENND1A//EHD1//EVI5L//HPS6//MYO5B//NDRG1//NGFR//OPTN//PDE6D//RAB11FIP5//RABGEF1//RIN1//RUNDC1//RUSC2//SYTL4//TBC1D1//TBC1D13//TBC1D2//TMEM127//TRAPPC1//TRAPPC6A//UNC13D
GO:0005070	SH3|SH2_adaptor_activity	Molecular Function	9	57	1624	18080	0.0664414	0.351242	1.17756	1.75784	0.00554187	BCAR3//CNTNAP1//EPS8//GRB10//PAG1//SH2D2A//SHB//SOCS2//SRC
GO:0001875	lipopolysaccharide_receptor_activity	Molecular Function	2	5	1624	18080	0.0671166	0.351242	1.17317	4.4532	0.00123153	LY96//TLR4
GO:0004656	procollagen-proline_4-dioxygenase_activity	Molecular Function	2	5	1624	18080	0.0671166	0.351242	1.17317	4.4532	0.00123153	P4HA2//P4HB
GO:0004784	superoxide_dismutase_activity	Molecular Function	2	5	1624	18080	0.0671166	0.351242	1.17317	4.4532	0.00123153	NQO1//SOD3
GO:0004904	interferon_receptor_activity	Molecular Function	2	5	1624	18080	0.0671166	0.351242	1.17317	4.4532	0.00123153	IFNGR2//IL22RA1
GO:0005026	transforming_growth_factor_beta_receptor_activity,_type_II	Molecular Function	2	5	1624	18080	0.0671166	0.351242	1.17317	4.4532	0.00123153	BMPR2//TGFBR2
GO:0005127	ciliary_neurotrophic_factor_receptor_binding	Molecular Function	2	5	1624	18080	0.0671166	0.351242	1.17317	4.4532	0.00123153	CLCF1//CRLF1
GO:0015038	glutathione_disulfide_oxidoreductase_activity	Molecular Function	2	5	1624	18080	0.0671166	0.351242	1.17317	4.4532	0.00123153	GSR//GSTO1
GO:0017034	Rap_guanyl-nucleotide_exchange_factor_activity	Molecular Function	2	5	1624	18080	0.0671166	0.351242	1.17317	4.4532	0.00123153	RAPGEF1//RAPGEF3
GO:0019136	deoxynucleoside_kinase_activity	Molecular Function	2	5	1624	18080	0.0671166	0.351242	1.17317	4.4532	0.00123153	TK1//TK2
GO:0019960	C-X3-C_chemokine_binding	Molecular Function	2	5	1624	18080	0.0671166	0.351242	1.17317	4.4532	0.00123153	ITGAV//ITGB1
GO:0030284	estrogen_receptor_activity	Molecular Function	2	5	1624	18080	0.0671166	0.351242	1.17317	4.4532	0.00123153	GPER1//NKX3-1
GO:0034040	lipid-transporting_ATPase_activity	Molecular Function	2	5	1624	18080	0.0671166	0.351242	1.17317	4.4532	0.00123153	ABCC3//ABCG1
GO:0038064	collagen_receptor_activity	Molecular Function	2	5	1624	18080	0.0671166	0.351242	1.17317	4.4532	0.00123153	ITGA11//ITGA2
GO:0043185	vascular_endothelial_growth_factor_receptor_3_binding	Molecular Function	2	5	1624	18080	0.0671166	0.351242	1.17317	4.4532	0.00123153	PGF//VEGFC
GO:0047238	glucuronosyl-N-acetylgalactosaminyl-proteoglycan_4-beta-N-acetylgalactosaminyltransferase_activity	Molecular Function	2	5	1624	18080	0.0671166	0.351242	1.17317	4.4532	0.00123153	CHPF//CSGALNACT2
GO:0048248	CXCR3_chemokine_receptor_binding	Molecular Function	2	5	1624	18080	0.0671166	0.351242	1.17317	4.4532	0.00123153	CXCL10//CXCL11
GO:0048495	Roundabout_binding	Molecular Function	2	5	1624	18080	0.0671166	0.351242	1.17317	4.4532	0.00123153	SLIT2//TGFB1I1
GO:0051575	5'-deoxyribose-5-phosphate_lyase_activity	Molecular Function	2	5	1624	18080	0.0671166	0.351242	1.17317	4.4532	0.00123153	HMGA2//XRCC5
GO:0071532	ankyrin_repeat_binding	Molecular Function	2	5	1624	18080	0.0671166	0.351242	1.17317	4.4532	0.00123153	HIF1AN//RELA
GO:0030552	cAMP_binding	Molecular Function	5	25	1624	18080	0.0680122	0.351242	1.16741	2.2266	0.00307882	HCN2//PDE2A//PDE4B//POPDC3//RAPGEF3
GO:0004177	aminopeptidase_activity	Molecular Function	8	49	1624	18080	0.0688964	0.351242	1.1618	1.81763	0.00492611	ANPEP//CTSV//DNPEP//ERAP1//LAP3//MMP14//PRCP//RNPEPL1
GO:0005072	transforming_growth_factor_beta_receptor,_cytoplasmic_mediator_activity	Molecular Function	3	11	1624	18080	0.069076	0.351242	1.16067	3.03627	0.00184729	ENG//SMAD3//SMAD6
GO:0017154	semaphorin_receptor_activity	Molecular Function	3	11	1624	18080	0.069076	0.351242	1.16067	3.03627	0.00184729	NRP1//PLXNA1//PLXNA2
GO:0030546	receptor_activator_activity	Molecular Function	3	11	1624	18080	0.069076	0.351242	1.16067	3.03627	0.00184729	CDK5//NRG1//PRKCE
GO:0030881	beta-2-microglobulin_binding	Molecular Function	3	11	1624	18080	0.069076	0.351242	1.16067	3.03627	0.00184729	FCGRT//HLA-A//HLA-E
GO:0032052	bile_acid_binding	Molecular Function	3	11	1624	18080	0.069076	0.351242	1.16067	3.03627	0.00184729	AKR1C1//AKR1C3//VDR
GO:0034713	type_I_transforming_growth_factor_beta_receptor_binding	Molecular Function	3	11	1624	18080	0.069076	0.351242	1.16067	3.03627	0.00184729	ENG//SMAD6//TGFBR2
GO:0070411	I-SMAD_binding	Molecular Function	3	11	1624	18080	0.069076	0.351242	1.16067	3.03627	0.00184729	SMAD6//TGFB1I1//TGFBR1
GO:0030374	ligand-dependent_nuclear_receptor_transcription_coactivator_activity	Molecular Function	10	66	1624	18080	0.0691582	0.351242	1.16016	1.68682	0.00615764	ACTN1//FGF2//HELZ2//NR1D1//NR1H2//PKN1//SFR1//TADA3//VDR//ZMIZ2
GO:0005484	SNAP_receptor_activity	Molecular Function	7	41	1624	18080	0.0705339	0.351242	1.1516	1.90076	0.00431034	STX11//STX17//STX1A//STX4//VAMP5//VAMP8//YKT6
GO:0008301	DNA_binding,_bending	Molecular Function	4	18	1624	18080	0.0717449	0.351242	1.14421	2.474	0.00246305	FOXD1//FOXL1//HMGA2//SAP30L
GO:0031435	mitogen-activated_protein_kinase_kinase_kinase_binding	Molecular Function	4	18	1624	18080	0.0717449	0.351242	1.14421	2.474	0.00246305	DAB2IP//SASH1//TGFBR2//TRAF2
GO:0035014	phosphatidylinositol_3-kinase_regulator_activity	Molecular Function	4	18	1624	18080	0.0717449	0.351242	1.14421	2.474	0.00246305	KLF4//SOCS1//SOCS2//SOCS5
GO:0019209	kinase_activator_activity	Molecular Function	12	85	1624	18080	0.0770806	0.351242	1.11305	1.57172	0.00738916	CALM2//CALM3//CCL5//CDK5R2//CDKN1A//DBF4B//GAS6//GPRC5B//NKX3-1//NRG1//PRKAG2//SPRY2
GO:0016628	oxidoreductase_activity,_acting_on_the_CH-CH_group_of_donors,_NAD_or_NADP_as_acceptor	Molecular Function	5	26	1624	18080	0.0782513	0.351242	1.10651	2.14096	0.00307882	AKR1C1//AKR1C3//BLVRA//PECR//PTGR1
GO:0070325	lipoprotein_particle_receptor_binding	Molecular Function	5	26	1624	18080	0.0782513	0.351242	1.10651	2.14096	0.00307882	APOE//DKK1//LRP1//MESD//SNX17
GO:0071813	lipoprotein_particle_binding	Molecular Function	5	26	1624	18080	0.0782513	0.351242	1.10651	2.14096	0.00307882	APOE//APOL2//CDH13//MAPT//THBS1
GO:0016709	oxidoreductase_activity,_acting_on_paired_donors,_with_incorporation_or_reduction_of_molecular_oxygen,_NAD(P)H_as_one_donor,_and_incorporation_of_one_atom_of_oxygen	Molecular Function	7	42	1624	18080	0.0783924	0.351242	1.10573	1.8555	0.00431034	AKR1C1//AKR1C3//CYP26B1//CYP4F11//FMO4//MICAL2//NDOR1
GO:0004222	metalloendopeptidase_activity	Molecular Function	15	113	1624	18080	0.080887	0.351242	1.09212	1.47783	0.00923645	ADAM12//ADAM15//ADAM19//ADAM23//ADAM8//ADAMTS1//ADAMTS15//ADAMTS16//ADAMTS2//ECE1//MMP1//MMP14//MMP19//MMP2//MMP28
GO:0003841	1-acylglycerol-3-phosphate_O-acyltransferase_activity	Molecular Function	4	19	1624	18080	0.0846827	0.351242	1.07221	2.34379	0.00246305	AGPAT2//AGPAT3//GPAT3//MBOAT7
GO:0004675	transmembrane_receptor_protein_serine|threonine_kinase_activity	Molecular Function	4	19	1624	18080	0.0846827	0.351242	1.07221	2.34379	0.00246305	ACVR1//BMPR2//TGFBR1//TGFBR2
GO:0017127	cholesterol_transporter_activity	Molecular Function	4	19	1624	18080	0.0846827	0.351242	1.07221	2.34379	0.00246305	ABCA1//ABCG1//APOE//NPC2
GO:0043395	heparan_sulfate_proteoglycan_binding	Molecular Function	4	19	1624	18080	0.0846827	0.351242	1.07221	2.34379	0.00246305	FST//GPC1//ITGA2//LRP1
GO:0048038	quinone_binding	Molecular Function	4	19	1624	18080	0.0846827	0.351242	1.07221	2.34379	0.00246305	COQ10B//SQOR//TP53I3//VKORC1
GO:0004185	serine-type_carboxypeptidase_activity	Molecular Function	3	12	1624	18080	0.0861561	0.351242	1.06471	2.78325	0.00184729	CPZ//PRCP//SCPEP1
GO:0035325	Toll-like_receptor_binding	Molecular Function	3	12	1624	18080	0.0861561	0.351242	1.06471	2.78325	0.00184729	DAB2IP//TOLLIP//UNC93B1
GO:0060229	lipase_activator_activity	Molecular Function	3	12	1624	18080	0.0861561	0.351242	1.06471	2.78325	0.00184729	CCL5//GM2A//STX4
GO:0004721	phosphoprotein_phosphatase_activity	Molecular Function	23	190	1624	18080	0.086857	0.351242	1.0612	1.34768	0.0141626	CDKN3//CTDSP1//DUSP1//DUSP10//DUSP23//DUSP28//DUSP4//DUSP5//DUSP6//ILKAP//MTMR14//PPP2R2C//PPP2R5D//PTPN1//PTPN18//PTPRE//PTPRF//PTPRH//PTPRJ//PTPRM//SSH1//STYXL1//UBASH3B
GO:0003725	double-stranded_RNA_binding	Molecular Function	11	78	1624	18080	0.088448	0.351242	1.05331	1.57004	0.0067734	ACTN1//DDX58//DDX60//DHX58//IFIH1//OAS1//OAS2//OAS3//OASL//TUBB4B//VIM
GO:0035004	phosphatidylinositol_3-kinase_activity	Molecular Function	11	78	1624	18080	0.088448	0.351242	1.05331	1.57004	0.0067734	EGFR//FGF2//FGFR1//HBEGF//IRS1//NRG1//NRG2//PDGFA//PDGFB//PIK3AP1//SRC
GO:0031434	mitogen-activated_protein_kinase_kinase_binding	Molecular Function	10	70	1624	18080	0.0946199	0.357215	1.02402	1.59043	0.00615764	AXL//DAB2IP//EGFR//EPHA2//EPHB2//EPHB4//FGFR1//ROR1//TRIB2//TYRO3
GO:0048365	Rac_GTPase_binding	Molecular Function	10	70	1624	18080	0.0946199	0.357215	1.02402	1.59043	0.00615764	ARHGDIA//ARHGDIB//EPS8//FARP1//FLNA//FMNL1//NCF2//NOXA1//PAK1//PKN1
GO:0004030	aldehyde_dehydrogenase_[NAD(P)+]_activity	Molecular Function	2	6	1624	18080	0.0947977	0.357215	1.0232	3.711	0.00123153	ALDH1A3//ALDH3A1
GO:0004920	interleukin-10_receptor_activity	Molecular Function	2	6	1624	18080	0.0947977	0.357215	1.0232	3.711	0.00123153	IFNGR2//IL10RB
GO:0005375	copper_ion_transmembrane_transporter_activity	Molecular Function	2	6	1624	18080	0.0947977	0.357215	1.0232	3.711	0.00123153	ATOX1//SLC31A2
GO:0019534	toxin_transmembrane_transporter_activity	Molecular Function	2	6	1624	18080	0.0947977	0.357215	1.0232	3.711	0.00123153	ABCG1//LRP5
GO:0043237	laminin-1_binding	Molecular Function	2	6	1624	18080	0.0947977	0.357215	1.0232	3.711	0.00123153	NTN4//SLIT2
GO:0043546	molybdopterin_cofactor_binding	Molecular Function	2	6	1624	18080	0.0947977	0.357215	1.0232	3.711	0.00123153	AOX1//XDH
GO:0045159	myosin_II_binding	Molecular Function	2	6	1624	18080	0.0947977	0.357215	1.0232	3.711	0.00123153	GSN//TRIOBP
GO:0047086	ketosteroid_monooxygenase_activity	Molecular Function	2	6	1624	18080	0.0947977	0.357215	1.0232	3.711	0.00123153	AKR1C1//AKR1C3
GO:0047499	calcium-independent_phospholipase_A2_activity	Molecular Function	2	6	1624	18080	0.0947977	0.357215	1.0232	3.711	0.00123153	PLA2G15//PLA2G4C
GO:0048273	mitogen-activated_protein_kinase_p38_binding	Molecular Function	2	6	1624	18080	0.0947977	0.357215	1.0232	3.711	0.00123153	DUSP10//SPAG9
GO:0048406	nerve_growth_factor_binding	Molecular Function	2	6	1624	18080	0.0947977	0.357215	1.0232	3.711	0.00123153	FURIN//NGFR
GO:0050656	3'-phosphoadenosine_5'-phosphosulfate_binding	Molecular Function	2	6	1624	18080	0.0947977	0.357215	1.0232	3.711	0.00123153	CHST15//ENPP1
GO:0097677	STAT_family_protein_binding	Molecular Function	2	6	1624	18080	0.0947977	0.357215	1.0232	3.711	0.00123153	DTX3L//PARP9
GO:1904929	coreceptor_activity_involved_in_Wnt_signaling_pathway,_planar_cell_polarity_pathway	Molecular Function	2	6	1624	18080	0.0947977	0.357215	1.0232	3.711	0.00123153	PTK7//ROR1
GO:0001190	transcriptional_activator_activity,_RNA_polymerase_II_transcription_factor_binding	Molecular Function	4	20	1624	18080	0.0986683	0.367623	1.00582	2.2266	0.00246305	GBX2//JUN//KLF4//LMO2
GO:0005537	mannose_binding	Molecular Function	4	20	1624	18080	0.0986683	0.367623	1.00582	2.2266	0.00246305	IGF2R//LMAN2//LMAN2L//SCARA3
GO:0031683	G-protein_beta|gamma-subunit_complex_binding	Molecular Function	4	20	1624	18080	0.0986683	0.367623	1.00582	2.2266	0.00246305	ADORA1//GNA12//GNA15//GNAO1
GO:0042171	lysophosphatidic_acid_acyltransferase_activity	Molecular Function	4	20	1624	18080	0.0986683	0.367623	1.00582	2.2266	0.00246305	AGPAT2//AGPAT3//GPAT3//MBOAT7
GO:0071617	lysophospholipid_acyltransferase_activity	Molecular Function	4	20	1624	18080	0.0986683	0.367623	1.00582	2.2266	0.00246305	AGPAT2//AGPAT3//GPAT3//MBOAT7
