# Supplementary material for: Differential Expression and Alternative Splicing of Transcripts Associated With Cisplatin-Induced Chemoresistance in Nasopharyngeal Carcinoma
Source: Front Genet. 2020 Feb 25;11:52. doi: 10.3389/fgene.2020.00052 (PMC7052373; doi:10.3389/fgene.2020.00052)
Supplement: Supplementary file 7 [file Table_7.xls]

## Sheet: KEGG
Column "ID" stands for pathway identifier used in KEGG
Column "Term" stands for the name of the pathway
Column "WebSite"stands for The map's website,the nodes with red frame and red symbol are associated with the DE genes, green nodes have no significance
Column "Count" stands for the count of the DE genes directly associated with the listed pathway
Column "Size" stands for the count of the chosen background population genes associated with the listed pathway
Column "numInt" stands for the total number of the DE genes
Column "numTotal" stands for the total number of background population genes
Column "p_value" stands for the enrichment p-value of the pathway used Fisher exact test
Column "fdr" stands for the false discovery rate of the pathway
Column "Enrichment_Score" stands for the Enrichment Score value of the pathway, it equals "-log10(p_value)"
Column "GeneRatio" stands for the Gene Ratio value of the pathway, it equals "Count/numInt"
Column "Genes" stands for the DE genes associated with the pathway
supplementary table 7.Pathway analysis of dysregulated mRNAs
ID	Term	WebSite	Count	Size	numInt	numTotal	p_value	fdr	Enrichment_Score	GeneRatio	Genes
hsa05200	Pathways_in_cancer	http://www.genome.jp/kegg-bin/show_pathway?hsa05200+25+109+112+207+367+9826+572+598+330+332+650+652+675+841+595+1021+1026+1438+3576+1869+1956+2113+2149+8772+2247+2260+2335+8321+2535+8322+8324+8325+2736+2768+2783+10681+2791+2786+2950+3265+3569+3673+3675+3655+3685+3688+3725+3728+3910+3914+3918+1902+4149+4312+4313+4791+4792+4824+5154+5155+5228+5336+5371+5734+5880+5899+5970+861+6513+4088+6772+6776+83…	82	395	736	7257	7.87211e-11	2.3695e-08	10.1039	0.111413	ABL1//ADCY3//ADCY6//AKT1//AR//ARHGEF11//BAD//BCL2L1//BIRC3//BIRC5//BMP2//BMP4//BRCA2//CASP8//CCND1//CDK6//CDKN1A//CSF2RA//CXCL8//E2F1//EGFR//ETS1//F2R//FADD//FGF2//FGFR1//FN1//FZD1//FZD2//FZD4//FZD7//FZD8//GLI2//GNA12//GNB2//GNB5//GNG11//GNG4//GSTP1//HRAS//IL6//ITGA2//ITGA3//ITGA6//ITGAV//ITGB1//JUN//JUP//LAMA4//LAMB3//LAMC2//LPAR1//MAX//MMP1//MMP2//NFKB2//NFKBIA//NKX3-1//PDGFA//PDGFB//PGF//PLCG2…
hsa05418	Fluid_shear_stress_and_atherosclerosis	http://www.genome.jp/kegg-bin/show_pathway?hsa05418+90+207+652+659+805+808+6347+1514+1535+1843+1906+2817+9446+2950+3383+3552+3553+3685+3725+9817+10365+5600+5603+4259+4313+4688+1728+5154+5155+5327+5880+5970+6382+6383+6385+8878+6714+7341+7056+7295	40	139	736	7257	4.59672e-10	6.91807e-08	9.33755	0.0543478	ACVR1//AKT1//BMP4//BMPR2//CALM2//CALM3//CCL2//CTSL//CYBA//DUSP1//EDN1//GPC1//GSTO1//GSTP1//ICAM1//IL1A//IL1B//ITGAV//JUN//KEAP1//KLF2//MAPK11//MAPK13//MGST3//MMP2//NCF2//NQO1//PDGFA//PDGFB//PLAT//RAC2//RELA//SDC1//SDC2//SDC4//SQSTM1//SRC//SUMO1//THBD//TXN
hsa04510	Focal_adhesion	http://www.genome.jp/kegg-bin/show_pathway?hsa04510+87+207+572+9564+330+824+595+896+1291+1292+1956+2316+2317+2335+3265+3611+3672+22801+3673+3675+3678+3655+3685+3688+3691+3693+3725+3910+3914+3918+4638+5058+55742+5154+5155+5228+23396+54776+5829+5880+2889+6714+7057+7094+83660+3371+7410+7414+7424	49	199	736	7257	1.93038e-09	1.93681e-07	8.71436	0.0665761	ACTN1//AKT1//BAD//BCAR1//BIRC3//CAPN2//CCND1//CCND3//COL6A1//COL6A2//EGFR//FLNA//FLNB//FN1//HRAS//ILK//ITGA1//ITGA11//ITGA2//ITGA3//ITGA5//ITGA6//ITGAV//ITGB1//ITGB4//ITGB5//JUN//LAMA4//LAMB3//LAMC2//MYLK//PAK1//PARVA//PDGFA//PDGFB//PGF//PIP5K1C//PPP1R12C//PXN//RAC2//RAPGEF1//SRC//THBS1//TLN1//TLN2//TNC//VAV2//VCL//VEGFC
hsa04210	Apoptosis	http://www.genome.jp/kegg-bin/show_pathway?hsa04210+207+572+598+330+332+823+824+841+1508+1509+8722+1514+1519+1520+1515+1522+153090+8772+1647+3265+3725+4000+84823+9020+4792+4803+10039+143+5366+5970+6709+8795+8717+7185+7186+7846+7277	37	138	736	7257	1.73813e-08	1.30794e-06	7.75992	0.0502717	AKT1//BAD//BCL2L1//BIRC3//BIRC5//CAPN1//CAPN2//CASP8//CTSB//CTSD//CTSF//CTSL//CTSO//CTSS//CTSV//CTSZ//DAB2IP//FADD//GADD45A//HRAS//JUN//LMNA//LMNB2//MAP3K14//NFKBIA//NGF//PARP3//PARP4//PMAIP1//RELA//SPTAN1//TNFRSF10B//TRADD//TRAF1//TRAF2//TUBA1A//TUBA4A
hsa04621	NOD-like_receptor_signaling_pathway	http://www.genome.jp/kegg-bin/show_pathway?hsa04621+84168+118429+55054+598+330+114769+84674+841+6347+6352+1508+2919+3576+1535+8772+2633+2635+115361+115362+9641+3606+3553+3569+3665+10379+3725+5600+5603+57506+4792+4938+4939+4940+5970+6772+7099+340061+7128+7186+7205+7295	41	168	736	7257	5.47452e-08	3.29566e-06	7.26165	0.0557065	ANTXR1//ANTXR2//ATG16L1//BCL2L1//BIRC3//CARD16//CARD6//CASP8//CCL2//CCL5//CTSB//CXCL1//CXCL8//CYBA//FADD//GBP1//GBP3//GBP4//GBP5//IKBKE//IL18//IL1B//IL6//IRF7//IRF9//JUN//MAPK11//MAPK13//MAVS//NFKBIA//OAS1//OAS2//OAS3//RELA//STAT1//TLR4//TMEM173//TNFAIP3//TRAF2//TRIP6//TXN
hsa05166	HTLV-I_infection	http://www.genome.jp/kegg-bin/show_pathway?hsa05166+109+112+207+598+9184+595+896+1026+1437+1869+2113+8061+8321+2535+8322+8324+8325+3105+3106+3107+3108+3122+3123+3133+3134+3265+3383+3601+3560+3561+3569+3725+9020+4487+4488+4791+4792+8829+5154+5155+54107+56655+5970+5971+6237+6513+4088+6776+7046+7048+7094+83660+80326+7477	54	255	736	7257	8.19877e-08	4.11305e-06	7.08625	0.0733696	ADCY3//ADCY6//AKT1//BCL2L1//BUB3//CCND1//CCND3//CDKN1A//CSF2//E2F1//ETS1//FOSL1//FZD1//FZD2//FZD4//FZD7//FZD8//HLA-A//HLA-B//HLA-C//HLA-DMA//HLA-DRA//HLA-DRB1//HLA-E//HLA-F//HRAS//ICAM1//IL15RA//IL2RB//IL2RG//IL6//JUN//MAP3K14//MSX1//MSX2//NFKB2//NFKBIA//NRP1//PDGFA//PDGFB//POLE3//POLE4//RELA//RELB//RRAS//SLC2A1//SMAD3//STAT5A//TGFBR1//TGFBR2//TLN1//TLN2//WNT10A//WNT7B
hsa04668	TNF_signaling_pathway	http://www.genome.jp/kegg-bin/show_pathway?hsa04668+207+330+841+6347+6352+10488+1435+1437+2919+3627+153090+1906+8772+3383+3553+3569+182+3725+9020+5600+5603+4323+4792+5970+8986+7128+8717+7185+7186+7424	30	108	736	7257	1.69602e-07	7.29289e-06	6.77057	0.0407609	AKT1//BIRC3//CASP8//CCL2//CCL5//CREB3//CSF1//CSF2//CXCL1//CXCL10//DAB2IP//EDN1//FADD//ICAM1//IL1B//IL6//JAG1//JUN//MAP3K14//MAPK11//MAPK13//MMP14//NFKBIA//RELA//RPS6KA4//TNFAIP3//TRADD//TRAF1//TRAF2//VEGFC
hsa05205	Proteoglycans_in_cancer	http://www.genome.jp/kegg-bin/show_pathway?hsa05205+207+595+960+967+1026+1514+1956+2247+2260+2316+2317+2335+8321+2535+8322+8324+8325+2817+1839+10855+3265+3673+3678+3685+3688+3693+5600+5603+4313+5058+5336+54776+5829+6237+6382+6383+6385+6714+7057+7078+7099+117581+7410+80326+7477	45	203	736	7257	2.58637e-07	9.71313e-06	6.58731	0.0611413	AKT1//CCND1//CD44//CD63//CDKN1A//CTSL//EGFR//FGF2//FGFR1//FLNA//FLNB//FN1//FZD1//FZD2//FZD4//FZD7//FZD8//GPC1//HBEGF//HPSE//HRAS//ITGA2//ITGA5//ITGAV//ITGB1//ITGB5//MAPK11//MAPK13//MMP2//PAK1//PLCG2//PPP1R12C//PXN//RRAS//SDC1//SDC2//SDC4//SRC//THBS1//TIMP3//TLR4//TWIST2//VAV2//WNT10A//WNT7B
hsa04933	AGE-RAGE_signaling_pathway_in_diabetic_complications	http://www.genome.jp/kegg-bin/show_pathway?hsa04933+207+6347+595+3576+1906+2152+2335+3265+3383+3552+3553+3569+3725+5600+5603+4313+113026+5336+5581+5970+5054+4088+6772+6776+7046+7048+7056+7424	28	99	736	7257	2.90426e-07	9.71313e-06	6.53696	0.0380435	AKT1//CCL2//CCND1//CXCL8//EDN1//F3//FN1//HRAS//ICAM1//IL1A//IL1B//IL6//JUN//MAPK11//MAPK13//MMP2//PLCD3//PLCG2//PRKCE//RELA//SERPINE1//SMAD3//STAT1//STAT5A//TGFBR1//TGFBR2//THBD//VEGFC
hsa05167	Kaposi's_sarcoma-associated_herpesvirus_infection	http://www.genome.jp/kegg-bin/show_pathway?hsa05167+207+841+595+1021+1026+1437+2919+3576+1869+8772+2247+2783+10681+2791+2786+3105+3106+3107+3133+3134+3265+3383+9641+3569+3665+10379+3725+9020+5600+5603+9261+4277+4792+5155+5336+5970+6714+6772+8717+7186	40	173	736	7257	3.77438e-07	1.13609e-05	6.42315	0.0543478	AKT1//CASP8//CCND1//CDK6//CDKN1A//CSF2//CXCL1//CXCL8//E2F1//FADD//FGF2//GNB2//GNB5//GNG11//GNG4//HLA-A//HLA-B//HLA-C//HLA-E//HLA-F//HRAS//ICAM1//IKBKE//IL6//IRF7//IRF9//JUN//MAP3K14//MAPK11//MAPK13//MAPKAPK2//MICB//NFKBIA//PDGFB//PLCG2//RELA//SRC//STAT1//TRADD//TRAF2
hsa04145	Phagosome	http://www.genome.jp/kegg-bin/show_pathway?hsa04145+9114+8992+155066+715+1514+1520+1535+1781+9146+3105+3106+3107+3108+3122+3123+3133+3134+3673+3678+3685+3688+3693+3920+9902+4688+5878+10952+6890+7057+7099+7846+7277+7280+347733+10383	35	152	736	7257	2.24789e-06	6.15105e-05	5.64822	0.0475543	ATP6V0D1//ATP6V0E1//ATP6V0E2//C1R//CTSL//CTSS//CYBA//DYNC1I2//HGS//HLA-A//HLA-B//HLA-C//HLA-DMA//HLA-DRA//HLA-DRB1//HLA-E//HLA-F//ITGA2//ITGA5//ITGAV//ITGB1//ITGB5//LAMP2//MRC2//NCF2//RAB5C//SEC61B//TAP1//THBS1//TLR4//TUBA1A//TUBA4A//TUBB2A//TUBB2B//TUBB4B
hsa04514	Cell_adhesion_molecules_(CAMs)	http://www.genome.jp/kegg-bin/show_pathway?hsa04514+214+29126+965+4267+1000+9076+137075+1365+8506+90952+3105+3106+3107+3108+3122+3123+3133+3134+3383+3655+3685+3688+3897+5818+5819+4756+84628+80380+5792+5797+6382+6383+6385	33	143	736	7257	4.15958e-06	0.000104336	5.38095	0.044837	ALCAM//CD274//CD58//CD99//CDH2//CLDN1//CLDN23//CLDN3//CNTNAP1//ESAM//HLA-A//HLA-B//HLA-C//HLA-DMA//HLA-DRA//HLA-DRB1//HLA-E//HLA-F//ICAM1//ITGA6//ITGAV//ITGB1//L1CAM//NECTIN1//NECTIN2//NEO1//NTNG2//PDCD1LG2//PTPRF//PTPRM//SDC1//SDC2//SDC4
hsa05132	Salmonella_infection	http://www.genome.jp/kegg-bin/show_pathway?hsa05132+10552+10109+10093+81873+1437+2919+3576+1781+2316+2317+3460+3606+3552+3553+3569+3725+5600+5603+4627+5585+5970+391+7099	23	86	736	7257	9.38794e-06	0.000217367	5.02743	0.03125	ARPC1A//ARPC2//ARPC4//ARPC5L//CSF2//CXCL1//CXCL8//DYNC1I2//FLNA//FLNB//IFNGR2//IL18//IL1A//IL1B//IL6//JUN//MAPK11//MAPK13//MYH9//PKN1//RELA//RHOG//TLR4
hsa04142	Lysosome	http://www.genome.jp/kegg-bin/show_pathway?hsa04142+8905+9114+967+968+1212+1508+1509+8722+1514+1519+1520+1515+1522+1777+2517+2588+2629+2760+2799+138050+3423+3482+3920+27074+9741+7805+10577+23659+6609	29	123	736	7257	1.01961e-05	0.000219216	4.99157	0.0394022	AP1S2//ATP6V0D1//CD63//CD68//CLTB//CTSB//CTSD//CTSF//CTSL//CTSO//CTSS//CTSV//CTSZ//DNASE2//FUCA1//GALNS//GBA//GM2A//GNS//HGSNAT//IDS//IGF2R//LAMP2//LAMP3//LAPTM4A//LAPTM5//NPC2//PLA2G15//SMPD1
hsa04810	Regulation_of_actin_cytoskeleton	http://www.genome.jp/kegg-bin/show_pathway?hsa04810+87+10552+10109+10093+81873+10458+9564+1956+2149+2247+2260+2335+2768+2934+3265+128239+3672+22801+3673+3675+3678+3655+3685+3688+3691+3693+3984+4627+4638+5058+5154+5155+23396+54776+5829+5880+6237+6714+54434+7114+7410+7414	42	212	736	7257	1.3679e-05	0.000260636	4.86395	0.0570652	ACTN1//ARPC1A//ARPC2//ARPC4//ARPC5L//BAIAP2//BCAR1//EGFR//F2R//FGF2//FGFR1//FN1//GNA12//GSN//HRAS//IQGAP3//ITGA1//ITGA11//ITGA2//ITGA3//ITGA5//ITGA6//ITGAV//ITGB1//ITGB4//ITGB5//LIMK1//MYH9//MYLK//PAK1//PDGFA//PDGFB//PIP5K1C//PPP1R12C//PXN//RAC2//RRAS//SRC//SSH1//TMSB4X//VAV2//VCL
hsa04512	ECM-receptor_interaction	http://www.genome.jp/kegg-bin/show_pathway?hsa04512+960+961+1291+1292+2335+3672+22801+3673+3675+3678+3655+3685+3688+3691+3693+3910+3914+3918+6382+6385+7057+3371	22	82	736	7257	1.38544e-05	0.000260636	4.85841	0.0298913	CD44//CD47//COL6A1//COL6A2//FN1//ITGA1//ITGA11//ITGA2//ITGA3//ITGA5//ITGA6//ITGAV//ITGB1//ITGB4//ITGB5//LAMA4//LAMB3//LAMC2//SDC1//SDC4//THBS1//TNC
hsa05168	Herpes_simplex_infection	http://www.genome.jp/kegg-bin/show_pathway?hsa05168+841+6347+6352+972+23586+8772+3105+3106+3107+3108+3122+3123+3133+3134+64135+3434+3460+9641+3553+3569+3665+10379+3725+57506+5818+5819+4792+4938+4939+4940+5371+5970+6672+6772+6878+6890+7185+7186	38	185	736	7257	1.49507e-05	0.000264715	4.82534	0.0516304	CASP8//CCL2//CCL5//CD74//DDX58//FADD//HLA-A//HLA-B//HLA-C//HLA-DMA//HLA-DRA//HLA-DRB1//HLA-E//HLA-F//IFIH1//IFIT1//IFNGR2//IKBKE//IL1B//IL6//IRF7//IRF9//JUN//MAVS//NECTIN1//NECTIN2//NFKBIA//OAS1//OAS2//OAS3//PML//RELA//SP100//STAT1//TAF6//TAP1//TRAF1//TRAF2
hsa04622	RIG-I-like_receptor_signaling_pathway	http://www.genome.jp/kegg-bin/show_pathway?hsa04622+841+3627+3576+23586+79132+8772+64135+9641+3665+9636+5600+5603+57506+4792+5970+340061+8717+7186+7706	19	70	736	7257	4.45187e-05	0.000686591	4.35146	0.0258152	CASP8//CXCL10//CXCL8//DDX58//DHX58//FADD//IFIH1//IKBKE//IRF7//ISG15//MAPK11//MAPK13//MAVS//NFKBIA//RELA//TMEM173//TRADD//TRAF2//TRIM25
hsa05164	Influenza_A	http://www.genome.jp/kegg-bin/show_pathway?hsa05164+207+6347+6352+3627+3576+23586+5045+3108+3122+3123+3383+64135+3460+9641+3606+3552+3553+3569+3665+10379+3725+5600+5603+57506+4792+4938+4939+4940+5371+5970+91543+6772+7099+8795+7706	35	173	736	7257	4.51871e-05	0.000686591	4.34499	0.0475543	AKT1//CCL2//CCL5//CXCL10//CXCL8//DDX58//FURIN//HLA-DMA//HLA-DRA//HLA-DRB1//ICAM1//IFIH1//IFNGR2//IKBKE//IL18//IL1A//IL1B//IL6//IRF7//IRF9//JUN//MAPK11//MAPK13//MAVS//NFKBIA//OAS1//OAS2//OAS3//PML//RELA//RSAD2//STAT1//TLR4//TNFRSF10B//TRIM25
hsa05145	Toxoplasmosis	http://www.genome.jp/kegg-bin/show_pathway?hsa05145+207+572+598+330+841+2775+3108+3122+3123+3460+3588+3654+3655+3688+3910+3914+3918+23643+5600+5603+4792+10105+5970+8651+6772+7099	26	113	736	7257	4.56207e-05	0.000686591	4.34084	0.0353261	AKT1//BAD//BCL2L1//BIRC3//CASP8//GNAO1//HLA-DMA//HLA-DRA//HLA-DRB1//IFNGR2//IL10RB//IRAK1//ITGA6//ITGB1//LAMA4//LAMB3//LAMC2//LY96//MAPK11//MAPK13//NFKBIA//PPIF//RELA//SOCS1//STAT1//TLR4
hsa05323	Rheumatoid_arthritis	http://www.genome.jp/kegg-bin/show_pathway?hsa05323+9114+8992+155066+6347+6352+1435+1437+1514+2919+3576+3108+3122+3123+3383+3589+3606+3552+3553+3569+3725+4312+7099	22	90	736	7257	6.61911e-05	0.000948739	4.1792	0.0298913	ATP6V0D1//ATP6V0E1//ATP6V0E2//CCL2//CCL5//CSF1//CSF2//CTSL//CXCL1//CXCL8//HLA-DMA//HLA-DRA//HLA-DRB1//ICAM1//IL11//IL18//IL1A//IL1B//IL6//JUN//MMP1//TLR4
hsa05169	Epstein-Barr_virus_infection	http://www.genome.jp/kegg-bin/show_pathway?hsa05169+207+960+965+1026+23586+9759+3105+3106+3107+3122+3123+3133+3134+3383+3588+3654+3725+9020+5600+5603+4791+4792+4794+8021+5336+5433+5439+246721+5707+5714+3516+5970+5971+7128+8717+7185+7186+7431	38	200	736	7257	9.05996e-05	0.00123957	4.04287	0.0516304	AKT1//CD44//CD58//CDKN1A//DDX58//HDAC4//HLA-A//HLA-B//HLA-C//HLA-DRA//HLA-DRB1//HLA-E//HLA-F//ICAM1//IL10RB//IRAK1//JUN//MAP3K14//MAPK11//MAPK13//NFKB2//NFKBIA//NFKBIE//NUP214//PLCG2//POLR2D//POLR2J//POLR2J2//PSMD1//PSMD8//RBPJ//RELA//RELB//TNFAIP3//TRADD//TRAF1//TRAF2//VIM
hsa04015	Rap1_signaling_pathway	http://www.genome.jp/kegg-bin/show_pathway?hsa04015+109+112+136+207+9564+805+808+1435+1956+1969+2149+2247+2260+2775+3265+3688+1902+5600+5603+4803+4804+50855+5154+5155+5228+5880+5899+2889+10411+10636+6237+6494+23094+6714+7057+7094+83660+7410+7424	39	210	736	7257	0.000122551	0.00160382	3.91168	0.0529891	ADCY3//ADCY6//ADORA2B//AKT1//BCAR1//CALM2//CALM3//CSF1//EGFR//EPHA2//F2R//FGF2//FGFR1//GNAO1//HRAS//ITGB1//LPAR1//MAPK11//MAPK13//NGF//NGFR//PARD6A//PDGFA//PDGFB//PGF//RAC2//RALB//RAPGEF1//RAPGEF3//RGS14//RRAS//SIPA1//SIPA1L3//SRC//THBS1//TLN1//TLN2//VAV2//VEGFC
hsa04360	Axon_guidance	http://www.genome.jp/kegg-bin/show_pathway?hsa04360+25+22885+659+1020+1947+1969+2048+2050+3265+3611+3688+3897+3984+8829+9423+59277+84628+5058+50855+5336+5361+5362+5880+5998+6237+10371+10512+10509+10507+10505+8482+9353+6714+54434	34	175	736	7257	0.000134254	0.00167014	3.87207	0.0461957	ABL1//ABLIM3//BMPR2//CDK5//EFNB1//EPHA2//EPHB2//EPHB4//HRAS//ILK//ITGB1//L1CAM//LIMK1//NRP1//NTN1//NTN4//NTNG2//PAK1//PARD6A//PLCG2//PLXNA1//PLXNA2//RAC2//RGS3//RRAS//SEMA3A//SEMA3C//SEMA4B//SEMA4D//SEMA4F//SEMA7A//SLIT2//SRC//SSH1
hsa04380	Osteoclast_differentiation	http://www.genome.jp/kegg-bin/show_pathway?hsa04380+207+1435+1535+2274+8061+2355+3460+3552+3553+10379+3725+9020+5600+5603+4688+4791+4792+5336+5970+5971+140885+8651+8878+6772+7046+7048+7186	27	127	736	7257	0.000139282	0.00167014	3.85611	0.0366848	AKT1//CSF1//CYBA//FHL2//FOSL1//FOSL2//IFNGR2//IL1A//IL1B//IRF9//JUN//MAP3K14//MAPK11//MAPK13//NCF2//NFKB2//NFKBIA//PLCG2//RELA//RELB//SIRPA//SOCS1//SQSTM1//STAT1//TGFBR1//TGFBR2//TRAF2
hsa05162	Measles	http://www.genome.jp/kegg-bin/show_pathway?hsa05162+207+595+896+1021+23586+64135+3460+9641+3552+3553+3560+3561+3569+3654+3665+10379+57506+4792+4938+4939+4940+5970+6772+6776+7099+7128+8795+7161	28	134	736	7257	0.000144265	0.00167014	3.84084	0.0380435	AKT1//CCND1//CCND3//CDK6//DDX58//IFIH1//IFNGR2//IKBKE//IL1A//IL1B//IL2RB//IL2RG//IL6//IRAK1//IRF7//IRF9//MAVS//NFKBIA//OAS1//OAS2//OAS3//RELA//STAT1//STAT5A//TLR4//TNFAIP3//TNFRSF10B//TP73
hsa04151	PI3K-Akt_signaling_pathway	http://www.genome.jp/kegg-bin/show_pathway?hsa04151+207+572+598+595+896+1021+1026+1291+1292+10488+1435+1956+1969+2149+2247+2260+2335+2783+10681+2791+2786+3265+3560+3561+3566+3569+3575+3667+3672+22801+3673+3675+3678+3655+3685+3688+3691+3693+3910+3914+3918+1902+4803+4804+5154+5155+5228+118788+5585+5522+5528+5970+7057+7099+3371+7424	56	342	736	7257	0.000171028	0.00184002	3.76693	0.076087	AKT1//BAD//BCL2L1//CCND1//CCND3//CDK6//CDKN1A//COL6A1//COL6A2//CREB3//CSF1//EGFR//EPHA2//F2R//FGF2//FGFR1//FN1//GNB2//GNB5//GNG11//GNG4//HRAS//IL2RB//IL2RG//IL4R//IL6//IL7R//IRS1//ITGA1//ITGA11//ITGA2//ITGA3//ITGA5//ITGA6//ITGAV//ITGB1//ITGB4//ITGB5//LAMA4//LAMB3//LAMC2//LPAR1//NGF//NGFR//PDGFA//PDGFB//PGF//PIK3AP1//PKN1//PPP2R2C//PPP2R5D//RELA//THBS1//TLR4//TNC//VEGFC
hsa05142	Chagas_disease_(American_trypanosomiasis)	http://www.genome.jp/kegg-bin/show_pathway?hsa05142+207+841+6347+6352+3576+8772+2769+2775+3460+3553+3569+3654+3725+5600+5603+4792+5522+5970+5054+4088+7046+7048+7099	23	102	736	7257	0.000171165	0.00184002	3.76659	0.03125	AKT1//CASP8//CCL2//CCL5//CXCL8//FADD//GNA15//GNAO1//IFNGR2//IL1B//IL6//IRAK1//JUN//MAPK11//MAPK13//NFKBIA//PPP2R2C//RELA//SERPINE1//SMAD3//TGFBR1//TGFBR2//TLR4
hsa05131	Shigellosis	http://www.genome.jp/kegg-bin/show_pathway?hsa05131+25+10552+10109+10093+81873+8945+960+3576+3678+3688+5600+5603+4792+5970+391+6714+7414	17	65	736	7257	0.000182937	0.00189876	3.7377	0.0230978	ABL1//ARPC1A//ARPC2//ARPC4//ARPC5L//BTRC//CD44//CXCL8//ITGA5//ITGB1//MAPK11//MAPK13//NFKBIA//RELA//RHOG//SRC//VCL
hsa05222	Small_cell_lung_cancer	http://www.genome.jp/kegg-bin/show_pathway?hsa05222+207+598+330+595+1021+1869+2335+3673+3675+3655+3685+3688+3910+3914+3918+4149+4792+5970+7185+7186	20	84	736	7257	0.000206732	0.00207422	3.68459	0.0271739	AKT1//BCL2L1//BIRC3//CCND1//CDK6//E2F1//FN1//ITGA2//ITGA3//ITGA6//ITGAV//ITGB1//LAMA4//LAMB3//LAMC2//MAX//NFKBIA//RELA//TRAF1//TRAF2
hsa05203	Viral_carcinogenesis	http://www.genome.jp/kegg-bin/show_pathway?hsa05203+87+9114+572+841+595+896+1021+1026+10488+2934+9759+3017+8970+85236+8365+3105+3106+3107+3133+3134+3265+3665+10379+3725+9261+4791+4792+5366+5829+3516+5970+6672+6714+6776+8717+7185+7186	37	201	736	7257	0.000218956	0.00208396	3.65964	0.0502717	ACTN1//ATP6V0D1//BAD//CASP8//CCND1//CCND3//CDK6//CDKN1A//CREB3//GSN//HDAC4//HIST1H2BD//HIST1H2BJ//HIST1H2BK//HIST1H4H//HLA-A//HLA-B//HLA-C//HLA-E//HLA-F//HRAS//IRF7//IRF9//JUN//MAPKAPK2//NFKB2//NFKBIA//PMAIP1//PXN//RBPJ//RELA//SP100//SRC//STAT5A//TRADD//TRAF1//TRAF2
hsa04520	Adherens_junction	http://www.genome.jp/kegg-bin/show_pathway?hsa04520+87+10458+1956+2260+5818+5819+5770+5792+5795+5797+5880+4088+6591+6714+83439+7046+7048+7414	18	72	736	7257	0.000221551	0.00208396	3.65453	0.0244565	ACTN1//BAIAP2//EGFR//FGFR1//NECTIN1//NECTIN2//PTPN1//PTPRF//PTPRJ//PTPRM//RAC2//SMAD3//SNAI2//SRC//TCF7L1//TGFBR1//TGFBR2//VCL
hsa05160	Hepatitis_C	http://www.genome.jp/kegg-bin/show_pathway?hsa05160+207+572+1026+9076+137075+1365+3576+23586+1956+3265+3434+9641+3659+3665+10379+5600+5603+57506+4792+4938+4939+4940+5522+5970+6772+8717+7186	27	131	736	7257	0.000239259	0.00218233	3.62113	0.0366848	AKT1//BAD//CDKN1A//CLDN1//CLDN23//CLDN3//CXCL8//DDX58//EGFR//HRAS//IFIT1//IKBKE//IRF1//IRF7//IRF9//MAPK11//MAPK13//MAVS//NFKBIA//OAS1//OAS2//OAS3//PPP2R2C//RELA//STAT1//TRADD//TRAF2
hsa04658	Th1_and_Th2_cell_differentiation	http://www.genome.jp/kegg-bin/show_pathway?hsa04658+28514+3108+3122+3123+3460+3560+3561+3566+182+3725+84441+55534+5600+5603+4792+4794+3516+5970+6772+6776+6778	21	92	736	7257	0.000271389	0.00240259	3.56641	0.0285326	DLL1//HLA-DMA//HLA-DRA//HLA-DRB1//IFNGR2//IL2RB//IL2RG//IL4R//JAG1//JUN//MAML2//MAML3//MAPK11//MAPK13//NFKBIA//NFKBIE//RBPJ//RELA//STAT1//STAT5A//STAT6
hsa04722	Neurotrophin_signaling_pathway	http://www.genome.jp/kegg-bin/show_pathway?hsa04722+25+207+396+397+572+627+805+808+3265+3654+3656+3667+3725+5600+5603+9261+4792+4794+4803+4804+5336+2889+5970+10019+7161	25	119	736	7257	0.000295876	0.00254453	3.52889	0.0339674	ABL1//AKT1//ARHGDIA//ARHGDIB//BAD//BDNF//CALM2//CALM3//HRAS//IRAK1//IRAK2//IRS1//JUN//MAPK11//MAPK13//MAPKAPK2//NFKBIA//NFKBIE//NGF//NGFR//PLCG2//RAPGEF1//RELA//SH2B3//TP73
hsa05120	Epithelial_cell_signaling_in_Helicobacter_pylori_infection	http://www.genome.jp/kegg-bin/show_pathway?hsa05120+9114+8992+155066+6352+2919+3576+1956+1839+3725+9020+5600+5603+4792+5058+5336+5970+6714	17	68	736	7257	0.000329072	0.00275141	3.48271	0.0230978	ATP6V0D1//ATP6V0E1//ATP6V0E2//CCL5//CXCL1//CXCL8//EGFR//HBEGF//JUN//MAP3K14//MAPK11//MAPK13//NFKBIA//PAK1//PLCG2//RELA//SRC
hsa04659	Th17_cell_differentiation	http://www.genome.jp/kegg-bin/show_pathway?hsa04659+3108+3122+3123+3460+3553+9466+3560+3561+3566+3569+3725+5600+5603+4792+4794+5970+861+4088+6772+6776+6778+7046+7048	23	107	736	7257	0.000360909	0.00293604	3.4426	0.03125	HLA-DMA//HLA-DRA//HLA-DRB1//IFNGR2//IL1B//IL27RA//IL2RB//IL2RG//IL4R//IL6//JUN//MAPK11//MAPK13//NFKBIA//NFKBIE//RELA//RUNX1//SMAD3//STAT1//STAT5A//STAT6//TGFBR1//TGFBR2
hsa04630	Jak-STAT_signaling_pathway	http://www.genome.jp/kegg-bin/show_pathway?hsa04630+207+316+598+595+896+1026+64109+1437+1438+2273+3265+3460+3588+3589+3601+58985+11009+9466+3560+3561+3566+3569+3575+10379+8651+8835+9655+6772+6776+6778	30	156	736	7257	0.000394133	0.00312195	3.40436	0.0407609	AKT1//AOX1//BCL2L1//CCND1//CCND3//CDKN1A//CRLF2//CSF2//CSF2RA//FHL1//HRAS//IFNGR2//IL10RB//IL11//IL15RA//IL22RA1//IL24//IL27RA//IL2RB//IL2RG//IL4R//IL6//IL7R//IRF9//SOCS1//SOCS2//SOCS5//STAT1//STAT5A//STAT6
hsa04064	NF-kappa_B_signaling_pathway	http://www.genome.jp/kegg-bin/show_pathway?hsa04064+598+330+84433+3576+23586+3383+3553+3654+23643+9020+4791+4792+5336+5970+5971+7099+7128+8717+7185+7186+7706	21	95	736	7257	0.000432199	0.00333569	3.36432	0.0285326	BCL2L1//BIRC3//CARD11//CXCL8//DDX58//ICAM1//IL1B//IRAK1//LY96//MAP3K14//NFKB2//NFKBIA//PLCG2//RELA//RELB//TLR4//TNFAIP3//TRADD//TRAF1//TRAF2//TRIM25
hsa05152	Tuberculosis	http://www.genome.jp/kegg-bin/show_pathway?hsa05152+207+9114+572+805+808+841+972+1509+1520+8772+3108+3122+3123+3460+3588+3606+3552+3553+3569+3654+3656+3920+5600+5603+9902+5878+5970+8877+6714+6772+7099+8717+7421	33	179	736	7257	0.000459844	0.00346033	3.33739	0.044837	AKT1//ATP6V0D1//BAD//CALM2//CALM3//CASP8//CD74//CTSD//CTSS//FADD//HLA-DMA//HLA-DRA//HLA-DRB1//IFNGR2//IL10RB//IL18//IL1A//IL1B//IL6//IRAK1//IRAK2//LAMP2//MAPK11//MAPK13//MRC2//RAB5C//RELA//SPHK1//SRC//STAT1//TLR4//TRADD//VDR
hsa05212	Pancreatic_cancer	http://www.genome.jp/kegg-bin/show_pathway?hsa05212+207+572+598+675+595+1021+1869+1956+5880+5899+5970+4088+6772+7039+7046+7048	16	64	736	7257	0.00048923	0.0035443	3.31049	0.0217391	AKT1//BAD//BCL2L1//BRCA2//CCND1//CDK6//E2F1//EGFR//RAC2//RALB//RELA//SMAD3//STAT1//TGFA//TGFBR1//TGFBR2
hsa05410	Hypertrophic_cardiomyopathy_(HCM)	http://www.genome.jp/kegg-bin/show_pathway?hsa05410+784+59285+3569+3672+22801+3673+3675+3678+3655+3685+3688+3691+3693+4000+51422+6443+7168+7170+7171	19	83	736	7257	0.00050443	0.0035443	3.2972	0.0258152	CACNB3//CACNG6//IL6//ITGA1//ITGA11//ITGA2//ITGA3//ITGA5//ITGA6//ITGAV//ITGB1//ITGB4//ITGB5//LMNA//PRKAG2//SGCB//TPM1//TPM3//TPM4
hsa05161	Hepatitis_B	http://www.genome.jp/kegg-bin/show_pathway?hsa05161+207+572+332+841+595+1021+1026+10488+3576+23586+1869+8772+3265+64135+9641+3569+3665+3725+57506+4792+5970+4088+6714+6772+6776+6778+7046+7099	28	144	736	7257	0.000506328	0.0035443	3.29557	0.0380435	AKT1//BAD//BIRC5//CASP8//CCND1//CDK6//CDKN1A//CREB3//CXCL8//DDX58//E2F1//FADD//HRAS//IFIH1//IKBKE//IL6//IRF7//JUN//MAVS//NFKBIA//RELA//SMAD3//SRC//STAT1//STAT5A//STAT6//TGFBR1//TLR4
hsa04640	Hematopoietic_cell_lineage	http://www.genome.jp/kegg-bin/show_pathway?hsa04640+290+960+966+924+1435+1437+1438+3108+3122+3123+3589+3552+3553+3566+3569+3575+3672+3673+3675+3678+3655	21	97	736	7257	0.000580787	0.00393427	3.23598	0.0285326	ANPEP//CD44//CD59//CD7//CSF1//CSF2//CSF2RA//HLA-DMA//HLA-DRA//HLA-DRB1//IL11//IL1A//IL1B//IL4R//IL6//IL7R//ITGA1//ITGA2//ITGA3//ITGA5//ITGA6
hsa05321	Inflammatory_bowel_disease_(IBD)	http://www.genome.jp/kegg-bin/show_pathway?hsa05321+3108+3122+3123+3460+3606+3552+3553+3561+3566+3569+3725+5970+4088+6772+6778+7099	16	65	736	7257	0.000589244	0.00393427	3.2297	0.0217391	HLA-DMA//HLA-DRA//HLA-DRB1//IFNGR2//IL18//IL1A//IL1B//IL2RG//IL4R//IL6//JUN//RELA//SMAD3//STAT1//STAT6//TLR4
hsa05416	Viral_myocarditis	http://www.genome.jp/kegg-bin/show_pathway?hsa05416+25+27+841+595+3105+3106+3107+3108+3122+3123+3133+3134+3383+5880+6443	15	59	736	7257	0.00060125	0.00393427	3.22094	0.0203804	ABL1//ABL2//CASP8//CCND1//HLA-A//HLA-B//HLA-C//HLA-DMA//HLA-DRA//HLA-DRB1//HLA-E//HLA-F//ICAM1//RAC2//SGCB
hsa05412	Arrhythmogenic_right_ventricular_cardiomyopathy_(ARVC)	http://www.genome.jp/kegg-bin/show_pathway?hsa05412+784+59285+1000+3672+22801+3673+3675+3678+3655+3685+3688+3691+3693+3728+4000+6443+83439	17	72	736	7257	0.000673795	0.00431515	3.17147	0.0230978	CACNB3//CACNG6//CDH2//ITGA1//ITGA11//ITGA2//ITGA3//ITGA5//ITGA6//ITGAV//ITGB1//ITGB4//ITGB5//JUP//LMNA//SGCB//TCF7L1
hsa04657	IL-17_signaling_pathway	http://www.genome.jp/kegg-bin/show_pathway?hsa04657+841+6347+1437+2919+3627+3576+8772+8061+9641+3553+3569+3725+5600+5603+4312+4792+5970+7128+8717+7186	20	93	736	7257	0.000851475	0.00533946	3.06983	0.0271739	CASP8//CCL2//CSF2//CXCL1//CXCL10//CXCL8//FADD//FOSL1//IKBKE//IL1B//IL6//JUN//MAPK11//MAPK13//MMP1//NFKBIA//RELA//TNFAIP3//TRADD//TRAF2
hsa05130	Pathogenic_Escherichia_coli_infection	http://www.genome.jp/kegg-bin/show_pathway?hsa05130+25+10552+10109+10093+81873+9076+3688+23643+7099+7846+7277+7280+347733+10383	14	55	736	7257	0.000895633	0.00550174	3.04787	0.0190217	ABL1//ARPC1A//ARPC2//ARPC4//ARPC5L//CLDN1//ITGB1//LY96//TLR4//TUBA1A//TUBA4A//TUBB2A//TUBB2B//TUBB4B
hsa04060	Cytokine-cytokine_receptor_interaction	http://www.genome.jp/kegg-bin/show_pathway?hsa04060+57007+90+650+659+6347+6352+23529+64109+1435+1437+1438+2919+3627+6373+9547+3576+1956+3460+3588+3589+3601+3606+3552+3553+58985+11009+3560+3561+3566+3569+3575+3624+4804+5154+5155+80301+7046+7048+8795+51330+3604+8742+8995+7424	44	270	736	7257	0.000932052	0.0055463	3.03056	0.0597826	ACKR3//ACVR1//BMP2//BMPR2//CCL2//CCL5//CLCF1//CRLF2//CSF1//CSF2//CSF2RA//CXCL1//CXCL10//CXCL11//CXCL14//CXCL8//EGFR//IFNGR2//IL10RB//IL11//IL15RA//IL18//IL1A//IL1B//IL22RA1//IL24//IL2RB//IL2RG//IL4R//IL6//IL7R//INHBA//NGFR//PDGFA//PDGFB//PLEKHO2//TGFBR1//TGFBR2//TNFRSF10B//TNFRSF12A//TNFRSF9//TNFSF12//TNFSF18//VEGFC
hsa05140	Leishmaniasis	http://www.genome.jp/kegg-bin/show_pathway?hsa05140+1535+3108+3122+3123+3460+3552+3553+3654+3688+3725+5600+5603+4688+4792+5970+6772+7099	17	74	736	7257	0.000939739	0.0055463	3.02699	0.0230978	CYBA//HLA-DMA//HLA-DRA//HLA-DRB1//IFNGR2//IL1A//IL1B//IRAK1//ITGB1//JUN//MAPK11//MAPK13//NCF2//NFKBIA//RELA//STAT1//TLR4
hsa04371	Apelin_signaling_pathway	http://www.genome.jp/kegg-bin/show_pathway?hsa04371+59+109+112+207+8862+805+808+595+1490+2783+10681+2791+2786+9759+3265+182+10365+4638+5327+51422+5581+6237+5054+4088+8877+7046	26	137	736	7257	0.00115457	0.00668316	2.93758	0.0353261	ACTA2//ADCY3//ADCY6//AKT1//APLN//CALM2//CALM3//CCND1//CTGF//GNB2//GNB5//GNG11//GNG4//HDAC4//HRAS//JAG1//KLF2//MYLK//PLAT//PRKAG2//PRKCE//RRAS//SERPINE1//SMAD3//SPHK1//TGFBR1
hsa05133	Pertussis	http://www.genome.jp/kegg-bin/show_pathway?hsa05133+715+805+808+3576+3552+3553+3569+3654+3659+3678+3688+3725+23643+5600+5603+5970+7099	17	76	736	7257	0.00129025	0.00732765	2.88933	0.0230978	C1R//CALM2//CALM3//CXCL8//IL1A//IL1B//IL6//IRAK1//IRF1//ITGA5//ITGB1//JUN//LY96//MAPK11//MAPK13//RELA//TLR4
hsa05414	Dilated_cardiomyopathy	http://www.genome.jp/kegg-bin/show_pathway?hsa05414+109+112+784+59285+3672+22801+3673+3675+3678+3655+3685+3688+3691+3693+4000+6443+7168+7170+7171	19	90	736	7257	0.00143551	0.00800162	2.84299	0.0258152	ADCY3//ADCY6//CACNB3//CACNG6//ITGA1//ITGA11//ITGA2//ITGA3//ITGA5//ITGA6//ITGAV//ITGB1//ITGB4//ITGB5//LMNA//SGCB//TPM1//TPM3//TPM4
hsa04620	Toll-like_receptor_signaling_pathway	http://www.genome.jp/kegg-bin/show_pathway?hsa04620+207+841+6352+3627+6373+3576+8772+9641+3553+3569+3654+3665+3725+23643+5600+5603+4792+5970+6772+7099+54472	21	104	736	7257	0.00150153	0.00821745	2.82347	0.0285326	AKT1//CASP8//CCL5//CXCL10//CXCL11//CXCL8//FADD//IKBKE//IL1B//IL6//IRAK1//IRF7//JUN//LY96//MAPK11//MAPK13//NFKBIA//RELA//STAT1//TLR4//TOLLIP
hsa05220	Chronic_myeloid_leukemia	http://www.genome.jp/kegg-bin/show_pathway?hsa05220+25+207+572+598+595+1021+1026+1869+3265+4792+5970+861+4088+6776+7046+7048	16	71	736	7257	0.00163274	0.00877596	2.78708	0.0217391	ABL1//AKT1//BAD//BCL2L1//CCND1//CDK6//CDKN1A//E2F1//HRAS//NFKBIA//RELA//RUNX1//SMAD3//STAT5A//TGFBR1//TGFBR2
hsa04670	Leukocyte_transendothelial_migration	http://www.genome.jp/kegg-bin/show_pathway?hsa04670+87+9564+4267+9076+137075+1365+1535+90952+3383+3688+5600+5603+4313+4688+5336+5829+5880+10411+6494+7294+7410+7414	22	112	736	7257	0.00170523	0.00900479	2.76822	0.0298913	ACTN1//BCAR1//CD99//CLDN1//CLDN23//CLDN3//CYBA//ESAM//ICAM1//ITGB1//MAPK11//MAPK13//MMP2//NCF2//PLCG2//PXN//RAC2//RAPGEF3//SIPA1//TXK//VAV2//VCL
hsa04010	MAPK_signaling_pathway	http://www.genome.jp/kegg-bin/show_pathway?hsa04010+207+627+784+59285+1843+11221+1846+1847+1848+1956+2247+2260+2316+2317+1647+2768+3265+3552+3553+3725+9020+9448+5600+5603+9261+4137+4149+4791+4803+5058+5154+5155+8605+5880+5970+5971+8986+6237+7046+7048+7186	41	255	736	7257	0.00179099	0.00929463	2.74691	0.0557065	AKT1//BDNF//CACNB3//CACNG6//DUSP1//DUSP10//DUSP4//DUSP5//DUSP6//EGFR//FGF2//FGFR1//FLNA//FLNB//GADD45A//GNA12//HRAS//IL1A//IL1B//JUN//MAP3K14//MAP4K4//MAPK11//MAPK13//MAPKAPK2//MAPT//MAX//NFKB2//NGF//PAK1//PDGFA//PDGFB//PLA2G4C//RAC2//RELA//RELB//RPS6KA4//RRAS//TGFBR1//TGFBR2//TRAF2
hsa04217	Necroptosis	http://www.genome.jp/kegg-bin/show_pathway?hsa04217+330+823+824+841+51652+8772+3014+8334+8969+8337+723790+3460+3552+3553+10379+10039+143+8605+5834+6609+8878+6772+6776+6778+7099+7128+8795+8717+7186	29	164	736	7257	0.00194877	0.00978298	2.71024	0.0394022	BIRC3//CAPN1//CAPN2//CASP8//CHMP3//FADD//H2AFX//HIST1H2AC//HIST1H2AG//HIST2H2AA3//HIST2H2AA4//IFNGR2//IL1A//IL1B//IRF9//PARP3//PARP4//PLA2G4C//PYGB//SMPD1//SQSTM1//STAT1//STAT5A//STAT6//TLR4//TNFAIP3//TNFRSF10B//TRADD//TRAF2
hsa05219	Bladder_cancer	http://www.genome.jp/kegg-bin/show_pathway?hsa05219+595+1026+3576+1869+1956+1839+3265+4312+4313+6714+7057	11	41	736	7257	0.0019826	0.00978298	2.70277	0.0149457	CCND1//CDKN1A//CXCL8//E2F1//EGFR//HBEGF//HRAS//MMP1//MMP2//SRC//THBS1
hsa05332	Graft-versus-host_disease	http://www.genome.jp/kegg-bin/show_pathway?hsa05332+3105+3106+3107+3108+3122+3123+3133+3134+3552+3553+3569	11	41	736	7257	0.0019826	0.00978298	2.70277	0.0149457	HLA-A//HLA-B//HLA-C//HLA-DMA//HLA-DRA//HLA-DRB1//HLA-E//HLA-F//IL1A//IL1B//IL6
hsa05215	Prostate_cancer	http://www.genome.jp/kegg-bin/show_pathway?hsa05215+207+367+572+595+1026+10488+1869+1956+2260+2950+3265+4792+4824+5154+5155+5970+83439+7039	18	87	736	7257	0.00240262	0.0116643	2.61931	0.0244565	AKT1//AR//BAD//CCND1//CDKN1A//CREB3//E2F1//EGFR//FGFR1//GSTP1//HRAS//NFKBIA//NKX3-1//PDGFA//PDGFB//RELA//TCF7L1//TGFA
hsa00532	Glycosaminoglycan_biosynthesis-chondroitin_sulfate/dermatan_sulfate	http://www.genome.jp/kegg-bin/show_pathway?hsa00532+79586+54480+113189+51363+9469+55454+64132	7	20	736	7257	0.00254716	0.0121698	2.59394	0.00951087	CHPF//CHPF2//CHST14//CHST15//CHST3//CSGALNACT2//XYLT2
hsa04144	Endocytosis	http://www.genome.jp/kegg-bin/show_pathway?hsa04144+154+116987+10552+10109+10093+81873+8853+274+51652+1212+9267+27128+1956+10938+30844+2149+8729+2869+9146+3105+3106+3107+3133+3134+3265+3482+3560+3561+89853+23327+50855+23396+5371+9230+26056+5878+4088+64750+6714+7046+7048	41	260	736	7257	0.00259298	0.0121951	2.5862	0.0557065	ADRB2//AGAP1//ARPC1A//ARPC2//ARPC4//ARPC5L//ASAP2//BIN1//CHMP3//CLTB//CYTH1//CYTH4//EGFR//EHD1//EHD4//F2R//GBF1//GRK5//HGS//HLA-A//HLA-B//HLA-C//HLA-E//HLA-F//HRAS//IGF2R//IL2RB//IL2RG//MVB12B//NEDD4L//PARD6A//PIP5K1C//PML//RAB11B//RAB11FIP5//RAB5C//SMAD3//SMURF2//SRC//TGFBR1//TGFBR2
hsa04115	p53_signaling_pathway	http://www.genome.jp/kegg-bin/show_pathway?hsa04115+841+595+896+3732+1021+1026+1647+3486+5366+5268+5054+7057+8795+9540+7161	15	68	736	7257	0.00281905	0.0129033	2.5499	0.0203804	CASP8//CCND1//CCND3//CD82//CDK6//CDKN1A//GADD45A//IGFBP3//PMAIP1//SERPINB5//SERPINE1//THBS1//TNFRSF10B//TP53I3//TP73
hsa04390	Hippo_signaling_pathway	http://www.genome.jp/kegg-bin/show_pathway?hsa04390+332+650+652+659+8945+595+896+1490+122786+8321+2535+8322+8324+8325+2736+4771+50855+5522+5054+4088+6591+83439+7046+7048+7161+80326+7477	27	153	736	7257	0.00282929	0.0129033	2.54832	0.0366848	BIRC5//BMP2//BMP4//BMPR2//BTRC//CCND1//CCND3//CTGF//FRMD6//FZD1//FZD2//FZD4//FZD7//FZD8//GLI2//NF2//PARD6A//PPP2R2C//SERPINE1//SMAD3//SNAI2//TCF7L1//TGFBR1//TGFBR2//TP73//WNT10A//WNT7B
hsa05100	Bacterial_invasion_of_epithelial_cells	http://www.genome.jp/kegg-bin/show_pathway?hsa05100+10552+10109+10093+81873+9564+1212+2335+3611+3678+3688+5829+391+4735+23176+6714+7414	16	76	736	7257	0.00341637	0.0153481	2.46644	0.0217391	ARPC1A//ARPC2//ARPC4//ARPC5L//BCAR1//CLTB//FN1//ILK//ITGA5//ITGB1//PXN//RHOG//SEPT2//SEPT8//SRC//VCL
hsa04962	Vasopressin-regulated_water_reabsorption	http://www.genome.jp/kegg-bin/show_pathway?hsa04962+109+112+396+397+554+10488+1639+1781+9230+5878+6810	11	44	736	7257	0.00363161	0.0160752	2.4399	0.0149457	ADCY3//ADCY6//ARHGDIA//ARHGDIB//AVPR2//CREB3//DCTN1//DYNC1I2//RAB11B//RAB5C//STX4
hsa04014	Ras_signaling_pathway	http://www.genome.jp/kegg-bin/show_pathway?hsa04014+25+27+207+572+598+805+808+1435+1956+1969+2113+2247+2260+2783+10681+2791+2786+3265+4803+4804+5058+5154+5155+5228+8605+5336+5878+5880+5899+10156+100271927+5970+23179+9610+6237+7424	36	227	736	7257	0.00419512	0.0183004	2.37726	0.048913	ABL1//ABL2//AKT1//BAD//BCL2L1//CALM2//CALM3//CSF1//EGFR//EPHA2//ETS1//FGF2//FGFR1//GNB2//GNB5//GNG11//GNG4//HRAS//NGF//NGFR//PAK1//PDGFA//PDGFB//PGF//PLA2G4C//PLCG2//RAB5C//RAC2//RALB//RASA4//RASA4B//RELA//RGL1//RIN1//RRAS//VEGFC
hsa01521	EGFR_tyrosine_kinase_inhibitor_resistance	http://www.genome.jp/kegg-bin/show_pathway?hsa01521+207+558+572+598+1956+2247+2621+3265+3569+3084+9542+5154+5155+5336+6714+7039	16	79	736	7257	0.00510331	0.0219442	2.29215	0.0217391	AKT1//AXL//BAD//BCL2L1//EGFR//FGF2//GAS6//HRAS//IL6//NRG1//NRG2//PDGFA//PDGFB//PLCG2//SRC//TGFA
hsa04370	VEGF_signaling_pathway	http://www.genome.jp/kegg-bin/show_pathway?hsa04370+207+572+3265+5600+5603+9261+8605+5336+5829+5880+9047+8877+6714	13	59	736	7257	0.00531507	0.0225329	2.27449	0.017663	AKT1//BAD//HRAS//MAPK11//MAPK13//MAPKAPK2//PLA2G4C//PLCG2//PXN//RAC2//SH2D2A//SPHK1//SRC
hsa01522	Endocrine_resistance	http://www.genome.jp/kegg-bin/show_pathway?hsa01522+109+112+207+572+595+1026+28514+1869+1956+2852+1839+3265+182+3725+5600+5603+4313+6714	18	95	736	7257	0.00641767	0.0268294	2.19262	0.0244565	ADCY3//ADCY6//AKT1//BAD//CCND1//CDKN1A//DLL1//E2F1//EGFR//GPER1//HBEGF//HRAS//JAG1//JUN//MAPK11//MAPK13//MMP2//SRC
hsa04071	Sphingolipid_signaling_pathway	http://www.genome.jp/kegg-bin/show_pathway?hsa04071+134+207+91012+1509+2768+3265+5600+5603+5522+5528+5581+5880+5970+1901+9294+1903+53637+6609+8877+8717+7186	21	118	736	7257	0.00719252	0.0296568	2.14312	0.0285326	ADORA1//AKT1//CERS5//CTSD//GNA12//HRAS//MAPK11//MAPK13//PPP2R2C//PPP2R5D//PRKCE//RAC2//RELA//S1PR1//S1PR2//S1PR3//S1PR5//SMPD1//SPHK1//TRADD//TRAF2
hsa05144	Malaria	http://www.genome.jp/kegg-bin/show_pathway?hsa05144+6347+3576+3383+3606+3553+3569+4035+6382+6383+7057+7099	11	49	736	7257	0.00864642	0.0351699	2.06316	0.0149457	CCL2//CXCL8//ICAM1//IL18//IL1B//IL6//LRP1//SDC1//SDC2//THBS1//TLR4
hsa04940	Type_I_diabetes_mellitus	http://www.genome.jp/kegg-bin/show_pathway?hsa04940+3105+3106+3107+3108+3122+3123+3133+3134+3552+3553	10	43	736	7257	0.00935268	0.0375354	2.02906	0.013587	HLA-A//HLA-B//HLA-C//HLA-DMA//HLA-DRA//HLA-DRB1//HLA-E//HLA-F//IL1A//IL1B
hsa05214	Glioma	http://www.genome.jp/kegg-bin/show_pathway?hsa05214+207+805+808+595+1021+1026+1869+1956+3265+5154+5155+5336+7039	13	64	736	7257	0.0107627	0.0426261	1.96808	0.017663	AKT1//CALM2//CALM3//CCND1//CDK6//CDKN1A//E2F1//EGFR//HRAS//PDGFA//PDGFB//PLCG2//TGFA
hsa04012	ErbB_signaling_pathway	http://www.genome.jp/kegg-bin/show_pathway?hsa04012+25+27+207+572+1026+1956+1839+3265+3725+3084+9542+5058+5336+6714+6776+7039	16	86	736	7257	0.0117212	0.0458194	1.93103	0.0217391	ABL1//ABL2//AKT1//BAD//CDKN1A//EGFR//HBEGF//HRAS//JUN//NRG1//NRG2//PAK1//PLCG2//SRC//STAT5A//TGFA
hsa05202	Transcriptional_misregulation_in_cancer	http://www.genome.jp/kegg-bin/show_pathway?hsa05202+598+330+1026+1437+3576+1848+2115+2118+2119+2313+3021+8351+8091+3486+3560+3569+3728+4005+4149+4804+5154+5327+5371+5970+861+85414+7048+7185	28	180	736	7257	0.0138782	0.0535556	1.85767	0.0380435	BCL2L1//BIRC3//CDKN1A//CSF2//CXCL8//DUSP6//ETV1//ETV4//ETV5//FLI1//H3F3B//HIST1H3D//HMGA2//IGFBP3//IL2RB//IL6//JUP//LMO2//MAX//NGFR//PDGFA//PLAT//PML//RELA//RUNX1//SLC45A3//TGFBR2//TRAF1
hsa04215	Apoptosis-multiple_species	http://www.genome.jp/kegg-bin/show_pathway?hsa04215+598+330+332+666+841+8772+4804+5366	8	33	736	7257	0.0150493	0.0573397	1.82248	0.0108696	BCL2L1//BIRC3//BIRC5//BOK//CASP8//FADD//NGFR//PMAIP1
hsa05224	Breast_cancer	http://www.genome.jp/kegg-bin/show_pathway?hsa05224+207+675+595+1021+1026+28514+1869+1956+2247+2260+8321+2535+8322+8324+8325+3265+182+3725+4041+4791+83439+80326+7477	23	144	736	7257	0.0181821	0.0684102	1.74036	0.03125	AKT1//BRCA2//CCND1//CDK6//CDKN1A//DLL1//E2F1//EGFR//FGF2//FGFR1//FZD1//FZD2//FZD4//FZD7//FZD8//HRAS//JAG1//JUN//LRP5//NFKB2//TCF7L1//WNT10A//WNT7B
hsa04666	Fc_gamma_R-mediated_phagocytosis	http://www.genome.jp/kegg-bin/show_pathway?hsa04666+207+10552+10109+10093+81873+8853+274+2934+3984+5058+23396+5336+5581+5880+8877+7410	16	91	736	7257	0.0196305	0.0729478	1.70707	0.0217391	AKT1//ARPC1A//ARPC2//ARPC4//ARPC5L//ASAP2//BIN1//GSN//LIMK1//PAK1//PIP5K1C//PLCG2//PRKCE//RAC2//SPHK1//VAV2
hsa05134	Legionellosis	http://www.genome.jp/kegg-bin/show_pathway?hsa05134+664+841+2919+3576+3606+3553+3569+4791+4792+5970+7099	11	55	736	7257	0.0203402	0.0737637	1.69165	0.0149457	BNIP3//CASP8//CXCL1//CXCL8//IL18//IL1B//IL6//NFKB2//NFKBIA//RELA//TLR4
hsa05217	Basal_cell_carcinoma	http://www.genome.jp/kegg-bin/show_pathway?hsa05217+650+652+8321+2535+8322+8324+8325+2736+83439+80326+7477	11	55	736	7257	0.0203402	0.0737637	1.69165	0.0149457	BMP2//BMP4//FZD1//FZD2//FZD4//FZD7//FZD8//GLI2//TCF7L1//WNT10A//WNT7B
hsa04072	Phospholipase_D_signaling_pathway	http://www.genome.jp/kegg-bin/show_pathway?hsa04072+109+112+10555+56894+207+554+3576+9267+27128+1956+2149+2768+3265+1902+5154+5155+23396+8605+5336+5899+10411+6237+8877	23	146	736	7257	0.0211418	0.0757581	1.67486	0.03125	ADCY3//ADCY6//AGPAT2//AGPAT3//AKT1//AVPR2//CXCL8//CYTH1//CYTH4//EGFR//F2R//GNA12//HRAS//LPAR1//PDGFA//PDGFB//PIP5K1C//PLA2G4C//PLCG2//RALB//RAPGEF3//RRAS//SPHK1
hsa04917	Prolactin_signaling_pathway	http://www.genome.jp/kegg-bin/show_pathway?hsa04917+207+595+3265+3659+5600+5603+5970+8651+8835+9655+6714+6772+6776	13	70	736	7257	0.0221418	0.0780273	1.65479	0.017663	AKT1//CCND1//HRAS//IRF1//MAPK11//MAPK13//RELA//SOCS1//SOCS2//SOCS5//SRC//STAT1//STAT5A
hsa04068	FoxO_signaling_pathway	http://www.genome.jp/kegg-bin/show_pathway?hsa04068+207+664+595+1026+1032+1956+114907+1647+9454+3265+3569+3575+3667+10365+5600+5603+51422+1901+4088+7046+7048	21	131	736	7257	0.022466	0.0780273	1.64847	0.0285326	AKT1//BNIP3//CCND1//CDKN1A//CDKN2D//EGFR//FBXO32//GADD45A//HOMER3//HRAS//IL6//IL7R//IRS1//KLF2//MAPK11//MAPK13//PRKAG2//S1PR1//SMAD3//TGFBR1//TGFBR2
hsa04623	Cytosolic_DNA-sensing_pathway	http://www.genome.jp/kegg-bin/show_pathway?hsa04623+6352+3627+23586+9641+3606+3553+3569+3665+57506+4792+5970+340061	12	63	736	7257	0.0227295	0.0780273	1.64341	0.0163043	CCL5//CXCL10//DDX58//IKBKE//IL18//IL1B//IL6//IRF7//MAVS//NFKBIA//RELA//TMEM173
hsa00760	Nicotinate_and_nicotinamide_metabolism	http://www.genome.jp/kegg-bin/show_pathway?hsa00760+316+5167+23057+22978+115024+4907+56953	7	29	736	7257	0.0229364	0.0780273	1.63947	0.00951087	AOX1//ENPP1//NMNAT2//NT5C2//NT5C3B//NT5E//NT5M
hsa00510	N-Glycan_biosynthesis	http://www.genome.jp/kegg-bin/show_pathway?hsa00510+85365+22845+57171+11253+4122+4245+4247+11282+4249+146664	10	49	736	7257	0.0230712	0.0780273	1.63693	0.013587	ALG2//DOLK//DOLPP1//MAN1B1//MAN2A2//MGAT1//MGAT2//MGAT4B//MGAT5//MGAT5B
hsa00240	Pyrimidine_metabolism	http://www.genome.jp/kegg-bin/show_pathway?hsa00240+129607+1841+5167+955+22978+115024+4907+56953+54107+56655+5433+5439+246721+7083+7084+83549+7378	17	101	736	7257	0.0245652	0.082157	1.60968	0.0230978	CMPK2//DTYMK//ENPP1//ENTPD6//NT5C2//NT5C3B//NT5E//NT5M//POLE3//POLE4//POLR2D//POLR2J//POLR2J2//TK1//TK2//UCK1//UPP1
hsa01524	Platinum_drug_resistance	http://www.genome.jp/kegg-bin/show_pathway?hsa01524+207+572+598+330+332+841+1026+2067+8772+9446+2950+4259+5366	13	73	736	7257	0.0304062	0.100574	1.51704	0.017663	AKT1//BAD//BCL2L1//BIRC3//BIRC5//CASP8//CDKN1A//ERCC1//FADD//GSTO1//GSTP1//MGST3//PMAIP1
hsa05146	Amoebiasis	http://www.genome.jp/kegg-bin/show_pathway?hsa05146+87+733+1437+2919+3576+2335+2769+3553+3569+3910+3914+3918+5878+5970+7099+7414	16	96	736	7257	0.031082	0.101692	1.50749	0.0217391	ACTN1//C8G//CSF2//CXCL1//CXCL8//FN1//GNA15//IL1B//IL6//LAMA4//LAMB3//LAMC2//RAB5C//RELA//TLR4//VCL
hsa05330	Allograft_rejection	http://www.genome.jp/kegg-bin/show_pathway?hsa05330+3105+3106+3107+3108+3122+3123+3133+3134	8	38	736	7257	0.0338305	0.108442	1.47069	0.0108696	HLA-A//HLA-B//HLA-C//HLA-DMA//HLA-DRA//HLA-DRB1//HLA-E//HLA-F
hsa04750	Inflammatory_mediator_regulation_of_TRP_channels	http://www.genome.jp/kegg-bin/show_pathway?hsa04750+109+112+805+808+2150+3269+3553+5600+5603+4803+5029+8605+5336+5581+5734+6714	16	97	736	7257	0.0338656	0.108442	1.47024	0.0217391	ADCY3//ADCY6//CALM2//CALM3//F2RL1//HRH1//IL1B//MAPK11//MAPK13//NGF//P2RY2//PLA2G4C//PLCG2//PRKCE//PTGER4//SRC
hsa00531	Glycosaminoglycan_degradation	http://www.genome.jp/kegg-bin/show_pathway?hsa00531+2588+2799+138050+10855+3423	5	19	736	7257	0.0369084	0.116941	1.43287	0.00679348	GALNS//GNS//HGSNAT//HPSE//IDS
hsa04350	TGF-beta_signaling_pathway	http://www.genome.jp/kegg-bin/show_pathway?hsa04350+90+650+652+659+1874+10468+3624+9241+4088+4091+64750+7046+7048+7057	14	84	736	7257	0.0419342	0.131481	1.37743	0.0190217	ACVR1//BMP2//BMP4//BMPR2//E2F4//FST//INHBA//NOG//SMAD3//SMAD6//SMURF2//TGFBR1//TGFBR2//THBS1
hsa05218	Melanoma	http://www.genome.jp/kegg-bin/show_pathway?hsa05218+207+572+595+1021+1026+1869+1956+2247+2260+3265+5154+5155	12	69	736	7257	0.0430546	0.133602	1.36598	0.0163043	AKT1//BAD//CCND1//CDK6//CDKN1A//E2F1//EGFR//FGF2//FGFR1//HRAS//PDGFA//PDGFB
hsa04612	Antigen_processing_and_presentation	http://www.genome.jp/kegg-bin/show_pathway?hsa04612+972+1508+1514+1520+3105+3106+3107+3108+3122+3123+3133+3134+6890	13	77	736	7257	0.0446304	0.137079	1.35037	0.017663	CD74//CTSB//CTSL//CTSS//HLA-A//HLA-B//HLA-C//HLA-DMA//HLA-DRA//HLA-DRB1//HLA-E//HLA-F//TAP1
hsa04916	Melanogenesis	http://www.genome.jp/kegg-bin/show_pathway?hsa04916+109+112+805+808+10488+1906+8321+2535+8322+8324+8325+2775+3265+83439+80326+7477	16	101	736	7257	0.0468343	0.142395	1.32944	0.0217391	ADCY3//ADCY6//CALM2//CALM3//CREB3//EDN1//FZD1//FZD2//FZD4//FZD7//FZD8//GNAO1//HRAS//TCF7L1//WNT10A//WNT7B
hsa05221	Acute_myeloid_leukemia	http://www.genome.jp/kegg-bin/show_pathway?hsa05221+207+572+595+3265+3728+5371+5970+861+6776+83439	10	55	736	7257	0.0474872	0.142936	1.32342	0.013587	AKT1//BAD//CCND1//HRAS//JUP//PML//RELA//RUNX1//STAT5A//TCF7L1
hsa04130	SNARE_interactions_in_vesicular_transport	http://www.genome.jp/kegg-bin/show_pathway?hsa04130+8676+55014+6804+6810+10791+8673+10652	7	34	736	7257	0.0509007	0.151694	1.29328	0.00951087	STX11//STX17//STX1A//STX4//VAMP5//VAMP8//YKT6
hsa04137	Mitophagy-animal	http://www.genome.jp/kegg-bin/show_pathway?hsa04137+79065+598+664+1869+3265+3725+10133+5970+6237+8878+6714	11	65	736	7257	0.0606964	0.179114	1.21684	0.0149457	ATG9A//BCL2L1//BNIP3//E2F1//HRAS//JUN//OPTN//RELA//RRAS//SQSTM1//SRC
hsa05034	Alcoholism	http://www.genome.jp/kegg-bin/show_pathway?hsa05034+136+627+805+808+10488+2775+2783+10681+2791+2786+3014+3021+9759+8334+8969+3017+8970+85236+8351+8365+8337+723790+3265+5569+2030	25	180	736	7257	0.0638012	0.186448	1.19517	0.0339674	ADORA2B//BDNF//CALM2//CALM3//CREB3//GNAO1//GNB2//GNB5//GNG11//GNG4//H2AFX//H3F3B//HDAC4//HIST1H2AC//HIST1H2AG//HIST1H2BD//HIST1H2BJ//HIST1H2BK//HIST1H3D//HIST1H4H//HIST2H2AA3//HIST2H2AA4//HRAS//PKIA//SLC29A1
hsa05223	Non-small_cell_lung_cancer	http://www.genome.jp/kegg-bin/show_pathway?hsa05223+207+572+595+1021+1869+1956+3265+5336+6776+7039	10	58	736	7257	0.0645497	0.186822	1.19011	0.013587	AKT1//BAD//CCND1//CDK6//E2F1//EGFR//HRAS//PLCG2//STAT5A//TGFA
hsa04550	Signaling_pathways_regulating_pluripotency_of_stem_cells	http://www.genome.jp/kegg-bin/show_pathway?hsa04550+90+207+652+659+2247+2260+8321+2535+8322+8324+8325+3265+3624+9314+5600+5603+84108+4088+80326+7477	20	139	736	7257	0.067696	0.194062	1.16944	0.0271739	ACVR1//AKT1//BMP4//BMPR2//FGF2//FGFR1//FZD1//FZD2//FZD4//FZD7//FZD8//HRAS//INHBA//KLF4//MAPK11//MAPK13//PCGF6//SMAD3//WNT10A//WNT7B
hsa04931	Insulin_resistance	http://www.genome.jp/kegg-bin/show_pathway?hsa04931+207+1374+10488+9945+3569+3667+4792+7376+51422+5581+5770+5792+5834+5970+10999+6513	16	107	736	7257	0.0723099	0.204018	1.1408	0.0217391	AKT1//CPT1A//CREB3//GFPT2//IL6//IRS1//NFKBIA//NR1H2//PRKAG2//PRKCE//PTPN1//PTPRF//PYGB//RELA//SLC27A4//SLC2A1
hsa00920	Sulfur_metabolism	http://www.genome.jp/kegg-bin/show_pathway?hsa00920+23474+9060+58472	3	10	736	7257	0.0725245	0.204018	1.13952	0.00407609	ETHE1//PAPSS2//SQOR
hsa04650	Natural_killer_cell_mediated_cytotoxicity	http://www.genome.jp/kegg-bin/show_pathway?hsa04650+1437+3105+3106+3107+3133+3265+3383+3460+4277+5058+5336+5880+135250+353091+154064+8795+80328+79465+7410	19	133	736	7257	0.0778446	0.215023	1.10877	0.0258152	CSF2//HLA-A//HLA-B//HLA-C//HLA-E//HRAS//ICAM1//IFNGR2//MICB//PAK1//PLCG2//RAC2//RAET1E//RAET1G//RAET1L//TNFRSF10B//ULBP2//ULBP3//VAV2
hsa05210	Colorectal_cancer	http://www.genome.jp/kegg-bin/show_pathway?hsa05210+207+572+332+595+3725+5880+4088+83439+7046+7048	10	60	736	7257	0.0778655	0.215023	1.10865	0.013587	AKT1//BAD//BIRC5//CCND1//JUN//RAC2//SMAD3//TCF7L1//TGFBR1//TGFBR2
hsa04912	GnRH_signaling_pathway	http://www.genome.jp/kegg-bin/show_pathway?hsa04912+109+112+805+808+1956+1839+3265+3725+5600+5603+4323+4313+8605+6714	14	92	736	7257	0.0791047	0.216459	1.1018	0.0190217	ADCY3//ADCY6//CALM2//CALM3//EGFR//HBEGF//HRAS//JUN//MAPK11//MAPK13//MMP14//MMP2//PLA2G4C//SRC
hsa04062	Chemokine_signaling_pathway	http://www.genome.jp/kegg-bin/show_pathway?hsa04062+109+112+207+9564+6347+6352+2919+3627+6373+9547+3576+2783+10681+2791+2786+2869+3265+4792+5058+5829+5880+5970+6714+6772+7410	25	185	736	7257	0.0823162	0.223218	1.08451	0.0339674	ADCY3//ADCY6//AKT1//BCAR1//CCL2//CCL5//CXCL1//CXCL10//CXCL11//CXCL14//CXCL8//GNB2//GNB5//GNG11//GNG4//GRK5//HRAS//NFKBIA//PAK1//PXN//RAC2//RELA//SRC//STAT1//VAV2
hsa00130	Ubiquinone_and_other_terpenoid-quinone_biosynthesis	http://www.genome.jp/kegg-bin/show_pathway?hsa00130+2677+1728+79001	3	11	736	7257	0.0924627	0.248494	1.03403	0.00407609	GGCX//NQO1//VKORC1
