# Supplementary material for: Differential Expression and Alternative Splicing of Transcripts Associated With Cisplatin-Induced Chemoresistance in Nasopharyngeal Carcinoma
Source: Front Genet. 2020 Feb 25;11:52. doi: 10.3389/fgene.2020.00052 (PMC7052373; doi:10.3389/fgene.2020.00052)
Supplement: Supplementary file 8 [file Table_8.xlsx]

## Sheet: A3SS
#Alternative Splicing Event: A3SS #Condition pair: 5-8F-DDP vs 5-8F Column A: Track_ID, The ID of the AS event signed by rmats. Column B: Gene_ID, The database name in gene level of the AS event. Column C: Gene_Name, The gene symbol of the AS event. Column D: Chrom, The chromosome of the AS event. Column E: Strand, Strand of the AS event. Column F, G: Long_ES/EE, The start/end Base of long AS exo…
supplementary table 8：Alternative splicing events
Annotation											DE Statistic							Counts
Track_ID	Gene_ID	Gene_Name	Chrom	Strand	Long_ES	Long_EE	Short_ES	Short_EE	Flanking_ES	Flanking_EE	Diff	p_value	q_value	IncLevel_5-8F-DDP	IncLevel_5-8F	IncFormLen	SkipFormLen	IJC_5-8F-DDP	SJC_5-8F-DDP	IJC_5-8F	SJC_5-8F
A3SS1	ENSG00000129566.12_3	TEP1	chr14	-	20837502	20837735	20837502	20837713	20837832	20837938	-0.029	1	1	1.0,1.0,0.913	1.0,1.0,1.0	171	149	16,10,24	0,0,2	14,16,7	0,0,0
A3SS3	ENSG00000184708.17_3	EIF4ENIF1	chr22	-	31843411	31843554	31843411	31843551	31844138	31844218	-0.143	0.392263	1	0.269,0.37,0.282	0.151,0.424,0.774	152	149	3,3,2	8,5,5	2,6,7	11,8,2
A3SS4	ENSG00000184708.17_3	EIF4ENIF1	chr22	-	31845333	31845517	31845333	31845394	31846274	31846346	-0.027	1	1	0.92,1.0,1.0	1.0,1.0,1.0	272	149	21,27,31	1,0,0	21,35,25	0,0,0
A3SS5	ENSG00000164465.18_2	DCBLD1	chr6	+	117865690	117865740	117865694	117865740	117864286	117864374	-0.018	1	1	0.947,1.0,1.0	1.0,1.0,1.0	153	149	37,46,66	2,0,0	39,66,60	0,0,0
A3SS6	ENSG00000168661.14_2	ZNF30	chr19	+	35424528	35424627	35424531	35424627	35422746	35422897	0.333	0.00228255	0.0503523	1.0,1.0,0.0	1.0,0.0,0.0	152	149	1,2,0	0,0,1	1,0,0	0,1,1
A3SS7	ENSG00000149273.14_3	RPS3	chr11	+	75113347	75113490	75113395	75113490	75112683	75112777	0	1	1	0.0,0.0,0.0	0.001,0.0,0.0	197	149	2,2,2	4069,3617,3797	4,0,1	3530,4082,4038
A3SS8	ENSG00000149273.14_3	RPS3	chr11	+	75115063	75115251	75115097	75115251	75113395	75113490	0.001	0.42271	1	0.989,0.989,0.989	0.988,0.988,0.987	183	149	4573,3915,4167	40,35,38	4010,4692,4507	41,45,48
A3SS10	ENSG00000011478.11_2	QPCTL	chr19	+	46198694	46198976	46198890	46198976	46196670	46196814	0.02	0.322359	1	0.969,0.937,0.9	0.883,0.937,0.925	345	149	73,69,83	1,2,4	122,137,142	7,4,5
A3SS15	ENSG00000167644.11_3	C19orf33	chr19	+	38795204	38795326	38795263	38795326	38795014	38795130	0.036	0.0263245	0.257007	0.212,0.191,0.211	0.173,0.166,0.167	208	149	280,219,262	745,666,703	116,126,130	397,454,466
A3SS17	ENSG00000155096.13_3	AZIN1	chr8	-	103862226	103862393	103862226	103862372	103870240	103870378	-0.02	0.499303	1	0.0,0.0,0.012	0.046,0.012,0.015	170	149	0,0,1	68,70,73	3,1,1	54,72,58
A3SS18	ENSG00000091039.16_3	OSBPL8	chr12	-	76844630	76844768	76844630	76844759	76881289	76881398	0.216	0.16455	0.783072	0.79,0.868,0.586	0.386,0.586,0.623	158	149	4,7,6	1,1,4	2,3,7	3,2,4
A3SS22	ENSG00000167543.15_4	TP53I13	chr17	+	27898849	27899075	27898874	27899075	27898608	27898737	-0.112	4.56961e-06	0.000549382	0.0,0.0,0.032	0.187,0.051,0.131	174	149	0,0,2	57,37,52	7,2,6	26,32,34
A3SS23	ENSG00000099797.13_3	TECR	chr19	+	14673952	14674069	14673985	14674069	14673336	14673387	-0.016	0.601679	1	0.096,0.157,0.093	0.093,0.214,0.088	182	149	3,5,2	23,22,16	2,10,2	16,30,17
A3SS24	ENSG00000099797.13_3	TECR	chr19	+	14673952	14674069	14674017	14674069	14673336	14673387	-0.001	0.652436	1	0.012,0.018,0.02	0.012,0.03,0.011	214	149	7,8,9	397,302,301	6,19,6	335,424,363
A3SS25	ENSG00000099797.13_3	TECR	chr19	+	14673985	14674069	14674017	14674069	14673336	14673387	0.005	0.77968	1	0.053,0.064,0.059	0.047,0.07,0.045	181	149	27,25,23	397,302,301	20,39,21	335,424,363
A3SS26	ENSG00000099797.13_3	TECR	chr19	+	14674582	14674715	14674611	14674715	14674469	14674514	-0.003	1	1	0.002,0.01,0.005	0.015,0.004,0.008	178	149	1,4,2	460,326,346	7,2,4	392,406,408
A3SS27	ENSG00000099797.13_3	TECR	chr19	+	14674582	14674715	14674646	14674715	14674469	14674514	-0.017	0.351937	1	0.897,0.965,0.96	0.958,0.927,0.988	213	149	100,80,102	8,2,3	131,109,115	4,6,1
A3SS28	ENSG00000099797.13_3	TECR	chr19	+	14674611	14674715	14674646	14674715	14674469	14674514	-0.002	1	1	0.983,0.994,0.992	0.991,0.986,0.998	184	149	559,402,446	8,2,3	516,513,519	4,6,1
A3SS29	ENSG00000143337.18_3	TOR1AIP1	chr1	+	179858444	179858504	179858447	179858504	179853826	179853904	0.084	0.0190005	0.208444	0.942,0.945,0.949	0.932,0.855,0.797	152	149	33,53,57	2,3,3	42,36,28	3,6,7
A3SS30	ENSG00000169972.11_2	PUSL1	chr1	+	1245060	1245231	1245085	1245231	1244833	1244983	-0.049	0.329101	1	1.0,0.892,0.943	1.0,0.982,1.0	174	149	31,29,39	0,3,2	34,63,54	0,1,0
A3SS34	ENSG00000049656.13_2	CLPTM1L	chr5	-	1330394	1330546	1330394	1330498	1331913	1331998	-0.004	1	1	0.008,0.004,0.008	0.017,0.009,0.005	197	149	4,2,4	390,372,398	7,5,3	300,425,464
A3SS35	ENSG00000173113.6_2	TRMT112	chr11	-	64084529	64084619	64084529	64084604	64084735	64084837	0.009	0.103515	0.61457	0.978,0.987,0.977	0.971,0.963,0.981	164	149	819,649,701	17,8,15	658,686,744	18,24,13
A3SS37	ENSG00000186493.11_2	C5orf38	chr5	+	2752735	2752868	2752793	2752868	2752341	2752578	0.039	1	1	1.0,1.0,0.834	1.0,0.716,1.0	207	149	12,11,7	0,0,1	8,7,6	0,2,0
A3SS40	ENSG00000120948.16_4	TARDBP	chr1	+	11083217	11083386	11083249	11083386	11082180	11082307	0.015	0.222867	0.925533	0.898,1.0,0.924	0.944,0.917,0.916	181	149	32,54,44	3,0,3	61,67,66	3,5,5
A3SS41	ENSG00000120948.16_4	TARDBP	chr1	+	11083217	11083386	11083319	11083386	11082180	11082307	0.094	3.13679e-06	0.000443671	1.0,0.969,0.963	0.909,0.904,0.837	251	149	73,106,132	0,2,3	152,174,181	9,11,21
A3SS42	ENSG00000120948.16_4	TARDBP	chr1	+	11083249	11083386	11083319	11083386	11082180	11082307	0.118	1.02708e-05	0.000931932	1.0,0.946,0.954	0.877,0.874,0.795	219	149	44,52,91	0,2,3	94,112,120	9,11,21
A3SS45	ENSG00000123349.13_3	PFDN5	chr12	+	53690213	53691708	53691633	53691708	53689622	53689725	-0.192	0.0912614	0.570549	0.414,0.758,0.52	0.837,0.552,0.88	1569	149	52,66,80	7,2,7	54,65,77	1,5,1
A3SS46	ENSG00000123349.13_3	PFDN5	chr12	+	53691802	53691934	53691828	53691934	53691633	53691708	0	1	1	0.002,0.002,0.002	0.003,0.001,0.001	175	149	3,2,3	1268,1093,1189	3,1,1	928,1066,1049
A3SS47	ENSG00000160957.12_3	RECQL4	chr8	-	145740319	145740456	145740319	145740426	145740533	145740626	0.054	1	1	0.972,0.965,1.0	0.854,1.0,0.921	179	149	41,33,28	1,1,0	14,19,28	2,0,2
A3SS48	ENSG00000160957.12_3	RECQL4	chr8	-	145740319	145740456	145740319	145740426	145740709	145740841	0.095	1	1	1.0,1.0,1.0	1.0,1.0,0.714	179	149	2,7,1	0,0,0	3,1,3	0,0,1
A3SS49	ENSG00000160957.12_3	RECQL4	chr8	-	145741371	145742148	145741371	145741797	145742433	145742574	-0.027	0.708292	1	0.947,0.888,0.835	1.0,0.751,1.0	500	149	120,80,102	2,3,6	56,81,90	0,8,0
A3SS51	ENSG00000101166.15_2	PRELID3B	chr20	-	57612245	57612354	57612245	57612335	57613520	57613689	-0.014	0.0205536	0.218678	0.007,0.015,0.006	0.023,0.019,0.028	168	149	1,3,1	122,177,159	6,7,11	222,323,333
A3SS52	ENSG00000116750.13_3	UCHL5	chr1	-	192992055	192992169	192992055	192992166	192992973	192993076	-0.029	0.45537	1	0.451,0.401,0.363	0.356,0.457,0.489	152	149	41,43,32	49,63,55	35,60,89	62,70,91
A3SS55	ENSG00000137941.16_3	TTLL7	chr1	-	84383286	84383373	84383286	84383369	84385381	84385517	0.165	0.815275	1	1.0,1.0,1.0	0.796,1.0,0.709	153	149	4,3,7	0,0,0	4,3,5	1,0,2
A3SS58	ENSG00000204351.11_2	SKIV2L	chr6	+	31928972	31929163	31929117	31929163	31928817	31928871	-0.005	1	1	0.986,1.0,1.0	1.0,1.0,1.0	294	149	142,105,124	1,0,0	134,153,166	0,0,0
A3SS59	ENSG00000204351.11_2	SKIV2L	chr6	+	31936399	31936573	31936462	31936573	31936104	31936315	-0.029	0.0853376	0.55054	0.038,0.094,0.04	0.127,0.079,0.054	212	149	3,8,4	54,54,67	19,14,8	92,115,98
A3SS60	ENSG00000164253.13_4	WDR41	chr5	-	76747115	76747178	76747115	76747171	76749641	76749753	-0.007	1	1	0.983,0.97,1.0	1.0,0.974,1.0	156	149	61,68,95	1,2,0	103,79,135	0,2,0
A3SS61	ENSG00000164253.13_4	WDR41	chr5	-	76749641	76749753	76749641	76749735	76754886	76754949	0.007	1	1	1.0,1.0,1.0	1.0,1.0,0.979	167	149	87,87,90	0,0,0	107,126,105	0,0,2
A3SS66	ENSG00000105854.12_3	PON2	chr7	-	95035430	95035584	95035430	95035559	95036298	95036380	-0.008	1	1	0.007,0.0,0.0	0.013,0.0,0.018	174	149	1,0,0	126,168,170	2,0,3	129,116,141
A3SS67	ENSG00000105854.12_3	PON2	chr7	-	95040964	95041091	95040964	95041055	95041623	95041789	-0.1	0.000448177	0.0165791	0.744,0.77,0.786	0.897,0.818,0.886	185	149	94,208,187	26,50,41	141,145,164	13,26,17
A3SS68	ENSG00000105854.12_3	PON2	chr7	-	95041623	95041789	95041623	95041773	95045483	95045609	-0.011	1	1	1.0,0.967,1.0	1.0,1.0,1.0	165	149	13,32,15	0,1,0	13,18,20	0,0,0
A3SS69	ENSG00000105854.12_3	PON2	chr7	-	95045483	95045609	95045483	95045557	95053826	95053897	-0.003	1	1	1.0,0.991,1.0	1.0,1.0,1.0	201	149	130,143,130	0,1,0	108,89,102	0,0,0
A3SS70	ENSG00000108262.15_3	GIT1	chr17	-	27902305	27902721	27902305	27902488	27902829	27902916	-0.021	1	1	1.0,0.971,0.967	1.0,1.0,1.0	382	149	81,86,74	0,1,1	56,81,62	0,0,0
A3SS71	ENSG00000108262.15_3	GIT1	chr17	-	27902305	27902721	27902305	27902488	27903095	27903149	-0.5	1	1	1.0,0.0,NA	1.0,1.0,1.0	382	149	1,0,0	0,1,0	1,2,1	0,0,0
A3SS74	ENSG00000124222.22_3	STX16	chr20	+	57244346	57244509	57244357	57244509	57243042	57243183	0.007	1	1	1.0,0.951,1.0	0.952,0.977,1.0	160	149	23,21,21	0,1,0	43,45,45	2,1,0
A3SS78	ENSG00000142530.10_3	FAM71E1	chr19	-	50978581	50978760	50978581	50978712	50979089	50979190	-0.276	0.00298081	0.0580353	0.602,0.0,0.602	0.431,1.0,0.602	197	149	2,0,2	1,3,1	1,1,2	1,0,1
A3SS79	ENSG00000059122.16_2	FLYWCH1	chr16	+	2980410	2980881	2980413	2980881	2979613	2980011	0.07	0.222298	0.925533	0.768,0.805,0.901	0.735,0.823,0.706	152	149	27,21,28	8,5,3	17,19,27	6,4,11
A3SS80	ENSG00000206503.12_2	HLA-A	chr6	+	29912276	29912868	29912835	29912868	29911898	29912174	-0.001	1	1	1.0,1.0,0.982	0.986,1.0,1.0	708	149	1549,900,1277	0,0,5	328,399,287	1,0,0
A3SS81	ENSG00000206503.12_2	HLA-A	chr6	+	29912835	29912868	29912839	29912868	29912276	29912393	-0.002	1	1	0.996,1.0,0.999	1.0,1.0,1.0	153	149	1551,1026,1378	6,0,1	378,374,336	0,0,0
A3SS82	ENSG00000104529.17_4	EEF1D	chr8	-	144661897	144662000	144661897	144661994	144662181	144662376	-0.001	1	1	0.997,0.997,0.998	1.0,0.996,1.0	155	149	930,892,883	3,3,2	845,1069,1076	0,4,0
A3SS83	ENSG00000104529.17_4	EEF1D	chr8	-	144662675	144662897	144662675	144662802	144663223	144663324	0.004	0.806232	1	0.994,0.995,0.992	0.983,0.992,0.995	244	149	2141,1679,1817	8,5,9	1751,2075,2092	19,10,7
A3SS84	ENSG00000104529.17_4	EEF1D	chr8	-	144663455	144663876	144663455	144663498	144668388	144668460	-0.002	1	1	0.001,0.003,0.002	0.004,0.003,0.004	527	149	3,8,5	1032,765,927	10,9,13	742,856,885
A3SS85	ENSG00000104529.17_4	EEF1D	chr8	-	144672777	144672908	144672777	144672905	144674816	144675063	-0.085	1	1	0.746,NA,NA	0.831,NA,NA	152	149	3,0,0	1,0,0	5,0,0	1,0,0
A3SS86	ENSG00000104529.17_4	EEF1D	chr8	-	144668898	144669022	144668898	144669019	144676044	144676241	0.514	1	1	0.746,1.0,0.797	0.0,0.0,1.0	152	149	3,1,4	1,0,1	0,0,1	1,2,0
A3SS87	ENSG00000104529.17_4	EEF1D	chr8	-	144668898	144669022	144668898	144669019	144676062	144676241	0.312	0.435779	1	0.887,0.746,0.797	0.0,0.495,1.0	152	149	8,3,4	1,1,1	0,1,4	1,1,0
A3SS90	ENSG00000104529.17_4	EEF1D	chr8	-	144672777	144672908	144672777	144672905	144679517	144679585	-0.179	0.455639	1	1.0,0.329,0.797	1.0,1.0,0.662	152	149	2,1,4	0,2,1	12,11,4	0,0,2
A3SS93	ENSG00000104529.17_4	EEF1D	chr8	-	144674816	144675112	144674816	144675063	144679517	144679585	-0.302	7.48859e-05	0.0047385	0.601,0.334,1.0	1.0,0.84,1.0	198	149	8,4,4	4,6,0	3,7,8	0,1,0
A3SS96	ENSG00000125835.18_3	SNRPB	chr20	-	2442279	2442585	2442279	2442439	2443281	2443407	0.03	0.217994	0.917179	0.621,0.637,0.641	0.624,0.629,0.557	295	149	797,637,699	246,183,198	585,771,734	178,230,295
A3SS97	ENSG00000072571.19_3	HMMR	chr5	+	162894706	162894754	162894709	162894754	162891728	162891808	-0.024	0.38895	1	1.0,0.887,0.887	1.0,0.847,1.0	152	149	11,8,16	0,1,2	8,17,15	0,3,0
A3SS100	ENSG00000110074.10_2	FOXRED1	chr11	+	126143210	126143349	126143230	126143349	126142863	126142974	-0.016	1	1	0.0,0.0,0.0	0.026,0.023,0.0	169	149	0,0,0	55,41,56	2,2,0	65,75,74
A3SS101	ENSG00000110074.10_2	FOXRED1	chr11	+	126143210	126143349	126143233	126143349	126142863	126142974	0.151	1	1	0.464,NA,0.302	0.302,0.394,0.0	172	149	1,0,1	1,0,2	2,3,0	4,4,1
A3SS102	ENSG00000110074.10_2	FOXRED1	chr11	+	126143230	126143349	126143233	126143349	126142863	126142974	0.024	0.0575273	0.429859	0.982,1.0,0.965	0.941,0.949,0.986	152	149	56,41,57	1,0,2	65,76,74	4,4,1
A3SS103	ENSG00000110074.10_2	FOXRED1	chr11	+	126144821	126144916	126144825	126144916	126143230	126143349	-0.004	0.912848	1	1.0,0.976,0.938	0.971,0.955,1.0	153	149	49,41,47	0,1,3	70,65,61	2,3,0
A3SS104	ENSG00000110074.10_2	FOXRED1	chr11	+	126146892	126147070	126146965	126147070	126146288	126146418	-0.003	1	1	0.0,0.015,0.0	0.0,0.0,0.025	222	149	0,1,0	44,44,49	0,0,4	93,110,103
A3SS105	ENSG00000146826.16_3	C7orf43	chr7	-	99753293	99753542	99753293	99753448	99754008	99754172	-0.184	0.101679	0.608175	0.197,0.353,0.109	0.235,0.424,0.551	243	149	8,8,4	20,9,20	4,6,6	8,5,3
A3SS108	ENSG00000058272.16_3	PPP1R12A	chr12	-	80172329	80173131	80172329	80172380	80175594	80175642	0.004	1	1	0.0,0.005,0.007	0.0,0.0,0.0	900	149	0,1,1	29,33,22	0,0,0	40,52,44
A3SS109	ENSG00000058272.16_3	PPP1R12A	chr12	-	80199945	80200113	80199945	80200077	80201005	80201110	-0.049	0.41078	1	1.0,0.866,0.84	0.894,1.0,0.958	185	149	10,16,13	0,2,2	21,31,28	2,0,1
A3SS114	ENSG00000198920.9_3	KIAA0753	chr17	-	6493829	6493950	6493829	6493898	6498291	6498373	0.006	0.630888	1	1.0,0.85,1.0	1.0,0.915,0.917	201	149	8,23,17	0,3,0	25,29,30	0,2,2
A3SS123	ENSG00000166762.16_3	CATSPER2	chr15	-	43924396	43928024	43924396	43924561	43928238	43928417	0.201	1	1	1.0,NA,1.0	1.0,1.0,0.398	3612	149	4,0,5	0,0,0	26,20,16	0,0,1
A3SS124	ENSG00000078018.19_3	MAP2	chr2	+	210557348	210561074	210557360	210561074	210545473	210545551	-1	1	1	NA,0.0,0.0	NA,1.0,NA	161	149	0,0,0	0,1,1	0,1,0	0,0,0
A3SS126	ENSG00000260238.6_3	PMF1-BGLAP	chr1	+	156206078	156206274	156206139	156206274	156203418	156203519	0.012	0.322911	1	0.967,0.907,0.911	0.92,0.891,0.938	210	149	247,165,188	6,12,13	163,254,234	10,22,11
A3SS127	ENSG00000111913.17_4	RIPOR2	chr6	-	24839586	24841003	24839586	24839827	24843089	24843782	0.348	1	1	1.0,0.086,1.0	0.101,0.594,NA	1325	149	2,5,4	0,6,0	1,13,0	1,1,0
A3SS128	ENSG00000237412.6_2	PRSS56	chr2	+	233388478	233388655	233388481	233388655	233388125	233388288	0.598	1	1	NA,1.0,NA	0.495,0.71,0.0	152	149	0,2,0	0,0,0	5,5,0	5,2,3
A3SS129	ENSG00000150165.13	ANXA8L1	chr10	-	47168521	47168730	47168521	47168616	47169786	47169877	-0.034	1	1	NA,0.0,NA	0.102,0.0,0.0	263	149	0,0,0	0,1,0	1,0,0	5,2,1
A3SS130	ENSG00000143845.14_3	ETNK2	chr1	-	204103642	204103822	204103642	204103716	204106231	204106377	0.045	0.257278	1	0.127,0.214,0.108	0.105,0.081,0.127	255	149	5,7,6	20,15,29	3,5,3	15,33,12
A3SS131	ENSG00000163781.12_3	TOPBP1	chr3	-	133371306	133371473	133371306	133371458	133372188	133372368	0.006	0.835537	1	0.588,0.625,0.723	0.662,0.605,0.652	164	149	11,33,23	7,18,8	28,32,66	13,19,32
A3SS132	ENSG00000065883.14_2	CDK13	chr7	+	40132383	40132836	40132563	40132836	40127724	40127930	0.082	0.00375993	0.0679755	0.221,0.116,0.086	0.108,0.013,0.055	329	149	10,9,5	16,31,24	4,1,4	15,34,31
A3SS134	ENSG00000006282.20_3	SPATA20	chr17	+	48627568	48627673	48627590	48627673	48627345	48627476	0.013	1	1	1.0,1.0,1.0	0.962,1.0,1.0	171	149	101,67,71	0,0,0	29,24,24	1,0,0
A3SS136	ENSG00000172661.17_2	WASHC2C	chr10	+	46264896	46265066	46264902	46265066	46261126	46261258	-0.006	0.661084	1	0.893,0.965,1.0	0.953,0.958,0.964	155	149	26,29,23	3,1,0	21,24,28	1,1,1
A3SS138	ENSG00000060656.19_2	PTPRU	chr1	+	29650142	29650300	29650148	29650300	29649882	29650008	-0.007	0.699416	1	0.962,1.0,0.917	1.0,0.932,0.968	155	149	26,18,23	1,0,2	28,43,31	0,3,1
A3SS139	ENSG00000171097.13_3	KYAT1	chr9	-	131598275	131598384	131598275	131598352	131599080	131599201	-0.055	0.00201053	0.0471641	0.0,0.099,0.0	0.105,0.039,0.121	181	149	0,2,0	36,15,16	4,2,6	28,41,36
A3SS140	ENSG00000171097.13_3	KYAT1	chr9	-	131607631	131607796	131607631	131607690	131608958	131609138	-0.333	1	1	0.0,0.0,NA	1.0,0.0,0.0	255	149	0,0,0	2,3,0	2,0,0	0,4,2
A3SS141	ENSG00000173992.8_2	CCS	chr11	+	66372624	66372887	66372809	66372887	66367959	66368020	-0.052	0.00160003	0.0410854	0.01,0.096,0.047	0.078,0.101,0.129	334	149	2,16,9	85,67,81	13,22,21	69,87,63
A3SS142	ENSG00000145740.18_3	SLC30A5	chr5	+	68417520	68417722	68417573	68417722	68414325	68414455	0.007	1	1	1.0,1.0,1.0	1.0,1.0,0.979	202	149	38,73,63	0,0,0	72,97,126	0,0,2
A3SS144	ENSG00000076984.17_2	MAP2K7	chr19	+	7976299	7976463	7976320	7976463	7976134	7976215	-0.004	0.624193	1	0.044,0.0,0.074	0.068,0.063,0.0	170	149	2,0,3	38,31,33	4,3,0	48,39,32
A3SS146	ENSG00000237765.6_3	FAM200B	chr4	+	15688554	15688768	15688623	15688768	15687858	15688085	-0.019	0.485947	1	0.154,0.116,0.035	0.129,0.041,0.191	218	149	4,5,2	15,26,38	5,3,9	23,48,26
A3SS147	ENSG00000104774.12_3	MAN2B1	chr19	-	12763176	12763274	12763176	12763243	12766507	12766693	0	1	1	0.979,0.98,1.0	0.979,0.981,1.0	180	149	55,58,41	1,1,0	57,62,50	1,1,0
A3SS150	ENSG00000255154.7_4	HTD2	chr3	+	58301427	58301546	58301448	58301546	58296233	58296318	-0.879	1	1	NA,NA,0.0	1.0,0.637,1.0	170	149	0,0,0	0,0,1	1,4,1	0,2,0
A3SS152	ENSG00000268350.7_3	FAM156A	chrX	-	52985470	52985953	52985470	52985544	52986285	52986436	0.476	0.0045749	0.0794248	1.0,1.0,1.0	0.572,0.651,0.348	558	149	4,2,2	0,0,0	5,7,4	1,1,2
A3SS153	ENSG00000100711.13_2	ZFYVE21	chr14	+	104193895	104194251	104194082	104194251	104193128	104193179	-0.02	0.667236	1	0.01,0.0,0.01	0.054,0.011,0.014	336	149	1,0,1	46,47,42	4,1,1	31,39,32
A3SS154	ENSG00000103024.7_3	NME3	chr16	-	1821070	1821192	1821070	1821172	1821280	1821411	-0.234	1	1	NA,0.0,1.0	1.0,0.469,NA	169	149	0,0,1	0,1,0	2,1,0	0,1,0
A3SS155	ENSG00000139926.15_4	FRMD6	chr14	+	52188666	52188798	52188672	52188798	52186772	52187108	-0.018	0.342531	1	0.923,0.955,1.0	0.931,1.0,1.0	155	149	25,44,41	2,2,0	14,21,17	1,0,0
A3SS159	ENSG00000157657.14_3	ZNF618	chr9	+	116794924	116795008	116794927	116795008	116791012	116791252	0.039	1	1	0.109,0.14,0.164	NA,0.0,0.197	152	149	1,1,1	8,6,5	0,0,1	0,2,4
A3SS160	ENSG00000142453.11_3	CARM1	chr19	+	11030508	11030642	11030552	11030642	11030270	11030356	0	1	1	0.0,0.007,0.0	0.0,0.006,0.0	193	149	0,1,0	135,103,93	0,1,0	110,130,150
A3SS161	ENSG00000225697.12_3	SLC26A6	chr3	-	48664308	48664488	48664308	48664485	48665378	48665471	-0.061	0.511247	1	0.495,0.282,0.453	0.53,0.49,0.393	152	149	18,6,11	18,15,13	38,49,35	33,50,53
A3SS162	ENSG00000225697.12_3	SLC26A6	chr3	-	48668425	48668573	48668425	48668559	48668656	48668739	0.015	1	1	1.0,1.0,1.0	0.955,1.0,1.0	163	149	14,10,21	0,0,0	23,36,35	1,0,0
A3SS163	ENSG00000225697.12_3	SLC26A6	chr3	-	48669081	48669234	48669081	48669230	48669312	48669477	0.203	1.53716e-06	0.000284315	1.0,1.0,1.0	0.839,0.641,0.91	153	149	11,9,12	0,0,0	16,22,31	3,12,3
A3SS164	ENSG00000225697.12_3	SLC26A6	chr3	-	48669677	48669829	48669677	48669770	48670406	48670517	0.007	1	1	1.0,1.0,1.0	1.0,1.0,0.979	208	149	10,13,19	0,0,0	35,43,66	0,0,1
A3SS165	ENSG00000225697.12_3	SLC26A6	chr3	-	48670406	48670558	48670406	48670517	48670683	48670823	0.026	1	1	0.125,0.0,0.0	0.0,0.0,0.047	190	149	2,0,0	11,9,20	0,0,2	35,47,32
A3SS168	ENSG00000113407.13_3	TARS	chr5	+	33453393	33453517	33453398	33453517	33448646	33448837	-0.003	1	1	0.997,0.997,0.992	1.0,1.0,0.995	154	149	304,397,365	1,1,3	397,518,588	0,0,3
A3SS169	ENSG00000092445.11_3	TYRO3	chr15	+	41865199	41865309	41865214	41865309	41864640	41864762	-0.018	1	1	0.983,1.0,0.964	1.0,1.0,1.0	164	149	64,46,59	1,0,2	25,29,48	0,0,0
A3SS170	ENSG00000197070.13_3	ARRDC1	chr9	+	140507864	140507962	140507874	140507962	140507347	140507458	-0.131	0.784882	1	0.868,1.0,0.738	1.0,1.0,1.0	159	149	7,16,6	1,0,2	4,2,3	0,0,0
A3SS171	ENSG00000197070.13_3	ARRDC1	chr9	+	140507864	140507962	140507911	140507962	140507347	140507458	-0.036	0.859754	1	0.115,0.19,0.101	0.306,0.107,0.1	196	149	12,20,9	70,65,61	11,8,7	19,51,48
A3SS172	ENSG00000197070.13_3	ARRDC1	chr9	+	140507874	140507962	140507911	140507962	140507347	140507458	-0.068	0.120707	0.675869	0.064,0.047,0.062	0.228,0.086,0.063	186	149	6,4,5	70,65,61	7,6,4	19,51,48
A3SS173	ENSG00000197070.13_3	ARRDC1	chr9	+	140508483	140508666	140508591	140508666	140508066	140508221	-0.011	0.733981	1	0.984,0.98,0.972	0.969,1.0,1.0	257	149	208,171,181	2,2,3	107,156,122	2,0,0
A3SS174	ENSG00000113716.12_3	HMGXB3	chr5	+	149403824	149404243	149404067	149404243	149398128	149398260	0.011	1	1	1.0,1.0,1.0	1.0,1.0,0.967	392	149	90,85,81	0,0,0	66,65,76	0,0,1
A3SS175	ENSG00000169855.19_2	ROBO1	chr3	-	78684922	78685258	78684922	78685093	78688893	78689048	0.206	0.000312796	0.0135517	1.0,1.0,0.703	0.655,0.76,0.669	314	149	4,7,5	0,0,1	4,20,17	1,3,4
A3SS177	ENSG00000142949.16_2	PTPRF	chr1	+	44085765	44086250	44086124	44086250	44085350	44085529	-0.005	1	1	1.0,0.985,1.0	1.0,1.0,1.0	508	149	231,230,224	0,1,0	151,171,185	0,0,0
A3SS178	ENSG00000131467.10_2	PSME3	chr17	+	40990708	40990816	40990747	40990816	40990109	40990222	0	1	1	0.005,0.0,0.004	0.0,0.005,0.004	188	149	3,0,2	475,384,403	0,2,2	241,333,404
A3SS180	ENSG00000058673.16_3	ZC3H11A	chr1	+	203771779	203772144	203772084	203772144	203770702	203770756	-0.043	0.589736	1	0.681,0.708,0.724	0.736,0.738,0.769	454	149	26,59,40	4,8,5	51,60,61	6,7,6
A3SS181	ENSG00000058673.16_3	ZC3H11A	chr1	+	203819622	203819809	203819642	203819809	203818838	203819154	-0.01	0.495514	1	0.037,0.044,0.083	0.052,0.066,0.077	169	149	2,3,7	46,57,68	5,8,11	81,100,116
A3SS182	ENSG00000197586.12_4	ENTPD6	chr20	+	25187711	25188033	25187714	25188033	25187157	25187226	0.034	0.900209	1	0.515,0.625,0.578	0.495,0.652,0.469	152	149	13,17,14	12,10,10	3,21,9	3,11,10
A3SS183	ENSG00000197586.12_4	ENTPD6	chr20	+	25205797	25205953	25205840	25205953	25204736	25204793	-0.017	0.753978	1	0.289,0.331,0.272	0.313,0.331,0.3	192	149	23,21,27	44,33,56	17,14,16	29,22,29
A3SS185	ENSG00000127507.17_4	ADGRE2	chr19	-	14866465	14866689	14866465	14866656	14867049	14867157	0.011	1	1	1.0,0.0,NA	0.45,0.396,0.621	182	149	1,0,0	0,1,0	2,4,6	2,5,3
A3SS188	ENSG00000132359.14_3	RAP1GAP2	chr17	+	2908634	2908734	2908662	2908734	2901514	2901670	-0.058	1	1	0.0,0.0,0.0	0.174,0.0,0.0	177	149	0,0,0	19,18,12	1,0,0	4,14,15
A3SS190	ENSG00000168010.10_3	ATG16L2	chr11	+	72532243	72532786	72532592	72532786	72528800	72528900	-0.415	0.000689105	0.0226632	0.23,1.0,0.23	1.0,0.705,1.0	498	149	2,5,2	2,0,2	5,8,3	0,1,0
A3SS191	ENSG00000168010.10_3	ATG16L2	chr11	+	72532243	72532786	72532712	72532786	72528800	72528900	-0.407	0.0100955	0.138712	0.491,0.194,0.138	1.0,0.758,0.287	618	149	4,7,4	1,7,6	9,13,5	0,1,3
A3SS192	ENSG00000168010.10_3	ATG16L2	chr11	+	72532592	72532786	72532712	72532786	72528800	72528900	-0.314	0.0488228	0.392623	0.689,0.137,0.27	1.0,0.769,0.27	269	149	4,2,4	1,7,6	4,6,2	0,1,3
A3SS196	ENSG00000188976.10_2	NOC2L	chr1	-	889383	889903	889383	889462	891302	891393	-0.016	0.000997917	0.0306237	0.013,0.028,0.017	0.022,0.046,0.037	590	149	9,11,8	177,98,118	16,37,38	177,196,248
A3SS202	ENSG00000080823.22_2	MOK	chr14	-	102698871	102699045	102698871	102699008	102700024	102700126	-0.079	1	1	0.762,1.0,1.0	1.0,1.0,1.0	186	149	4,6,9	1,0,0	4,11,8	0,0,0
A3SS203	ENSG00000080823.22_2	MOK	chr14	-	102717148	102717327	102717148	102717324	102718092	102718141	0.106	0.0546047	0.419479	1.0,1.0,0.642	1.0,0.662,0.662	152	149	6,7,11	0,0,6	4,2,2	0,1,1
A3SS205	ENSG00000129680.15_2	MAP7D3	chrX	-	135313702	135314379	135313702	135314256	135318402	135318498	-0.021	1	1	1.0,1.0,0.937	1.0,1.0,1.0	272	149	26,40,27	0,0,1	42,47,54	0,0,0
A3SS209	ENSG00000250571.6_3	GLI4	chr8	+	144356873	144356972	144356889	144356972	144351527	144351690	0.007	0.645454	1	0.844,0.783,0.874	1.0,0.905,0.575	165	149	18,12,23	3,3,3	13,21,12	0,2,8
A3SS211	ENSG00000140943.16_3	MBTPS1	chr16	-	84144317	84144458	84144317	84144430	84150339	84150440	-0.181	1	1	0.0,1.0,0.457	0.0,1.0,1.0	177	149	0,2,1	1,0,1	0,1,1	1,0,0
A3SS216	ENSG00000153113.23_4	CAST	chr5	+	96062457	96062563	96062497	96062563	96058342	96058402	-0.17	0.0532997	0.415427	0.043,0.0,0.027	0.283,0.208,0.09	189	149	2,0,2	35,39,57	1,3,1	2,9,8
A3SS217	ENSG00000153113.23_4	CAST	chr5	+	96065293	96065429	96065315	96065429	96064856	96064913	-0.005	1	1	0.0,0.0,0.0	0.01,0.004,0.0	171	149	0,0,0	187,258,251	2,1,0	177,228,258
A3SS218	ENSG00000153113.23_4	CAST	chr5	+	96100924	96101029	96100927	96101029	96097977	96098076	0.009	0.700153	1	0.784,0.815,0.785	0.76,0.803,0.793	152	149	278,336,354	75,75,95	258,321,305	80,77,78
A3SS219	ENSG00000087274.16_3	ADD1	chr4	+	2928365	2928402	2928368	2928402	2927740	2927839	0.142	1	1	0.179,0.246,0.0	0.0,0.0,NA	152	149	2,2,0	9,6,8	0,0,0	1,3,0
A3SS220	ENSG00000133265.10_3	HSPBP1	chr19	-	55790766	55791073	55790766	55791070	55791402	55791476	0.064	0.013626	0.169541	0.136,0.052,0.129	0.031,0.064,0.029	152	149	8,4,8	50,71,53	3,10,4	92,143,129
A3SS221	ENSG00000100038.19_3	TOP3B	chr22	-	22317118	22317392	22317118	22317265	22318294	22318400	-0.059	0.161249	0.77576	0.0,0.0,0.0	0.097,0.0,0.079	276	149	0,0,0	16,17,24	3,0,3	15,25,19
A3SS227	ENSG00000183963.18_4	SMTN	chr22	+	31491837	31492883	31492718	31492883	31491519	31491595	-0.004	0.907535	1	0.0,0.04,0.044	0.03,0.016,0.051	1030	149	0,6,6	25,21,19	3,2,3	14,18,8
A3SS228	ENSG00000183963.18_4	SMTN	chr22	+	31495047	31495165	31495050	31495165	31494652	31494826	-0.007	1	1	1.0,0.907,1.0	0.927,1.0,1.0	152	149	21,10,27	0,1,0	13,10,21	1,0,0
A3SS230	ENSG00000166987.14_3	MBD6	chr12	+	57919130	57920171	57920093	57920171	57918735	57918898	0.021	1	1	1.0,1.0,1.0	1.0,1.0,0.936	1112	149	101,62,89	0,0,0	98,112,109	0,0,1
A3SS231	ENSG00000065357.19_3	DGKA	chr12	+	56333865	56334217	56334097	56334217	56333198	56333313	-0.134	0.164626	0.783072	0.788,0.811,1.0	1.0,1.0,1.0	381	149	19,22,12	2,2,0	12,7,12	0,0,0
A3SS232	ENSG00000065357.19_3	DGKA	chr12	+	56334035	56334217	56334097	56334217	56333865	56333954	-0.015	1	1	0.03,0.0,0.077	0.06,0.092,0.0	211	149	1,0,2	23,29,17	1,1,0	11,7,19
A3SS233	ENSG00000173402.11_3	DAG1	chr3	+	49526058	49526178	49526130	49526178	49524686	49524848	-0.04	1	1	1.0,0.881,1.0	1.0,1.0,1.0	221	149	6,11,4	0,1,0	1,6,7	0,0,0
A3SS234	ENSG00000135297.15_2	MTO1	chr6	+	74190719	74190839	74190723	74190839	74190397	74190528	0.246	1	1	0.493,0.0,NA	NA,NA,0.0	153	149	1,0,0	1,1,0	0,0,0	0,0,1
A3SS235	ENSG00000135297.15_2	MTO1	chr6	+	74191751	74191967	74191762	74191967	74190397	74190528	0.016	0.373732	1	0.091,0.0,0.085	0.088,0.0,0.039	160	149	3,0,3	28,21,30	3,0,2	29,54,46
A3SS236	ENSG00000169241.17_2	SLC50A1	chr1	+	155110036	155110198	155110054	155110198	155109303	155109427	-0.004	1	1	1.0,0.952,1.0	1.0,1.0,0.963	167	149	21,22,20	0,1,0	26,57,29	0,0,1
A3SS237	ENSG00000092841.18_4	MYL6	chr12	+	56552464	56552495	56552467	56552495	56552139	56552188	0	1	1	0.001,0.002,0.003	0.001,0.003,0.001	152	149	2,3,5	1770,1668,1655	1,4,2	1247,1479,1557
A3SS238	ENSG00000092841.18_4	MYL6	chr12	+	56553281	56553406	56553370	56553406	56552467	56552495	0.001	1	1	0.005,0.005,0.003	0.004,0.003,0.004	238	149	18,18,11	2249,2050,2092	9,8,11	1497,1813,1905
A3SS239	ENSG00000092841.18_4	MYL6	chr12	+	56553370	56553514	56553406	56553514	56552467	56552495	0.001	1	1	1.0,1.0,1.0	0.999,0.999,0.999	185	149	2794,2515,2626	0,0,0	1868,2224,2297	1,1,1
A3SS240	ENSG00000092841.18_4	MYL6	chr12	+	56553370	56553932	56553758	56553932	56552467	56552495	0.078	2.81805e-06	0.000410667	0.878,0.848,0.847	0.768,0.781,0.791	537	149	2251,2051,2097	87,102,105	1503,1815,1913	126,141,140
A3SS241	ENSG00000092841.18_4	MYL6	chr12	+	56553758	56553932	56553808	56553932	56553370	56553406	0.005	1	1	1.0,1.0,1.0	0.995,0.992,0.998	199	149	672,625,669	0,0,0	505,632,577	2,4,1
A3SS242	ENSG00000162613.16_2	FUBP1	chr1	-	78413137	78413237	78413137	78413232	78414839	78414985	-0.516	8.33242e-05	0.00518161	0.492,0.0,0.326	1.0,0.659,0.708	154	149	1,0,1	1,1,2	7,2,5	0,1,2
A3SS243	ENSG00000162613.16_2	FUBP1	chr1	-	78414089	78414599	78414089	78414459	78414839	78414985	-0.02	0.00791135	0.115094	0.024,0.023,0.022	0.047,0.028,0.054	289	149	6,7,8	127,152,185	16,13,26	169,230,233
A3SS244	ENSG00000162613.16_2	FUBP1	chr1	-	78432732	78432785	78432732	78432782	78433310	78433350	-0.077	0.0231354	0.237678	0.237,0.261,0.27	0.333,0.329,0.338	152	149	26,41,40	82,114,106	51,61,75	100,122,144
A3SS246	ENSG00000041357.15_2	PSMA4	chr15	+	78834518	78834987	78834824	78834987	78834246	78834272	-0.002	1	1	0.99,0.991,0.987	0.989,0.996,0.989	455	149	594,709,673	2,2,3	555,743,863	2,1,3
A3SS247	ENSG00000041357.15_2	PSMA4	chr15	+	78834824	78834987	78834917	78834987	78834518	78834561	-0.002	0.536555	1	0.992,0.976,0.989	0.984,0.993,0.986	242	149	978,986,1050	5,15,7	916,1159,1305	9,5,11
A3SS248	ENSG00000151276.23_3	MAGI1	chr3	-	65361419	65361623	65361419	65361620	65364935	65365229	0.079	1	1	NA,NA,0.746	0.0,1.0,1.0	152	149	0,0,3	0,0,1	0,1,1	1,0,0
A3SS249	ENSG00000151276.23_3	MAGI1	chr3	-	65455957	65456162	65455957	65456159	65464266	65464473	-0.181	1	1	0.0,0.0,0.282	0.495,0.0,0.329	152	149	0,0,2	3,3,5	1,0,1	1,4,2
A3SS260	ENSG00000116754.13_2	SRSF11	chr1	+	70715613	70715730	70715634	70715730	70712500	70712590	0.012	0.249459	0.988991	0.03,0.028,0.064	0.022,0.03,0.035	170	149	4,5,14	112,153,178	6,11,12	236,309,290
A3SS261	ENSG00000164548.10_2	TRA2A	chr7	-	23545364	23545432	23545364	23545429	23545756	23545885	0.008	0.520916	1	0.97,0.992,0.947	0.988,0.943,0.955	152	149	67,127,110	2,1,6	87,85,109	1,5,5
A3SS264	ENSG00000092020.10_3	PPP2R3C	chr14	-	35579024	35579137	35579024	35579053	35579730	35579835	0.005	1	1	1.0,1.0,1.0	1.0,1.0,0.986	233	149	38,48,49	0,0,0	59,88,110	0,0,1
A3SS267	ENSG00000180902.17_2	D2HGDH	chr2	+	242683036	242683230	242683053	242683230	242681849	242681989	0.119	0.186426	0.848175	0.775,0.767,1.0	0.677,0.795,0.712	166	149	23,11,25	6,3,0	7,13,11	3,3,4
A3SS268	ENSG00000180902.17_2	D2HGDH	chr2	+	242707124	242708226	242707127	242708226	242694459	242695429	-0.039	1	1	0.956,0.927,1.0	1.0,1.0,1.0	152	149	22,13,20	1,1,0	8,17,11	0,0,0
A3SS269	ENSG00000160410.14_3	SHKBP1	chr19	+	41084002	41084118	41084028	41084118	41083462	41083536	-0.27	1	1	0.46,NA,NA	1.0,0.46,NA	175	149	1,0,0	1,0,0	1,2,0	0,2,0
A3SS270	ENSG00000160410.14_3	SHKBP1	chr19	+	41084002	41084118	41084059	41084118	41083462	41083536	-0.007	1	1	0.016,0.0,0.0	0.013,0.024,0.0	206	149	2,0,0	88,71,97	1,2,0	57,59,68
A3SS271	ENSG00000160410.14_3	SHKBP1	chr19	+	41084028	41084118	41084059	41084118	41083462	41083536	-0.003	1	1	0.018,0.0,0.0	0.0,0.027,0.0	180	149	2,0,0	88,71,97	0,2,0	57,59,68
A3SS272	ENSG00000160410.14_3	SHKBP1	chr19	+	41084353	41084448	41084367	41084448	41084059	41084118	-0.008	1	1	0.0,0.0,0.0	0.0,0.024,0.0	163	149	0,0,0	104,72,98	0,2,0	52,74,63
A3SS275	ENSG00000160410.14_3	SHKBP1	chr19	+	41096635	41096759	41096638	41096759	41094987	41095084	-0.701	1	1	0.329,0.0,0.567	1.0,NA,1.0	152	149	2,0,4	4,3,3	1,0,1	0,0,0
A3SS276	ENSG00000160410.14_3	SHKBP1	chr19	+	41096635	41096759	41096638	41096759	41096149	41096328	0.021	0.347392	1	0.941,0.889,0.917	0.906,0.876,0.901	152	149	82,57,56	5,7,5	59,72,65	6,10,7
A3SS277	ENSG00000105193.8_2	RPS16	chr19	-	39924161	39924401	39924161	39924209	39926246	39926348	0	1	1	1.0,1.0,1.0	1.0,1.0,0.999	341	149	2906,2389,2615	0,0,0	2782,3271,3153	0,0,1
A3SS278	ENSG00000151729.10_2	SLC25A4	chr4	+	186066508	186067053	186066912	186067053	186065917	186066404	-0.01	1	1	0.0,0.0,0.0	0.0,0.0,0.029	553	149	0,0,0	6,11,4	0,0,2	16,22,18
A3SS281	ENSG00000106077.18_2	ABHD11	chr7	-	73151258	73151550	73151258	73151440	73151891	73152065	-0.143	0.341641	1	0.463,0.882,0.434	0.775,1.0,0.434	259	149	12,13,4	8,1,3	6,3,4	1,0,3
A3SS282	ENSG00000106077.18_2	ABHD11	chr7	-	73151550	73151721	73151550	73151690	73151891	73152065	-0.04	1	1	1.0,1.0,0.788	1.0,1.0,0.909	180	149	25,30,9	0,0,2	22,24,12	0,0,1
A3SS285	ENSG00000095485.17_3	CWF19L1	chr10	-	102020722	102020801	102020722	102020785	102021735	102021820	-0.026	0.730542	1	0.881,0.821,0.883	1.0,0.851,0.811	165	149	74,71,67	9,14,8	37,63,57	0,10,12
A3SS286	ENSG00000163467.11_2	TSACC	chr1	+	156316558	156316786	156316569	156316786	156314370	156314499	-0.445	1	1	0.0,0.237,0.651	0.482,1.0,NA	160	149	0,1,2	1,3,1	2,1,0	2,0,0
A3SS288	ENSG00000163482.11_3	STK36	chr2	+	219554581	219554679	219554608	219554679	219553419	219553599	-0.115	1	1	1.0,0.772,0.884	1.0,1.0,1.0	176	149	7,4,9	0,1,1	5,2,4	0,0,0
A3SS289	ENSG00000163482.11_3	STK36	chr2	+	219561249	219561324	219561312	219561324	219559247	219559358	-0.026	0.373511	1	1.0,0.584,0.82	0.831,1.0,0.652	212	149	5,12,13	0,6,2	7,2,8	1,0,3
A3SS290	ENSG00000163482.11_3	STK36	chr2	+	219562576	219562724	219562625	219562724	219562185	219562333	-0.043	1	1	1.0,1.0,0.871	1.0,1.0,1.0	198	149	5,9,9	0,0,1	3,10,3	0,0,0
A3SS292	ENSG00000171792.10_3	RHNO1	chr12	+	2994327	2994700	2994448	2994700	2986388	2986448	-0.002	1	1	0.0,0.0,0.0	0.0,0.007,0.0	270	149	0,0,0	65,65,59	0,1,0	44,75,68
A3SS299	ENSG00000112763.15_3	BTN2A1	chr6	+	26467946	26469865	26468175	26469865	26466289	26466316	-0.023	0.529417	1	0.084,0.145,0.223	0.131,0.188,0.202	378	149	10,18,24	43,42,33	8,10,18	21,17,28
A3SS300	ENSG00000164054.15_3	SHISA5	chr3	-	48509274	48510585	48509274	48509616	48510759	48510972	0.023	0.093376	0.580162	0.927,0.919,0.99	0.905,0.976,0.887	1118	149	1523,1368,1512	16,16,2	1504,1807,1761	21,6,30
A3SS301	ENSG00000164054.15_3	SHISA5	chr3	-	48509274	48510972	48509274	48510585	48511126	48511242	0.003	1	1	1.0,1.0,1.0	1.0,0.991,1.0	536	149	335,318,364	0,0,0	315,405,397	0,1,0
A3SS305	ENSG00000067182.7_2	TNFRSF1A	chr12	-	6442902	6443031	6442902	6443004	6443256	6443410	0	1	1	1.0,1.0,0.997	1.0,1.0,0.997	176	149	405,360,367	0,0,1	325,383,360	0,0,1
A3SS306	ENSG00000067182.7_2	TNFRSF1A	chr12	-	6442902	6443056	6442902	6443004	6443256	6443410	0.001	1	1	1.0,1.0,0.977	1.0,1.0,0.974	201	149	61,57,57	0,0,1	40,51,51	0,0,1
A3SS307	ENSG00000067182.7_2	TNFRSF1A	chr12	-	6442902	6443056	6442902	6443031	6443256	6443410	0.002	1	1	0.005,0.003,0.013	0.003,0.005,0.008	174	149	2,1,5	346,304,315	1,2,3	286,334,312
A3SS308	ENSG00000109323.8_3	MANBA	chr4	-	103585841	103590206	103585841	103586009	103592437	103592555	0.276	0.36928	1	1.0,1.0,1.0	1.0,0.171,1.0	4346	149	3,15,10	0,0,0	5,12,19	0,2,0
A3SS311	ENSG00000260916.7_3	CCPG1	chr15	-	55663990	55664242	55663990	55664228	55669146	55669348	-0.016	0.55114	1	0.916,1.0,1.0	1.0,1.0,0.964	163	149	48,45,42	4,0,0	23,30,29	0,0,1
A3SS315	ENSG00000130544.11_2	ZNF557	chr19	+	7075665	7075754	7075686	7075754	7075006	7075116	0.025	0.882509	1	0.568,0.523,1.0	0.778,0.397,0.84	170	149	3,5,4	2,4,0	4,3,6	1,4,1
A3SS317	ENSG00000197563.10_3	PIGN	chr18	-	59815446	59815571	59815446	59815486	59821777	59821884	0.017	1	1	1.0,1.0,1.0	1.0,1.0,0.949	234	149	28,30,24	0,0,0	17,29,29	0,0,1
A3SS319	ENSG00000112062.10_3	MAPK14	chr6	+	36043597	36043739	36043624	36043739	36041825	36041873	0.009	1	1	0.0,0.027,0.0	0.0,0.0,0.0	176	149	0,2,0	41,61,50	0,0,0	58,77,68
A3SS320	ENSG00000130177.14_2	CDC16	chr13	+	115002273	115002371	115002276	115002371	115002119	115002174	-0.034	0.276246	1	0.917,0.931,0.887	0.951,0.918,0.968	152	149	34,41,40	3,3,5	40,57,61	2,5,2
A3SS321	ENSG00000130177.14_2	CDC16	chr13	+	115004784	115004965	115004824	115004965	115004464	115004503	-0.009	1	1	0.0,0.0,0.0	0.0,0.018,0.009	189	149	0,0,0	48,39,65	0,2,1	57,86,87
A3SS330	ENSG00000172167.7_3	MTBP	chr8	+	121475926	121476001	121475931	121476001	121473400	121473495	0.005	1	1	0.081,0.0,0.0	0.0,0.0,0.065	154	149	1,0,0	11,10,16	0,0,1	18,16,14
A3SS331	ENSG00000185722.16_3	ANKFY1	chr17	-	4085475	4085647	4085475	4085644	4086692	4086846	0.033	0.205652	0.893133	0.169,0.058,0.301	0.246,0.123,0.061	152	149	6,1,11	29,16,25	3,3,1	9,21,15
A3SS332	ENSG00000114054.13_3	PCCB	chr3	+	136045644	136046097	136045996	136046097	136035782	136035906	0.011	1	1	1.0,1.0,1.0	0.983,1.0,0.985	501	149	85,77,80	0,0,0	197,227,227	1,0,1
A3SS333	ENSG00000163382.11_3	NAXE	chr1	+	156563199	156563347	156563255	156563347	156562348	156562462	-0.001	1	1	0.996,1.0,0.995	1.0,0.993,1.0	205	149	318,230,271	1,0,1	323,398,375	0,2,0
A3SS334	ENSG00000139433.9_3	GLTP	chr12	-	110293423	110293574	110293423	110293543	110295330	110295464	-0.003	1	1	1.0,0.99,1.0	1.0,1.0,1.0	180	149	130,117,102	0,1,0	51,52,62	0,0,0
A3SS336	ENSG00000104946.12_3	TBC1D17	chr19	+	50391413	50391574	50391487	50391574	50390974	50391091	-0.119	0.0281851	0.272173	0.182,0.193,0.203	0.308,0.289,0.339	223	149	6,5,8	18,14,21	18,17,20	27,28,26
A3SS337	ENSG00000160818.16_2	GPATCH4	chr1	-	156565872	156566040	156565872	156565923	156566178	156566270	0.011	0.549175	1	0.022,0.01,0.031	0.0,0.005,0.026	266	149	2,1,3	50,53,52	0,1,5	78,122,107
A3SS339	ENSG00000160818.16_2	GPATCH4	chr1	-	156568759	156568896	156568759	156568822	156571200	156571262	0.025	0.409288	1	1.0,1.0,1.0	0.961,1.0,0.963	223	149	81,95,114	0,0,0	110,162,196	3,0,5
A3SS340	ENSG00000005339.14_3	CREBBP	chr16	-	3801726	3801837	3801726	3801807	3807288	3807377	0.007	1	1	0.0,0.027,0.02	0.0,0.0,0.025	179	149	0,1,1	17,30,40	0,0,1	14,19,33
A3SS343	ENSG00000197785.13_2	ATAD3A	chr1	+	1452546	1452792	1452690	1452792	1451391	1451468	-0.003	1	1	0.0,0.0,0.0	0.0,0.008,0.0	293	149	0,0,0	58,41,39	0,1,0	45,67,57
A3SS345	ENSG00000176986.15_2	SEC24C	chr10	+	75529104	75529491	75529372	75529491	75528764	75528910	0.009	1	1	1.0,1.0,1.0	1.0,1.0,0.974	417	149	126,88,106	0,0,0	89,127,103	0,0,1
A3SS347	ENSG00000093009.9_2	CDC45	chr22	+	19481996	19482125	19482029	19482125	19481849	19481905	-0.3	1	1	0.0,0.0,NA	0.45,0.0,0.45	182	149	0,0,0	1,1,0	1,0,1	1,3,1
A3SS348	ENSG00000182473.21_2	EXOC7	chr17	-	74086409	74086562	74086409	74086478	74087223	74087316	-0.187	0.00244001	0.0523839	0.0,0.018,0.053	0.39,0.138,0.104	233	149	0,1,2	38,35,23	3,2,2	3,8,11
A3SS351	ENSG00000141956.13_3	PRDM15	chr21	-	43256576	43256758	43256576	43256698	43258042	43258172	-0.087	1	1	0.74,1.0,1.0	1.0,1.0,1.0	209	149	4,7,18	1,0,0	26,14,24	0,0,0
A3SS354	ENSG00000067369.13_3	TP53BP1	chr15	-	43705316	43705532	43705316	43705526	43707791	43708007	0.034	0.103061	0.612635	0.949,0.922,0.964	0.964,0.899,0.871	155	149	39,37,56	2,3,2	56,65,56	2,7,8
A3SS358	ENSG00000114859.15_3	CLCN2	chr3	-	184072335	184072502	184072335	184072446	184072691	184072761	-0.173	0.00212301	0.0481473	0.195,0.267,0.0	0.0,0.421,0.56	205	149	1,1,0	3,2,3	0,2,7	3,2,4
A3SS360	ENSG00000114859.15_3	CLCN2	chr3	-	184072691	184073317	184072691	184072761	184073481	184073566	-0.147	1	1	0.559,1.0,1.0	1.0,1.0,1.0	705	149	6,6,14	1,0,0	13,11,19	0,0,0
A3SS361	ENSG00000114859.15_3	CLCN2	chr3	-	184073481	184073632	184073481	184073566	184074780	184074882	-0.016	1	1	0.0,0.0,0.055	0.0,0.104,0.0	215	149	0,0,1	3,4,12	0,1,0	6,6,12
A3SS362	ENSG00000205659.10_3	LIN52	chr14	+	74562632	74562688	74562650	74562688	74557934	74558009	0.035	0.0602143	0.438743	0.0,0.1,0.058	0.0,0.053,0.0	167	149	0,4,2	19,32,29	0,1,0	17,16,24
A3SS363	ENSG00000083454.21_3	P2RX5	chr17	-	3592785	3592924	3592785	3592921	3593363	3593444	0.049	0.324246	1	0.696,0.782,0.696	0.741,0.582,0.704	152	149	7,22,21	3,6,9	35,37,63	12,26,26
A3SS364	ENSG00000109113.19_4	RAB34	chr17	-	27042212	27042294	27042212	27042232	27042473	27042525	-0.005	0.430396	1	0.954,0.995,0.988	0.995,0.976,0.98	211	149	382,303,364	13,1,3	291,345,348	1,6,5
A3SS365	ENSG00000109113.19_4	RAB34	chr17	-	27043010	27043079	27043010	27043076	27043920	27044012	0.016	0.322102	1	0.134,0.069,0.081	0.1,0.054,0.083	152	149	19,9,12	120,119,133	10,9,14	88,156,152
A3SS367	ENSG00000109113.19_4	RAB34	chr17	-	27044230	27044443	27044230	27044416	27045139	27045185	0.007	1	1	0.985,0.982,1.0	0.974,1.0,0.972	176	149	77,65,66	1,1,0	44,69,83	1,0,2
A3SS368	ENSG00000109113.19_4	RAB34	chr17	-	27044230	27044638	27044230	27044416	27045139	27045185	0.009	1	1	0.983,0.978,1.0	0.97,1.0,0.964	371	149	143,109,128	1,1,0	81,135,134	1,0,2
A3SS369	ENSG00000109113.19_4	RAB34	chr17	-	27044230	27044665	27044230	27044416	27045139	27045185	0.008	1	1	0.983,0.977,1.0	0.972,1.0,0.965	398	149	151,114,139	1,1,0	93,142,146	1,0,2
A3SS370	ENSG00000109113.19_4	RAB34	chr17	-	27044230	27044638	27044230	27044443	27045139	27045185	0	0.908773	1	0.538,0.498,0.537	0.524,0.581,0.467	344	149	105,78,99	39,34,37	61,96,101	24,30,50
A3SS371	ENSG00000109113.19_4	RAB34	chr17	-	27044230	27044665	27044230	27044443	27045139	27045185	-0.01	0.987905	1	0.538,0.495,0.544	0.55,0.58,0.476	371	149	113,83,110	39,34,37	73,103,113	24,30,50
A3SS372	ENSG00000109113.19_4	RAB34	chr17	-	27044230	27044665	27044230	27044638	27045139	27045185	-0.03	1	1	1.0,1.0,0.91	1.0,1.0,1.0	176	149	8,5,12	0,0,1	12,7,12	0,0,0
A3SS373	ENSG00000109113.19_4	RAB34	chr17	-	27044230	27044443	27044230	27044309	27045139	27045286	-0.065	0.0264542	0.257007	0.753,0.807,0.787	0.849,0.848,0.846	283	149	191,167,175	33,21,25	139,170,199	13,16,19
A3SS384	ENSG00000213676.10_3	ATF6B	chr6	-	32084813	32084907	32084813	32084884	32085099	32085181	0.03	0.0156464	0.18764	0.066,0.087,0.066	0.05,0.037,0.042	172	149	18,20,13	222,182,160	10,10,12	164,226,239
A3SS385	ENSG00000122952.16_3	ZWINT	chr10	-	58118316	58118485	58118316	58118448	58118565	58118708	-0.031	0.0177425	0.20029	0.936,0.901,0.943	0.945,0.96,0.969	186	149	218,204,249	12,18,12	108,150,198	5,5,5
A3SS393	ENSG00000169598.15_2	DFFB	chr1	+	3782206	3782564	3782375	3782564	3775281	3775408	-0.045	0.857598	1	0.0,0.0,0.19	0.19,0.135,0.0	318	149	0,0,1	1,1,2	1,2,0	2,6,8
A3SS394	ENSG00000169598.15_2	DFFB	chr1	+	3782325	3782564	3782375	3782564	3775281	3775408	-0.128	1	1	0.0,0.0,0.0	0.272,0.111,0.0	199	149	0,0,0	1,1,2	1,1,0	2,6,8
A3SS399	ENSG00000028528.14_3	SNX1	chr15	+	64422071	64422228	64422114	64422228	64419929	64420005	-0.017	0.787043	1	0.0,0.0,0.0	0.007,0.023,0.02	192	149	0,0,0	121,163,155	1,4,4	116,130,153
A3SS400	ENSG00000106689.10_3	LHX2	chr9	+	126777376	126777804	126777400	126777804	126776239	126776442	0.048	1	1	0.027,0.117,0.0	0.0,0.0,0.0	173	149	1,2,0	31,13,22	0,0,0	1,3,6
A3SS401	ENSG00000141295.13_2	SCRN2	chr17	-	45915896	45916085	45915896	45916062	45916156	45916372	-0.008	1	1	0.0,0.0,0.017	0.026,0.0,0.014	172	149	0,0,1	46,35,51	2,0,1	64,80,59
A3SS402	ENSG00000141295.13_2	SCRN2	chr17	-	45916809	45917224	45916809	45917009	45917556	45917738	-0.003	0.730418	1	0.056,0.036,0.027	0.011,0.032,0.086	364	149	8,4,3	55,44,45	2,6,14	73,75,61
A3SS407	ENSG00000105705.15_4	SUGP1	chr19	-	19413073	19413252	19413073	19413197	19414156	19414257	-0.005	1	1	0.0,0.027,0.012	0.039,0.016,0.0	204	149	0,2,1	48,53,59	2,1,0	36,45,40
A3SS409	ENSG00000105705.15_4	SUGP1	chr19	-	19414532	19414721	19414532	19414656	19416657	19416885	-0.018	0.60013	1	0.068,0.045,0.114	0.029,0.111,0.14	214	149	4,3,7	38,44,38	1,5,7	23,28,30
A3SS410	ENSG00000105705.15_4	SUGP1	chr19	-	19414532	19414852	19414532	19414656	19416657	19416885	-0.033	0.0980763	0.597024	0.064,0.0,0.054	0.053,0.072,0.092	345	149	6,0,5	38,44,38	3,5,7	23,28,30
A3SS411	ENSG00000105705.15_4	SUGP1	chr19	-	19414532	19414852	19414532	19414721	19416657	19416885	-0.229	0.163231	0.779731	0.47,0.0,0.151	0.615,0.347,0.347	280	149	5,0,1	3,3,3	3,4,3	1,4,3
A3SS412	ENSG00000105705.15_4	SUGP1	chr19	-	19427230	19427402	19427230	19427331	19431271	19431318	-0.011	1	1	0.967,0.984,1.0	1.0,0.983,1.0	220	149	86,89,95	2,1,0	43,83,82	0,1,0
A3SS414	ENSG00000105698.15_2	USF2	chr19	+	35761620	35761708	35761661	35761708	35760483	35760602	0.04	0.0190282	0.208444	0.974,1.0,0.968	1.0,0.882,0.94	190	149	95,54,78	2,0,2	44,67,60	0,7,3
A3SS415	ENSG00000105698.15_2	USF2	chr19	+	35769848	35769977	35769872	35769977	35769600	35769695	-0.003	0.375429	1	0.968,0.978,0.963	0.944,0.983,0.991	173	149	317,264,300	9,5,10	176,264,267	9,4,2
A3SS419	ENSG00000196531.10_3	NACA	chr12	-	57108385	57108471	57108385	57108459	57118235	57118307	0.003	1	1	0.999,0.998,0.996	0.996,0.992,0.995	161	149	1582,1847,1824	1,4,6	2326,2778,2984	8,20,13
A3SS420	ENSG00000196531.10_3	NACA	chr12	-	57108385	57108487	57108385	57108459	57118235	57118307	0.064	0.00077871	0.0249655	0.988,0.958,0.936	0.936,0.846,0.908	177	149	94,109,105	1,4,6	140,131,153	8,20,13
A3SS421	ENSG00000196531.10_3	NACA	chr12	-	57108385	57108487	57108385	57108471	57118235	57118307	0.001	1	1	0.005,0.002,0.003	0.001,0.002,0.003	165	149	8,4,6	1496,1742,1725	3,5,10	2189,2652,2841
A3SS422	ENSG00000196531.10_3	NACA	chr12	-	57118235	57118333	57118235	57118307	57119046	57119083	0.004	0.521864	1	0.054,0.061,0.075	0.059,0.053,0.065	175	149	49,67,86	731,871,904	85,95,124	1163,1448,1519
A3SS423	ENSG00000160679.12_2	CHTOP	chr1	+	153614718	153614905	153614721	153614905	153610770	153610924	0.011	0.772022	1	0.578,0.569,0.581	0.535,0.589,0.571	152	149	127,116,113	91,86,80	127,178,163	108,122,120
A3SS424	ENSG00000162664.16_2	ZNF326	chr1	+	90472903	90473309	90473170	90473309	90470691	90470803	-0.099	0.0030522	0.0587121	0.704,1.0,1.0	1.0,1.0,1.0	416	149	53,81,79	8,0,0	81,126,135	0,0,0
A3SS425	ENSG00000256269.7_3	HMBS	chr11	+	118959791	118959841	118959809	118959841	118959344	118959417	0.011	0.719346	1	0.984,1.0,1.0	1.0,0.975,0.976	167	149	67,45,71	1,0,0	47,89,90	0,2,2
A3SS426	ENSG00000256269.7_3	HMBS	chr11	+	118960392	118960777	118960699	118960777	118959926	118959982	0.01	1	1	1.0,1.0,1.0	1.0,0.971,1.0	456	149	92,71,87	0,0,0	60,101,103	0,1,0
A3SS427	ENSG00000256269.7_3	HMBS	chr11	+	118962834	118963233	118963113	118963233	118962122	118962236	-0.018	1	1	0.945,1.0,1.0	1.0,1.0,1.0	428	149	49,44,43	1,0,0	68,75,60	0,0,0
A3SS428	ENSG00000090686.15_2	USP48	chr1	-	22033236	22033400	22033236	22033361	22041881	22041950	-0.003	1	1	0.0,0.0,0.0	0.0,0.009,0.0	188	149	0,0,0	32,47,42	0,1,0	68,92,85
A3SS429	ENSG00000090686.15_2	USP48	chr1	-	22047528	22047659	22047528	22047656	22048142	22048257	-0.007	0.895433	1	0.88,0.722,0.603	0.832,0.648,0.746	152	149	30,37,31	4,14,20	76,60,63	15,32,21
A3SS430	ENSG00000090686.15_2	USP48	chr1	-	22056196	22056325	22056196	22056322	22062938	22063118	-0.067	0.213718	0.911987	0.785,0.911,0.764	0.898,0.9,0.864	152	149	26,52,33	7,5,10	45,55,65	5,6,10
A3SS431	ENSG00000104783.11_2	KCNN4	chr19	-	44273114	44273712	44273114	44273184	44273870	44273981	-0.042	0.363891	1	0.885,0.763,0.934	0.932,0.839,0.936	677	149	70,73,64	2,5,1	62,71,67	1,3,1
A3SS432	ENSG00000124496.12_2	TRERF1	chr6	-	42200418	42200666	42200418	42200630	42203942	42204149	-0.231	0.0155046	0.186657	0.287,0.287,0.244	0.502,0.538,0.472	185	149	4,3,4	8,6,10	5,13,10	4,9,9
A3SS436	ENSG00000149781.12_3	FERMT3	chr11	+	63987350	63987487	63987362	63987487	63987211	63987261	-0.24	1	1	NA,0.0,NA	0.481,NA,0.0	161	149	0,0,0	0,1,0	1,0,0	1,0,2
A3SS438	ENSG00000182472.8_3	CAPN12	chr19	-	39224342	39224580	39224342	39224421	39224781	39224844	0.631	1	1	NA,1.0,NA	0.0,0.108,1.0	308	149	0,1,0	0,0,0	0,1,1	1,4,0
A3SS441	ENSG00000151135.9_2	TMEM263	chr12	+	107353047	107353163	107353065	107353163	107350859	107350927	-0.012	0.976087	1	0.472,0.0,0.373	0.308,0.0,0.572	167	149	3,0,2	3,1,3	2,0,3	4,1,2
A3SS442	ENSG00000105483.17_3	CARD8	chr19	-	48733694	48733957	48733694	48733954	48734033	48734263	0.067	1	1	0.797,1.0,NA	0.495,1.0,1.0	152	149	4,2,0	1,0,0	2,6,2	2,0,0
A3SS443	ENSG00000105483.17_3	CARD8	chr19	-	48735709	48736046	48735709	48735750	48737659	48737800	-0.125	0.109142	0.63852	0.0,1.0,0.0	0.251,1.0,0.125	445	149	0,1,0	2,0,4	2,1,3	2,0,7
A3SS444	ENSG00000105483.17_3	CARD8	chr19	-	48741639	48741789	48741639	48741783	48744218	48744320	-0.04	1	1	0.906,0.878,1.0	0.948,0.957,1.0	155	149	10,15,20	1,2,0	19,23,22	1,1,0
A3SS446	ENSG00000175550.7_2	DRAP1	chr11	+	65688018	65688133	65688039	65688133	65687813	65687933	0.003	1	1	0.009,0.005,0.003	0.0,0.004,0.004	170	149	10,5,3	995,822,967	0,2,2	337,442,490
A3SS447	ENSG00000175221.14_4	MED16	chr19	-	890136	890423	890136	890244	890962	891149	0.012	1	1	0.0,0.035,0.0	0.0,0.0,0.0	328	149	0,3,0	57,38,43	0,0,0	52,63,70
A3SS451	ENSG00000144061.12_4	NPHP1	chr2	-	110920624	110920712	110920624	110920709	110922264	110922307	-0.052	1	1	0.0,0.329,1.0	NA,0.495,NA	152	149	0,1,1	1,2,0	0,1,0	0,1,0
A3SS452	ENSG00000117266.15_4	CDK18	chr1	+	205492610	205492843	205492673	205492843	205492274	205492425	-0.056	0.816312	1	1.0,1.0,0.831	1.0,1.0,1.0	212	149	14,23,21	0,0,3	22,23,18	0,0,0
A3SS454	ENSG00000117266.15_4	CDK18	chr1	+	205499313	205499477	205499386	205499477	205498648	205498691	-0.01	1	1	0.0,0.0,0.0	0.0,0.031,0.0	222	149	0,0,0	16,22,17	0,1,0	25,21,26
A3SS455	ENSG00000122140.10_3	MRPS2	chr9	+	138393544	138393819	138393689	138393819	138392843	138392969	0.001	1	1	0.006,0.014,0.006	0.01,0.006,0.008	294	149	4,7,3	314,255,251	4,3,4	194,240,250
A3SS456	ENSG00000119682.16_3	AREL1	chr14	-	75136649	75136845	75136649	75136829	75137464	75137574	0.007	1	1	0.032,0.029,0.026	0.0,0.0,0.065	165	149	1,1,1	27,30,34	0,0,2	13,26,26
A3SS458	ENSG00000189306.10_2	RRP7A	chr22	-	42912016	42912302	42912016	42912142	42914010	42914153	-0.007	1	1	0.0,0.0,0.005	0.011,0.005,0.011	309	149	0,0,1	108,109,99	3,2,4	135,175,177
A3SS459	ENSG00000004864.13_2	SLC25A13	chr7	-	95814238	95814326	95814238	95814323	95818605	95818690	0.011	1	1	0.028,0.0,0.024	0.0,0.0,0.019	152	149	1,0,1	34,36,40	0,0,1	24,39,52
A3SS461	ENSG00000178971.13_3	CTC1	chr17	-	8133208	8133286	8133208	8133240	8133611	8133786	-0.109	0.00214328	0.0481638	0.932,0.671,1.0	0.929,1.0,1.0	195	149	18,16,13	1,6,0	17,35,18	1,0,0
A3SS462	ENSG00000178971.13_3	CTC1	chr17	-	8140692	8140837	8140692	8140732	8141348	8141560	-0.035	1	1	0.804,1.0,1.0	1.0,0.909,1.0	254	149	14,12,15	2,0,0	7,17,20	0,1,0
A3SS463	ENSG00000065413.18_3	ANKRD44	chr2	-	197953434	197953552	197953434	197953498	197954673	197954756	-0.297	1	1	0.0,0.0,0.0	0.595,0.0,NA	203	149	0,0,0	2,5,2	2,0,0	1,1,0
A3SS465	ENSG00000103248.18_4	MTHFSD	chr16	-	86588250	86588357	86588250	86588354	86588774	86588809	0.123	0.292586	1	0.662,0.457,0.551	0.395,0.412,0.495	152	149	8,6,5	4,7,4	4,5,7	6,7,7
A3SS466	ENSG00000139197.10_3	PEX5	chr12	+	7356027	7356147	7356051	7356147	7355207	7355300	-0.045	0.238963	0.965691	0.835,0.847,0.971	0.952,0.954,0.883	173	149	41,45,39	7,7,1	46,72,88	2,3,10
A3SS472	ENSG00000136044.11_2	APPL2	chr12	-	105601748	105601825	105601748	105601807	105601935	105601977	0.049	0.335151	1	0.106,0.09,0.0	0.0,0.05,0.0	167	149	2,2,0	15,18,22	0,1,0	12,17,19
A3SS473	ENSG00000170776.21_4	AKAP13	chr15	+	86253809	86253876	86253812	86253876	86251249	86251317	0.045	0.0440007	0.366089	0.936,1.0,0.864	0.932,0.839,0.895	152	149	15,24,13	1,0,2	14,16,26	1,3,3
A3SS474	ENSG00000091732.15_2	ZC3HC1	chr7	-	129664102	129664346	129664102	129664217	129665997	129666152	-0.024	0.208129	0.899275	0.958,0.982,0.938	1.0,1.0,0.95	278	149	85,104,84	2,1,3	62,78,71	0,0,2
A3SS475	ENSG00000140905.10_3	GCSH	chr16	-	81118067	81118199	81118067	81118139	81121205	81121269	0.002	1	1	1.0,0.994,1.0	1.0,0.998,0.991	209	149	234,236,263	0,1,0	508,606,597	0,1,4
A3SS476	ENSG00000084623.11_2	EIF3I	chr1	+	32691749	32691921	32691771	32691921	32690010	32690076	0	1	1	0.0,0.003,0.0	0.002,0.0,0.0	171	149	0,2,0	551,517,520	1,0,0	514,625,722
A3SS477	ENSG00000225383.7_3	SFTA1P	chr10	-	10828607	10828718	10828607	10828698	10834334	10834488	0.184	0.000155257	0.00842867	0.194,0.239,0.424	0.0,0.0,0.306	169	149	3,5,10	11,14,12	0,0,1	3,1,2
A3SS481	ENSG00000073584.18_3	SMARCE1	chr17	-	38787843	38788619	38787843	38787945	38792182	38792354	0.014	1	1	1.0,1.0,1.0	1.0,0.957,1.0	823	149	191,250,203	0,0,0	189,246,310	0,2,0
A3SS482	ENSG00000011260.13_2	UTP18	chr17	+	49365389	49365564	49365484	49365564	49362605	49362729	-0.011	0.807275	1	0.969,0.994,0.982	0.977,1.0,1.0	244	149	257,256,267	5,1,3	206,285,334	3,0,0
A3SS483	ENSG00000173653.7_3	RCE1	chr11	+	66611426	66611510	66611430	66611510	66611229	66611332	0.152	0.00240146	0.0519871	0.844,0.808,0.933	0.753,0.661,0.714	153	149	50,39,43	9,9,3	25,28,41	8,14,16
A3SS484	ENSG00000100731.15_3	PCNX1	chr14	+	71479701	71479919	71479716	71479919	71478208	71478266	0.042	0.307302	1	1.0,0.837,0.845	0.732,0.922,0.901	164	149	10,17,12	0,3,2	3,13,10	1,1,1
A3SS485	ENSG00000137216.18_2	TMEM63B	chr6	+	44102156	44102480	44102297	44102480	44095375	44095415	0.015	1	1	0.0,0.0,0.102	0.0,0.029,0.029	290	149	0,0,2	9,17,9	0,1,1	10,17,17
A3SS486	ENSG00000004139.13_3	SARM1	chr17	+	26715368	26715558	26715378	26715558	26715192	26715295	-0.333	1	1	1.0,0.0,1.0	1.0,NA,NA	159	149	2,0,2	0,1,0	3,0,0	0,0,0
A3SS488	ENSG00000177084.16_4	POLE	chr12	-	133208900	133209074	133208900	133209023	133209249	133209381	-0.034	1	1	1.0,1.0,0.899	1.0,1.0,1.0	200	149	14,11,12	0,0,1	11,18,17	0,0,0
A3SS489	ENSG00000177084.16_4	POLE	chr12	-	133208900	133209094	133208900	133209023	133209249	133209381	-0.007	1	1	1.0,1.0,0.98	1.0,1.0,1.0	220	149	71,53,71	0,0,1	67,69,72	0,0,0
A3SS490	ENSG00000177084.16_4	POLE	chr12	-	133208900	133209094	133208900	133209074	133209249	133209381	-0.009	0.606623	1	0.963,0.93,1.0	1.0,0.941,0.98	169	149	59,45,59	2,3,0	56,54,56	0,3,1
A3SS492	ENSG00000177084.16_4	POLE	chr12	-	133252679	133252790	133252679	133252770	133253131	133253239	-0.018	1	1	1.0,0.946,1.0	1.0,1.0,1.0	169	149	45,40,31	0,2,0	13,33,33	0,0,0
A3SS493	ENSG00000050748.17_4	MAPK9	chr5	-	179660593	179663531	179660593	179663526	179665331	179665403	0.048	0.313726	1	0.145,0.341,0.295	0.192,0.278,0.166	154	149	10,31,29	57,58,67	17,29,14	69,73,68
A3SS498	ENSG00000135919.12_3	SERPINE2	chr2	-	224845027	224845117	224845027	224845114	224847397	224847498	0.066	0.00925329	0.13009	0.182,0.221,0.22	0.151,0.147,0.127	152	149	108,130,158	476,449,548	10,12,12	55,68,81
A3SS499	ENSG00000050130.17_2	JKAMP	chr14	+	59953430	59953522	59953448	59953522	59951707	59951834	-0.23	0.000898346	0.028422	0.472,0.801,0.795	1.0,0.757,1.0	167	149	3,9,13	3,2,3	6,7,12	0,2,0
A3SS500	ENSG00000116698.21_3	SMG7	chr1	+	183486760	183486955	183486822	183486955	183485008	183485126	-0.092	0.00206158	0.0474039	0.041,0.014,0.062	0.14,0.054,0.2	211	149	2,1,4	33,51,43	3,3,11	13,37,31
A3SS501	ENSG00000087460.24_3	GNAS	chr20	+	57478582	57478640	57478585	57478640	57470666	57470739	0.015	0.483374	1	0.687,0.674,0.674	0.664,0.649,0.676	152	149	664,541,595	296,257,282	609,727,663	302,385,311
A3SS502	ENSG00000087460.24_3	GNAS	chr20	+	57478582	57478640	57478585	57478640	57473995	57474040	-0.001	0.983453	1	0.181,0.161,0.182	0.179,0.154,0.194	152	149	126,94,111	558,481,488	102,112,141	459,604,573
A3SS508	ENSG00000006712.14_3	PAF1	chr19	-	39880708	39880929	39880708	39880801	39881457	39881794	-0.019	0.345507	1	0.951,0.968,0.947	1.0,0.923,1.0	277	149	72,56,100	2,1,3	49,89,82	0,4,0
A3SS511	ENSG00000160401.14_3	CFAP157	chr9	+	130474883	130475154	130474987	130475154	130474477	130474628	1	1	1	1.0,NA,NA	NA,NA,0.0	253	149	1,0,0	0,0,0	0,0,0	0,0,1
A3SS521	ENSG00000166441.12_3	RPL27A	chr11	+	8705409	8705628	8705552	8705628	8704748	8704812	0	1	1	0.001,0.001,0.002	0.001,0.001,0.001	292	149	15,11,15	5374,4842,4983	8,11,15	5232,5820,5996
A3SS522	ENSG00000166441.12_3	RPL27A	chr11	+	8705507	8705628	8705552	8705628	8704748	8704812	0	1	1	0.0,0.001,0.0	0.0,0.0,0.0	194	149	0,4,1	5374,4842,4983	1,3,1	5232,5820,5996
A3SS523	ENSG00000166441.12_3	RPL27A	chr11	+	8706232	8706439	8706264	8706439	8705552	8705628	0	1	1	0.001,0.0,0.0	0.0,0.001,0.001	181	149	4,1,1	6255,5718,5886	3,8,6	6149,6730,6710
A3SS524	ENSG00000166441.12_3	RPL27A	chr11	+	8706232	8706439	8706369	8706439	8705552	8705628	0.017	0.000356561	0.0145314	0.975,0.95,0.976	0.955,0.948,0.948	286	149	3661,3149,3216	49,86,41	3487,3695,3607	86,106,103
A3SS525	ENSG00000166441.12_3	RPL27A	chr11	+	8706264	8706439	8706369	8706439	8705552	8705628	0.006	0.000692763	0.0226632	0.992,0.984,0.992	0.985,0.983,0.983	254	149	9912,8866,9101	49,86,41	9633,10417,10311	86,106,103
A3SS526	ENSG00000099977.13_3	DDT	chr22	-	24315292	24315536	24315292	24315532	24315956	24316132	-0.151	0.000168267	0.00889228	0.0,0.493,0.0	0.28,0.394,0.272	153	149	0,1,0	5,1,3	2,6,5	5,9,13
A3SS527	ENSG00000116670.14_3	MAD2L2	chr1	-	11740409	11740670	11740409	11740528	11741095	11741168	0.005	1	1	1.0,1.0,1.0	1.0,0.984,1.0	291	149	203,145,157	0,0,0	191,248,239	0,2,0
A3SS529	ENSG00000133731.9_2	IMPA1	chr8	-	82588468	82588514	82588468	82588500	82591360	82591465	-0.01	1	1	0.971,1.0,1.0	1.0,1.0,1.0	163	149	36,29,45	1,0,0	32,44,49	0,0,0
A3SS530	ENSG00000133731.9_2	IMPA1	chr8	-	82592884	82593018	82592884	82593014	82593732	82593819	-0.058	0.0155166	0.186657	0.978,0.886,0.849	0.958,0.956,0.973	153	149	46,32,52	1,4,9	47,45,74	2,2,2
A3SS531	ENSG00000136699.19_3	SMPD4	chr2	-	130914157	130914248	130914157	130914199	130914823	130914969	-0.005	1	1	1.0,1.0,0.984	1.0,1.0,1.0	198	149	128,88,83	0,0,1	43,72,53	0,0,0
A3SS532	ENSG00000136699.19_3	SMPD4	chr2	-	130914157	130914386	130914157	130914199	130914823	130914969	-0.023	1	1	1.0,1.0,0.932	1.0,1.0,1.0	336	149	39,32,31	0,0,1	12,32,19	0,0,0
A3SS533	ENSG00000136699.19_3	SMPD4	chr2	-	130914157	130914386	130914157	130914248	130914823	130914969	-0.019	0.222418	0.925533	0.017,0.055,0.065	0.031,0.072,0.09	287	149	3,7,8	92,63,60	2,7,8	33,47,42
A3SS534	ENSG00000136699.19_3	SMPD4	chr2	-	130931086	130931229	130931086	130931177	130932486	130932573	-0.016	1	1	1.0,0.951,1.0	1.0,1.0,1.0	201	149	95,52,85	0,2,0	22,32,39	0,0,0
A3SS536	ENSG00000237289.9_2	CKMT1B	chr15	+	43889573	43890525	43890390	43890525	43888605	43888729	0.444	1	1	0.236,NA,1.0	0.153,0.236,0.134	966	149	2,0,2	1,0,0	7,10,9	6,5,9
A3SS538	ENSG00000154358.20_3	OBSCN	chr1	+	228565631	228565707	228565637	228565707	228565189	228565413	0.074	1	1	1.0,1.0,1.0	1.0,0.852,NA	155	149	5,3,3	0,0,0	3,6,0	0,1,0
A3SS541	ENSG00000034152.18_3	MAP2K3	chr17	+	21203782	21203970	21203856	21203970	21202189	21202238	-0.005	1	1	0.0,0.0,0.004	0.0,0.007,0.012	223	149	0,0,1	196,144,156	0,1,2	96,97,110
A3SS542	ENSG00000221926.11_4	TRIM16	chr17	-	15580489	15580594	15580489	15580591	15580888	15581035	0.182	0.00285005	0.0575765	1.0,1.0,1.0	0.746,0.782,0.927	152	149	3,3,5	0,0,0	6,11,13	2,3,1
A3SS543	ENSG00000221926.11_4	TRIM16	chr17	-	15580888	15581035	15580888	15580996	15584178	15584267	0.051	1	1	1.0,1.0,1.0	0.847,1.0,1.0	188	149	1,5,5	0,0,0	7,15,13	1,0,0
A3SS544	ENSG00000221926.11_4	TRIM16	chr17	-	15586167	15586278	15586167	15586265	15586349	15586471	-0.018	1	1	0.0,0.0,0.0	0.0,0.054,0.0	162	149	0,0,0	7,8,3	0,1,0	11,16,6
A3SS545	ENSG00000101040.19_3	ZMYND8	chr20	-	45927472	45927691	45927472	45927616	45938799	45938948	-0.118	0.115083	0.656505	0.599,0.38,0.428	0.666,0.596,0.499	224	149	18,23,27	8,25,24	27,31,30	9,14,20
A3SS547	ENSG00000166747.12_3	AP1G1	chr16	-	71823181	71823385	71823181	71823383	71841917	71842053	-0.332	1	1	NA,0.0,1.0	1.0,1.0,0.497	151	149	0,0,1	0,1,0	1,2,1	0,0,1
A3SS549	ENSG00000105607.12_3	GCDH	chr19	+	13007018	13007235	13007053	13007235	13006805	13006935	0.02	1	1	1.0,1.0,1.0	0.97,0.971,1.0	184	149	25,15,18	0,0,0	40,41,41	1,1,0
A3SS550	ENSG00000105607.12_3	GCDH	chr19	+	13008116	13008677	13008516	13008677	13007723	13007827	-0.027	1	1	0.838,1.0,1.0	1.0,0.919,1.0	549	149	19,9,18	1,0,0	27,42,66	0,1,0
A3SS551	ENSG00000150433.9_2	TMEM218	chr11	-	124971096	124971199	124971096	124971152	124972027	124972213	-0.149	1	1	0.832,0.676,0.924	0.932,1.0,0.946	196	149	13,11,16	2,4,1	18,28,23	1,0,1
A3SS552	ENSG00000150433.9_2	TMEM218	chr11	-	124972027	124972247	124972027	124972213	124972532	124972705	-0.081	0.132556	0.705393	0.0,0.14,0.14	0.0,0.289,0.234	183	149	0,1,2	3,5,10	0,3,3	4,6,8
A3SS555	ENSG00000150433.9_2	TMEM218	chr11	-	124972027	124972247	124972027	124972213	124972629	124972705	-0.063	0.0672344	0.469957	0.0,0.059,0.169	0.104,0.222,0.092	183	149	0,1,3	11,13,12	2,7,3	14,20,24
A3SS556	ENSG00000204386.10_2	NEU1	chr6	-	31827818	31828041	31827818	31827955	31828215	31828398	0.016	0.108255	0.634879	0.961,0.975,0.987	0.946,0.96,0.969	235	149	118,125,119	3,2,1	192,230,197	7,6,4
A3SS557	ENSG00000133624.13_2	ZNF767P	chr7	-	149249891	149250107	149249891	149250104	149255698	149255930	-0.073	0.781693	1	1.0,0.662,0.662	1.0,0.746,0.797	152	149	2,6,2	0,3,1	11,6,12	0,2,3
A3SS558	ENSG00000125734.15_4	GPR108	chr19	-	6730065	6730395	6730065	6730253	6730997	6731122	0.005	1	1	1.0,1.0,1.0	0.984,1.0,1.0	291	149	105,110,122	0,0,0	120,148,166	1,0,0
A3SS559	ENSG00000125734.15_4	GPR108	chr19	-	6730997	6731122	6730997	6731065	6731209	6731293	0.003	0.755248	1	0.93,1.0,0.961	0.979,0.96,0.943	206	149	73,61,69	4,0,2	65,100,92	1,3,4
A3SS560	ENSG00000125734.15_4	GPR108	chr19	-	6731209	6731293	6731209	6731245	6731483	6731533	0.009	0.521995	1	0.968,1.0,0.984	0.98,1.0,0.946	197	149	79,79,83	2,0,1	66,125,93	1,0,4
A3SS562	ENSG00000119760.15_2	SUPT7L	chr2	-	27883850	27884468	27883850	27884255	27885045	27885148	-0.032	0.238525	0.965691	0.093,0.101,0.095	0.155,0.11,0.119	362	149	13,18,12	52,66,47	16,18,21	36,60,64
A3SS563	ENSG00000063660.8_3	GPC1	chr2	+	241404251	241404392	241404272	241404392	241404032	241404163	0.001	1	1	0.005,0.004,0.002	0.0,0.004,0.004	170	149	4,2,1	644,483,562	0,1,1	179,245,216
A3SS564	ENSG00000100211.10_2	CBY1	chr22	+	39066771	39066994	39066888	39066994	39064021	39064137	-0.072	0.00174957	0.0433694	0.01,0.052,0.074	0.172,0.103,0.078	266	149	1,6,6	54,61,42	13,10,6	35,49,40
A3SS566	ENSG00000157470.11_3	FAM81A	chr15	+	59737347	59737461	59737362	59737461	59732153	59732322	-0.333	1	1	0.0,NA,0.0	0.0,1.0,0.0	164	149	0,0,0	1,0,2	0,1,0	3,0,1
A3SS570	ENSG00000146707.14_4	POMZP3	chr7	-	76247499	76247932	76247499	76247617	76254838	76255000	0.1	0.000180486	0.00933286	0.127,0.158,0.081	0.0,0.067,0.0	464	149	5,7,6	11,12,22	0,2,0	4,9,12
A3SS571	ENSG00000111206.12_3	FOXM1	chr12	-	2973848	2973921	2973848	2973918	2974520	2974565	0.005	0.891707	1	0.242,0.234,0.23	0.159,0.239,0.292	152	149	74,62,65	227,199,213	21,48,50	109,150,119
A3SS572	ENSG00000111206.12_3	FOXM1	chr12	-	2973848	2973921	2973848	2973918	2975558	2975687	-0.033	0.209699	0.902507	0.076,0.076,0.114	0.107,0.106,0.151	152	149	6,5,11	72,60,84	6,10,16	49,83,88
A3SS573	ENSG00000111206.12_3	FOXM1	chr12	-	2981261	2981413	2981261	2981410	2983142	2983691	0.048	0.149514	0.745499	0.661,0.621,0.605	0.555,0.613,0.576	152	149	217,209,189	109,125,121	80,168,180	63,104,130
A3SS574	ENSG00000143801.16_3	PSEN2	chr1	+	227079443	227079545	227079446	227079545	227078978	227079062	-0.008	0.927691	1	0.653,0.574,0.688	0.595,0.696,0.648	152	149	23,11,27	12,8,12	24,28,15	16,12,8
A3SS575	ENSG00000111321.10_2	LTBR	chr12	+	6494187	6494313	6494202	6494313	6493753	6493850	-0.037	0.0338626	0.309592	0.895,0.955,0.953	0.967,0.962,0.986	164	149	75,93,89	8,4,4	65,112,77	2,4,1
A3SS576	ENSG00000153391.15_4	INO80C	chr18	-	33067349	33067787	33067349	33067403	33069295	33069349	-0.333	1	1	NA,0.0,NA	0.0,0.0,1.0	533	149	0,0,0	0,4,0	0,0,1	1,1,0
A3SS583	ENSG00000120896.13_3	SORBS3	chr8	+	22423338	22423997	22423857	22423997	22422780	22422867	-0.084	0.172509	0.809362	0.923,0.634,0.659	0.77,1.0,0.697	668	149	54,31,52	1,4,6	15,29,31	1,0,3
A3SS587	ENSG00000055609.17_3	KMT2C	chr7	-	151853289	151853431	151853289	151853359	151854845	151855010	-0.074	1	1	0.702,1.0,1.0	1.0,0.924,1.0	221	149	7,8,12	2,0,0	11,18,10	0,1,0
A3SS588	ENSG00000055609.17_3	KMT2C	chr7	-	152027685	152027827	152027685	152027824	152055671	152055760	0.054	0.596533	1	0.0,0.495,0.329	0.0,0.0,0.662	152	149	0,1,1	1,1,2	0,0,2	1,4,1
A3SS593	ENSG00000187860.10_3	CCDC157	chr22	+	30771467	30771652	30771474	30771652	30769911	30770080	-0.5	1	1	1.0,NA,0.0	NA,1.0,1.0	156	149	1,0,0	0,0,1	0,1,2	0,0,0
A3SS594	ENSG00000258388.7_3	PPT2-EGFL8	chr6	+	32133914	32134397	32134274	32134397	32132355	32132434	-0.079	1	1	1.0,1.0,0.763	1.0,1.0,1.0	509	149	14,8,11	0,0,1	20,29,46	0,0,0
A3SS595	ENSG00000258388.7_3	PPT2-EGFL8	chr6	+	32134863	32135034	32134879	32135034	32134686	32134782	0.004	0.861791	1	0.713,0.878,1.0	0.772,0.94,0.867	165	149	11,16,10	4,2,0	15,35,29	4,2,4
A3SS596	ENSG00000174748.18_3	RPL15	chr3	+	23959327	23959522	23959340	23959522	23958294	23958664	0.001	1	1	0.008,0.008,0.01	0.008,0.009,0.005	162	149	13,14,17	1574,1536,1538	14,21,12	1703,2137,2061
A3SS597	ENSG00000180376.16_2	CCDC66	chr3	+	56597679	56598153	56597711	56598153	56593596	56593622	-0.014	1	1	0.0,0.0,0.0	0.0,0.042,0.0	181	149	0,0,0	4,9,1	0,1,0	13,19,15
A3SS600	ENSG00000063176.15_4	SPHK2	chr19	+	49129147	49129619	49129206	49129619	49123658	49123810	0.027	1	1	1.0,1.0,1.0	1.0,1.0,0.92	208	149	24,19,16	0,0,0	10,23,16	0,0,1
A3SS601	ENSG00000063176.15_4	SPHK2	chr19	+	49129147	49129619	49129324	49129619	49123658	49123810	0.03	1	1	1.0,1.0,1.0	1.0,1.0,0.91	326	149	28,22,20	0,0,0	13,28,22	0,0,1
A3SS602	ENSG00000063176.15_4	SPHK2	chr19	+	49129206	49129619	49129324	49129619	49123658	49123810	0.068	1	1	1.0,1.0,1.0	1.0,1.0,0.796	267	149	4,3,4	0,0,0	3,5,7	0,0,1
A3SS603	ENSG00000204396.10_2	VWA7	chr6	-	31741018	31741214	31741018	31741098	31742292	31742403	0.033	0.0468181	0.380961	1.0,0.692,1.0	0.594,1.0,1.0	265	149	6,4,6	0,1,0	13,12,13	5,0,0
A3SS604	ENSG00000070047.11_2	PHRF1	chr11	+	581961	582081	581964	582081	581491	581606	0.014	0.910227	1	0.922,0.62,0.662	0.718,0.642,0.803	152	149	24,15,14	2,9,7	13,11,25	5,6,6
A3SS605	ENSG00000070047.11_2	PHRF1	chr11	+	605604	605724	605607	605724	605118	605300	-0.059	0.131652	0.703463	0.805,0.788,0.834	0.809,0.873,0.922	152	149	38,19,36	9,5,7	13,21,24	3,3,2
A3SS606	ENSG00000070047.11_2	PHRF1	chr11	+	610500	610761	610666	610761	610195	610347	-0.045	0.387313	1	0.93,0.968,0.967	1.0,1.0,1.0	315	149	56,64,62	2,1,1	48,77,95	0,0,0
A3SS607	ENSG00000135424.15_3	ITGA7	chr12	-	56090682	56090852	56090682	56090834	56090999	56091061	-0.179	1	1	1.0,NA,0.641	NA,NA,1.0	167	149	1,0,2	0,0,1	0,0,1	0,0,0
A3SS608	ENSG00000154222.14_3	CC2D1B	chr1	-	52822672	52822846	52822672	52822798	52823197	52823370	-0.015	1	1	0.0,0.0,0.0	0.0,0.0,0.045	197	149	0,0,0	30,11,17	0,0,1	21,11,16
A3SS609	ENSG00000154222.14_3	CC2D1B	chr1	-	52823452	52823588	52823452	52823570	52824002	52824133	0.061	0.028574	0.27346	0.024,0.189,0.078	0.0,0.108,0.0	167	149	1,6,2	37,23,21	0,3,0	17,22,21
A3SS610	ENSG00000154222.14_3	CC2D1B	chr1	-	52825376	52825508	52825376	52825492	52825745	52825905	0.09	1	1	1.0,1.0,1.0	0.73,1.0,1.0	165	149	3,2,4	0,0,0	3,3,3	1,0,0
A3SS611	ENSG00000154222.14_3	CC2D1B	chr1	-	52825376	52825555	52825376	52825492	52825745	52825905	0.016	1	1	1.0,1.0,1.0	0.953,1.0,1.0	212	149	28,30,30	0,0,0	29,28,23	1,0,0
A3SS612	ENSG00000154222.14_3	CC2D1B	chr1	-	52825376	52825555	52825376	52825508	52825745	52825905	0.022	0.427049	1	1.0,0.919,0.954	0.954,0.911,0.941	196	149	25,30,27	0,2,1	27,27,21	1,2,1
A3SS614	ENSG00000165046.12_3	LETM2	chr8	+	38250059	38250513	38250130	38250513	38245467	38245548	0.061	0.161265	0.77576	1.0,0.184,0.0	1.0,0.0,0.0	220	149	3,1,0	0,3,1	1,0,0	0,1,3
A3SS615	ENSG00000165046.12_3	LETM2	chr8	+	38251615	38251759	38251700	38251759	38250059	38250513	-0.805	1	1	NA,0.389,0.0	NA,1.0,NA	234	149	0,1,0	0,1,2	0,1,0	0,0,0
A3SS616	ENSG00000113594.9_2	LIFR	chr5	-	38496483	38496697	38496483	38496636	38499614	38499685	-0.013	1	1	1.0,0.962,1.0	1.0,1.0,1.0	210	149	33,36,35	0,1,0	16,12,11	0,0,0
A3SS617	ENSG00000111231.8_2	GPN3	chr12	-	110891547	110891676	110891547	110891634	110893390	110893487	-0.004	1	1	1.0,0.982,1.0	1.0,0.995,1.0	191	149	108,143,129	0,2,0	222,268,251	0,1,0
A3SS618	ENSG00000101337.15_3	TM9SF4	chr20	+	30729299	30729468	30729343	30729468	30720815	30720929	-0.024	1	1	1.0,1.0,0.929	1.0,1.0,1.0	193	149	20,14,17	0,0,1	14,21,16	0,0,0
A3SS619	ENSG00000101337.15_3	TM9SF4	chr20	+	30729299	30729468	30729343	30729468	30724679	30724800	-0.038	1	1	0.885,1.0,1.0	1.0,1.0,1.0	193	149	20,14,17	2,0,0	13,21,16	0,0,0
A3SS623	ENSG00000164985.14_2	PSIP1	chr9	-	15470633	15471309	15470633	15471229	15472629	15472748	0.048	0.161475	0.77576	0.11,0.149,0.065	0.088,0.036,0.057	229	149	4,7,3	21,26,28	8,4,8	54,70,86
A3SS630	ENSG00000155367.15_3	PPM1J	chr1	-	113254966	113255082	113254966	113255079	113255365	113255653	-0.11	1	1	NA,0.0,0.0	0.0,0.0,0.329	152	149	0,0,0	0,2,1	0,0,1	1,4,2
A3SS632	ENSG00000129255.15_3	MPDU1	chr17	+	7489012	7489115	7489049	7489115	7487177	7487283	0.002	1	1	0.0,0.007,0.0	0.0,0.0,0.0	186	149	0,1,0	136,111,120	0,0,0	98,88,92
A3SS633	ENSG00000129255.15_3	MPDU1	chr17	+	7489263	7489396	7489268	7489396	7489049	7489115	-0.005	0.682722	1	0.963,0.986,0.991	0.956,1.0,1.0	154	149	108,75,109	4,1,1	67,66,76	3,0,0
A3SS634	ENSG00000129255.15_3	MPDU1	chr17	+	7489973	7490095	7490009	7490095	7489263	7489396	0.012	0.309038	1	0.057,0.036,0.036	0.018,0.045,0.03	185	149	9,6,5	120,131,108	2,6,4	87,103,104
A3SS635	ENSG00000129255.15_3	MPDU1	chr17	+	7490009	7490589	7490478	7490589	7489263	7489396	0.026	0.699122	1	1.0,1.0,0.968	0.959,0.965,0.966	618	149	129,142,126	0,0,1	98,115,117	1,1,1
A3SS636	ENSG00000137171.14_3	KLC4	chr6	+	43030623	43030885	43030654	43030885	43029048	43029331	0.023	1	1	0.07,0.0,0.0	0.0,0.0,0.0	180	149	1,0,0	11,12,11	0,0,0	16,19,23
A3SS637	ENSG00000137171.14_3	KLC4	chr6	+	43030623	43030885	43030720	43030885	43029048	43029331	-0.136	1	1	1.0,0.377,1.0	1.0,1.0,0.784	246	149	9,1,3	0,1,0	2,8,6	0,0,1
A3SS638	ENSG00000137171.14_3	KLC4	chr6	+	43030654	43030885	43030720	43030885	43029048	43029331	-0.018	1	1	1.0,0.9,1.0	1.0,1.0,0.953	215	149	19,13,14	0,1,0	18,27,29	0,0,1
A3SS639	ENSG00000213085.9_3	CFAP45	chr1	-	159846345	159846579	159846345	159846539	159847138	159847252	-0.058	1	1	0.0,0.0,NA	0.116,0.0,NA	189	149	0,0,0	2,5,0	1,0,0	6,10,0
A3SS640	ENSG00000170791.17_3	CHCHD7	chr8	+	57128947	57129065	57128991	57129065	57127156	57127226	0.045	0.143871	0.736476	0.337,0.337,0.339	0.284,0.31,0.284	193	149	62,75,75	94,114,113	78,85,93	152,146,181
A3SS642	ENSG00000143228.12_3	NUF2	chr1	+	163310153	163310216	163310157	163310216	163309170	163309267	0.004	1	1	1.0,1.0,1.0	1.0,1.0,0.988	153	149	61,56,79	0,0,0	50,69,84	0,0,1
A3SS643	ENSG00000100564.8_3	PIGH	chr14	-	68059351	68059435	68059351	68059432	68060459	68060669	-0.029	0.321436	1	1.0,0.911,0.943	1.0,1.0,0.94	152	149	31,21,34	0,2,2	19,15,16	0,0,1
A3SS645	ENSG00000120008.15_2	WDR11	chr10	+	122664157	122664323	122664161	122664323	122663558	122663654	0.015	1	1	1.0,1.0,1.0	1.0,0.955,1.0	153	149	12,39,33	0,0,0	34,44,23	0,2,0
A3SS646	ENSG00000165304.7_3	MELK	chr9	+	36606802	36606920	36606826	36606920	36599390	36599483	-0.732	1	1	NA,0.0,NA	1.0,0.463,NA	173	149	0,0,0	0,1,0	1,1,0	0,1,0
A3SS648	ENSG00000171858.17_2	RPS21	chr20	+	60963364	60963575	60963512	60963575	60962898	60962970	0	1	1	1.0,1.0,1.0	1.0,1.0,0.999	297	149	3448,2948,3002	0,0,0	4195,4790,4390	0,0,3
A3SS649	ENSG00000198598.6_2	MMP17	chr12	+	132334346	132334604	132334483	132334604	132329841	132329994	-0.238	1	1	NA,0.785,0.51	1.0,0.785,0.871	286	149	0,7,4	0,1,2	9,7,13	0,1,1
A3SS655	ENSG00000124508.16_3	BTN2A2	chr6	+	26385242	26385590	26385370	26385590	26384019	26384143	0.157	0.0139839	0.172432	1.0,0.89,1.0	0.875,0.843,0.7	277	149	17,30,20	0,2,0	13,10,13	1,1,3
A3SS656	ENSG00000124508.16_3	BTN2A2	chr6	+	26392602	26395102	26394525	26395102	26391030	26391057	0.019	1	1	0.938,0.925,0.936	0.859,0.882,1.0	2072	149	211,172,203	1,1,1	85,104,82	1,1,0
A3SS658	ENSG00000140688.16_2	C16orf58	chr16	-	31504923	31505108	31504923	31505102	31505186	31505257	-0.006	1	1	1.0,1.0,0.983	1.0,1.0,1.0	155	149	60,41,62	0,0,1	38,54,36	0,0,0
A3SS670	ENSG00000269556.7_4	TMEM185A	chrX	-	148690313	148690521	148690313	148690516	148692969	148693146	0.019	1	1	1.0,1.0,1.0	0.943,1.0,1.0	154	149	10,12,15	0,0,0	17,14,18	1,0,0
A3SS671	ENSG00000126247.10_4	CAPNS1	chr19	+	36636677	36636776	36636707	36636776	36633965	36634030	-0.001	1	1	0.001,0.001,0.0	0.001,0.002,0.001	179	149	1,2,0	1663,1186,1392	1,2,1	716,839,846
A3SS672	ENSG00000126247.10_4	CAPNS1	chr19	+	36637097	36637214	36637148	36637214	36636877	36636956	0	1	1	1.0,0.999,1.0	1.0,1.0,1.0	200	149	1809,1375,1489	0,1,0	792,985,1007	0,0,0
A3SS675	ENSG00000266173.6_3	STRADA	chr17	-	61781843	61782268	61781843	61781942	61783994	61784099	-0.042	0.0107839	0.143656	0.013,0.031,0.019	0.0,0.073,0.117	475	149	2,3,2	46,29,32	0,7,8	25,28,19
A3SS678	ENSG00000178226.10_3	PRSS36	chr16	-	31159715	31160033	31159715	31159996	31160393	31160556	0.5	1	1	NA,0.0,1.0	0.0,NA,0.0	186	149	0,0,1	0,1,0	0,0,0	1,0,2
A3SS679	ENSG00000178226.10_3	PRSS36	chr16	-	31160393	31160663	31160393	31160556	31160783	31160855	-0.333	1	1	NA,0.0,0.0	0.0,0.0,1.0	256	149	0,0,0	0,1,1	0,0,1	1,1,0
A3SS680	ENSG00000128944.13_3	KNSTRN	chr15	+	40678562	40678695	40678605	40678695	40675428	40675523	-0.016	0.13065	0.701222	0.946,0.984,0.971	0.992,0.981,0.976	192	149	182,241,216	8,3,5	161,202,259	1,3,5
A3SS681	ENSG00000128944.13_3	KNSTRN	chr15	+	40681689	40681812	40681706	40681812	40679359	40679407	-0.003	1	1	0.005,0.005,0.015	0.011,0.01,0.014	166	149	1,1,3	177,198,176	2,2,3	163,176,194
A3SS683	ENSG00000095319.14_3	NUP188	chr9	+	131720288	131720333	131720292	131720333	131719230	131719311	0.007	1	1	1.0,1.0,1.0	0.98,1.0,1.0	153	149	136,117,115	0,0,0	50,74,104	1,0,0
A3SS684	ENSG00000095319.14_3	NUP188	chr9	+	131752398	131752505	131752431	131752505	131750325	131750465	0.013	0.423097	1	0.965,0.956,0.965	0.955,0.937,0.955	182	149	168,160,136	5,6,4	77,128,155	3,7,6
A3SS686	ENSG00000198157.10_4	HMGN5	chrX	-	80374228	80374279	80374228	80374258	80375286	80375316	-0.033	0.24987	0.988991	0.0,0.0,0.0	0.015,0.069,0.015	170	149	0,0,0	11,23,22	1,5,1	56,59,58
A3SS687	ENSG00000100644.16_3	HIF1A	chr14	+	62187096	62187290	62187099	62187290	62162257	62162557	0.099	0.138525	0.727257	0.522,0.317,0.246	0.26,0.293,0.236	152	149	29,26,13	26,55,39	19,27,24	53,64,76
A3SS688	ENSG00000135506.15_3	OS9	chr12	+	58109871	58109976	58109874	58109976	58109542	58109753	-0.015	0.809042	1	0.299,0.314,0.268	0.414,0.242,0.27	152	149	63,69,62	145,148,166	57,41,49	79,126,130
A3SS693	ENSG00000079459.12_3	FDFT1	chr8	+	11683532	11683724	11683587	11683724	11679258	11679387	-0.003	1	1	0.995,0.994,1.0	1.0,0.999,0.999	204	149	272,233,248	1,1,0	1230,1413,1302	0,1,1
A3SS695	ENSG00000144034.14_2	TPRKB	chr2	-	73961555	73961718	73961555	73961715	73964428	73964527	0.015	0.536675	1	0.751,0.756,0.706	0.777,0.712,0.678	152	149	148,158,154	48,50,63	121,151,172	34,60,80
A3SS696	ENSG00000197713.14_3	RPE	chr2	+	210884392	210884685	210884396	210884685	210882196	210882283	0.014	0.578684	1	0.99,1.0,0.992	0.966,1.0,0.974	153	149	105,132,135	1,0,1	58,91,117	2,0,3
A3SS699	ENSG00000174233.11_3	ADCY6	chr12	-	49167251	49167881	49167251	49167430	49168184	49168301	0.048	1	1	1.0,1.0,1.0	1.0,1.0,0.856	600	149	39,42,41	0,0,0	25,36,24	0,0,1
A3SS700	ENSG00000166153.16_3	DEPDC4	chr12	-	100657274	100657671	100657274	100657470	100660697	100660857	0.094	1	1	1.0,1.0,1.0	1.0,0.719,1.0	350	149	8,5,3	0,0,0	5,6,11	0,1,0
A3SS706	ENSG00000113971.19_3	NPHP3	chr3	-	132411497	132412709	132411497	132411662	132413670	132413809	-0.018	0.185951	0.847906	0.0,0.024,0.034	0.047,0.04,0.024	1196	149	0,1,2	5,5,7	2,4,1	5,12,5
A3SS708	ENSG00000163702.18_3	IL17RC	chr3	+	9959547	9959759	9959606	9959759	9959396	9959418	0.028	0.0418348	0.352954	0.014,0.067,0.068	0.021,0.019,0.024	208	149	1,4,4	51,40,39	1,1,1	33,38,29
A3SS709	ENSG00000163702.18_3	IL17RC	chr3	+	9959547	9959759	9959610	9959759	9959396	9959418	0.159	0.506444	1	1.0,0.738,1.0	1.0,1.0,0.26	212	149	2,4,5	0,1,0	1,1,1	0,0,2
A3SS710	ENSG00000163702.18_3	IL17RC	chr3	+	9959606	9959759	9959610	9959759	9959396	9959418	0.014	1	1	1.0,0.975,1.0	1.0,1.0,0.934	153	149	52,40,40	0,1,0	33,38,29	0,0,2
A3SS712	ENSG00000163702.18_3	IL17RC	chr3	+	9971532	9971581	9971535	9971581	9969988	9970170	0.082	1	1	0.0,0.246,0.0	0.0,0.0,0.0	152	149	0,2,0	11,6,20	0,0,0	4,9,2
A3SS713	ENSG00000163702.18_3	IL17RC	chr3	+	9971532	9971581	9971535	9971581	9970263	9970314	-0.061	0.0589359	0.433622	0.076,0.089,0.0	0.123,0.17,0.055	152	149	3,2,0	36,20,34	4,5,2	28,24,34
A3SS716	ENSG00000115355.15_2	CCDC88A	chr2	-	55555429	55555571	55555429	55555568	55559701	55559829	0	0.83937	1	0.746,0.966,0.576	0.672,0.889,0.727	152	149	18,29,18	6,1,13	23,41,38	11,5,14
A3SS718	ENSG00000177156.10_2	TALDO1	chr11	+	758949	759057	759008	759057	755878	756002	-0.003	1	1	0.998,0.993,0.997	1.0,1.0,0.998	208	149	1362,1157,1366	2,6,3	626,745,811	0,0,1
A3SS719	ENSG00000205531.12_3	NAP1L4	chr11	-	2993331	2993509	2993331	2993473	2997253	2997353	-0.018	0.0580906	0.431774	0.044,0.039,0.033	0.048,0.057,0.064	185	149	13,16,12	229,316,282	15,20,26	240,268,307
A3SS720	ENSG00000205531.12_3	NAP1L4	chr11	-	3010358	3010501	3010358	3010427	3013458	3013488	0.023	0.377173	1	0.626,1.0,0.77	1.0,0.8,0.527	223	149	5,14,5	2,0,1	10,6,5	0,1,3
A3SS722	ENSG00000205517.12_3	RGL3	chr19	-	11510530	11510645	11510530	11510627	11510715	11510784	0.227	0.00662946	0.101532	0.308,0.472,0.129	0.229,0.0,0.0	167	149	2,2,1	4,2,6	1,0,0	3,3,5
A3SS724	ENSG00000205517.12_3	RGL3	chr19	-	11529346	11529568	11529346	11529460	11529921	11529993	0.018	0.241952	0.972051	0.225,0.367,0.127	0.0,0.127,0.537	257	149	1,3,2	2,3,8	0,1,2	1,4,1
A3SS725	ENSG00000125843.10_3	AP5S1	chr20	+	3804517	3805949	3804521	3805949	3802748	3802940	0.081	0.157623	0.767356	0.955,1.0,1.0	0.773,1.0,0.94	153	149	22,17,26	1,0,0	14,38,16	4,0,1
A3SS726	ENSG00000123240.16_3	OPTN	chr10	+	13151096	13151288	13151111	13151288	13142172	13142302	0.002	1	1	0.0,0.0,0.006	0.0,0.0,0.0	164	149	0,0,1	155,182,163	0,0,0	63,85,88
A3SS727	ENSG00000123240.16_3	OPTN	chr10	+	13151096	13151288	13151111	13151288	13150961	13151015	0.23	0.163599	0.779731	0.645,0.362,0.476	0.377,0.185,0.232	164	149	2,5,4	1,8,4	4,2,2	6,8,6
A3SS728	ENSG00000123240.16_3	OPTN	chr10	+	13152179	13152476	13152273	13152476	13151111	13151288	-0.003	1	1	0.0,0.0,0.007	0.0,0.007,0.008	243	149	0,0,2	150,166,171	0,1,1	74,86,80
A3SS729	ENSG00000123240.16_3	OPTN	chr10	+	13160887	13161040	13160905	13161040	13158266	13158340	-0.083	0.00970151	0.134065	0.808,0.77,0.772	0.904,0.915,0.779	167	149	132,158,167	28,42,44	63,96,71	6,8,18
A3SS730	ENSG00000102854.15_3	MSLN	chr16	+	816643	816810	816667	816810	816334	816490	-0.053	3.53301e-06	0.000471952	0.023,0.014,0.026	0.073,0.056,0.094	173	149	6,3,6	223,183,196	14,14,18	152,204,150
A3SS731	ENSG00000139697.13_1	SBNO1	chr12	-	123829804	123830117	123829804	123830114	123832575	123832680	0.01	0.785336	1	0.524,0.567,0.37	0.495,0.495,0.44	152	149	9,8,3	8,6,5	5,7,8	5,7,10
A3SS732	ENSG00000139697.13_1	SBNO1	chr12	-	123829804	123830117	123829804	123830114	123834856	123834988	1	1	1	NA,1.0,1.0	NA,NA,0.0	152	149	0,1,1	0,0,0	0,0,0	0,0,2
A3SS733	ENSG00000175354.18_3	PTPN2	chr18	-	12817154	12817364	12817154	12817264	12825808	12825943	0.006	1	1	1.0,1.0,1.0	0.982,1.0,1.0	249	149	32,46,46	0,0,0	90,98,111	1,0,0
A3SS737	ENSG00000122644.12_3	ARL4A	chr7	+	12727790	12728801	12727793	12728801	12726532	12726668	0.088	0.241615	0.971511	0.696,0.602,0.662	0.62,0.478,0.599	152	149	21,17,20	9,11,10	15,14,29	9,15,19
A3SS739	ENSG00000161249.20_4	DMKN	chr19	-	35996840	35996951	35996840	35996888	36001085	36001154	0.006	0.749296	1	0.02,0.035,0.043	0.02,0.035,0.024	212	149	3,6,7	103,117,109	6,13,8	204,255,233
A3SS741	ENSG00000128059.8_2	PPAT	chr4	-	57272660	57272867	57272660	57272784	57273815	57273882	-0.024	1	1	0.952,1.0,0.954	1.0,1.0,0.978	232	149	31,36,32	1,0,1	32,47,69	0,0,1
A3SS742	ENSG00000155329.11_2	ZCCHC10	chr5	-	132335823	132335893	132335823	132335865	132342450	132342612	-0.043	0.27805	1	0.0,0.088,0.055	0.161,0.062,0.049	177	149	0,4,2	22,35,29	5,3,2	22,38,33
A3SS743	ENSG00000147421.17_3	HMBOX1	chr8	+	28906470	28906565	28906473	28906565	28904874	28904970	-0.413	1.707e-05	0.00146589	0.495,0.567,0.495	1.0,0.797,1.0	152	149	2,4,3	2,3,3	2,4,3	0,1,0
A3SS744	ENSG00000036549.12_3	ZZZ3	chr1	-	78047460	78047576	78047460	78047573	78047663	78047811	0.008	0.810032	1	0.595,0.716,0.595	0.517,0.681,0.683	152	149	3,18,12	2,7,8	12,24,22	11,11,10
A3SS747	ENSG00000067365.14_3	METTL22	chr16	+	8722586	8722967	8722756	8722967	8719352	8719655	-0.025	0.265224	1	1.0,0.913,0.951	1.0,0.939,1.0	319	149	55,67,42	0,3,1	29,33,39	0,1,0
A3SS748	ENSG00000067365.14_3	METTL22	chr16	+	8738385	8738582	8738413	8738582	8736319	8736422	0.011	1	1	0.0,0.034,0.0	0.0,0.0,0.0	177	149	0,1,0	23,24,26	0,0,0	21,24,13
A3SS749	ENSG00000130332.14_3	LSM7	chr19	-	2324123	2324195	2324123	2324191	2328385	2328476	0.006	0.615504	1	0.832,0.867,0.842	0.86,0.836,0.827	153	149	540,604,573	106,90,105	613,898,916	97,171,187
A3SS756	ENSG00000049246.14_2	PER3	chr1	+	7854016	7854068	7854019	7854068	7848104	7848306	-0.415	1	1	1.0,0.0,NA	1.0,0.746,1.0	152	149	1,0,0	0,1,0	3,3,1	0,1,0
A3SS757	ENSG00000049246.14_2	PER3	chr1	+	7889893	7890221	7889896	7890221	7887177	7887875	-0.123	1	1	0.0,NA,1.0	1.0,0.246,NA	152	149	0,0,3	2,0,0	1,1,0	0,3,0
A3SS758	ENSG00000100796.17_2	PPP4R3A	chr14	-	91928392	91928583	91928392	91928565	91929078	91929221	-0.034	0.125639	0.686721	0.922,0.919,0.944	0.935,0.989,0.963	167	149	40,64,57	3,5,3	65,98,117	4,1,4
A3SS761	ENSG00000105171.9_2	POP4	chr19	+	30101226	30101539	30101315	30101539	30099563	30099616	-0.006	1	1	0.004,0.0,0.004	0.011,0.008,0.007	238	149	1,0,1	162,172,171	2,2,2	110,148,177
A3SS762	ENSG00000105171.9_2	POP4	chr19	+	30102768	30102846	30102774	30102846	30101315	30101539	0.003	1	1	1.0,1.0,1.0	1.0,0.992,1.0	155	149	173,137,120	0,0,0	104,129,142	0,1,0
A3SS763	ENSG00000171608.15_2	PIK3CD	chr1	+	9777016	9777166	9777121	9777166	9776497	9776677	-0.03	1	1	0.909,1.0,1.0	1.0,1.0,1.0	254	149	17,6,13	1,0,0	19,19,13	0,0,0
A3SS764	ENSG00000171608.15_2	PIK3CD	chr1	+	9780491	9780719	9780668	9780719	9780169	9780300	-0.055	0.820623	1	0.0,0.0,0.0	0.164,0.0,0.0	326	149	0,0,0	6,11,9	3,0,0	7,11,10
A3SS765	ENSG00000142082.14_4	SIRT3	chr11	-	230451	230641	230451	230552	232982	233215	-0.011	1	1	0.048,0.0,0.0	0.0,0.082,0.0	238	149	2,0,0	25,16,17	0,2,0	7,14,11
A3SS766	ENSG00000175792.11_3	RUVBL1	chr3	-	127806548	127806687	127806548	127806651	127816142	127816341	-0.009	0.39036	1	0.017,0.0,0.0	0.017,0.02,0.008	185	149	4,0,0	184,144,159	7,10,4	317,404,403
A3SS767	ENSG00000255152.8_3	MSH5-SAPCD1	chr6	+	31729526	31729642	31729594	31729642	31729248	31729392	-0.073	0.0138359	0.171045	0.0,0.0,0.0	0.056,0.073,0.089	217	149	0,0,0	7,15,7	2,3,2	23,26,14
A3SS768	ENSG00000087053.18_2	MTMR2	chr11	-	95620775	95620923	95620775	95620848	95621319	95621425	-0.014	0.745928	1	0.0,0.181,0.0	0.0,0.222,0.0	224	149	0,2,0	3,6,13	0,3,0	9,7,14
A3SS770	ENSG00000198612.10_2	COPS8	chr2	+	238002305	238002840	238002732	238002840	237998504	237998637	-0.003	1	1	0.0,0.005,0.01	0.016,0.007,0.0	576	149	0,3,6	112,158,153	4,2,0	62,75,85
A3SS772	ENSG00000172432.18_3	GTPBP2	chr6	-	43593962	43594147	43593962	43594123	43594658	43594685	0.006	1	1	1.0,1.0,1.0	1.0,0.983,1.0	173	149	43,39,32	0,0,0	56,66,57	0,1,0
A3SS776	ENSG00000172466.15_3	ZNF24	chr18	-	32912190	32919037	32912190	32917734	32919792	32919940	-0.016	0.105	0.621086	0.006,0.008,0.0	0.013,0.023,0.026	1452	149	1,3,0	16,40,26	3,8,6	23,35,23
A3SS777	ENSG00000140264.19_4	SERF2	chr15	+	44085884	44086244	44085907	44086244	44085172	44085281	-0.001	0.605262	1	0.013,0.012,0.016	0.012,0.017,0.015	172	149	35,28,40	2331,1993,2087	25,45,39	1816,2201,2161
A3SS778	ENSG00000140264.19_4	SERF2	chr15	+	44091066	44091305	44091141	44091305	44085172	44085281	0.081	1	1	0.399,1.0,NA	NA,0.666,0.571	224	149	1,1,0	1,0,0	0,3,2	0,1,1
A3SS780	ENSG00000213654.9_3	GPSM3	chr6	-	32159485	32159685	32159485	32159647	32159924	32160027	-0.059	0.00140798	0.0382541	0.895,0.822,0.721	1.0,0.614,1.0	187	149	32,29,13	3,5,4	3,2,4	0,1,0
A3SS781	ENSG00000129636.12_3	ITFG1	chr16	-	47192783	47192901	47192783	47192845	47195660	47195743	0.016	1	1	1.0,1.0,1.0	0.973,1.0,0.979	205	149	65,121,101	0,0,0	98,109,127	2,0,2
A3SS782	ENSG00000129636.12_3	ITFG1	chr16	-	47196450	47196575	47196450	47196512	47252778	47252857	-0.016	0.708417	1	0.896,1.0,1.0	1.0,0.944,1.0	212	149	61,76,79	5,0,0	86,96,99	0,4,0
A3SS783	ENSG00000167526.13_2	RPL13	chr16	+	89627634	89628159	89627985	89628159	89627347	89627471	-0.001	1	1	0.998,1.0,1.0	1.0,1.0,1.0	500	149	5409,4379,4866	4,0,0	4238,5150,4677	0,0,0
A3SS784	ENSG00000167526.13_2	RPL13	chr16	+	89627634	89628159	89628003	89628159	89627347	89627471	0.014	0.00582991	0.0928346	0.969,0.965,0.964	0.947,0.955,0.954	518	149	5938,4896,5417	55,51,58	4716,5696,5208	76,77,73
A3SS785	ENSG00000167526.13_2	RPL13	chr16	+	89627985	89628159	89628003	89628159	89627347	89627471	0.037	0.00908111	0.128444	0.896,0.9,0.894	0.849,0.864,0.866	167	149	533,517,551	55,51,58	478,546,531	76,77,73
A3SS786	ENSG00000145916.18_2	RMND5B	chr5	+	177569583	177569729	177569633	177569729	177565108	177565259	0.025	1	1	1.0,0.954,0.961	0.84,1.0,1.0	199	149	30,28,33	0,1,1	14,23,10	2,0,0
A3SS787	ENSG00000101752.11_2	MIB1	chr18	+	19371295	19371518	19371334	19371518	19359441	19359646	0.068	1	1	0.137,0.067,0.0	0.0,0.0,0.0	188	149	1,1,0	5,11,2	0,0,0	3,4,9
A3SS788	ENSG00000011021.21_3	CLCN6	chr1	+	11887145	11887278	11887171	11887278	11886212	11886271	-0.083	1	1	0.561,1.0,1.0	1.0,0.81,1.0	175	149	3,2,3	2,0,0	11,10,14	0,2,0
A3SS789	ENSG00000114770.16_2	ABCC5	chr3	-	183689350	183689822	183689350	183689707	183695304	183695412	0.015	1	1	0.0,0.0,0.075	0.0,0.029,0.0	264	149	0,0,1	10,12,7	0,1,0	14,19,10
A3SS790	ENSG00000114770.16_2	ABCC5	chr3	-	183703091	183703243	183703091	183703166	183705557	183705705	-0.2	0.00168172	0.0423672	0.0,0.248,0.0	0.142,0.209,0.497	226	149	0,2,0	3,4,2	1,2,6	4,5,4
A3SS791	ENSG00000187607.15_3	ZNF286A	chr17	+	15603361	15603680	15603448	15603680	15602890	15603091	-0.062	0.771484	1	0.387,0.387,0.486	0.612,0.275,0.558	236	149	1,1,3	1,1,2	5,3,6	2,5,3
A3SS792	ENSG00000187607.15_3	ZNF286A	chr17	+	15619313	15624101	15619372	15624101	15611468	15611561	0.012	0.704069	1	0.489,0.851,0.489	0.534,0.617,0.642	208	149	8,16,4	6,2,3	8,9,10	5,4,4
A3SS793	ENSG00000111364.15_2	DDX55	chr12	+	124090411	124090528	124090477	124090528	124086674	124086803	-0.003	0.418525	1	0.028,0.065,0.0	0.018,0.059,0.026	215	149	1,2,0	24,20,16	1,3,2	37,33,51
A3SS795	ENSG00000111364.15_2	DDX55	chr12	+	124092146	124092209	124092150	124092209	124091978	124092070	0.022	1	1	1.0,1.0,1.0	0.949,1.0,0.986	153	149	27,35,48	0,0,0	38,63,70	2,0,1
A3SS796	ENSG00000111364.15_2	DDX55	chr12	+	124094485	124094675	124094549	124094675	124093226	124093376	0.017	0.396218	1	0.869,0.935,0.932	0.902,0.865,0.917	213	149	57,62,59	6,3,3	66,119,142	5,13,9
A3SS798	ENSG00000068097.14_3	HEATR6	chr17	-	58123385	58123590	58123385	58123460	58124669	58124766	-0.025	1	1	0.926,1.0,1.0	1.0,1.0,1.0	279	149	47,60,50	2,0,0	38,74,57	0,0,0
A3SS799	ENSG00000068097.14_3	HEATR6	chr17	-	58125624	58125749	58125624	58125730	58126940	58127063	-0.023	1	1	1.0,0.93,1.0	1.0,1.0,1.0	168	149	18,15,18	0,1,0	15,21,19	0,0,0
A3SS804	ENSG00000099622.13_3	CIRBP	chr19	+	1270865	1271035	1270926	1271035	1269329	1269409	-0.167	0.0078866	0.115094	0.382,0.262,0.399	0.542,0.505,0.498	210	149	20,16,29	23,32,31	25,36,35	15,25,25
A3SS805	ENSG00000099622.13_3	CIRBP	chr19	+	1271138	1271466	1271327	1271466	1270865	1271035	-0.001	0.965888	1	0.988,1.0,0.965	0.993,0.983,0.979	338	149	369,372,370	2,0,6	335,388,430	1,3,4
A3SS807	ENSG00000099622.13_3	CIRBP	chr19	+	1273492	1273714	1273599	1273714	1271979	1272050	-0.146	1	1	0.593,0.883,1.0	1.0,1.0,0.913	256	149	5,13,8	2,1,0	11,16,18	0,0,1
A3SS809	ENSG00000137166.14_2	FOXP4	chr6	+	41553168	41553255	41553174	41553255	41552506	41552629	0.043	1	1	1.0,1.0,0.957	0.914,0.914,1.0	155	149	25,19,23	0,0,1	11,11,10	1,1,0
A3SS810	ENSG00000137166.14_2	FOXP4	chr6	+	41555036	41555250	41555039	41555250	41554746	41554894	0.008	0.943206	1	0.877,0.696,0.826	0.831,0.864,0.68	152	149	29,14,29	4,6,6	15,26,13	3,4,6
A3SS811	ENSG00000137166.14_2	FOXP4	chr6	+	41557700	41557908	41557736	41557908	41557508	41557592	-0.052	0.880759	1	0.312,0.252,0.287	0.603,0.159,0.244	185	149	31,13,23	55,31,46	17,8,14	9,34,35
A3SS813	ENSG00000115268.9_4	RPS15	chr19	+	1439604	1439825	1439714	1439825	1438805	1438891	0.045	1	1	1.0,1.0,1.0	0.864,1.0,1.0	259	149	5,3,5	0,0,0	11,26,22	1,0,0
A3SS814	ENSG00000115268.9_4	RPS15	chr19	+	1439959	1440252	1439966	1440252	1438805	1438891	-0.011	0.930122	1	0.0,0.56,1.0	0.56,0.489,0.544	156	149	0,4,3	4,3,0	4,2,10	3,2,8
A3SS815	ENSG00000115268.9_4	RPS15	chr19	+	1439959	1440252	1440017	1440252	1438805	1438891	-0.001	1	1	0.0,0.001,0.002	0.002,0.001,0.003	207	149	2,5,8	3548,2989,3185	9,4,16	3393,4009,3968
A3SS816	ENSG00000115268.9_4	RPS15	chr19	+	1439959	1440252	1440024	1440252	1438805	1438891	-0.043	0.200766	0.880111	0.768,0.815,0.804	0.836,0.824,0.856	214	149	95,76,100	20,12,17	110,114,128	15,17,15
A3SS817	ENSG00000115268.9_4	RPS15	chr19	+	1439966	1440252	1440017	1440252	1438805	1438891	-0.001	1	1	0.001,0.001,0.001	0.002,0.001,0.003	200	149	6,4,5	3548,2989,3185	8,4,14	3393,4009,3968
A3SS818	ENSG00000115268.9_4	RPS15	chr19	+	1439966	1440252	1440024	1440252	1438805	1438891	-0.041	0.214295	0.911987	0.781,0.818,0.804	0.84,0.828,0.858	207	149	99,75,97	20,12,17	109,114,126	15,17,15
A3SS819	ENSG00000115268.9_4	RPS15	chr19	+	1440017	1440252	1440024	1440252	1438805	1438891	-0.001	1	1	0.994,0.996,0.995	0.996,0.996,0.996	156	149	3641,3060,3277	20,12,17	3494,4119,4080	15,17,15
A3SS820	ENSG00000124535.15_2	WRNIP1	chr6	+	2770353	2770595	2770428	2770595	2768924	2769116	-0.006	0.844403	1	0.912,0.932,0.94	0.955,0.917,0.93	224	149	188,185,213	12,9,9	190,216,281	6,13,14
A3SS821	ENSG00000025770.18_2	NCAPH2	chr22	+	50960926	50960998	50960929	50960998	50960771	50960844	0.025	0.402284	1	0.142,0.158,0.15	0.095,0.162,0.117	152	149	20,14,11	118,73,61	7,13,11	65,66,81
A3SS824	ENSG00000225241.3	RP11-640M9.2	chr1	+	144604409	144604508	144604477	144604508	144598511	144598780	-0.141	0.166004	0.786514	0.44,0.696,0.791	0.748,0.755,0.846	217	149	8,20,22	7,6,4	13,9,8	3,2,1
A3SS825	ENSG00000225241.3	RP11-640M9.2	chr1	+	144606837	144607061	144606937	144607061	144606368	144606510	0.209	1	1	1.0,1.0,1.0	0.374,1.0,1.0	249	149	6,11,18	0,0,0	1,8,12	1,0,0
A3SS826	ENSG00000164024.11_1	METAP1	chr4	+	99955380	99955493	99955383	99955493	99950017	99950069	0.006	1	1	1.0,0.979,0.983	0.956,1.0,0.987	152	149	58,48,58	0,1,1	44,72,79	2,0,1
A3SS829	ENSG00000221978.11_2	CCNL2	chr1	-	1326145	1326955	1326145	1326245	1328169	1328183	-0.006	0.617676	1	1.0,1.0,0.859	1.0,0.921,0.956	859	149	89,121,140	0,0,4	300,335,373	0,5,3
A3SS830	ENSG00000221978.11_2	CCNL2	chr1	-	1326145	1328183	1326145	1326245	1328775	1328840	-0.221	0.000237258	0.0110774	0.53,0.635,0.786	0.881,0.948,0.785	2087	149	237,317,361	15,13,7	623,771,819	6,3,16
A3SS831	ENSG00000125743.10_2	SNRPD2	chr19	-	46191644	46191824	46191644	46191724	46195144	46195175	-0.002	1	1	0.995,0.997,0.997	0.999,0.999,0.998	249	149	1809,1733,1693	5,3,3	2122,2500,2502	1,1,3
A3SS833	ENSG00000176444.18_2	CLK2	chr1	-	155238498	155238586	155238498	155238583	155239278	155239504	0.097	0.181342	0.835321	0.779,0.688,0.662	0.649,0.526,0.662	152	149	18,9,14	5,4,7	17,17,28	9,15,14
A3SS834	ENSG00000176444.18_2	CLK2	chr1	-	155239278	155239507	155239278	155239504	155240598	155240768	0.031	0.637802	1	0.576,0.714,0.831	0.778,0.536,0.713	152	149	18,28,25	13,11,5	43,33,43	12,28,17
A3SS838	ENSG00000160408.14_3	ST6GALNAC6	chr9	-	130647600	130649067	130647600	130649063	130649762	130649870	0.045	0.0326422	0.301299	0.957,0.979,0.969	0.946,0.927,0.898	153	149	115,97,128	5,2,4	54,52,63	3,4,7
A3SS839	ENSG00000160408.14_3	ST6GALNAC6	chr9	-	130656790	130656970	130656790	130656908	130658520	130658611	-0.017	0.331711	1	0.901,0.897,0.907	0.934,0.847,0.976	211	149	103,99,110	8,8,8	40,47,57	2,6,1
A3SS845	ENSG00000114107.8_4	CEP70	chr3	-	138291700	138291774	138291700	138291756	138310695	138310798	0.046	0.26505	1	0.917,0.926,0.892	0.904,0.848,0.846	167	149	37,28,37	3,2,4	21,25,37	2,4,6
A3SS846	ENSG00000114107.8_4	CEP70	chr3	-	138291700	138291826	138291700	138291756	138310695	138310798	-0.001	0.886914	1	0.833,0.905,0.81	0.895,0.872,0.784	219	149	22,28,25	3,2,4	25,40,32	2,4,6
A3SS847	ENSG00000114107.8_4	CEP70	chr3	-	138291700	138291826	138291700	138291774	138310695	138310798	-0.125	0.0522763	0.410775	0.288,0.426,0.321	0.473,0.551,0.387	201	149	18,24,21	33,24,33	23,38,29	19,23,34
A3SS848	ENSG00000240344.8_2	PPIL3	chr2	-	201747064	201747158	201747064	201747105	201750420	201750495	0.012	1	1	1.0,1.0,1.0	0.963,1.0,1.0	202	149	101,117,120	0,0,0	35,50,44	1,0,0
A3SS849	ENSG00000240344.8_2	PPIL3	chr2	-	201749984	201750090	201749984	201750066	201750420	201750495	-0.179	1	1	0.463,1.0,1.0	1.0,1.0,1.0	173	149	1,1,10	1,0,0	2,7,6	0,0,0
A3SS852	ENSG00000166783.21_4	MARF1	chr16	-	15716790	15716983	15716790	15716980	15718625	15718784	-0.338	1.00045e-05	0.000931932	0.0,0.0,0.164	0.412,0.395,0.37	152	149	0,0,1	4,3,5	5,4,3	7,6,5
A3SS853	ENSG00000166783.21_4	MARF1	chr16	-	15719228	15719657	15719228	15719654	15724188	15724361	0.017	0.0458836	0.376779	0.831,1.0,0.797	1.0,0.915,0.662	152	149	5,6,4	1,0,1	4,11,8	0,1,4
A3SS854	ENSG00000166783.21_4	MARF1	chr16	-	15727473	15727700	15727473	15727691	15728613	15728788	-0.058	1	1	0.825,1.0,1.0	1.0,1.0,1.0	158	149	5,8,10	1,0,0	7,11,12	0,0,0
A3SS855	ENSG00000138036.18_2	DYNC2LI1	chr2	+	44023025	44023097	44023028	44023097	44021595	44021782	0.023	0.940407	1	0.0,0.359,0.495	0.0,0.29,0.495	152	149	0,4,8	9,7,8	0,5,6	6,12,6
A3SS856	ENSG00000070413.19_3	DGCR2	chr22	-	19052360	19052580	19052360	19052571	19055612	19055738	0.037	0.507128	1	0.815,0.68,0.809	0.739,0.708,0.745	158	149	42,18,36	9,8,8	12,18,31	4,7,10
A3SS858	ENSG00000167118.10_2	URM1	chr9	+	131140273	131140385	131140314	131140385	131133639	131133694	-0.031	0.144191	0.736476	0.048,0.047,0.121	0.143,0.116,0.049	190	149	17,12,33	262,191,188	17,26,11	80,156,166
A3SS859	ENSG00000167118.10_2	URM1	chr9	+	131151539	131154295	131151944	131154295	131150094	131150176	-0.007	1	1	1.0,1.0,0.978	1.0,1.0,1.0	554	149	366,270,333	0,0,2	150,213,232	0,0,0
A3SS862	ENSG00000091073.19_3	DTX2	chr7	+	76106259	76106495	76106430	76106495	76092861	76093026	0.011	0.849112	1	0.651,0.765,0.055	0.437,0.0,1.0	320	149	4,7,1	1,1,8	5,0,3	3,2,0
A3SS864	ENSG00000213930.11_3	GALT	chr9	+	34647471	34647564	34647537	34647564	34647085	34647255	0.042	0.322252	1	0.735,1.0,1.0	0.698,0.912,1.0	215	149	8,8,8	2,0,0	10,15,18	3,1,0
A3SS865	ENSG00000213930.11_3	GALT	chr9	+	34647488	34647564	34647537	34647564	34647085	34647255	0.02	0.573529	1	0.94,1.0,1.0	0.907,0.974,1.0	198	149	42,36,28	2,0,0	39,50,47	3,1,0
A3SS866	ENSG00000213930.11_3	GALT	chr9	+	34647488	34647702	34647653	34647702	34647085	34647255	-0.051	1	1	1.0,0.932,0.916	1.0,1.0,1.0	314	149	35,29,23	0,1,1	35,41,35	0,0,0
A3SS867	ENSG00000213930.11_3	GALT	chr9	+	34647488	34647958	34647828	34647958	34647085	34647255	-0.126	0.00770384	0.113643	0.922,0.901,0.673	0.933,1.0,0.942	489	149	39,30,27	1,1,4	46,49,53	1,0,1
A3SS869	ENSG00000213930.11_3	GALT	chr9	+	34647537	34648168	34648111	34648168	34647085	34647255	-0.29	1	1	0.507,1.0,0.622	1.0,1.0,1.0	723	149	5,2,8	1,0,1	20,13,24	0,0,0
A3SS870	ENSG00000213930.11_3	GALT	chr9	+	34647653	34647958	34647828	34647958	34647085	34647255	-0.364	1	1	0.648,0.58,0.408	0.835,1.0,0.892	324	149	4,3,6	1,1,4	11,10,18	1,0,1
A3SS871	ENSG00000213930.11_3	GALT	chr9	+	34648044	34648168	34648111	34648168	34647085	34647255	-1	1	1	0.0,NA,0.0	NA,NA,1.0	216	149	0,0,0	1,0,1	0,0,2	0,0,0
A3SS872	ENSG00000213930.11_3	GALT	chr9	+	34647653	34647958	34647828	34647958	34647488	34647564	-0.046	1	1	1.0,0.861,1.0	1.0,1.0,1.0	324	149	27,27,28	0,2,0	36,47,49	0,0,0
A3SS873	ENSG00000213930.11_3	GALT	chr9	+	34648044	34648168	34648111	34648168	34647653	34647958	-0.024	0.704902	1	0.0,0.0,0.022	0.0,0.0,0.095	216	149	0,0,1	19,24,30	0,0,5	46,55,33
A3SS874	ENSG00000213930.11_3	GALT	chr9	+	34648044	34648168	34648088	34648168	34647828	34647958	0.103	1	1	0.0,NA,1.0	0.0,NA,0.794	193	149	0,0,1	1,0,0	0,0,5	1,0,1
A3SS875	ENSG00000213930.11_3	GALT	chr9	+	34648088	34648168	34648111	34648168	34647828	34647958	0	1	1	0.044,0.0,0.0	0.018,0.0,0.026	172	149	1,0,0	19,24,30	1,0,1	46,55,33
A3SS877	ENSG00000093144.18_3	ECHDC1	chr6	-	127637078	127637226	127637078	127637119	127637594	127637647	-0.209	0.725319	1	0.0,0.0,0.0	0.088,0.0,0.538	256	149	0,0,0	4,5,3	1,0,2	6,1,1
A3SS878	ENSG00000134744.13_3	ZCCHC11	chr1	-	52902426	52902647	52902426	52902635	52903891	52904007	-0.111	0.00679505	0.103738	0.093,0.069,0.188	0.172,0.236,0.274	161	149	1,2,2	9,25,8	9,11,11	40,33,27
A3SS879	ENSG00000134744.13_3	ZCCHC11	chr1	-	52902426	52902650	52902426	52902635	52903891	52904007	0.077	0.513446	1	0.414,0.225,0.254	0.267,0.142,0.252	164	149	7,8,3	9,25,8	16,6,10	40,33,27
A3SS880	ENSG00000134744.13_3	ZCCHC11	chr1	-	52902426	52902650	52902426	52902647	52903891	52904007	0.338	0.000430165	0.0162887	1.0,0.797,0.662	0.648,0.329,0.469	152	149	6,8,2	0,2,1	15,5,9	8,10,10
A3SS881	ENSG00000196576.14_2	PLXNB2	chr22	-	50722560	50722673	50722560	50722642	50723001	50723094	-0.006	1	1	0.006,0.0,0.007	0.0,0.013,0.017	180	149	1,0,1	139,118,117	0,2,3	71,127,143
A3SS882	ENSG00000103942.12_3	HOMER2	chr15	-	83527780	83527920	83527780	83527887	83532918	83533011	0.067	0.468167	1	0.17,0.19,0.29	0.154,0.205,0.089	182	149	4,4,3	16,14,6	2,6,3	9,19,25
A3SS883	ENSG00000103942.12_3	HOMER2	chr15	-	83527780	83527938	83527780	83527887	83532918	83533011	0.069	0.604177	1	0.0,0.096,0.11	0.0,0.0,0.0	200	149	0,2,1	16,14,6	0,0,0	9,19,25
A3SS885	ENSG00000138760.9_2	SCARB2	chr4	-	77100669	77100858	77100669	77100848	77102106	77102254	-0.008	0.727962	1	0.969,0.975,0.976	1.0,0.944,1.0	159	149	67,83,87	2,2,2	40,36,33	0,2,0
A3SS886	ENSG00000138760.9_2	SCARB2	chr4	-	77100669	77100924	77100669	77100848	77102106	77102254	-0.089	0.0233535	0.238219	0.665,0.768,0.699	1.0,0.398,1.0	225	149	6,10,7	2,2,2	7,2,1	0,2,0
A3SS888	ENSG00000138760.9_2	SCARB2	chr4	-	77102106	77102254	77102106	77102245	77116859	77117017	-0.008	1	1	1.0,0.991,0.984	1.0,1.0,1.0	158	149	90,118,128	0,1,2	46,50,55	0,0,0
A3SS890	ENSG00000071537.13_3	SEL1L	chr14	-	81972417	81972585	81972417	81972522	81993076	81993308	0.003	1	1	1.0,0.963,0.981	1.0,0.934,1.0	212	149	74,74,74	0,2,1	35,40,41	0,2,0
A3SS891	ENSG00000112237.12_2	CCNC	chr6	-	99997383	99997451	99997383	99997448	99998093	99998185	-0.004	0.617525	1	1.0,0.99,0.959	0.988,0.983,0.991	152	149	80,99,96	0,1,4	82,118,112	1,2,1
A3SS894	ENSG00000070669.16_3	ASNS	chr7	-	97483891	97484066	97483891	97483992	97484664	97484771	-0.007	0.373618	1	0.022,0.0,0.026	0.023,0.046,0.0	223	149	1,0,1	30,30,25	3,4,0	86,56,30
A3SS895	ENSG00000070669.16_3	ASNS	chr7	-	97498219	97498491	97498219	97498417	97499089	97499125	0.002	1	1	0.957,1.0,1.0	0.986,1.0,0.964	223	149	33,40,47	1,0,0	108,80,40	1,0,1
A3SS908	ENSG00000181523.12_2	SGSH	chr17	-	78188413	78188582	78188413	78188564	78188831	78188937	0.046	1	1	0.069,0.0,0.069	0.0,0.0,0.0	167	149	1,0,1	12,10,12	0,0,0	9,12,17
A3SS910	ENSG00000163161.12_2	ERCC3	chr2	-	128046912	128047095	128046912	128047077	128047264	128047400	0.043	0.0025903	0.0539475	0.063,0.032,0.072	0.0,0.037,0.0	167	149	5,3,7	66,82,81	0,2,0	33,46,40
A3SS911	ENSG00000163161.12_2	ERCC3	chr2	-	128050185	128050422	128050185	128050280	128051088	128051294	-0.016	0.464345	1	0.949,1.0,0.981	1.0,1.0,0.977	291	149	110,94,99	3,0,1	53,60,82	0,0,1
A3SS912	ENSG00000122218.14_2	COPA	chr1	-	160275222	160275388	160275222	160275361	160275477	160275563	0.014	0.146027	0.737642	0.031,0.052,0.066	0.048,0.047,0.011	176	149	8,12,18	211,186,216	8,9,2	134,154,151
A3SS913	ENSG00000100288.19_3	CHKB	chr22	-	51018155	51018259	51018155	51018231	51018402	51018511	-0.028	0.784463	1	0.771,0.835,0.599	0.786,0.621,0.883	177	149	12,18,16	3,3,9	48,35,45	11,18,5
A3SS914	ENSG00000100288.19_3	CHKB	chr22	-	51018155	51018259	51018155	51018231	51018618	51018700	-0.037	1	1	1.0,1.0,0.627	0.883,1.0,0.855	177	149	5,3,2	0,0,1	9,5,7	1,0,1
A3SS919	ENSG00000196388.8_2	INCA1	chr17	-	4892722	4892919	4892722	4892874	4893184	4893224	-0.241	1	1	1.0,0.277,1.0	1.0,NA,1.0	194	149	4,1,2	0,2,0	2,0,3	0,0,0
A3SS920	ENSG00000141013.16_3	GAS8	chr16	+	90097583	90097904	90097597	90097904	90094043	90094130	0.104	0.00252663	0.0535267	1.0,0.0,1.0	0.478,0.478,0.733	163	149	1,0,1	0,1,0	1,4,3	1,4,1
A3SS921	ENSG00000141013.16_3	GAS8	chr16	+	90097583	90097904	90097706	90097904	90094043	90094130	-0.088	0.0371247	0.326491	0.038,0.033,0.093	0.084,0.23,0.114	272	149	1,1,3	14,16,16	2,6,4	12,11,17
A3SS922	ENSG00000141013.16_3	GAS8	chr16	+	90097597	90097904	90097706	90097904	90094043	90094130	-0.086	0.0394254	0.339171	0.0,0.067,0.067	0.088,0.24,0.064	258	149	0,2,2	14,16,16	2,6,2	12,11,17
A3SS923	ENSG00000184939.15_2	ZFP90	chr16	+	68592277	68592471	68592375	68592471	68591900	68592027	0.069	0.301695	1	0.376,0.43,0.0	0.376,0.131,0.091	247	149	2,5,0	2,4,5	2,1,1	2,4,6
A3SS924	ENSG00000161960.14_3	EIF4A1	chr17	+	7477577	7477626	7477583	7477626	7476145	7476182	0	1	1	1.0,0.999,1.0	1.0,1.0,1.0	155	149	1260,1111,1164	0,1,0	1157,1457,1497	0,0,0
A3SS925	ENSG00000161960.14_3	EIF4A1	chr17	+	7477577	7477996	7477863	7477996	7476145	7476182	0.004	1	1	1.0,0.997,0.997	0.997,0.996,0.99	435	149	1152,1027,1065	0,1,1	1048,1346,1379	1,2,5
A3SS926	ENSG00000161960.14_3	EIF4A1	chr17	+	7477839	7477996	7477863	7477996	7477577	7477626	0	1	1	0.0,0.0,0.0	0.001,0.0,0.0	173	149	1,0,0	1724,1528,1614	1,0,1	1645,2070,2075
A3SS927	ENSG00000161960.14_3	EIF4A1	chr17	+	7477839	7477996	7477865	7477996	7477577	7477626	-0.069	1	1	0.146,0.0,0.0	0.176,0.0,0.176	175	149	1,0,0	5,9,2	1,0,1	4,10,4
A3SS928	ENSG00000161960.14_3	EIF4A1	chr17	+	7477863	7477996	7477865	7477996	7477577	7477626	0	1	1	0.997,0.994,0.999	0.998,0.995,0.998	151	149	1724,1528,1614	5,9,2	1645,2070,2075	4,10,4
A3SS929	ENSG00000161960.14_3	EIF4A1	chr17	+	7479841	7480010	7479847	7480010	7478436	7478576	0	0.961634	1	0.971,0.967,0.966	0.966,0.973,0.964	155	149	1900,1576,1735	54,52,59	1990,2522,2607	67,66,94
A3SS930	ENSG00000161960.14_3	EIF4A1	chr17	+	7479841	7480483	7480373	7480483	7478436	7478576	0	1	1	0.996,1.0,1.0	1.0,0.998,0.997	681	149	2048,1714,1884	2,0,0	2195,2777,2882	0,1,2
A3SS931	ENSG00000161960.14_3	EIF4A1	chr17	+	7480661	7480805	7480751	7480805	7480373	7480483	0	1	1	1.0,1.0,0.999	0.998,1.0,1.0	239	149	3756,3015,3150	1,0,1	3966,4875,5112	5,0,0
A3SS932	ENSG00000161960.14_3	EIF4A1	chr17	+	7480886	7481562	7481144	7481562	7480661	7480805	0	1	1	1.0,1.0,1.0	1.0,0.999,1.0	407	149	2336,1823,1913	0,0,0	2425,3078,3077	0,1,0
A3SS933	ENSG00000161960.14_3	EIF4A1	chr17	+	7481437	7481562	7481482	7481562	7481144	7481234	-0.003	1	1	0.006,0.005,0.007	0.01,0.006,0.01	194	149	16,13,18	2112,1943,2087	35,26,44	2763,3383,3460
A3SS934	ENSG00000161960.14_3	EIF4A1	chr17	+	7481437	7481562	7481544	7481562	7481144	7481234	-0.006	0.288419	1	0.97,0.975,0.976	0.984,0.976,0.979	256	149	935,860,903	17,13,13	1246,1545,1522	12,22,19
A3SS935	ENSG00000161960.14_3	EIF4A1	chr17	+	7481482	7481562	7481544	7481562	7481144	7481234	-0.002	1	1	0.992,0.993,0.994	0.996,0.994,0.995	211	149	3031,2790,2972	17,13,13	3974,4902,4938	12,22,19
A3SS936	ENSG00000073578.16_3	SDHA	chr5	+	254472	254621	254507	254621	240472	240591	-0.064	0.128574	0.697083	0.176,0.0,0.045	0.128,0.157,0.128	184	149	5,0,2	19,7,34	6,6,6	33,26,33
A3SS937	ENSG00000073578.16_3	SDHA	chr5	+	256448	256794	256465	256794	254507	254621	-0.001	0.944896	1	0.993,0.992,0.981	0.987,0.99,0.992	166	149	492,407,458	3,3,8	674,804,788	8,7,6
A3SS939	ENSG00000266967.6_3	AARSD1	chr17	-	41108420	41108577	41108420	41108521	41109154	41109212	0.073	2.62892e-05	0.00210708	1.0,1.0,0.974	0.924,0.974,0.857	205	149	152,110,103	0,0,2	67,105,74	4,2,9
A3SS940	ENSG00000266967.6_3	AARSD1	chr17	-	41114191	41114312	41114191	41114289	41116122	41116254	0.732	1	1	0.464,1.0,NA	0.0,NA,NA	172	149	1,1,0	1,0,0	0,0,0	2,0,0
A3SS943	ENSG00000130159.13_4	ECSIT	chr19	-	11618516	11618665	11618516	11618544	11618805	11618863	0.005	1	1	1.0,1.0,1.0	1.0,1.0,0.984	270	149	110,83,124	0,0,0	178,276,218	0,0,2
A3SS944	ENSG00000159069.13_3	FBXW5	chr9	-	139837220	139837425	139837220	139837395	139837800	139837958	0.004	0.495838	1	0.015,0.018,0.026	0.01,0.028,0.008	179	149	3,3,4	160,135,125	1,4,1	79,117,103
A3SS945	ENSG00000159069.13_3	FBXW5	chr9	-	139837220	139837455	139837220	139837395	139837800	139837958	-0.003	0.817086	1	0.009,0.016,0.022	0.018,0.018,0.02	209	149	2,3,4	160,135,125	2,3,3	79,117,103
A3SS946	ENSG00000159069.13_3	FBXW5	chr9	-	139837220	139837455	139837220	139837425	139837800	139837958	-0.29	0.232307	0.949969	0.294,0.454,0.454	1.0,0.357,0.714	179	149	1,3,2	2,3,2	1,2,3	0,3,1
A3SS953	ENSG00000015479.18_3	MATR3	chr5	+	138660984	138661351	138661128	138661351	138658286	138658656	-0.025	0.00195134	0.0464555	0.058,0.038,0.049	0.055,0.088,0.077	293	149	31,29,36	254,372,353	42,80,78	368,424,475
A3SS957	ENSG00000185187.12_3	SIGIRR	chr11	-	407424	407568	407424	407534	407816	407957	-0.098	1	1	0.786,1.0,0.919	1.0,NA,1.0	183	149	18,18,14	4,0,1	2,0,1	0,0,0
A3SS958	ENSG00000198231.12_3	DDX42	chr17	+	61882403	61882535	61882430	61882535	61877827	61877977	-0.04	0.00101323	0.0307112	0.016,0.007,0.025	0.077,0.051,0.04	176	149	2,1,3	102,115,100	7,8,7	71,127,142
A3SS959	ENSG00000105404.10_2	RABAC1	chr19	-	42460832	42461086	42460832	42461042	42461169	42461271	0.001	1	1	0.962,0.965,0.974	0.97,0.975,0.953	193	149	292,216,246	9,6,5	208,256,211	5,5,8
A3SS960	ENSG00000009830.11_3	POMT2	chr14	-	77745071	77745304	77745071	77745212	77746165	77746271	-0.036	0.244681	0.976489	0.0,0.045,0.0	0.049,0.064,0.04	241	149	0,1,0	8,13,14	1,1,1	12,9,15
A3SS962	ENSG00000177674.15_4	AGTRAP	chr1	+	11805986	11806280	11806044	11806280	11805859	11805894	-0.052	0.126596	0.690251	0.0,0.0,0.419	0.213,0.061,0.302	207	149	0,0,3	3,5,3	3,1,3	8,11,5
A3SS963	ENSG00000177674.15_4	AGTRAP	chr1	+	11805986	11806280	11806183	11806280	11805859	11805894	-0.044	0.42354	1	0.058,0.365,0.463	0.381,0.392,0.244	346	149	1,4,6	7,3,3	10,9,9	7,6,12
A3SS964	ENSG00000177674.15_4	AGTRAP	chr1	+	11806044	11806280	11806183	11806280	11805859	11805894	-0.041	0.667125	1	0.228,0.608,0.509	0.526,0.621,0.322	288	149	4,9,6	7,3,3	15,19,11	7,6,12
A3SS965	ENSG00000176261.15_3	ZBTB8OS	chr1	-	33099551	33099711	33099551	33099673	33100368	33100393	0.056	0.230469	0.944865	0.345,0.337,0.304	0.199,0.351,0.268	187	149	43,46,50	65,72,91	20,51,34	64,75,74
A3SS966	ENSG00000154114.12_3	TBCEL	chr11	+	120924259	120924441	120924338	120924441	120918236	120918376	-0.059	0.153535	0.759621	0.878,0.766,0.723	0.746,0.797,1.0	228	149	11,15,16	1,3,4	9,12,17	2,2,0
A3SS967	ENSG00000168710.17_2	AHCYL1	chr1	+	110554983	110555084	110555008	110555084	110553835	110553979	-0.004	1	1	1.0,0.989,1.0	1.0,1.0,1.0	174	149	156,101,132	0,1,0	167,154,176	0,0,0
A3SS968	ENSG00000130813.17_4	C19orf66	chr19	+	10200573	10200723	10200604	10200723	10200332	10200371	-0.008	1	1	0.975,1.0,1.0	1.0,1.0,1.0	180	149	47,51,39	1,0,0	16,14,17	0,0,0
A3SS969	ENSG00000130813.17_4	C19orf66	chr19	+	10202151	10202306	10202259	10202306	10201925	10202029	0.04	0.747984	1	0.939,0.967,1.0	0.938,0.849,1.0	257	149	53,50,39	2,1,0	26,29,23	1,3,0
A3SS971	ENSG00000134138.19_2	MEIS2	chr15	-	37187351	37187462	37187351	37187441	37188828	37188887	-0.032	0.535336	1	0.412,0.288,0.385	0.26,0.481,0.44	170	149	4,6,5	5,13,7	8,18,17	20,17,19
A3SS972	ENSG00000134138.19_2	MEIS2	chr15	-	37388489	37388631	37388489	37388608	37390167	37390400	0.018	1	1	1.0,1.0,1.0	1.0,0.945,1.0	172	149	13,12,11	0,0,0	15,20,13	0,1,0
A3SS973	ENSG00000159685.10_4	CHCHD6	chr3	+	126571486	126571573	126571489	126571573	126451920	126452065	0.03	0.143595	0.736476	0.198,0.075,0.132	0.106,0.131,0.079	152	149	34,7,16	135,85,103	11,18,10	91,117,115
A3SS974	ENSG00000159685.10_4	CHCHD6	chr3	+	126676258	126676394	126676267	126676394	126633522	126633593	0.013	1	1	0.991,0.988,1.0	0.939,1.0,1.0	158	149	112,85,84	1,1,0	65,98,99	4,0,0
A3SS975	ENSG00000164308.16_3	ERAP2	chr5	+	96244664	96244821	96244669	96244821	96239080	96239264	0.103	1	1	1.0,1.0,1.0	0.795,NA,1.0	154	149	3,12,7	0,0,0	4,0,3	1,0,0
A3SS976	ENSG00000136891.13_2	TEX10	chr9	-	103065913	103066124	103065913	103066067	103070781	103070963	-0.02	1	1	0.968,1.0,0.972	1.0,1.0,1.0	206	149	42,66,48	1,0,1	18,31,33	0,0,0
A3SS977	ENSG00000174938.14_3	SEZ6L2	chr16	-	29908142	29908442	29908142	29908232	29909173	29909305	-0.066	0.00282541	0.0575534	0.895,0.975,0.932	1.0,1.0,1.0	359	149	123,95,99	6,1,3	16,8,7	0,0,0
A3SS978	ENSG00000124571.17_3	XPO5	chr6	-	43493576	43493692	43493576	43493659	43494422	43494485	-0.005	1	1	0.0,0.0,0.0	0.009,0.0,0.006	182	149	0,0,0	90,71,85	1,0,1	92,128,145
A3SS979	ENSG00000116786.11_3	PLEKHM2	chr1	+	16058383	16058543	16058444	16058543	16057686	16057752	0.013	0.71905	1	0.975,0.923,0.968	0.93,0.939,0.957	210	149	108,85,84	2,5,2	56,65,63	3,3,2
A3SS980	ENSG00000116521.10_2	SCAMP3	chr1	-	155228616	155228745	155228616	155228683	155230120	155230241	-0.002	1	1	0.993,0.983,1.0	1.0,0.981,1.0	211	149	214,164,180	1,2,0	170,225,233	0,3,0
A3SS982	ENSG00000204410.14_3	MSH5	chr6	+	31711915	31712076	31711966	31712076	31711680	31711802	0.03	0.905	1	0.199,0.051,0.044	0.142,0.0,0.061	200	149	2,1,1	6,14,16	2,0,2	9,15,23
A3SS985	ENSG00000204410.14_3	MSH5	chr6	+	31728961	31729039	31728964	31729039	31728466	31728616	-0.018	0.33601	1	0.395,0.07,0.076	0.131,0.35,0.113	152	149	4,1,1	6,13,12	4,11,3	26,20,23
A3SS986	ENSG00000204410.14_3	MSH5	chr6	+	31729594	31729732	31729642	31729732	31729248	31729392	0.008	0.576429	1	1.0,0.883,1.0	0.921,0.938,1.0	197	149	9,20,7	0,2,0	31,40,20	2,2,0
A3SS989	ENSG00000132604.10_3	TERF2	chr16	-	69402278	69402498	69402278	69402385	69404385	69404532	0.056	0.0105526	0.141826	0.069,0.037,0.187	0.033,0.056,0.037	262	149	7,3,17	54,44,42	3,5,3	50,48,44
A3SS990	ENSG00000143537.13_3	ADAM15	chr1	+	155024992	155025253	155025146	155025253	155023791	155023941	-0.007	1	1	0.01,0.0,0.005	0.0,0.007,0.029	303	149	2,0,1	102,90,103	0,1,3	39,74,50
A3SS991	ENSG00000143537.13_3	ADAM15	chr1	+	155025116	155025253	155025146	155025253	155023826	155023941	-0.011	0.671053	1	0.0,0.0,0.016	0.0,0.033,0.016	179	149	0,0,2	102,90,103	0,3,1	39,74,50
A3SS992	ENSG00000143537.13_3	ADAM15	chr1	+	155028177	155028328	155028262	155028328	155026789	155026982	-0.093	0.813728	1	0.459,0.096,0.0	0.389,0.389,0.055	234	149	4,1,0	3,6,5	2,1,1	2,1,11
A3SS993	ENSG00000143537.13_3	ADAM15	chr1	+	155028177	155028328	155028265	155028328	155026789	155026982	-0.003	1	1	0.01,0.003,0.0	0.013,0.005,0.005	237	149	4,1,0	259,199,206	2,1,1	92,138,114
A3SS994	ENSG00000143537.13_3	ADAM15	chr1	+	155028262	155028328	155028265	155028328	155026789	155026982	-0.017	0.155233	0.76464	0.011,0.029,0.023	0.021,0.007,0.086	152	149	3,6,5	259,199,206	2,1,11	92,138,114
A3SS995	ENSG00000143537.13_3	ADAM15	chr1	+	155033890	155033965	155033893	155033965	155033238	155033308	-0.034	0.697884	1	0.551,0.433,0.366	0.608,0.329,0.515	152	149	25,14,10	20,18,17	19,6,13	12,12,12
A3SS996	ENSG00000100938.17_2	GMPR2	chr14	+	24703312	24703447	24703318	24703447	24702684	24702804	0.056	1	1	1.0,1.0,0.658	1.0,0.49,1.0	155	149	2,4,4	0,0,2	1,1,6	0,1,0
A3SS997	ENSG00000100938.17_2	GMPR2	chr14	+	24706247	24706358	24706276	24706358	24705172	24705346	0.009	1	1	0.014,0.008,0.005	0.0,0.0,0.0	178	149	2,1,1	116,105,152	0,0,0	129,153,133
A3SS998	ENSG00000177106.14_3	EPS8L2	chr11	+	710027	710486	710421	710486	709552	709608	0.002	0.560386	1	0.023,0.025,0.028	0.03,0.006,0.035	543	149	9,10,10	105,105,96	7,2,9	62,87,69
A3SS999	ENSG00000177106.14_3	EPS8L2	chr11	+	720548	720746	720596	720746	720061	720223	0.009	0.601912	1	0.049,0.092,0.044	0.064,0.012,0.082	197	149	6,10,5	88,75,83	5,1,7	55,62,59
A3SS1007	ENSG00000066427.21_3	ATXN3	chr14	-	92562436	92562481	92562436	92562478	92563017	92563182	-0.058	0.465582	1	1.0,0.887,0.94	1.0,1.0,1.0	152	149	11,16,16	0,2,1	19,21,24	0,0,0
A3SS1010	ENSG00000197275.13_3	RAD54B	chr8	-	95411641	95411849	95411641	95411793	95412465	95412691	-0.155	0.0424165	0.356353	0.66,1.0,0.8	1.0,1.0,0.925	205	149	8,20,11	3,0,2	16,22,34	0,0,2
A3SS1011	ENSG00000163507.13_2	KIAA1524	chr3	-	108300954	108301049	108300954	108300985	108301823	108301930	-0.086	0.00254147	0.0536049	0.939,0.963,0.75	1.0,0.958,0.951	213	149	22,37,30	1,1,7	21,33,28	0,1,1
A3SS1012	ENSG00000204681.10_3	GABBR1	chr6	-	29596863	29597024	29596863	29596884	29598234	29598420	-0.175	0.0373609	0.327142	1.0,1.0,0.147	1.0,0.673,1.0	289	149	1,3,2	0,0,6	5,4,1	0,1,0
A3SS1013	ENSG00000204681.10_3	GABBR1	chr6	-	29596863	29597024	29596863	29596884	29599172	29599376	0.146	1	1	1.0,1.0,1.0	0.563,1.0,1.0	289	149	1,3,2	0,0,0	5,4,1	2,0,0
A3SS1014	ENSG00000168066.20_3	SF1	chr11	-	64532077	64533627	64532077	64532990	64534371	64534551	-0.095	0.0199184	0.21429	0.473,0.472,0.496	0.597,0.625,0.504	786	149	379,307,353	80,65,68	289,396,370	37,45,69
A3SS1015	ENSG00000168066.20_3	SF1	chr11	-	64534663	64534723	64534663	64534718	64535042	64535316	-0.002	0.95797	1	0.887,0.904,0.872	0.879,0.845,0.945	154	149	203,127,162	25,13,23	105,164,160	14,29,9
A3SS1016	ENSG00000168066.20_3	SF1	chr11	-	64534663	64534747	64534663	64534718	64535042	64535316	-0.096	0.0667593	0.468679	0.032,0.279,0.098	0.107,0.273,0.317	178	149	1,6,3	25,13,23	2,13,5	14,29,9
A3SS1017	ENSG00000168066.20_3	SF1	chr11	-	64534663	64534747	64534663	64534723	64535042	64535316	-0.002	1	1	0.0,0.0,0.0	0.0,0.006,0.0	173	149	0,0,0	202,121,159	0,1,0	103,152,155
A3SS1018	ENSG00000128604.19_3	IRF5	chr7	+	128587283	128587589	128587331	128587589	128587076	128587110	0.667	1	1	0.0,1.0,1.0	NA,NA,0.0	197	149	0,2,6	2,0,0	0,0,0	0,0,1
A3SS1020	ENSG00000166938.12_3	DIS3L	chr15	+	66599099	66599290	66599234	66599290	66587325	66587479	-0.118	1	1	0.647,1.0,1.0	1.0,1.0,1.0	284	149	7,5,9	2,0,0	5,8,9	0,0,0
A3SS1021	ENSG00000166938.12_3	DIS3L	chr15	+	66599161	66599290	66599234	66599290	66587325	66587479	-0.028	1	1	0.915,1.0,1.0	1.0,1.0,1.0	222	149	32,15,31	2,0,0	17,22,25	0,0,0
A3SS1024	ENSG00000156990.14_3	RPUSD3	chr3	-	9881867	9882019	9881867	9881991	9882215	9882300	-0.002	1	1	0.0,0.0,0.0	0.0,0.006,0.0	177	149	0,0,0	108,102,84	0,1,0	115,132,114
A3SS1025	ENSG00000075089.9_3	ACTR6	chr12	+	100613785	100613924	100613845	100613924	100612192	100612364	-0.008	1	1	0.971,0.97,1.0	0.982,1.0,0.982	209	149	47,46,30	1,1,0	78,95,75	1,0,1
A3SS1027	ENSG00000143110.11_2	C1orf162	chr1	+	112020272	112020397	112020347	112020397	112019955	112020050	1	1	1	NA,1.0,NA	NA,NA,0.0	224	149	0,1,0	0,0,0	0,0,0	0,0,1
A3SS1028	ENSG00000170190.15_4	SLC16A5	chr17	+	73085208	73085399	73085245	73085399	73084054	73084139	-0.055	0.682732	1	0.416,1.0,0.286	0.572,0.849,0.445	186	149	8,5,3	9,0,6	5,7,5	3,1,5
A3SS1029	ENSG00000110801.13_3	PSMD9	chr12	+	122353761	122353850	122353764	122353850	122340911	122341013	-0.026	0.0514534	0.406304	0.909,0.943,0.936	0.959,0.951,0.956	152	149	203,186,179	20,11,12	190,216,198	8,11,9
A3SS1030	ENSG00000172009.14_2	THOP1	chr19	+	2811595	2811732	2811631	2811732	2810637	2810766	0	0.652596	1	0.976,0.954,0.991	1.0,0.964,0.957	185	149	152,129,139	3,5,1	124,165,193	0,5,7
A3SS1031	ENSG00000115286.19_3	NDUFS7	chr19	+	1388741	1388937	1388831	1388937	1388523	1388592	-0.005	1	1	0.005,0.0,0.006	0.007,0.007,0.011	239	149	1,0,1	122,99,110	2,2,3	167,188,163
A3SS1032	ENSG00000115286.19_3	NDUFS7	chr19	+	1394416	1395588	1395389	1395588	1393240	1393329	0.001	0.968996	1	0.011,0.016,0.016	0.015,0.013,0.013	1122	149	13,15,18	160,124,149	21,23,23	188,239,228
A3SS1039	ENSG00000198721.12_3	ECI2	chr6	-	4117541	4119509	4117541	4117685	4125483	4126471	0.025	0.747484	1	1.0,1.0,1.0	0.97,1.0,0.954	1973	149	215,234,261	0,0,0	427,533,545	1,0,2
A3SS1041	ENSG00000198721.12_3	ECI2	chr6	-	4133782	4133945	4133782	4133935	4135744	4135831	-0.117	0.0123142	0.158339	0.317,0.437,0.311	0.499,0.53,0.386	159	149	53,86,52	107,104,108	138,190,153	130,158,228
A3SS1042	ENSG00000135049.15_3	AGTPBP1	chr9	-	88270057	88270235	88270057	88270115	88272349	88272558	-0.234	0.0183646	0.204908	0.581,0.463,0.581	0.917,0.635,0.774	269	149	10,14,15	4,9,6	20,22,37	1,7,6
A3SS1047	ENSG00000113141.17_3	IK	chr5	+	140031651	140031732	140031672	140031732	140031298	140031391	-0.001	1	1	0.0,0.0,0.0	0.0,0.003,0.0	170	149	0,0,0	223,251,215	0,1,0	213,303,319
A3SS1049	ENSG00000161714.11_3	PLCD3	chr17	-	43190806	43190973	43190806	43190956	43191617	43191734	-0.002	1	1	1.0,0.986,1.0	1.0,1.0,0.992	166	149	280,238,265	0,3,0	104,149,130	0,0,1
A3SS1052	ENSG00000005302.17_3	MSL3	chrX	+	11783585	11783848	11783640	11783848	11781898	11782057	0.007	1	1	1.0,0.983,1.0	1.0,0.983,0.98	204	149	58,78,74	0,1,0	52,77,66	0,1,1
A3SS1054	ENSG00000033627.16_3	ATP6V0A1	chr17	+	40629656	40629760	40629677	40629760	40622107	40622236	-0.14	0.0752063	0.507247	0.18,0.397,0.105	0.2,0.38,0.523	170	149	4,6,2	16,8,15	4,7,20	14,10,16
A3SS1055	ENSG00000122033.14_2	MTIF3	chr13	-	28019224	28019293	28019224	28019274	28023988	28024055	0.037	1	1	1.0,1.0,1.0	1.0,0.889,1.0	168	149	4,3,3	0,0,0	5,9,8	0,1,0
A3SS1056	ENSG00000131470.14_2	PSMC3IP	chr17	-	40725495	40725641	40725495	40725605	40726116	40726228	-0.004	1	1	1.0,1.0,0.967	1.0,1.0,0.98	185	149	56,64,72	0,0,2	37,52,60	0,0,1
A3SS1059	ENSG00000140307.10_3	GTF2A2	chr15	-	59942867	59942972	59942867	59942963	59944404	59944525	0.028	8.72012e-05	0.00530823	0.988,1.0,0.979	0.944,0.971,0.967	158	149	254,279,245	3,0,5	268,358,406	15,10,13
A3SS1061	ENSG00000160345.12_2	C9orf116	chr9	-	138387026	138387461	138387026	138387415	138390430	138390509	0.031	0.516571	1	1.0,0.929,0.851	0.761,0.965,0.961	195	149	20,17,30	0,1,4	25,36,32	6,1,1
A3SS1062	ENSG00000172530.20_4	BANP	chr16	+	88017665	88017865	88017689	88017865	88014641	88014733	0.014	1	1	1.0,1.0,1.0	1.0,0.957,1.0	173	149	16,20,17	0,0,0	12,26,16	0,1,0
A3SS1063	ENSG00000172530.20_4	BANP	chr16	+	88068928	88069000	88068937	88069000	88066714	88066851	-0.04	0.817174	1	0.557,0.634,0.605	0.715,0.462,0.739	158	149	4,11,13	3,6,8	8,10,9	3,11,3
A3SS1067	ENSG00000143499.13_2	SMYD2	chr1	+	214504292	214507651	214507542	214507651	214503510	214503621	-0.047	1	1	1.0,1.0,0.858	1.0,1.0,1.0	3399	149	122,135,138	0,0,1	119,162,159	0,0,0
A3SS1068	ENSG00000159363.17_3	ATP13A2	chr1	-	17318737	17318897	17318737	17318837	17318980	17319076	-0.007	0.49836	1	0.933,1.0,0.928	0.909,0.972,1.0	209	149	39,40,36	2,0,2	28,48,34	2,1,0
A3SS1069	ENSG00000159363.17_3	ATP13A2	chr1	-	17322880	17322991	17322880	17322973	17323514	17323670	0.03	1	1	1.0,1.0,1.0	0.941,1.0,0.968	167	149	23,35,23	0,0,0	18,40,34	1,0,1
A3SS1070	ENSG00000159363.17_3	ATP13A2	chr1	-	17326894	17327029	17326894	17327002	17328528	17328598	0.022	0.596647	1	0.922,0.947,0.947	0.917,0.952,0.881	176	149	56,42,42	4,2,2	39,47,35	3,2,4
A3SS1071	ENSG00000159363.17_3	ATP13A2	chr1	-	17330826	17330906	17330826	17330903	17331186	17331316	-0.09	0.51147	1	0.364,0.71,0.774	0.766,0.521,0.831	152	149	7,10,14	12,4,4	10,10,10	3,9,2
A3SS1072	ENSG00000159363.17_3	ATP13A2	chr1	-	17330826	17330906	17330826	17330903	17331201	17331316	-0.011	0.571939	1	0.756,1.0,0.873	1.0,1.0,0.662	152	149	19,13,7	6,0,1	10,15,10	0,0,5
A3SS1073	ENSG00000163995.19_3	ABLIM2	chr4	-	8009785	8009927	8009785	8009924	8010776	8010829	-0.223	1	1	0.495,0.329,1.0	1.0,0.662,NA	152	149	1,1,1	1,2,0	3,2,0	0,1,0
A3SS1074	ENSG00000196118.11_3	CCDC189	chr16	-	30770662	30770878	30770662	30770779	30770974	30771045	-0.703	1	1	0.0,NA,NA	0.325,1.0,0.783	248	149	0,0,0	1,0,0	4,1,6	5,0,1
A3SS1075	ENSG00000196118.11_3	CCDC189	chr16	-	30770974	30771130	30770974	30771045	30771604	30771989	-0.463	1	1	0.0,NA,NA	1.0,0.0,0.389	234	149	0,0,0	2,0,0	5,0,3	0,6,3
A3SS1076	ENSG00000196118.11_3	CCDC189	chr16	-	30771604	30771989	30771604	30771774	30772518	30772550	-0.15	0.86393	1	1.0,1.0,0.551	1.0,1.0,1.0	364	149	9,4,6	0,0,2	22,27,33	0,0,0
A3SS1077	ENSG00000100075.9_2	SLC25A1	chr22	-	19165239	19165554	19165239	19165378	19165645	19165753	0.007	1	1	1.0,1.0,1.0	1.0,1.0,0.978	325	149	97,75,93	0,0,0	375,486,389	0,0,4
A3SS1080	ENSG00000185246.17_3	PRPF39	chr14	+	45579751	45580020	45579805	45580020	45579296	45579423	0.031	0.544496	1	1.0,1.0,1.0	0.961,1.0,0.947	203	149	16,23,22	0,0,0	34,52,49	1,0,2
A3SS1082	ENSG00000162910.18_2	MRPL55	chr1	-	228295677	228295838	228295677	228295785	228295935	228296019	-0.5	1	1	0.0,1.0,NA	1.0,1.0,1.0	202	149	0,2,0	1,0,0	1,3,2	0,0,0
A3SS1083	ENSG00000162910.18_2	MRPL55	chr1	-	228295935	228296022	228295935	228296019	228296137	228296175	0.022	0.34945	1	0.37,0.0,0.246	0.282,0.215,0.053	152	149	3,0,1	5,9,3	8,7,2	20,25,35
A3SS1087	ENSG00000163743.13_2	RCHY1	chr4	-	76415790	76415911	76415790	76415873	76416820	76416847	0.013	1	1	1.0,1.0,1.0	0.961,1.0,1.0	187	149	25,35,35	0,0,0	31,35,35	1,0,0
A3SS1088	ENSG00000215041.9_3	NEURL4	chr17	-	7220779	7221003	7220779	7220892	7221106	7221251	-0.054	0.180205	0.832474	0.067,0.084,0.113	0.082,0.136,0.207	260	149	4,4,8	32,25,36	7,11,10	45,40,22
A3SS1089	ENSG00000215041.9_3	NEURL4	chr17	-	7221587	7221993	7221587	7221675	7222368	7222527	0.007	1	1	0.892,1.0,1.0	0.87,1.0,1.0	467	149	26,27,32	1,0,0	21,24,24	1,0,0
A3SS1090	ENSG00000215041.9_3	NEURL4	chr17	-	7221813	7222010	7221813	7221993	7222368	7222527	-0.028	0.35821	1	0.0,0.067,0.033	0.056,0.082,0.047	166	149	0,2,1	24,25,26	1,2,1	15,20,18
A3SS1091	ENSG00000215041.9_3	NEURL4	chr17	-	7227426	7227589	7227426	7227585	7227713	7227799	0.105	0.0217244	0.227161	0.938,0.902,1.0	0.86,0.757,0.907	153	149	31,19,17	2,2,0	19,16,20	3,5,2
A3SS1092	ENSG00000215041.9_3	NEURL4	chr17	-	7230029	7230328	7230029	7230229	7230483	7230549	0	1	1	1.0,0.836,1.0	1.0,1.0,0.836	248	149	24,17,22	0,2,0	18,23,17	0,0,2
A3SS1093	ENSG00000136856.17_3	SLC2A8	chr9	+	130165938	130166082	130166016	130166082	130162185	130162285	0.011	1	1	1.0,0.955,1.0	1.0,0.922,1.0	227	149	36,32,30	0,1,0	15,18,18	0,1,0
A3SS1094	ENSG00000136856.17_3	SLC2A8	chr9	+	130165938	130166082	130166016	130166082	130164835	130165032	0.013	1	1	1.0,0.941,1.0	1.0,0.952,0.95	227	149	89,49,58	0,2,0	33,30,29	0,1,1
A3SS1096	ENSG00000099953.9_3	MMP11	chr22	+	24123974	24124670	24124412	24124670	24123379	24123596	-0.03	1	1	0.0,0.0,0.0	NA,0.06,0.0	587	149	0,0,0	3,5,1	0,1,0	0,4,3
A3SS1097	ENSG00000099953.9_3	MMP11	chr22	+	24123974	24124670	24124554	24124670	24123379	24123596	0.093	1	1	1.0,1.0,0.45	0.17,1.0,1.0	729	149	1,2,4	0,0,1	1,3,3	1,0,0
A3SS1098	ENSG00000099953.9_3	MMP11	chr22	+	24124412	24124670	24124554	24124670	24123379	24123596	0.127	1	1	1.0,1.0,0.719	0.339,1.0,1.0	291	149	4,7,5	0,0,1	1,6,6	1,0,0
A3SS1105	ENSG00000159210.9_4	SNF8	chr17	-	47009004	47009079	47009004	47009076	47010566	47010708	-0.008	0.432522	1	0.972,0.939,0.97	0.969,0.959,0.978	152	149	431,283,396	12,18,12	222,290,267	7,12,6
A3SS1110	ENSG00000132361.16_3	CLUH	chr17	-	2599727	2599832	2599727	2599829	2600012	2600236	-0.016	0.722054	1	0.474,0.554,0.599	0.539,0.632,0.504	152	149	34,38,32	37,30,21	25,63,58	21,36,56
A3SS1111	ENSG00000132361.16_3	CLUH	chr17	-	2603971	2604119	2603971	2604076	2604433	2604559	0.012	1	1	1.0,1.0,1.0	0.988,1.0,0.976	192	149	139,99,136	0,0,0	107,154,207	1,0,4
A3SS1112	ENSG00000214717.11_3	ZBED1	chrX	-	2404454	2408813	2404454	2408810	2418857	2419008	0.117	0.216195	0.914406	0.785,0.803,0.495	0.551,0.567,0.614	152	149	26,25,12	7,6,12	5,12,13	4,9,8
A3SS1113	ENSG00000146733.13_2	PSPH	chr7	-	56087292	56087501	56087292	56087427	56088765	56088924	-0.011	1	1	0.0,0.0,0.0	0.0,0.016,0.016	223	149	0,0,0	25,33,30	0,1,1	48,40,40
A3SS1114	ENSG00000146733.13_2	PSPH	chr7	-	56099621	56099747	56099621	56099670	56101653	56101799	0.036	0.258831	1	1.0,0.893,1.0	1.0,1.0,0.784	226	149	32,38,30	0,3,0	62,34,33	0,0,6
A3SS1115	ENSG00000146733.13_2	PSPH	chr7	-	56101653	56101847	56101653	56101799	56118830	56119297	-0.094	0.0341011	0.309865	0.901,0.846,0.806	0.932,0.904,1.0	197	149	24,29,11	2,4,2	18,25,14	1,2,0
A3SS1116	ENSG00000104408.9_3	EIF3E	chr8	-	109252186	109252327	109252186	109252304	109254027	109254142	-0.003	1	1	0.0,0.003,0.001	0.0,0.007,0.005	172	149	0,3,1	738,834,823	0,8,6	760,964,1008
A3SS1117	ENSG00000175215.10_3	CTDSP2	chr12	-	58217686	58217872	58217686	58217788	58218009	58218102	-0.011	0.272884	1	0.966,0.962,0.946	0.951,0.987,0.968	233	149	176,158,165	4,4,6	91,119,142	3,1,3
A3SS1118	ENSG00000175215.10_3	CTDSP2	chr12	-	58220778	58220906	58220778	58220880	58221334	58221373	0.001	1	1	0.009,0.0,0.031	0.022,0.0,0.014	175	149	1,0,3	96,69,79	1,0,1	37,53,61
A3SS1120	ENSG00000168385.17_3	SEPT2	chr2	+	242275373	242275513	242275389	242275513	242274540	242274627	0.005	0.826728	1	0.008,0.007,0.021	0.005,0.013,0.004	165	149	3,3,9	338,392,376	1,3,1	165,210,209
A3SS1121	ENSG00000166478.9_3	ZNF143	chr11	+	9496096	9496180	9496099	9496180	9495487	9495571	-0.014	0.764371	1	0.746,0.56,0.788	0.662,0.873,0.6	152	149	15,13,19	5,10,5	12,7,26	6,1,17
A3SS1123	ENSG00000025708.13_3	TYMP	chr22	-	50964429	50964585	50964429	50964570	50964674	50964905	-0.005	1	1	0.061,0.0,0.0	0.0,0.076,0.0	164	149	1,0,0	14,8,13	0,1,0	6,11,10
A3SS1126	ENSG00000111348.8_3	ARHGDIB	chr12	-	15100806	15100883	15100806	15100880	15102735	15102819	-0.002	1	1	1.0,1.0,0.995	1.0,1.0,1.0	152	149	209,187,193	0,0,1	26,39,46	0,0,0
A3SS1127	ENSG00000132964.11_2	CDK8	chr13	+	26975602	26975761	26975605	26975761	26975405	26975484	-0.038	0.599974	1	0.768,0.729,0.64	0.831,0.633,0.788	152	149	27,33,29	8,12,16	40,51,57	8,29,15
A3SS1129	ENSG00000071655.17_3	MBD3	chr19	-	1578333	1578537	1578333	1578533	1581090	1581268	0.011	0.789894	1	1.0,0.986,0.989	1.0,0.989,0.954	153	149	168,150,180	0,2,2	155,188,148	0,2,7
A3SS1130	ENSG00000181090.20_4	EHMT1	chr9	+	140637822	140637980	140637843	140637980	140622800	140622981	-0.121	0.0352881	0.31368	0.364,0.442,0.41	0.419,0.552,0.608	170	149	30,38,38	46,42,48	23,38,53	28,27,30
A3SS1131	ENSG00000181090.20_4	EHMT1	chr9	+	140708702	140708960	140708882	140708960	140707837	140707982	-0.019	0.559849	1	0.0,0.01,0.0	0.029,0.019,0.02	329	149	0,1,0	55,47,51	2,2,2	30,48,45
A3SS1133	ENSG00000004897.11_3	CDC27	chr17	-	45199809	45199966	45199809	45199902	45201251	45201326	0.015	0.407163	1	0.973,0.979,0.96	0.946,0.941,0.981	213	149	102,136,136	2,2,4	100,115,151	4,5,2
A3SS1134	ENSG00000004897.11_3	CDC27	chr17	-	45219218	45219391	45219218	45219388	45219594	45219802	0.032	0.571956	1	0.481,0.451,0.528	0.434,0.482,0.449	152	149	35,46,48	37,55,42	18,38,44	23,40,53
A3SS1135	ENSG00000004897.11_3	CDC27	chr17	-	45229171	45229302	45229171	45229284	45232037	45232152	0.15	4.44119e-06	0.000549382	0.134,0.188,0.308	0.088,0.042,0.051	167	149	9,13,26	52,50,52	4,3,4	37,61,66
A3SS1136	ENSG00000004897.11_3	CDC27	chr17	-	45232037	45232230	45232037	45232152	45234278	45234490	0.004	1	1	0.0,0.0,0.021	0.0,0.0,0.01	227	149	0,0,2	48,70,60	0,0,1	33,63,64
A3SS1137	ENSG00000004897.11_3	CDC27	chr17	-	45234278	45234490	45234278	45234349	45234595	45234750	0.004	0.848522	1	0.91,0.94,0.981	0.955,0.974,0.889	290	149	79,92,101	4,3,1	41,72,78	1,1,5
A3SS1140	ENSG00000173267.13_2	SNCG	chr10	+	88719705	88719885	88719757	88719885	88719389	88719431	0.01	0.768475	1	0.087,0.096,0.044	0.062,0.065,0.07	201	149	8,6,4	62,42,64	33,37,31	372,396,303
A3SS1143	ENSG00000090539.15_3	CHRD	chr3	+	184107154	184107617	184107157	184107617	184106680	184106783	-0.156	1	1	0.395,1.0,NA	0.907,0.831,0.823	152	149	2,2,0	3,0,0	30,25,19	3,5,4
A3SS1147	ENSG00000142675.17_2	CNKSR1	chr1	+	26508970	26509075	26508975	26509075	26508851	26508893	-0.02	1	1	0.939,1.0,1.0	1.0,1.0,1.0	154	149	16,8,8	1,0,0	21,13,10	0,0,0
A3SS1149	ENSG00000142675.17_2	CNKSR1	chr1	+	26510632	26510778	26510704	26510778	26510219	26510321	0.5	1	1	NA,1.0,1.0	0.0,1.0,NA	221	149	0,1,1	0,0,0	0,3,0	2,0,0
A3SS1151	ENSG00000116299.16_2	KIAA1324	chr1	+	109745534	109745853	109745565	109745853	109743356	109743522	-0.02	1	1	0.0,0.065,0.035	0.0,0.0,0.16	180	149	0,1,1	17,12,23	0,0,3	8,6,13
A3SS1155	ENSG00000168781.21_3	PPIP5K1	chr15	-	43873424	43873627	43873424	43873586	43874050	43874152	-0.224	1	1	0.0,0.44,0.207	NA,0.44,0.44	190	149	0,1,1	3,1,3	0,1,3	0,1,3
A3SS1156	ENSG00000168781.21_3	PPIP5K1	chr15	-	43876555	43876787	43876555	43876730	43876996	43877090	0.224	1	1	0.52,0.0,NA	0.0,0.0,0.108	206	149	3,0,0	2,6,0	0,0,1	1,6,6
A3SS1157	ENSG00000168781.21_3	PPIP5K1	chr15	-	43876555	43876819	43876555	43876730	43882369	43882399	0.184	1	1	0.0,1.0,0.385	NA,0.0,0.556	238	149	0,4,1	2,0,1	0,0,2	0,3,1
A3SS1158	ENSG00000184584.12_3	TMEM173	chr5	-	138860743	138861289	138860743	138860927	138861794	138861887	-0.092	4.17792e-05	0.00313932	0.927,0.902,0.896	1.0,1.0,1.0	511	149	175,158,178	4,5,6	68,66,68	0,0,0
A3SS1159	ENSG00000116580.18_2	GON4L	chr1	-	155721750	155722381	155721750	155722378	155722994	155723205	0.058	0.74804	1	0.0,0.0,0.174	0.0,0.0,0.0	152	149	0,0,3	16,11,14	0,0,0	11,14,11
A3SS1160	ENSG00000001084.10_3	GCLC	chr6	-	53380906	53381020	53380906	53381015	53385575	53385758	0.006	1	1	1.0,1.0,1.0	1.0,1.0,0.981	154	149	45,26,45	0,0,0	23,51,54	0,0,1
A3SS1162	ENSG00000125319.14_2	C17orf53	chr17	+	42231920	42232032	42231923	42232032	42230004	42230145	0.111	0.00126675	0.0362608	0.314,0.089,0.0	0.07,0.0,0.0	152	149	7,1,0	15,10,17	1,0,0	13,13,12
A3SS1163	ENSG00000108395.13_4	TRIM37	chr17	-	57078958	57079102	57078958	57079075	57089688	57089807	-0.009	0.51709	1	0.052,0.063,0.06	0.097,0.057,0.048	176	149	4,4,5	62,50,66	11,7,5	87,98,84
A3SS1164	ENSG00000125733.17_2	TRIP10	chr19	+	6743204	6743609	6743504	6743609	6742977	6743125	-0.006	1	1	1.0,0.983,1.0	1.0,1.0,1.0	449	149	202,174,172	0,1,0	109,134,184	0,0,0
A3SS1166	ENSG00000125733.17_2	TRIP10	chr19	+	6746443	6746572	6746462	6746572	6744810	6745005	-0.002	1	1	0.0,0.007,0.0	0.0,0.005,0.007	168	149	0,1,0	168,131,146	0,1,1	119,169,121
A3SS1167	ENSG00000143793.12_2	C1orf35	chr1	-	228289780	228290083	228289780	228289866	228290178	228290261	-0.021	0.553195	1	0.904,1.0,0.902	1.0,0.912,0.958	366	149	46,34,45	2,0,2	47,51,56	0,2,1
A3SS1168	ENSG00000116459.10_2	ATP5F1	chr1	+	111998707	111998871	111998848	111998871	111992458	111992495	0	1	1	1.0,1.0,0.996	0.997,1.0,1.0	290	149	378,468,503	0,0,1	657,803,938	1,0,0
A3SS1170	ENSG00000066136.20_3	NFYC	chr1	+	41236068	41237275	41236380	41237275	41235027	41235087	0.108	1.95593e-06	0.000308611	0.191,0.231,0.162	0.1,0.086,0.074	461	149	38,41,31	52,44,52	20,22,25	58,76,101
A3SS1173	ENSG00000204941.13_2	PSG5	chr19	-	43671894	43672355	43671894	43672287	43674206	43674290	-0.134	0.0350911	0.312912	0.47,0.616,0.472	0.641,0.624,0.694	217	149	40,63,52	31,27,40	26,29,33	10,12,10
A3SS1174	ENSG00000204941.13_2	PSG5	chr19	-	43671894	43672355	43671894	43672287	43679366	43679621	-0.089	1	1	0.733,1.0,1.0	1.0,1.0,1.0	217	149	8,15,13	2,0,0	4,7,9	0,0,0
A3SS1175	ENSG00000204941.13_2	PSG5	chr19	-	43671894	43672355	43671894	43672287	43688933	43689299	0.057	1	1	1.0,1.0,1.0	1.0,0.828,1.0	217	149	8,15,11	0,0,0	5,7,7	0,1,0
A3SS1177	ENSG00000173744.17_3	AGFG1	chr2	+	228418419	228418511	228418425	228418511	228416674	228416833	0.031	0.395634	1	0.874,0.842,0.906	0.9,0.805,0.825	155	149	72,89,80	10,16,8	28,43,54	3,10,11
A3SS1178	ENSG00000277117.4_3	FP565260.3	chr21	-	45656749	45657100	45656749	45656948	45658330	45658371	-0.014	0.724885	1	1.0,1.0,0.776	1.0,0.817,1.0	301	149	21,7,7	0,0,1	17,27,25	0,3,0
A3SS1179	ENSG00000099810.18_3	MTAP	chr9	+	21859284	21859424	21859301	21859424	21854629	21854869	-0.002	1	1	0.0,0.0,0.0	0.0,0.007,0.0	166	149	0,0,0	85,143,123	0,1,0	109,130,141
A3SS1183	ENSG00000139370.11_3	SLC15A4	chr12	-	129294487	129294656	129294487	129294598	129299319	129299615	0.067	0.0583944	0.432029	1.0,0.866,1.0	1.0,0.848,0.818	207	149	30,36,12	0,4,0	14,31,25	0,4,4
A3SS1184	ENSG00000167220.11_3	HDHD2	chr18	-	44660866	44661075	44660866	44661048	44662709	44662820	0.048	0.133107	0.707304	0.903,0.922,0.953	0.91,0.78,0.944	176	149	11,14,24	1,1,1	24,21,20	2,5,1
A3SS1186	ENSG00000112739.16_2	PRPF4B	chr6	+	4061888	4062533	4062446	4062533	4061248	4061381	-0.033	1	1	0.901,1.0,1.0	1.0,1.0,1.0	707	149	43,46,69	1,0,0	173,194,226	0,0,0
A3SS1189	ENSG00000132692.18_4	BCAN	chr1	+	156616592	156616967	156616898	156616967	156615838	156615937	1	1	1	1.0,NA,NA	NA,0.0,0.0	455	149	3,0,0	0,0,0	0,0,0	0,1,1
A3SS1190	ENSG00000196923.13_3	PDLIM7	chr5	-	176916771	176917032	176916771	176916833	176917870	176917907	-0.048	0.000480829	0.017256	0.034,0.045,0.044	0.116,0.096,0.056	348	149	21,22,23	253,198,215	19,20,13	62,81,94
A3SS1191	ENSG00000196923.13_3	PDLIM7	chr5	-	176918807	176918977	176918807	176918926	176919405	176919436	0.006	0.493119	1	0.011,0.04,0.038	0.009,0.03,0.032	200	149	4,10,13	268,180,248	1,5,5	85,121,114
A3SS1192	ENSG00000196923.13_3	PDLIM7	chr5	-	176918807	176918996	176918807	176918926	176919405	176919436	-0.007	0.893387	1	0.003,0.026,0.003	0.008,0.022,0.023	219	149	1,7,1	268,180,248	1,4,4	85,121,114
A3SS1193	ENSG00000196923.13_3	PDLIM7	chr5	-	176918807	176918996	176918807	176918977	176919405	176919436	-0.332	0.000680867	0.0226632	0.0,0.181,0.064	0.47,0.372,0.399	168	149	0,1,1	3,4,13	1,2,3	1,3,4
A3SS1194	ENSG00000100099.20_2	HPS4	chr22	-	26866684	26866888	26866684	26866779	26868267	26868384	0.055	0.422124	1	0.043,0.142,0.248	0.126,0.11,0.033	258	149	1,4,4	13,14,7	3,3,1	12,14,17
A3SS1200	ENSG00000048342.15_3	CC2D2A	chr4	+	15597707	15597830	15597766	15597830	15591167	15591302	0.106	1	1	1.0,1.0,1.0	0.682,1.0,1.0	208	149	1,3,4	0,0,0	3,9,8	1,0,0
A3SS1202	ENSG00000121753.12_3	ADGRB2	chr1	-	32193782	32193881	32193782	32193878	32194198	32194234	0.009	0.820265	1	0.595,0.728,0.834	0.803,0.59,0.737	152	149	21,30,36	14,11,7	25,22,20	6,15,7
A3SS1207	ENSG00000167996.15_3	FTH1	chr11	-	61732458	61732584	61732458	61732577	61732840	61732987	0	1	1	0.998,0.997,0.997	0.998,0.996,0.997	156	149	11955,11220,12290	24,30,37	10969,12271,11958	19,43,33
A3SS1209	ENSG00000256525.6_2	POLG2	chr17	-	62479035	62479116	62479035	62479091	62481844	62481985	0.02	1	1	1.0,1.0,1.0	0.975,0.98,0.984	174	149	21,31,23	0,0,0	45,58,72	1,1,1
A3SS1211	ENSG00000186204.14_3	CYP4F12	chr19	+	15806970	15807322	15807239	15807322	15795877	15796007	0.195	1	1	1.0,NA,NA	1.0,0.416,1.0	418	149	1,0,0	0,0,0	6,2,7	0,1,0
A3SS1213	ENSG00000247828.7_4	TMEM161B-AS1	chr5	+	87578531	87578683	87578573	87578683	87577858	87577923	-0.007	0.426247	1	0.835,1.0,1.0	0.957,0.942,0.958	191	149	13,17,11	2,0,0	57,42,29	2,2,1
A3SS1214	ENSG00000105419.17_3	MEIS3	chr19	-	47910608	47910823	47910608	47910685	47912355	47912504	0.041	0.0222784	0.230899	0.073,0.103,0.066	0.0,0.08,0.038	287	149	8,10,10	53,45,74	0,4,1	23,24,13
A3SS1215	ENSG00000105419.17_3	MEIS3	chr19	-	47917973	47918123	47917973	47918072	47918307	47918358	-0.022	0.580202	1	0.458,0.615,0.458	0.598,0.641,0.358	200	149	17,15,25	15,7,22	6,12,3	3,5,4
A3SS1217	ENSG00000126088.13_3	UROD	chr1	+	45479246	45479463	45479265	45479463	45478807	45479026	-0.023	0.221577	0.924967	0.065,0.061,0.097	0.085,0.104,0.103	168	149	13,8,17	166,110,140	12,18,16	114,138,123
A3SS1218	ENSG00000078061.12_2	ARAF	chrX	+	47424641	47424749	47424650	47424749	47424383	47424538	0.02	0.55087	1	0.019,0.018,0.063	0.029,0.011,0.0	158	149	1,1,3	50,51,42	2,1,0	63,84,98
A3SS1219	ENSG00000076944.15_3	STXBP2	chr19	+	7705583	7705695	7705616	7705695	7704616	7704693	-0.005	1	1	0.0,0.0,0.024	0.0,0.022,0.017	182	149	0,0,1	47,35,34	0,2,1	44,72,47
A3SS1220	ENSG00000076944.15_3	STXBP2	chr19	+	7705583	7705695	7705625	7705695	7704616	7704693	0.572	1	1	NA,NA,1.0	0.0,0.845,0.438	191	149	0,0,2	0,0,0	0,7,1	1,1,1
A3SS1221	ENSG00000076944.15_3	STXBP2	chr19	+	7705616	7705695	7705625	7705695	7704616	7704693	0.02	1	1	1.0,1.0,1.0	0.976,0.986,0.978	158	149	47,35,35	0,0,0	44,77,47	1,1,1
A3SS1222	ENSG00000076944.15_3	STXBP2	chr19	+	7711057	7711230	7711134	7711230	7710082	7710192	-0.005	0.946485	1	0.011,0.0,0.02	0.017,0.0,0.029	226	149	1,0,1	59,40,33	2,0,3	76,86,66
A3SS1224	ENSG00000169045.17_1	HNRNPH1	chr5	-	179047892	179048398	179047892	179048036	179050037	179050165	0.006	1	1	1.0,1.0,1.0	1.0,0.995,0.987	511	149	459,613,521	0,0,0	520,680,779	0,1,3
A3SS1225	ENSG00000169045.17_1	HNRNPH1	chr5	-	179050037	179050188	179050037	179050165	179050636	179050671	0.015	0.836562	1	0.018,0.013,0.031	0.0,0.018,0.0	172	149	2,2,4	94,132,109	0,3,0	109,144,166
A3SS1228	ENSG00000131375.9_2	CAPN7	chr3	+	15292437	15292530	15292481	15292530	15288833	15288964	0.022	1	1	1.0,1.0,1.0	1.0,0.935,1.0	193	149	34,35,56	0,0,0	39,37,77	0,2,0
A3SS1229	ENSG00000105726.16_2	ATP13A1	chr19	-	19764777	19764953	19764777	19764883	19765351	19765509	-0.04	0.208489	0.899336	0.86,0.835,0.782	0.828,0.872,0.897	219	149	90,67,79	10,9,15	71,100,115	10,10,9
A3SS1231	ENSG00000100227.17_2	POLDIP3	chr22	-	42997975	42998113	42997975	42998062	42998775	42999166	0	1	1	0.011,0.0,0.0	0.0,0.0,0.011	200	149	1,0,0	67,56,73	0,0,1	40,49,69
A3SS1232	ENSG00000100162.14_2	CENPM	chr22	-	42341228	42341393	42341228	42341308	42341916	42342009	-0.015	0.185647	0.847906	0.015,0.0,0.018	0.052,0.02,0.007	234	149	2,0,2	84,57,68	6,3,1	70,92,93
A3SS1233	ENSG00000134453.15_3	RBM17	chr10	+	6148103	6148201	6148106	6148201	6146893	6147060	0.002	1	1	1.0,1.0,1.0	1.0,0.994,1.0	152	149	113,155,121	0,0,0	129,184,204	0,1,0
A3SS1236	ENSG00000139974.15_3	SLC38A6	chr14	+	61545527	61545645	61545547	61545645	61518758	61518853	0.002	0.219611	0.921563	0.0,0.469,0.638	0.469,0.261,0.37	169	149	0,1,2	3,1,1	2,2,2	2,5,3
A3SS1237	ENSG00000139974.15_3	SLC38A6	chr14	+	61545527	61545645	61545547	61545645	61519066	61519703	-0.177	1	1	1.0,0.469,1.0	1.0,1.0,1.0	169	149	1,1,2	0,1,0	1,1,1	0,0,0
A3SS1238	ENSG00000196155.12_3	PLEKHG4	chr16	+	67322378	67322507	67322391	67322507	67322069	67322303	-0.064	0.622178	1	0.0,0.133,0.124	0.0,0.315,0.133	162	149	0,1,2	5,6,13	0,1,1	1,2,6
A3SS1239	ENSG00000188321.13_4	ZNF559	chr19	+	9452292	9454519	9452370	9454519	9451777	9451860	-0.095	0.676611	1	1.0,0.467,0.568	1.0,0.878,0.441	227	149	4,4,4	0,3,2	2,11,6	0,1,5
A3SS1245	ENSG00000138381.9_3	ASNSD1	chr2	+	190530082	190530177	190530101	190530177	190528626	190528680	0.012	1	1	0.015,0.02,0.0	0.0,0.0,0.0	168	149	1,2,0	59,87,92	0,0,0	27,33,55
A3SS1246	ENSG00000138381.9_3	ASNSD1	chr2	+	190530082	190530177	190530147	190530177	190528626	190528680	-0.055	0.413704	1	0.43,0.276,0.374	0.388,0.448,0.41	214	149	13,17,18	12,31,21	10,7,19	11,6,19
A3SS1247	ENSG00000138381.9_3	ASNSD1	chr2	+	190530101	190530177	190530147	190530177	190528626	190528680	0.01	0.921594	1	0.819,0.715,0.8	0.72,0.836,0.748	195	149	71,102,110	12,31,21	37,40,74	11,6,19
A3SS1248	ENSG00000138381.9_3	ASNSD1	chr2	+	190530766	190532322	190531921	190532322	190530101	190530177	-0.005	0.796175	1	0.976,0.972,0.984	0.968,1.0,0.979	1304	149	358,612,542	1,2,1	265,297,403	1,0,1
A3SS1251	ENSG00000087087.19_4	SRRT	chr7	+	100480078	100480711	100480385	100480711	100479673	100479862	-0.401	0.000647847	0.0219401	0.035,0.433,0.45	0.567,0.839,0.715	456	149	1,7,5	9,3,2	16,16,23	4,1,3
A3SS1252	ENSG00000087087.19_4	SRRT	chr7	+	100482833	100482991	100482836	100482991	100482543	100482661	0.024	0.513961	1	0.631,0.559,0.527	0.552,0.511,0.583	152	149	138,97,100	79,75,88	73,95,110	58,89,77
A3SS1253	ENSG00000087087.19_4	SRRT	chr7	+	100485662	100485764	100485674	100485764	100485323	100485480	0.088	0.00113496	0.0334848	0.834,0.813,0.817	0.709,0.758,0.733	161	149	228,160,222	42,34,46	124,200,175	47,59,59
A3SS1254	ENSG00000087087.19_4	SRRT	chr7	+	100485877	100486004	100485898	100486004	100485662	100485764	0.011	0.701439	1	0.987,1.0,1.0	0.991,0.993,0.97	170	149	173,116,182	2,0,0	124,158,149	1,1,4
A3SS1255	ENSG00000163956.10_2	LRPAP1	chr4	-	3521798	3521956	3521798	3521920	3526633	3526778	0.001	1	1	0.0,0.0,0.002	0.0,0.0,0.0	185	149	0,0,1	343,269,329	0,0,0	215,303,254
A3SS1261	ENSG00000152404.15_3	CWF19L2	chr11	-	107224249	107224462	107224249	107224404	107260799	107260937	0.013	1	1	1.0,1.0,1.0	1.0,1.0,0.961	207	149	7,27,27	0,0,0	27,25,34	0,0,1
A3SS1263	ENSG00000076043.9_3	REXO2	chr11	+	114315262	114315374	114315307	114315374	114314577	114314655	-0.001	1	1	1.0,0.997,1.0	1.0,1.0,1.0	194	149	415,462,486	0,1,0	328,426,409	0,0,0
A3SS1265	ENSG00000155366.16_3	RHOC	chr1	-	113247721	113247823	113247721	113247745	113249699	113249724	-0.004	0.765907	1	0.886,0.887,0.716	0.834,0.808,0.86	227	149	59,48,50	5,4,13	23,32,28	3,5,3
A3SS1266	ENSG00000099783.11_3	HNRNPM	chr19	+	8530207	8530399	8530363	8530399	8528476	8528570	0	1	1	1.0,0.998,1.0	1.0,1.0,0.998	305	149	891,844,954	0,1,0	693,955,1168	0,0,1
A3SS1270	ENSG00000131748.15_3	STARD3	chr17	+	37813162	37813338	37813260	37813338	37809733	37810003	0.003	1	1	0.008,0.0,0.0	0.0,0.0,0.0	247	149	1,0,0	71,45,72	0,0,0	33,54,72
A3SS1271	ENSG00000131748.15_3	STARD3	chr17	+	37814225	37814775	37814657	37814775	37814027	37814105	-0.091	0.000324195	0.013681	0.837,1.0,0.813	0.923,1.0,1.0	581	149	80,43,85	4,0,5	47,53,49	1,0,0
A3SS1273	ENSG00000131748.15_3	STARD3	chr17	+	37814961	37815073	37814974	37815073	37814657	37814775	0.01	0.209816	0.902507	0.054,0.012,0.033	0.018,0.0,0.052	162	149	5,1,3	81,78,82	1,0,3	49,63,50
A3SS1274	ENSG00000131748.15_3	STARD3	chr17	+	37816412	37816526	37816463	37816526	37815713	37815806	-0.002	1	1	0.017,0.0,0.017	0.013,0.01,0.017	200	149	2,0,2	85,73,85	1,1,2	55,76,86
A3SS1275	ENSG00000108679.12_3	LGALS3BP	chr17	-	76969051	76969425	76969051	76969304	76970769	76970901	-0.002	1	1	0.003,0.002,0.001	0.006,0.004,0.002	270	149	7,3,1	1225,844,1008	6,4,2	541,593,583
A3SS1276	ENSG00000162104.9_2	ADCY9	chr16	-	4042146	4042364	4042146	4042271	4043406	4043511	0.109	0.00772786	0.113649	1.0,1.0,1.0	1.0,0.672,1.0	242	149	22,14,17	0,0,0	9,20,14	0,6,0
A3SS1279	ENSG00000150967.17_4	ABCB9	chr12	-	123434334	123434465	123434334	123434451	123434997	123435112	0.2	0.000559279	0.0194897	1.0,1.0,1.0	0.846,0.785,0.77	163	149	8,2,10	0,0,0	6,8,11	1,2,3
A3SS1280	ENSG00000120798.16_3	NR2C1	chr12	-	95422162	95422300	95422162	95422285	95425124	95425264	0.12	0.0194758	0.209998	1.0,0.874,0.891	0.84,0.758,0.808	164	149	11,23,27	0,3,3	29,31,37	5,9,8
A3SS1284	ENSG00000090006.17_2	LTBP4	chr19	+	41122794	41123093	41123005	41123093	41120081	41120352	0.078	0.289174	1	0.768,0.897,0.853	0.603,0.876,0.805	360	149	24,21,14	3,1,1	22,34,20	6,2,2
A3SS1286	ENSG00000015171.19_3	ZMYND11	chr10	+	285995	286051	285998	286051	285377	285465	0.083	0.074482	0.504484	1.0,1.0,1.0	1.0,0.911,0.839	152	149	11,17,22	0,0,0	5,21,16	0,2,3
A3SS1287	ENSG00000100697.14_2	DICER1	chr14	-	95569682	95570463	95569682	95570386	95571407	95571583	0.029	1	1	1.0,1.0,1.0	1.0,1.0,0.913	226	149	7,17,12	0,0,0	12,14,16	0,0,1
A3SS1288	ENSG00000100697.14_2	DICER1	chr14	-	95582789	95583032	95582789	95582917	95583958	95584091	-0.147	0.194259	0.864306	1.0,1.0,0.559	1.0,1.0,1.0	264	149	12,4,9	0,0,4	11,10,16	0,0,0
A3SS1289	ENSG00000137494.13_3	ANKRD42	chr11	+	82923694	82926242	82924020	82926242	82922336	82922472	-0.005	0.953808	1	0.738,0.738,1.0	1.0,0.715,0.775	475	149	9,9,2	1,1,0	9,16,11	0,2,1
A3SS1291	ENSG00000011143.16_3	MKS1	chr17	-	56285465	56285611	56285465	56285535	56285873	56285944	-0.017	0.745168	1	0.0,0.035,0.0	0.025,0.02,0.04	225	149	0,1,0	20,18,20	1,1,1	26,32,16
A3SS1292	ENSG00000011143.16_3	MKS1	chr17	-	56292101	56292259	56292101	56292199	56293448	56293604	0.027	0.395411	1	0.069,0.0,0.025	0.0,0.0,0.014	209	149	3,0,1	29,30,28	0,0,1	26,29,51
A3SS1294	ENSG00000178028.13_3	DMAP1	chr1	+	44679334	44679530	44679380	44679530	44679144	44679199	0.115	0.214237	0.911987	0.269,0.364,0.489	0.292,0.263,0.221	195	149	14,6,10	29,8,8	7,7,10	13,15,27
A3SS1295	ENSG00000196367.12_3	TRRAP	chr7	+	98508132	98508230	98508135	98508230	98507678	98508042	0.064	1	1	0.922,0.922,1.0	0.797,0.855,1.0	152	149	12,12,1	1,1,0	4,6,8	1,1,0
A3SS1297	ENSG00000196367.12_3	TRRAP	chr7	+	98591160	98591360	98591214	98591360	98589759	98589850	0.035	0.526395	1	0.842,0.907,0.894	1.0,0.739,0.799	203	149	29,40,46	4,3,4	26,27,27	0,7,5
A3SS1299	ENSG00000100577.18_2	GSTZ1	chr14	+	77796573	77796702	77796652	77796702	77796097	77796150	-0.005	1	1	0.0,0.0,0.0	0.0,0.015,0.0	228	149	0,0,0	43,27,35	0,1,0	54,44,67
A3SS1301	ENSG00000006534.15_2	ALDH3B1	chr11	+	67786534	67786724	67786638	67786724	67786241	67786362	0.012	0.149348	0.745499	0.009,0.014,0.066	0.013,0.026,0.015	253	149	1,1,7	64,41,58	1,2,1	46,45,38
A3SS1303	ENSG00000134644.15_2	PUM1	chr1	-	31438828	31439125	31438828	31439044	31440013	31440157	-0.182	0.00930565	0.13009	0.686,0.652,0.447	0.757,0.751,0.822	230	149	27,26,20	8,9,16	24,28,57	5,6,8
A3SS1304	ENSG00000134644.15_2	PUM1	chr1	-	31452908	31453013	31452908	31453010	31454158	31454252	0.067	0.51841	1	0.716,0.534,0.412	0.374,0.671,0.416	152	149	18,21,10	7,18,14	14,25,16	23,12,22
A3SS1305	ENSG00000134644.15_2	PUM1	chr1	-	31452908	31453025	31452908	31453010	31454158	31454252	0.118	0.00469023	0.0805548	0.28,0.092,0.115	0.0,0.132,0.0	164	149	3,2,2	7,18,14	0,2,0	23,12,22
A3SS1306	ENSG00000134644.15_2	PUM1	chr1	-	31452908	31453025	31452908	31453013	31454158	31454252	0.074	0.0713861	0.490422	0.055,0.081,0.156	0.0,0.069,0.0	161	149	1,2,2	16,21,10	0,2,0	14,25,16
A3SS1309	ENSG00000115652.14_2	UXS1	chr2	-	106781191	106781255	106781191	106781240	106782511	106782539	0.042	0.234633	0.955418	0.132,0.242,0.174	0.076,0.185,0.161	164	149	5,20,10	30,57,43	3,10,8	33,40,38
A3SS1313	ENSG00000185480.11_2	PARPBP	chr12	+	102542007	102542241	102542012	102542241	102517663	102517819	0.046	1	1	0.906,1.0,0.926	0.886,1.0,0.807	154	149	10,7,13	1,0,1	8,12,13	1,0,3
A3SS1317	ENSG00000228192.7_3	AL512353.1	chr1	-	43310181	43310355	43310181	43310281	43311927	43312058	-0.357	1	1	NA,1.0,0.0	1.0,1.0,0.572	223	149	0,1,0	0,0,1	2,2,2	0,0,1
A3SS1318	ENSG00000156482.10_2	RPL30	chr8	-	99054872	99055003	99054872	99054946	99057170	99057316	0.006	0.154992	0.76464	0.968,0.963,0.971	0.964,0.958,0.963	206	149	4957,4300,4442	118,121,97	4327,4881,4766	116,156,131
A3SS1319	ENSG00000156482.10_2	RPL30	chr8	-	99054872	99055003	99054872	99054946	99057574	99057627	0.001	1	1	0.999,1.0,0.998	0.995,1.0,1.0	206	149	937,919,908	1,0,1	883,1075,1067	3,0,0
A3SS1320	ENSG00000140365.15_3	COMMD4	chr15	+	75630916	75631026	75630986	75631026	75630695	75630761	0.001	1	1	0.005,0.014,0.015	0.027,0.003,0.0	219	149	2,4,6	260,187,276	6,1,0	146,212,179
A3SS1321	ENSG00000140365.15_3	COMMD4	chr15	+	75631325	75631445	75631377	75631445	75630986	75631026	-0.012	0.87491	1	0.969,0.994,1.0	1.0,1.0,1.0	201	149	294,238,302	7,1,0	184,234,217	0,0,0
A3SS1322	ENSG00000119723.16_3	COQ6	chr14	+	74424849	74425781	74425673	74425781	74420137	74420272	0.082	1	1	1.0,1.0,1.0	0.754,1.0,1.0	973	149	8,10,15	0,0,0	20,24,23	1,0,0
A3SS1326	ENSG00000161513.11_2	FDXR	chr17	-	72860269	72860469	72860269	72860467	72860945	72861053	-0.667	1	1	1.0,0.0,0.0	1.0,NA,NA	151	149	2,0,0	0,1,1	1,0,0	0,0,0
A3SS1327	ENSG00000161513.11_2	FDXR	chr17	-	72860945	72861071	72860945	72861053	72861840	72861942	-0.001	1	1	0.0,0.0,0.022	0.0,0.024,0.0	167	149	0,0,1	53,42,39	0,1,0	33,37,26
A3SS1328	ENSG00000161513.11_2	FDXR	chr17	-	72862567	72862690	72862567	72862666	72862905	72862998	0.001	1	1	1.0,0.939,1.0	1.0,0.936,1.0	173	149	42,36,44	0,2,0	21,34,17	0,2,0
A3SS1329	ENSG00000161513.11_2	FDXR	chr17	-	72862905	72863001	72862905	72862998	72868160	72868232	-0.024	0.861747	1	0.197,0.246,0.14	0.234,0.19,0.232	152	149	8,6,5	32,18,30	5,6,4	16,25,13
A3SS1330	ENSG00000161513.11_2	FDXR	chr17	-	72862905	72863020	72862905	72862998	72868160	72868258	0.015	1	1	0.0,0.046,0.0	0.0,0.0,0.0	171	149	0,1,0	32,18,30	0,0,0	16,25,13
A3SS1331	ENSG00000161513.11_2	FDXR	chr17	-	72862905	72863127	72862905	72862998	72868160	72868258	0.003	1	1	0.016,0.056,0.0	0.063,0.0,0.0	278	149	1,2,0	32,18,30	2,0,0	16,25,13
A3SS1332	ENSG00000161513.11_2	FDXR	chr17	-	72862905	72863020	72862905	72863001	72868160	72868258	0.043	1	1	0.0,0.129,0.0	0.0,0.0,0.0	168	149	0,1,0	8,6,5	0,0,0	5,6,4
A3SS1333	ENSG00000161513.11_2	FDXR	chr17	-	72862905	72863127	72862905	72863001	72868160	72868258	0.013	0.757071	1	0.063,0.153,0.0	0.178,0.0,0.0	275	149	1,2,0	8,6,5	2,0,0	5,6,4
A3SS1335	ENSG00000160014.16_2	CALM3	chr19	+	47111453	47111597	47111455	47111597	47109083	47109114	0.003	1	1	1.0,0.996,0.996	1.0,1.0,0.982	151	149	591,539,577	0,2,2	379,380,388	0,0,7
A3SS1338	ENSG00000204257.14_3	HLA-DMA	chr6	-	32917387	32917666	32917387	32917564	32918295	32918580	0.314	1	1	1.0,1.0,1.0	1.0,0.372,NA	251	149	17,12,10	0,0,0	3,1,0	0,1,0
A3SS1339	ENSG00000220785.7_2	MTMR9LP	chr1	-	32700552	32700811	32700552	32700714	32704895	32705026	-0.203	1	1	NA,NA,0.0	0.232,0.377,0.0	246	149	0,0,0	0,0,1	1,2,0	2,2,5
A3SS1340	ENSG00000108001.13_2	EBF3	chr10	-	131638508	131638706	131638508	131638598	131639107	131639296	0.07	0.0104158	0.140701	0.0,0.436,0.303	0.162,0.0,0.367	257	149	0,4,3	4,3,4	1,0,1	3,3,1
A3SS1341	ENSG00000138092.10_2	CENPO	chr2	+	25038365	25038625	25038466	25038625	25037244	25037362	-0.005	0.867751	1	0.933,0.881,0.879	1.0,0.859,0.85	250	149	140,136,134	6,11,11	41,82,57	0,8,6
A3SS1342	ENSG00000115568.15_3	ZNF142	chr2	-	219523423	219523599	219523423	219523524	219523702	219523853	-0.103	0.0010154	0.0307112	0.571,0.951,0.939	1.0,0.769,1.0	224	149	14,29,23	7,1,1	3,5,8	0,1,0
A3SS1344	ENSG00000171490.12_4	RSL1D1	chr16	-	11935551	11935677	11935551	11935674	11935763	11935857	0.009	0.782226	1	1.0,0.985,1.0	0.977,0.991,0.991	152	149	243,271,329	0,4,0	431,536,586	10,5,5
A3SS1345	ENSG00000171490.12_4	RSL1D1	chr16	-	11935763	11935857	11935763	11935786	11945264	11945375	0.025	0.0247655	0.248119	0.988,1.0,1.0	0.947,0.978,0.989	220	149	122,128,170	1,0,0	209,265,262	8,4,2
A3SS1346	ENSG00000226232.8_2	NPIPB14P	chr16	-	70016252	70016448	70016252	70016397	70016560	70016660	-0.095	0.724028	1	0.0,0.0,0.157	0.332,0.0,0.11	200	149	0,0,1	5,4,4	2,0,1	3,15,6
A3SS1347	ENSG00000136527.17_2	TRA2B	chr3	-	185636152	185636226	185636152	185636223	185637224	185637284	-0.008	0.487235	1	0.979,0.982,0.953	0.996,0.978,0.965	152	149	240,280,250	5,5,12	287,399,427	1,9,15
A3SS1348	ENSG00000136527.17_2	TRA2B	chr3	-	185636152	185636226	185636152	185636223	185638891	185638975	-0.048	1	1	1.0,1.0,0.855	1.0,1.0,1.0	152	149	3,3,6	0,0,1	4,7,16	0,0,0
A3SS1349	ENSG00000136527.17_2	TRA2B	chr3	-	185641583	185641796	185641583	185641772	185643251	185643414	-0.002	1	1	0.0,0.0,0.0	0.003,0.002,0.0	173	149	0,0,0	348,340,394	1,1,0	328,434,489
A3SS1351	ENSG00000156304.14_3	SCAF4	chr21	-	33057361	33057553	33057361	33057487	33057710	33057797	-0.08	0.326913	1	0.492,0.711,0.599	0.689,0.845,0.507	215	149	28,32,41	20,9,19	48,55,46	15,7,31
A3SS1352	ENSG00000156304.14_3	SCAF4	chr21	-	33068881	33069063	33068881	33069049	33073307	33073484	0.02	1	1	1.0,1.0,0.978	0.94,1.0,0.977	163	149	40,49,49	0,0,1	34,53,47	2,0,1
A3SS1353	ENSG00000006015.17_3	C19orf60	chr19	+	18700222	18700493	18700288	18700493	18699804	18699887	-0.019	0.769685	1	0.794,0.66,0.694	0.714,0.768,0.724	215	149	89,56,72	16,20,22	72,67,72	20,14,19
A3SS1354	ENSG00000006015.17_3	C19orf60	chr19	+	18701083	18701743	18701663	18701743	18699804	18700493	-0.009	0.640445	1	0.0,0.014,0.0	0.013,0.012,0.016	729	149	0,5,0	108,74,88	6,6,8	94,100,99
A3SS1355	ENSG00000006015.17_3	C19orf60	chr19	+	18702898	18703146	18702917	18703146	18701663	18701743	0.014	1	1	0.029,0.013,0.0	0.0,0.0,0.0	168	149	3,1,0	90,68,70	0,0,0	69,127,75
A3SS1356	ENSG00000094880.10_2	CDC23	chr5	-	137542235	137542373	137542235	137542369	137548679	137548752	0.022	0.529241	1	1.0,1.0,1.0	0.935,1.0,1.0	153	149	48,58,66	0,0,0	59,58,58	4,0,0
A3SS1358	ENSG00000161813.21_3	LARP4	chr12	+	50822699	50822873	50822717	50822873	50821544	50821692	0.048	0.159864	0.773426	0.066,0.095,0.161	0.041,0.1,0.038	167	149	3,6,6	38,51,28	1,5,2	21,40,45
A3SS1359	ENSG00000161813.21_3	LARP4	chr12	+	50824277	50824353	50824280	50824353	50822717	50822873	0.049	0.017057	0.196707	1.0,0.953,0.975	0.922,1.0,0.86	152	149	37,41,39	0,2,1	24,36,44	2,0,7
A3SS1360	ENSG00000114491.13_2	UMPS	chr3	+	124456414	124457086	124456761	124457086	124453939	124454093	0.004	1	1	1.0,0.992,1.0	0.989,0.992,1.0	496	149	438,406,436	0,1,0	293,416,482	1,1,0
A3SS1362	ENSG00000121716.20_4	PILRB	chr7	+	99954016	99954506	99954372	99954506	99952765	99952863	-0.039	0.145303	0.736476	0.092,0.129,0.106	0.145,0.136,0.164	505	149	13,19,14	38,38,35	23,25,20	40,47,30
A3SS1363	ENSG00000121716.20_4	PILRB	chr7	+	99955842	99955989	99955886	99955989	99954372	99954506	0.027	1	1	1.0,0.969,0.971	1.0,0.897,0.962	193	149	37,40,44	0,1,1	46,45,33	0,4,1
A3SS1364	ENSG00000121716.20_4	PILRB	chr7	+	99956312	99956631	99956555	99956631	99955842	99955989	0.03	0.33075	1	0.919,0.968,1.0	0.878,1.0,0.918	392	149	90,79,78	3,1,0	76,110,88	4,0,3
A3SS1365	ENSG00000121716.20_4	PILRB	chr7	+	99956312	99956702	99956521	99956702	99955842	99955989	0.026	0.548837	1	1.0,1.0,0.967	0.965,0.953,0.97	358	149	78,70,71	0,0,1	67,97,78	1,2,1
A3SS1366	ENSG00000093010.13_3	COMT	chr22	+	19949755	19950338	19950049	19950338	19948721	19948812	0	0.66878	1	0.043,0.093,0.065	0.062,0.054,0.086	443	149	16,22,18	121,72,87	37,39,55	188,230,197
A3SS1367	ENSG00000093010.13_3	COMT	chr22	+	19951632	19951822	19951690	19951822	19951088	19951282	0	0.837462	1	0.014,0.019,0.026	0.03,0.017,0.011	207	149	3,3,5	147,112,137	10,6,4	234,247,248
A3SS1369	ENSG00000255036.6_4	AL512590.3	chr9	+	100126299	100126410	100126332	100126410	100124644	100124723	0.31	1	1	NA,0.0,0.621	0.0,NA,NA	182	149	0,0,2	0,4,1	0,0,0	2,0,0
A3SS1371	ENSG00000203875.10_2	SNHG5	chr6	-	86387512	86387593	86387512	86387586	86387671	86387750	-0.017	0.527522	1	0.994,0.964,0.984	1.0,0.993,1.0	156	149	177,168,191	1,6,3	83,139,136	0,1,0
A3SS1372	ENSG00000203875.10_2	SNHG5	chr6	-	86387512	86387617	86387512	86387586	86387671	86387750	-0.492	1.02705e-05	0.000931932	0.453,0.525,0.0	1.0,0.453,1.0	180	149	1,8,0	1,6,3	4,1,5	0,1,0
A3SS1373	ENSG00000203875.10_2	SNHG5	chr6	-	86387512	86387617	86387512	86387593	86387671	86387750	-0.015	0.511492	1	0.0,0.025,0.0	0.04,0.006,0.025	173	149	0,5,0	176,165,191	4,1,4	83,139,135
A3SS1374	ENSG00000105619.13_3	TFPT	chr19	-	54611332	54611551	54611332	54611514	54611632	54611702	-0.045	0.0742467	0.5036	0.925,0.894,0.962	0.972,1.0,0.944	186	149	46,21,32	3,2,1	44,42,42	1,0,2
A3SS1375	ENSG00000138795.9_2	LEF1	chr4	-	108984778	108984819	108984778	108984813	108985491	108985540	-0.025	1	1	1.0,1.0,0.926	1.0,1.0,1.0	155	149	3,2,13	0,0,1	7,11,9	0,0,0
A3SS1377	ENSG00000173611.17_3	SCAI	chr9	-	127733949	127734123	127733949	127734041	127738392	127738465	0.08	1	1	1.0,1.0,1.0	0.853,1.0,0.906	231	149	4,3,4	0,0,0	9,10,15	1,0,1
A3SS1379	ENSG00000111642.14_2	CHD4	chr12	-	6692192	6692544	6692192	6692279	6696549	6696725	0.003	1	1	1.0,1.0,1.0	1.0,0.992,1.0	414	149	212,238,225	0,0,0	272,332,407	0,1,0
A3SS1380	ENSG00000111642.14_2	CHD4	chr12	-	6692363	6692544	6692363	6692541	6696549	6696725	0.019	0.0963257	0.591985	0.92,0.961,0.922	0.941,0.928,0.876	152	149	175,202,192	15,8,16	229,276,323	14,21,45
A3SS1381	ENSG00000111642.14_2	CHD4	chr12	-	6709382	6709561	6709382	6709522	6709699	6709835	-0.016	0.659855	1	0.635,0.568,0.56	0.56,0.627,0.623	188	149	103,93,77	47,56,48	77,106,121	48,50,58
A3SS1382	ENSG00000111642.14_2	CHD4	chr12	-	6711125	6711341	6711125	6711320	6711541	6711663	0.103	0.0109299	0.144006	0.451,0.418,0.463	0.355,0.283,0.384	170	149	60,55,59	64,67,60	47,46,59	75,102,83
A3SS1383	ENSG00000111642.14_2	CHD4	chr12	-	6711541	6711663	6711541	6711654	6715439	6715617	-0.007	1	1	1.0,1.0,0.979	1.0,1.0,1.0	158	149	104,115,98	0,0,2	94,127,145	0,0,0
A3SS1384	ENSG00000175634.14_3	RPS6KB2	chr11	+	67196383	67196493	67196452	67196493	67195964	67196094	-0.002	1	1	0.007,0.0,0.0	0.012,0.0,0.0	218	149	1,0,0	92,69,73	1,0,0	55,101,93
A3SS1385	ENSG00000175634.14_3	RPS6KB2	chr11	+	67199823	67199963	67199826	67199963	67198838	67198986	0.708	1	1	NA,0.746,1.0	0.495,0.0,0.0	152	149	0,3,1	0,1,0	2,0,0	2,3,2
A3SS1386	ENSG00000175634.14_3	RPS6KB2	chr11	+	67200596	67200918	67200810	67200918	67200422	67200513	0	1	1	0.958,1.0,1.0	0.957,1.0,1.0	363	149	166,132,119	3,0,0	109,129,146	2,0,0
A3SS1389	ENSG00000164576.11_2	SAP30L	chr5	+	153832961	153833060	153832976	153833060	153826104	153826365	0.467	5.15661e-06	0.000604832	1.0,1.0,1.0	0.82,0.548,0.232	164	149	9,11,8	0,0,0	5,4,1	1,3,3
A3SS1390	ENSG00000142528.15_3	ZNF473	chr19	+	50534148	50534348	50534270	50534348	50529149	50529379	-0.025	0.693651	1	0.647,0.155,0.524	0.733,0.668,0.0	271	149	10,2,4	3,6,2	10,11,0	2,3,2
A3SS1393	ENSG00000112511.17_2	PHF1	chr6	+	33380284	33380366	33380292	33380366	33380024	33380199	0.02	1	1	1.0,1.0,0.968	1.0,0.909,1.0	157	149	44,36,32	0,0,1	26,21,20	0,2,0
A3SS1394	ENSG00000112511.17_2	PHF1	chr6	+	33382731	33382921	33382742	33382921	33382501	33382606	-0.155	0.0539664	0.418501	0.349,0.518,0.482	0.651,0.525,0.639	160	149	19,15,14	33,13,14	10,19,19	5,16,10
A3SS1398	ENSG00000125347.13_3	IRF1	chr5	-	131823617	131823744	131823617	131823717	131825083	131825175	0.009	1	1	0.0,0.026,0.0	0.0,0.0,0.0	176	149	0,3,0	115,96,111	0,0,0	21,36,22
A3SS1401	ENSG00000106683.14_2	LIMK1	chr7	+	73521339	73521523	73521400	73521523	73520406	73520573	-0.004	1	1	0.988,1.0,1.0	1.0,1.0,1.0	210	149	116,73,69	1,0,0	23,34,28	0,0,0
A3SS1402	ENSG00000110851.11_2	PRDM4	chr12	-	108138319	108138459	108138319	108138438	108140051	108140201	0.015	0.381138	1	0.081,0.025,0.076	0.068,0.07,0.0	170	149	3,1,3	30,34,32	2,3,0	24,35,47
A3SS1406	ENSG00000107223.12_2	EDF1	chr9	-	139756570	139756948	139756570	139756797	139757357	139757451	-0.038	0.00119605	0.0346494	0.127,0.12,0.126	0.16,0.171,0.155	300	149	415,325,367	1416,1185,1260	361,463,428	944,1114,1156
A3SS1407	ENSG00000087191.12_3	PSMC5	chr17	+	61905033	61905283	61905210	61905283	61904819	61904874	0.08	1	1	1.0,1.0,1.0	0.886,1.0,0.873	326	149	25,37,34	0,0,0	17,14,15	1,0,1
A3SS1408	ENSG00000087191.12_3	PSMC5	chr17	+	61908379	61908586	61908395	61908586	61908168	61908295	-0.005	1	1	0.002,0.008,0.007	0.012,0.007,0.013	165	149	1,4,4	514,468,515	4,3,6	300,395,396
A3SS1409	ENSG00000127586.16_2	CHTF18	chr16	+	838927	839125	838930	839125	838624	838775	0.108	0.00569383	0.0915774	0.084,0.257,0.092	0.023,0.068,0.017	152	149	3,6,3	32,17,29	1,4,1	42,54,56
A3SS1410	ENSG00000127586.16_2	CHTF18	chr16	+	840006	840269	840176	840269	839546	839715	-0.094	3.77086e-05	0.00289447	0.018,0.0,0.0	0.167,0.105,0.028	319	149	1,0,0	26,10,17	9,6,2	21,24,33
A3SS1411	ENSG00000127586.16_2	CHTF18	chr16	+	840330	840399	840346	840399	840176	840269	-0.034	0.389168	1	0.0,0.0,0.0	0.023,0.053,0.025	165	149	0,0,0	27,14,21	1,2,1	39,32,35
A3SS1412	ENSG00000127586.16_2	CHTF18	chr16	+	840524	840666	840530	840666	840346	840399	-0.013	1	1	1.0,0.926,0.955	0.92,1.0,1.0	155	149	21,13,22	0,1,1	36,31,33	3,0,0
A3SS1414	ENSG00000127586.16_2	CHTF18	chr16	+	844039	844201	844053	844201	843143	843274	-0.007	1	1	0.0,0.0,0.0	0.0,0.02,0.0	163	149	0,0,0	24,15,24	0,1,0	45,44,51
A3SS1415	ENSG00000163874.10_3	ZC3H12A	chr1	+	37947950	37948141	37948034	37948141	37947201	37947436	-0.02	0.27768	1	0.088,0.06,0.0	0.057,0.1,0.051	233	149	3,1,0	20,10,17	2,4,1	21,23,12
A3SS1416	ENSG00000142002.16_2	DPP9	chr19	-	4700227	4700289	4700227	4700285	4702038	4702167	0.004	1	1	1.0,1.0,1.0	1.0,0.988,1.0	153	149	131,117,112	0,0,0	64,83,86	0,1,0
A3SS1417	ENSG00000178999.12_3	AURKB	chr17	-	8110493	8110688	8110493	8110685	8110888	8110943	0.005	0.724575	1	0.042,0.049,0.061	0.039,0.052,0.047	152	149	12,10,14	267,190,211	5,11,10	122,195,199
A3SS1418	ENSG00000178999.12_3	AURKB	chr17	-	8111055	8111219	8111055	8111158	8113847	8113899	-0.021	0.540131	1	0.102,0.039,0.073	0.052,0.083,0.142	210	149	8,3,5	50,52,45	2,5,7	26,39,30
A3SS1423	ENSG00000147526.19_3	TACC1	chr8	+	38699804	38699965	38699807	38699965	38697741	38697785	0.032	0.659198	1	1.0,0.932,0.958	1.0,0.907,0.887	152	149	14,28,23	0,2,1	12,10,16	0,1,2
A3SS1427	ENSG00000078808.16_2	SDF4	chr1	-	1154148	1154323	1154148	1154307	1158623	1158737	-0.002	1	1	0.0,0.01,0.0	0.004,0.0,0.012	165	149	0,3,0	342,278,351	1,0,4	246,363,294
A3SS1428	ENSG00000078808.16_2	SDF4	chr1	-	1154148	1154385	1154148	1154307	1158623	1158737	-0.005	1	1	0.002,0.007,0.004	0.008,0.002,0.018	227	149	1,3,2	342,278,351	3,1,8	246,363,294
A3SS1429	ENSG00000078808.16_2	SDF4	chr1	-	1154148	1154385	1154148	1154323	1158623	1158737	0.019	0.560822	1	1.0,0.414,1.0	0.679,1.0,0.679	211	149	1,3,2	0,3,0	3,1,6	1,0,2
A3SS1434	ENSG00000188566.13_3	NDOR1	chr9	+	140109858	140109973	140109879	140109973	140109546	140109654	0.027	1	1	1.0,1.0,1.0	1.0,1.0,0.919	170	149	35,29,29	0,0,0	14,36,13	0,0,1
A3SS1435	ENSG00000188566.13_3	NDOR1	chr9	+	140110518	140110640	140110545	140110640	140110350	140110469	-0.037	0.247767	0.983097	0.024,0.038,0.051	0.059,0.136,0.028	176	149	1,2,3	34,43,47	2,5,1	27,27,29
A3SS1438	ENSG00000231346.5_2	LINC01160	chr1	-	112144813	112144955	112144813	112144877	112146990	112147122	0.877	1	1	NA,NA,1.0	NA,0.0,0.247	227	149	0,0,2	0,0,0	0,0,1	0,1,2
A3SS1439	ENSG00000130204.12_4	TOMM40	chr19	+	45394663	45394946	45394666	45394946	45394476	45394571	0.057	0.0482756	0.389526	0.877,0.885,0.833	0.761,0.877,0.785	152	149	138,126,122	19,16,24	94,174,179	29,24,48
A3SS1440	ENSG00000008952.16_2	SEC62	chr3	+	169700424	169700699	169700447	169700699	169694733	169694839	0.186	1	1	0.464,1.0,0.0	0.302,0.302,NA	172	149	1,2,0	1,0,1	1,1,0	2,2,0
A3SS1441	ENSG00000008952.16_2	SEC62	chr3	+	169700424	169700699	169700494	169700699	169694733	169694839	0	1	1	0.002,0.003,0.0	0.003,0.002,0.0	219	149	1,2,0	327,510,512	2,2,0	441,665,653
A3SS1442	ENSG00000008952.16_2	SEC62	chr3	+	169700447	169700699	169700494	169700699	169694733	169694839	-0.002	1	1	0.002,0.0,0.001	0.005,0.003,0.0	196	149	1,0,1	327,510,512	3,3,0	441,665,653
A3SS1443	ENSG00000160352.11	ZNF714	chr19	+	21281617	21281716	21281620	21281716	21280990	21281117	-0.006	0.910591	1	0.551,0.662,0.282	0.395,0.551,0.567	152	149	5,4,2	4,2,5	2,5,4	3,4,3
A3SS1444	ENSG00000198826.10_3	ARHGAP11A	chr15	+	32925179	32925309	32925263	32925309	32921795	32921963	-0.046	0.0721218	0.492022	0.871,0.935,0.92	0.927,0.958,0.978	233	149	53,90,72	5,4,4	80,106,141	4,3,2
A3SS1445	ENSG00000130600.17_3	H19	chr11	-	2016405	2017024	2016405	2017018	2017105	2017228	0.038	0.0171886	0.197291	0.923,0.901,0.917	0.876,0.873,0.877	155	149	100,85,103	8,9,9	9261,10494,9842	1260,1472,1325
A3SS1446	ENSG00000130600.17_3	H19	chr11	-	2016405	2017228	2016405	2017024	2017308	2017421	-0.028	0.725133	1	0.846,0.871,0.904	0.906,0.9,0.9	353	149	65,64,89	5,4,4	8339,9559,9276	364,449,435
A3SS1447	ENSG00000130600.17_3	H19	chr11	-	2017105	2017228	2017105	2017171	2017308	2017421	-0.003	1	1	1.0,0.986,1.0	0.999,0.998,0.999	206	149	108,95,131	0,1,0	12740,14624,13754	13,22,14
A3SS1448	ENSG00000132635.16_2	PCED1A	chr20	-	2819489	2819728	2819489	2819575	2819837	2819917	-0.035	0.645434	1	0.871,0.919,0.747	0.896,0.871,0.876	302	149	41,23,30	3,1,5	35,41,43	2,3,3
A3SS1451	ENSG00000176531.10_2	PHLDB3	chr19	-	43983528	43983745	43983528	43983643	43990417	43990474	-0.065	1	1	1.0,1.0,0.806	1.0,1.0,1.0	251	149	6,4,7	0,0,1	7,13,8	0,0,0
A3SS1455	ENSG00000104047.14_2	DTWD1	chr15	+	49923152	49923255	49923197	49923255	49917309	49917628	0.129	0.840313	1	1.0,0.0,0.0	0.277,0.133,0.204	194	149	2,0,0	0,1,3	2,1,1	4,5,3
A3SS1456	ENSG00000104047.14_2	DTWD1	chr15	+	49924355	49924499	49924367	49924499	49917309	49917628	0.013	1	1	1.0,1.0,1.0	1.0,1.0,0.96	161	149	21,24,16	0,0,0	35,42,52	0,0,2
A3SS1457	ENSG00000102543.14_2	CDADC1	chr13	+	49833481	49833659	49833621	49833659	49829974	49830049	-0.08	0.196827	0.868387	0.764,0.856,0.743	0.921,0.868,0.814	289	149	44,46,28	7,4,5	45,64,51	2,5,6
A3SS1458	ENSG00000168216.10_3	LMBRD1	chr6	-	70410656	70410761	70410656	70410694	70411334	70411437	0.01	1	1	1.0,1.0,0.979	1.0,0.949,1.0	216	149	39,69,68	0,0,1	64,54,65	0,2,0
A3SS1459	ENSG00000131269.15_2	ABCB7	chrX	-	74291343	74291539	74291343	74291518	74293523	74293611	-0.001	0.804278	1	0.049,0.0,0.0	0.034,0.019,0.0	170	149	1,0,0	17,30,37	3,2,0	75,90,98
A3SS1461	ENSG00000197386.10_2	HTT	chr4	+	3209007	3209084	3209012	3209084	3208533	3208710	0.029	0.294659	1	1.0,1.0,0.941	0.918,1.0,0.936	154	149	25,31,33	0,0,2	23,35,45	2,0,3
A3SS1462	ENSG00000186807.9	ANXA8L2	chr10	+	47752290	47752499	47752404	47752499	47751144	47751235	-0.007	1	1	0.0,0.0,0.0	0.0,0.0,0.02	263	149	0,0,0	11,9,20	0,0,2	25,51,56
A3SS1463	ENSG00000175048.16_3	ZDHHC14	chr6	+	158093755	158094561	158093800	158094561	158074556	158074659	-0.084	0.931311	1	0.453,0.616,0.516	1.0,0.277,0.561	194	149	14,23,25	13,11,18	1,2,5	0,4,3
A3SS1464	ENSG00000258366.7_3	RTEL1	chr20	+	62293748	62293980	62293826	62293980	62293202	62293296	1	1	1	1.0,NA,NA	NA,0.0,NA	227	149	1,0,0	0,0,0	0,0,0	0,3,0
A3SS1465	ENSG00000258366.7_3	RTEL1	chr20	+	62293748	62293980	62293898	62293980	62293202	62293296	-0.03	0.31626	1	0.03,0.0,0.0	0.0,0.047,0.073	299	149	1,0,0	16,8,17	0,2,3	21,20,19
A3SS1466	ENSG00000258366.7_3	RTEL1	chr20	+	62293826	62293980	62293898	62293980	62293202	62293296	-0.08	0.00382406	0.0686191	0.0,0.0,0.0	0.0,0.144,0.096	221	149	0,0,0	16,8,17	0,5,3	21,20,19
A3SS1467	ENSG00000258366.7_3	RTEL1	chr20	+	62325671	62325841	62325724	62325841	62324495	62324636	-0.007	1	1	0.0,0.0,0.0	0.022,0.0,0.0	202	149	0,0,0	31,17,31	1,0,0	33,41,43
A3SS1469	ENSG00000108479.11_2	GALK1	chr17	-	73759094	73759262	73759094	73759230	73759400	73759520	-0.015	1	1	0.0,0.0,0.0	0.0,0.024,0.022	181	149	0,0,0	37,20,24	0,1,1	38,33,36
A3SS1470	ENSG00000129219.13_2	PLD2	chr17	+	4721296	4721680	4721591	4721680	4720440	4720554	-0.065	1	1	0.925,0.881,1.0	1.0,1.0,1.0	444	149	37,22,16	1,1,0	17,24,13	0,0,0
A3SS1472	ENSG00000129103.17_3	SUMF2	chr7	+	56141806	56141911	56141866	56141911	56140689	56140804	-0.003	1	1	0.0,0.0,0.0	0.0,0.008,0.0	209	149	0,0,0	143,85,128	0,1,0	72,85,82
A3SS1473	ENSG00000071189.21_2	SNX13	chr7	-	17861131	17861304	17861131	17861271	17865644	17865714	0.036	0.763551	1	0.083,0.076,0.19	0.046,0.154,0.041	182	149	1,1,2	9,10,7	1,4,1	17,18,19
A3SS1475	ENSG00000089639.10_2	GMIP	chr19	-	19746223	19746530	19746223	19746378	19747515	19747605	-0.224	0.145161	0.736476	0.497,0.175,0.65	0.613,0.798,0.584	301	149	10,3,15	5,7,4	16,8,17	5,1,6
A3SS1476	ENSG00000089639.10_2	GMIP	chr19	-	19747515	19747605	19747515	19747596	19747725	19747838	0.015	0.753165	1	0.809,1.0,0.623	0.825,0.803,0.759	158	149	9,5,14	2,0,8	15,13,10	3,3,3
A3SS1477	ENSG00000187689.9_2	AMTN	chr4	+	71388471	71388555	71388474	71388555	71384479	71384548	-0.5	1	1	0.0,NA,1.0	1.0,1.0,NA	152	149	0,0,2	1,0,0	1,1,0	0,0,0
A3SS1480	ENSG00000131503.20_1	ANKHD1	chr5	+	139818045	139818202	139818078	139818202	139815688	139815842	-0.008	1	1	1.0,1.0,0.977	1.0,1.0,1.0	182	149	47,57,51	0,0,1	66,74,76	0,0,0
A3SS1481	ENSG00000131503.20_1	ANKHD1	chr5	+	139818045	139818202	139818087	139818202	139815688	139815842	-0.006	0.952073	1	0.806,0.883,0.811	0.811,0.87,0.837	191	149	48,58,55	9,6,10	66,77,79	12,9,12
A3SS1482	ENSG00000131503.20_1	ANKHD1	chr5	+	139818078	139818202	139818087	139818202	139815688	139815842	0.04	0.520704	1	0.095,0.136,0.32	0.0,0.239,0.191	158	149	1,1,5	9,6,10	0,3,3	12,9,12
A3SS1483	ENSG00000131503.20_1	ANKHD1	chr5	+	139866542	139866645	139866590	139866645	139865173	139865317	0.027	0.0820623	0.538387	1.0,0.883,1.0	0.921,1.0,0.881	197	149	37,30,27	0,3,0	31,41,49	2,0,5
A3SS1484	ENSG00000131503.20_1	ANKHD1	chr5	+	139916922	139917174	139916973	139917174	139907768	139909381	0.098	0.0294356	0.277544	0.691,0.906,1.0	0.691,0.832,0.78	200	149	6,13,8	2,1,0	9,20,19	3,3,4
A3SS1485	ENSG00000131503.20_1	ANKHD1	chr5	+	139916922	139917174	139916973	139917174	139914946	139915123	0.079	0.177696	0.825642	0.665,0.598,0.655	0.537,0.632,0.512	200	149	32,38,28	12,19,11	42,53,55	27,23,39
A3SS1487	ENSG00000164134.12_2	NAA15	chr4	+	140305985	140306132	140305988	140306132	140299909	140300008	0.014	0.312316	1	0.837,0.896,0.831	0.904,0.804,0.813	152	149	21,53,25	4,6,5	48,71,80	5,17,18
A3SS1489	ENSG00000182134.15_3	TDRKH	chr1	-	151752426	151752616	151752426	151752604	151753956	151754063	-0.216	0.128822	0.697642	0.787,0.698,0.866	1.0,1.0,1.0	161	149	4,5,7	1,2,1	3,5,8	0,0,0
A3SS1491	ENSG00000085999.11_3	RAD54L	chr1	+	46726932	46727057	46726935	46727057	46726398	46726687	0.006	1	1	1.0,1.0,1.0	1.0,1.0,0.982	152	149	25,28,10	0,0,0	23,53,57	0,0,1
A3SS1498	ENSG00000179532.12_3	DNHD1	chr11	+	6566021	6568896	6566106	6568896	6565803	6565901	-0.346	1	1	NA,0.0,1.0	0.936,0.851,0.752	234	149	0,0,3	0,1,0	23,9,19	1,1,4
A3SS1499	ENSG00000179532.12_3	DNHD1	chr11	+	6587330	6587623	6587470	6587623	6586924	6587221	-0.66	1	1	0.34,NA,NA	1.0,1.0,1.0	289	149	1,0,0	1,0,0	3,4,6	0,0,0
A3SS1500	ENSG00000179532.12_3	DNHD1	chr11	+	6588124	6589090	6588154	6589090	6586924	6587995	0.365	1	1	1.0,1.0,NA	0.714,0.833,0.357	179	149	1,4,0	0,0,0	6,6,2	2,1,3
A3SS1506	ENSG00000160789.19_2	LMNA	chr1	+	156105651	156105912	156105691	156105912	156104977	156105103	-0.003	1	1	0.001,0.001,0.003	0.005,0.006,0.004	189	149	1,1,4	1203,852,1081	4,6,4	664,734,740
A3SS1507	ENSG00000134779.14_2	TPGS2	chr18	-	34366535	34367042	34366535	34366945	34378411	34378572	-0.017	0.55437	1	0.902,0.875,0.966	0.852,0.97,0.973	246	149	61,58,47	4,5,1	57,53,60	6,1,1
A3SS1511	ENSG00000108509.20_3	CAMTA2	chr17	-	4872201	4872276	4872201	4872274	4872444	4872632	-0.016	1	1	1.0,0.952,1.0	1.0,1.0,1.0	151	149	13,20,15	0,1,0	27,26,27	0,0,0
A3SS1512	ENSG00000108509.20_3	CAMTA2	chr17	-	4884972	4885126	4884972	4885037	4886051	4886187	0.006	1	1	0.904,1.0,0.873	0.758,1.0,1.0	238	149	15,15,11	1,0,1	5,7,10	1,0,0
A3SS1513	ENSG00000108509.20_3	CAMTA2	chr17	-	4885383	4885470	4885383	4885455	4886051	4886187	0.102	0.00745215	0.110952	0.097,0.083,0.173	0.0,0.0,0.048	164	149	2,1,3	17,10,13	0,0,1	6,9,18
A3SS1514	ENSG00000108509.20_3	CAMTA2	chr17	-	4885383	4885522	4885383	4885455	4886051	4886187	0.011	0.579227	1	0.075,0.121,0.096	0.0,0.187,0.071	216	149	2,2,2	17,10,13	0,3,2	6,9,18
A3SS1515	ENSG00000108509.20_3	CAMTA2	chr17	-	4885383	4885522	4885383	4885470	4886051	4886187	-0.347	1	1	0.426,0.597,0.331	NA,1.0,0.597	201	149	1,2,2	1,1,3	0,3,2	0,0,1
A3SS1516	ENSG00000130244.12_3	FAM98C	chr19	+	38896158	38897717	38897549	38897717	38894199	38894334	-0.386	0.00400665	0.0713629	0.421,1.0,0.421	1.0,1.0,1.0	1540	149	15,13,15	2,0,2	8,8,4	0,0,0
A3SS1521	ENSG00000145868.16_2	FBXO38	chr5	+	147778561	147778695	147778577	147778695	147774274	147774467	0.015	1	1	1.0,1.0,1.0	1.0,1.0,0.954	165	149	22,19,24	0,0,0	13,28,23	0,0,1
A3SS1525	ENSG00000143842.14_3	SOX13	chr1	+	204090998	204091113	204091027	204091113	204086720	204086835	-0.01	1	1	0.0,0.0,0.0	0.0,0.0,0.031	178	149	0,0,0	30,21,29	0,0,1	7,18,26
A3SS1526	ENSG00000198265.11_3	HELZ	chr17	-	65156376	65156481	65156376	65156478	65157012	65157192	0.105	0.127852	0.693952	0.424,0.269,0.62	0.662,0.246,0.089	152	149	3,3,5	4,8,3	2,1,1	1,3,10
A3SS1528	ENSG00000123737.12_3	EXOSC9	chr4	+	122734909	122735202	122735020	122735202	122732737	122732826	-0.155	1	1	0.534,1.0,0.632	1.0,0.632,1.0	260	149	2,3,3	1,0,1	2,6,1	0,2,0
A3SS1537	ENSG00000113648.16_2	H2AFY	chr5	-	134696186	134696297	134696186	134696294	134705095	134705293	-0.001	0.975576	1	0.394,0.443,0.399	0.408,0.466,0.364	152	149	169,166,171	255,205,253	191,252,217	272,283,372
A3SS1538	ENSG00000113648.16_2	H2AFY	chr5	-	134696186	134696470	134696186	134696294	134705095	134705293	0	1	1	0.004,0.002,0.0	0.002,0.005,0.0	325	149	2,1,0	255,205,253	1,3,0	272,283,372
A3SS1539	ENSG00000113648.16_2	H2AFY	chr5	-	134696186	134696470	134696186	134696297	134705095	134705293	0	1	1	0.005,0.003,0.0	0.002,0.005,0.0	322	149	2,1,0	169,166,171	1,3,0	191,252,217
A3SS1541	ENSG00000109501.13_3	WFS1	chr4	+	6296731	6296916	6296767	6296916	6293643	6293724	0.015	1	1	0.0,0.031,0.014	0.0,0.0,0.0	185	149	0,2,1	56,50,56	0,0,0	26,44,51
A3SS1542	ENSG00000142546.13_4	NOSIP	chr19	-	50059805	50059993	50059805	50059914	50060131	50060250	0.004	1	1	1.0,1.0,1.0	1.0,0.994,0.994	228	149	413,303,333	0,0,0	187,250,260	0,1,1
A3SS1543	ENSG00000142546.13_4	NOSIP	chr19	-	50060346	50061202	50060346	50060506	50062153	50062230	-0.007	0.909537	1	0.003,0.005,0.005	0.014,0.009,0.011	845	149	7,9,8	395,311,304	15,12,16	189,246,263
A3SS1544	ENSG00000142546.13_4	NOSIP	chr19	-	50060346	50061456	50060346	50060506	50062153	50062235	-0.006	0.914116	1	0.003,0.005,0.006	0.013,0.01,0.009	1099	149	10,11,13	395,311,304	18,19,18	189,246,263
A3SS1545	ENSG00000142546.13_4	NOSIP	chr19	-	50062153	50062235	50062153	50062230	50063190	50063296	-0.002	1	1	0.993,0.991,0.99	1.0,0.99,0.989	154	149	430,342,321	3,3,3	223,312,292	0,3,3
A3SS1547	ENSG00000197858.10_2	GPAA1	chr8	+	145138291	145138764	145138720	145138764	145138026	145138206	0.006	1	1	1.0,1.0,1.0	1.0,0.981,1.0	578	149	222,165,194	0,0,0	147,197,176	0,1,0
A3SS1548	ENSG00000197858.10_2	GPAA1	chr8	+	145138841	145138943	145138883	145138943	145138616	145138764	-0.006	1	1	1.0,1.0,0.981	1.0,1.0,1.0	191	149	152,141,136	0,0,2	103,133,134	0,0,0
A3SS1549	ENSG00000197858.10_2	GPAA1	chr8	+	145139013	145139233	145139036	145139233	145138841	145138943	-0.01	0.634203	1	0.0,0.0,0.021	0.028,0.022,0.0	172	149	0,0,3	152,116,124	3,3,0	89,118,99
A3SS1550	ENSG00000197858.10_2	GPAA1	chr8	+	145139013	145139233	145139188	145139233	145138841	145138943	-0.024	1	1	1.0,0.97,0.958	1.0,1.0,1.0	324	149	119,71,100	0,1,2	83,101,80	0,0,0
A3SS1551	ENSG00000197858.10_2	GPAA1	chr8	+	145139036	145139233	145139188	145139233	145138841	145138943	-0.01	1	1	1.0,0.989,0.982	1.0,1.0,1.0	301	149	271,187,221	0,1,2	169,216,179	0,0,0
A3SS1552	ENSG00000197858.10_2	GPAA1	chr8	+	145139624	145140382	145140191	145140382	145139315	145139512	-0.009	1	1	1.0,1.0,0.972	1.0,1.0,1.0	716	149	155,146,167	0,0,1	128,145,130	0,0,0
A3SS1553	ENSG00000197858.10_2	GPAA1	chr8	+	145140191	145140646	145140475	145140646	145139945	145140041	0.027	1	1	1.0,1.0,1.0	1.0,0.919,1.0	433	149	120,100,122	0,0,0	113,99,108	0,3,0
A3SS1554	ENSG00000155229.20_3	MMS19	chr10	-	99219118	99219283	99219118	99219262	99219415	99219498	0.026	0.49339	1	1.0,1.0,1.0	0.949,1.0,0.974	170	149	62,47,59	0,0,0	64,81,84	3,0,2
A3SS1555	ENSG00000155229.20_3	MMS19	chr10	-	99225815	99225916	99225815	99225913	99226260	99226342	0.056	0.0867484	0.55549	0.953,0.847,0.821	0.794,0.799,0.86	152	149	82,68,61	4,12,13	59,73,69	15,18,11
A3SS1556	ENSG00000155229.20_3	MMS19	chr10	-	99227261	99227360	99227261	99227340	99228008	99228163	0.003	1	1	0.0,0.035,0.023	0.036,0.013,0.0	169	149	0,2,2	81,48,76	2,1,0	47,66,65
A3SS1557	ENSG00000155229.20_3	MMS19	chr10	-	99230531	99230618	99230531	99230591	99236439	99236501	0.013	1	1	1.0,1.0,1.0	0.978,0.984,1.0	176	149	68,79,65	0,0,0	52,75,74	1,1,0
A3SS1559	ENSG00000155229.20_3	MMS19	chr10	-	99237103	99237173	99237103	99237161	99237611	99237686	0.001	1	1	1.0,0.986,1.0	1.0,1.0,0.983	161	149	59,77,63	0,1,0	40,70,63	0,0,1
A3SS1560	ENSG00000249306.5_3	LINC01411	chr5	+	173953230	173953451	173953322	173953451	173951064	173951164	-0.043	1	1	1.0,1.0,0.872	1.0,1.0,1.0	241	149	7,11,11	0,0,1	13,2,16	0,0,0
A3SS1561	ENSG00000166278.14_3	C2	chr6	+	31910691	31910876	31910735	31910876	31907007	31907097	0.5	1	1	NA,1.0,0.0	0.0,0.0,0.0	193	149	0,1,0	0,0,2	0,0,0	6,2,1
A3SS1562	ENSG00000166278.14_3	C2	chr6	+	31912954	31913449	31913238	31913449	31912756	31912806	-0.426	1	1	1.0,NA,0.147	1.0,1.0,1.0	433	149	3,0,1	0,0,2	4,2,3	0,0,0
A3SS1563	ENSG00000023041.11_3	ZDHHC6	chr10	-	114203272	114203364	114203272	114203352	114204927	114205408	0.111	0.000441416	0.0164556	1.0,0.963,0.974	0.806,0.852,0.947	161	149	48,57,40	0,2,1	18,31,39	4,5,2
A3SS1565	ENSG00000106348.16_3	IMPDH1	chr7	-	128040148	128040258	128040148	128040236	128040386	128040590	0.014	0.819778	1	0.0,0.028,0.035	0.012,0.01,0.0	171	149	0,3,5	148,92,121	2,2,0	149,177,179
A3SS1566	ENSG00000106348.16_3	IMPDH1	chr7	-	128040386	128040593	128040386	128040590	128040870	128040945	-0.009	0.72528	1	0.991,0.978,0.919	0.962,0.978,0.975	152	149	110,90,81	1,2,7	103,135,160	4,3,4
A3SS1569	ENSG00000106348.16_3	IMPDH1	chr7	-	128049342	128049538	128049342	128049420	128049809	128050036	-0.14	1	1	0.848,0.358,1.0	1.0,0.626,1.0	267	149	10,1,3	1,1,0	3,3,2	0,1,0
A3SS1570	ENSG00000116977.18_2	LGALS8	chr1	+	236702178	236702389	236702185	236702389	236700796	236700885	0.006	1	1	0.978,1.0,1.0	0.98,0.981,1.0	156	149	47,67,56	1,0,0	51,54,45	1,1,0
A3SS1573	ENSG00000070367.15_2	EXOC5	chr14	-	57713428	57713576	57713428	57713545	57714335	57714430	0.011	1	1	1.0,1.0,1.0	1.0,0.968,1.0	180	149	32,37,36	0,0,0	26,36,66	0,1,0
A3SS1576	ENSG00000168807.16_3	SNTB2	chr16	+	69293952	69294163	69294073	69294163	69279504	69279718	-0.017	1	1	1.0,0.949,1.0	1.0,1.0,1.0	270	149	17,34,27	0,1,0	23,37,40	0,0,0
A3SS1577	ENSG00000137834.14_3	SMAD6	chr15	+	67009346	67009478	67009349	67009478	67008758	67008836	0.047	1	1	0.14,0.0,0.0	0.0,0.0,0.0	152	149	1,0,0	6,1,3	0,0,0	1,1,2
A3SS1578	ENSG00000163904.12_3	SENP2	chr3	+	185316181	185316333	185316199	185316333	185307901	185307957	-0.025	1	1	0.0,0.0,0.0	0.0,0.075,0.0	167	149	0,0,0	33,26,18	0,2,0	20,22,55
A3SS1579	ENSG00000163904.12_3	SENP2	chr3	+	185316745	185316812	185316779	185316812	185316199	185316333	0.02	0.217327	0.915974	0.958,0.963,0.947	0.966,0.907,0.936	183	149	28,32,22	1,1,1	35,36,36	1,3,2
A3SS1580	ENSG00000100601.9_3	ALKBH1	chr14	-	78141998	78142192	78141998	78142137	78146222	78146313	-0.024	0.806654	1	0.864,0.874,1.0	0.88,1.0,0.929	204	149	26,19,29	3,2,0	30,28,36	3,0,2
A3SS1582	ENSG00000110660.14_4	SLC35F2	chr11	-	107661716	107663526	107661716	107663519	107673726	107673881	0.034	0.681987	1	1.0,1.0,1.0	0.943,0.955,1.0	156	149	43,57,55	0,0,0	52,67,81	3,3,0
A3SS1584	ENSG00000132561.13_3	MATN2	chr8	+	99045269	99045404	99045326	99045404	99044473	99044545	-0.326	0.00505413	0.0849836	0.511,0.341,0.26	0.835,0.879,0.376	206	149	26,20,16	18,28,33	14,20,5	2,2,6
A3SS1585	ENSG00000128739.21_3	SNRPN	chr15	+	25219457	25219603	25219533	25219603	25207260	25207356	0.012	1	1	1.0,1.0,1.0	0.965,1.0,1.0	225	149	115,110,86	0,0,0	84,125,99	2,0,0
A3SS1586	ENSG00000128739.21_3	SNRPN	chr15	+	25219434	25219603	25219457	25219603	25213078	25213229	-0.001	1	1	0.011,0.0,0.003	0.0,0.008,0.009	172	149	3,0,1	227,212,250	0,2,2	222,225,193
A3SS1587	ENSG00000128739.21_3	SNRPN	chr15	+	25219434	25219603	25219533	25219603	25213078	25213229	-0.029	0.310692	1	0.887,0.928,0.83	0.846,0.937,0.95	248	149	105,107,81	8,5,10	82,123,95	9,5,3
A3SS1588	ENSG00000128739.21_3	SNRPN	chr15	+	25219434	25219603	25219544	25219603	25213078	25213229	-0.066	0.000319615	0.013681	0.954,0.898,0.885	1.0,0.977,0.958	259	149	143,137,107	4,9,8	108,148,118	0,2,3
A3SS1589	ENSG00000128739.21_3	SNRPN	chr15	+	25219457	25219603	25219533	25219603	25213078	25213229	-0.007	0.39013	1	0.965,0.977,0.956	0.957,0.979,0.984	225	149	329,319,330	8,5,10	304,346,286	9,5,3
A3SS1590	ENSG00000128739.21_3	SNRPN	chr15	+	25219457	25219603	25219544	25219603	25213078	25213229	-0.022	0.00259172	0.0539475	0.983,0.961,0.966	1.0,0.992,0.985	236	149	367,349,356	4,9,8	330,371,309	0,2,3
A3SS1591	ENSG00000128739.21_3	SNRPN	chr15	+	25219533	25219603	25219544	25219603	25213078	25213229	-0.106	0.00226618	0.0503523	0.915,0.784,0.807	1.0,0.933,0.89	160	149	46,35,36	4,9,8	35,30,26	0,2,3
A3SS1594	ENSG00000184445.11_3	KNTC1	chr12	+	123098172	123098308	123098250	123098308	123097658	123097777	0.003	0.38058	1	0.969,1.0,0.947	0.941,0.984,0.982	227	149	48,52,54	1,0,2	97,95,84	4,1,1
A3SS1595	ENSG00000136560.13_3	TANK	chr2	+	162059994	162060106	162059997	162060106	162036124	162036272	0.022	0.950518	1	0.027,0.053,0.02	0.0,0.034,0.0	152	149	1,2,1	35,35,47	0,1,0	24,28,24
A3SS1596	ENSG00000090554.12_3	FLT3LG	chr19	+	49978930	49979058	49978947	49979058	49977859	49977929	-0.124	0.183123	0.840579	0.163,0.166,0.072	0.23,0.402,0.14	166	149	5,4,2	23,18,23	2,6,2	6,8,11
A3SS1597	ENSG00000090554.12_3	FLT3LG	chr19	+	49979373	49979455	49979401	49979455	49978947	49979058	0.034	1	1	0.0,0.101,0.0	0.0,0.0,0.0	177	149	0,2,0	18,15,14	0,0,0	9,9,10
A3SS1598	ENSG00000090554.12_3	FLT3LG	chr19	+	49982165	49982304	49982219	49982304	49979679	49979823	-0.019	0.4601	1	0.647,1.0,0.638	1.0,0.595,0.746	203	149	10,21,12	4,0,5	6,6,4	0,3,1
A3SS1599	ENSG00000090554.12_3	FLT3LG	chr19	+	49989220	49989408	49989271	49989408	49979679	49979823	0.088	1	1	0.598,NA,0.157	0.0,0.271,0.598	200	149	4,0,1	2,0,4	0,1,2	2,2,1
A3SS1600	ENSG00000090554.12_3	FLT3LG	chr19	+	49989220	49989408	49989271	49989408	49983808	49983877	0.022	0.597798	1	0.427,0.271,0.347	0.427,0.309,0.242	200	149	4,3,5	4,6,7	2,3,3	2,5,7
A3SS1601	ENSG00000198000.11_3	NOL8	chr9	-	95062171	95063092	95062171	95062298	95063832	95064104	-0.036	0.000287077	0.0125686	0.073,0.041,0.019	0.083,0.091,0.066	943	149	15,15,8	30,56,67	34,41,41	59,65,91
A3SS1602	ENSG00000198000.11_3	NOL8	chr9	-	95082224	95082661	95082224	95082419	95083949	95084028	0.326	1	1	NA,1.0,1.0	1.0,0.488,0.533	391	149	0,3,4	0,0,0	7,5,9	0,2,3
A3SS1603	ENSG00000149532.15_4	CPSF7	chr11	-	61187941	61188045	61187941	61188002	61188861	61189080	0.003	1	1	0.988,1.0,1.0	0.98,1.0,1.0	192	149	109,102,97	1,0,0	64,78,104	1,0,0
A3SS1604	ENSG00000149532.15_4	CPSF7	chr11	-	61188525	61188602	61188525	61188599	61188861	61189080	0.072	1	1	1.0,0.282,0.71	NA,0.855,0.329	152	149	4,2,5	0,5,2	0,6,1	0,1,2
A3SS1605	ENSG00000119685.19_3	TTLL5	chr14	+	76243047	76243193	76243089	76243193	76241826	76241973	-0.013	1	1	0.0,0.0,0.0	0.0,0.023,0.017	191	149	0,0,0	32,24,22	0,1,1	20,33,44
A3SS1606	ENSG00000119685.19_3	TTLL5	chr14	+	76259255	76259443	76259258	76259443	76249489	76249873	-0.06	0.506981	1	0.314,0.098,0.232	0.329,0.211,0.285	152	149	7,1,4	15,9,13	8,6,11	16,22,27
A3SS1607	ENSG00000163701.18_3	IL17RE	chr3	+	9956085	9956283	9956158	9956283	9955639	9955708	0.591	1	1	NA,1.0,NA	0.472,0.573,0.183	222	149	0,2,0	0,0,0	4,2,1	3,1,3
A3SS1608	ENSG00000163701.18_3	IL17RE	chr3	+	9956085	9956283	9956231	9956283	9955639	9955708	0.255	1	1	NA,0.503,NA	0.243,0.24,0.261	295	149	0,2,0	0,1,0	7,5,7	11,8,10
A3SS1609	ENSG00000163701.18_3	IL17RE	chr3	+	9956158	9956283	9956231	9956283	9955639	9955708	-0.299	1	1	NA,0.0,NA	0.268,0.251,0.377	222	149	0,0,0	0,1,0	6,4,9	11,8,10
A3SS1610	ENSG00000172183.14_2	ISG20	chr15	+	89193465	89195541	89195340	89195541	89182573	89182825	-0.001	1	1	0.004,0.006,0.009	0.005,0.007,0.01	2024	149	7,11,15	146,131,116	1,2,1	16,20,7
A3SS1611	ENSG00000172183.14_2	ISG20	chr15	+	89193465	89195541	89195400	89195541	89182573	89182825	-0.57	9.11463e-05	0.00547903	0.218,0.137,0.352	1.0,0.417,1.0	2084	149	35,31,38	9,14,5	7,10,5	0,1,0
A3SS1612	ENSG00000172183.14_2	ISG20	chr15	+	89195340	89195541	89195400	89195541	89182573	89182825	-0.061	0.00047029	0.0171335	0.932,0.885,0.952	1.0,0.952,1.0	209	149	174,151,139	9,14,5	22,28,11	0,1,0
A3SS1613	ENSG00000072778.19_2	ACADVL	chr17	+	7123782	7123995	7123922	7123995	7123440	7123516	0.035	0.0162765	0.190447	0.963,0.916,0.961	0.928,0.909,0.899	289	149	349,296,339	7,14,7	324,389,344	13,20,20
A3SS1614	ENSG00000072778.19_2	ACADVL	chr17	+	7124837	7125001	7124856	7125001	7124242	7124377	-0.005	1	1	0.002,0.006,0.003	0.006,0.005,0.015	168	149	1,2,1	426,297,325	2,2,6	285,341,354
A3SS1615	ENSG00000072778.19_2	ACADVL	chr17	+	7125985	7126556	7126451	7126556	7125495	7125621	0.006	1	1	1.0,1.0,1.0	0.995,0.986,1.0	615	149	816,638,627	0,0,0	830,895,920	1,3,0
A3SS1616	ENSG00000072778.19_2	ACADVL	chr17	+	7127798	7127871	7127802	7127871	7127639	7127712	0.016	0.0480153	0.388176	0.964,0.966,0.968	0.94,0.957,0.954	153	149	501,383,429	18,13,14	501,572,559	31,25,26
A3SS1617	ENSG00000072778.19_2	ACADVL	chr17	+	7128033	7128203	7128127	7128203	7127798	7127871	0.058	0.0665184	0.468679	1.0,0.871,1.0	0.925,1.0,0.771	243	149	11,11,19	0,1,0	20,22,22	1,0,4
A3SS1620	ENSG00000276170.4_3	AC244153.1	chr17	-	36607549	36607769	36607549	36607637	36607869	36608071	-0.042	0.716997	1	0.688,0.306,0.347	0.501,0.578,0.389	281	149	25,10,11	6,12,11	36,31,30	19,12,25
A3SS1621	ENSG00000149091.15_3	DGKZ	chr11	+	46389201	46389297	46389204	46389297	46388840	46388949	0.019	0.730105	1	0.987,0.977,1.0	0.955,0.968,0.985	152	149	77,43,60	1,1,0	43,61,69	2,2,1
A3SS1622	ENSG00000149091.15_3	DGKZ	chr11	+	46389551	46389629	46389554	46389629	46389201	46389297	0.011	0.785833	1	0.69,0.738,0.758	0.859,0.633,0.662	152	149	68,43,51	30,15,16	31,44,44	5,25,22
A3SS1623	ENSG00000149091.15_3	DGKZ	chr11	+	46390913	46391100	46391043	46391100	46389554	46389629	-0.024	0.0136437	0.169541	0.009,0.013,0.0	0.021,0.02,0.053	279	149	2,2,0	112,80,106	2,3,8	50,78,77
A3SS1624	ENSG00000149091.15_3	DGKZ	chr11	+	46400443	46400661	46400540	46400661	46400006	46400050	-0.064	0.000996342	0.0306237	0.061,0.024,0.0	0.059,0.111,0.106	246	149	7,2,0	65,50,47	5,12,10	48,58,51
A3SS1625	ENSG00000149091.15_3	DGKZ	chr11	+	46401003	46401118	46401018	46401118	46400752	46400786	-0.011	0.621555	1	0.025,0.0,0.013	0.026,0.045,0.0	164	149	2,0,1	72,54,70	2,4,0	68,78,77
A3SS1627	ENSG00000141959.16_1	PFKL	chr21	+	45733795	45736222	45736126	45736222	45733520	45733565	0.115	0.00132177	0.0371718	0.945,1.0,1.0	0.822,0.894,0.885	2480	149	288,229,212	1,0,0	230,281,255	3,2,2
A3SS1628	ENSG00000141959.16_1	PFKL	chr21	+	45745614	45745943	45745843	45745943	45745035	45745147	-0.022	4.84048e-07	0.000116389	0.006,0.005,0.011	0.027,0.031,0.031	378	149	4,3,7	282,225,255	18,23,23	258,279,288
A3SS1629	ENSG00000149743.13_2	TRPT1	chr11	-	63991571	63991682	63991571	63991634	63991756	63991813	-0.033	0.471766	1	0.788,0.953,0.869	0.908,0.854,0.946	197	149	49,54,35	10,2,4	65,54,46	5,7,2
A3SS1630	ENSG00000149743.13_2	TRPT1	chr11	-	63992272	63993052	63992272	63992442	63993257	63993341	0.074	1	1	1.0,1.0,1.0	0.779,1.0,1.0	759	149	17,14,13	0,0,0	18,28,20	1,0,0
A3SS1631	ENSG00000048991.16_2	R3HDM1	chr2	+	136409299	136409602	136409302	136409602	136402948	136403097	-0.137	0.316257	1	0.098,0.269,0.524	0.098,0.541,0.662	152	149	1,6,9	9,16,8	1,12,18	9,10,9
A3SS1632	ENSG00000215068.7_3	AC025171.2	chr5	+	43044494	43045370	43044800	43045370	43042234	43043669	-0.378	1	1	NA,0.496,0.496	0.621,1.0,1.0	455	149	0,3,3	0,1,1	5,2,3	1,0,0
A3SS1633	ENSG00000008128.22_3	CDK11A	chr1	-	1643702	1643866	1643702	1643839	1647784	1647917	0.039	0.0350529	0.312912	0.0,0.013,0.19	0.01,0.055,0.022	176	149	0,1,13	49,64,47	1,4,2	86,58,75
A3SS1637	ENSG00000137700.17_4	SLC37A4	chr11	-	118898337	118898582	118898337	118898480	118898903	118899136	0.015	1	1	1.0,1.0,1.0	1.0,1.0,0.955	251	149	32,40,26	0,0,0	45,29,36	0,0,1
A3SS1638	ENSG00000115875.18_2	SRSF7	chr2	-	38976039	38976488	38976039	38976315	38976670	38976847	-0.016	1	1	0.971,1.0,0.956	1.0,0.976,1.0	322	149	72,131,95	1,0,2	86,88,132	0,1,0
A3SS1654	ENSG00000012124.16_3	CD22	chr19	+	35823449	35823827	35823455	35823827	35820114	35820133	0.5	1	1	0.0,NA,1.0	NA,NA,0.0	155	149	0,0,2	2,0,0	0,0,0	0,0,1
A3SS1669	ENSG00000178826.10_2	TMEM139	chr7	+	142982437	142982538	142982440	142982538	142982043	142982067	-0.156	1	1	0.329,0.0,NA	0.0,0.164,0.797	152	149	1,0,0	2,2,0	0,1,4	2,5,1
A3SS1670	ENSG00000132004.12_2	FBXW9	chr19	-	12800775	12801014	12800775	12800924	12801979	12802071	-0.068	0.00595208	0.093541	0.077,0.0,0.035	0.18,0.111,0.025	239	149	2,0,1	15,21,17	6,5,1	17,25,24
A3SS1672	ENSG00000120533.12_2	ENY2	chr8	+	110352672	110352792	110352717	110352792	110351548	110351619	0.009	0.104481	0.618782	0.016,0.018,0.014	0.006,0.008,0.008	194	149	10,12,10	487,507,551	4,7,7	512,634,661
A3SS1673	ENSG00000120533.12_2	ENY2	chr8	+	110352672	110352792	110352719	110352792	110351548	110351619	0.079	0.0523612	0.410775	0.22,0.207,0.147	0.076,0.129,0.132	196	149	10,12,10	27,35,44	4,7,7	37,36,35
A3SS1674	ENSG00000120533.12_2	ENY2	chr8	+	110352717	110352792	110352719	110352792	110351548	110351619	-0.007	0.429558	1	0.947,0.935,0.925	0.932,0.946,0.949	151	149	487,507,551	27,35,44	512,634,661	37,36,35
A3SS1676	ENSG00000084072.16_3	PPIE	chr1	+	40205760	40205935	40205836	40205935	40204572	40204603	-0.005	1	1	0.0,0.0,0.0	0.0,0.014,0.0	225	149	0,0,0	64,47,34	0,2,0	69,93,92
A3SS1677	ENSG00000084072.16_3	PPIE	chr1	+	40211046	40211170	40211085	40211170	40209495	40209596	-0.027	0.0760181	0.511288	0.964,0.948,0.905	0.982,0.953,0.964	188	149	137,114,132	4,5,11	141,155,168	2,6,5
A3SS1678	ENSG00000177225.16_3	GATD1	chr11	-	770992	771212	770992	771104	771332	771426	-0.015	0.578228	1	0.113,0.127,0.045	0.075,0.088,0.168	257	149	7,6,4	32,24,49	5,5,8	36,30,23
A3SS1679	ENSG00000177225.16_3	GATD1	chr11	-	771332	771467	771332	771426	772426	772521	0	0.893076	1	0.071,0.113,0.088	0.123,0.06,0.089	190	149	4,6,7	41,37,57	5,3,5	28,37,40
A3SS1680	ENSG00000154518.9_2	ATP5G3	chr2	-	176046082	176046211	176046082	176046194	176046383	176046438	0.002	0.508636	1	0.011,0.014,0.014	0.012,0.014,0.007	166	149	10,11,10	777,690,642	5,8,4	384,499,504
A3SS1684	ENSG00000140564.11_3	FURIN	chr15	+	91419691	91419787	91419697	91419787	91419484	91419583	-0.003	1	1	0.992,1.0,1.0	1.0,1.0,1.0	155	149	128,92,121	1,0,0	41,67,54	0,0,0
A3SS1685	ENSG00000117143.13_4	UAP1	chr1	+	162562521	162562572	162562524	162562572	162560112	162560301	0.042	0.481561	1	0.746,0.754,0.746	0.595,0.746,0.778	152	149	33,47,45	11,15,15	33,45,50	22,15,14
A3SS1687	ENSG00000123384.13_3	LRP1	chr12	+	57542763	57543842	57543462	57543842	57539009	57539273	0.333	1	1	0.0,1.0,0.0	NA,NA,0.0	848	149	0,2,0	2,0,1	0,0,0	0,0,1
A3SS1688	ENSG00000139641.12_3	ESYT1	chr12	+	56527863	56527965	56527893	56527965	56527564	56527657	0.104	6.29178e-05	0.00426157	0.164,0.161,0.177	0.06,0.053,0.078	179	149	21,18,16	89,78,62	5,5,6	65,75,59
A3SS1690	ENSG00000105486.13_3	LIG1	chr19	-	48640778	48641016	48640778	48640945	48643227	48643400	-0.017	0.485024	1	0.0,0.022,0.0	0.017,0.031,0.025	220	149	0,2,0	85,60,71	1,2,2	39,42,52
A3SS1691	ENSG00000105486.13_3	LIG1	chr19	-	48654488	48654596	48654488	48654593	48657128	48657224	-0.041	0.330583	1	0.695,0.662,0.74	0.668,0.841,0.712	152	149	79,48,64	34,24,22	41,70,48	20,13,19
A3SS1692	ENSG00000105486.13_3	LIG1	chr19	-	48654488	48654596	48654488	48654593	48660270	48660397	-0.5	1	1	NA,1.0,0.0	NA,1.0,NA	152	149	0,1,0	0,0,2	0,1,0	0,0,0
A3SS1695	ENSG00000128159.11_4	TUBGCP6	chr22	-	50656617	50656831	50656617	50656799	50656916	50657049	-0.078	1	1	1.0,1.0,0.767	1.0,1.0,1.0	181	149	13,8,8	0,0,2	20,24,18	0,0,0
A3SS1697	ENSG00000000457.13_2	SCYL3	chr1	-	169838068	169838269	169838068	169838180	169839395	169839498	-0.145	0.0459907	0.376779	0.0,0.059,0.0	0.32,0.0,0.173	238	149	0,1,0	1,10,14	3,0,2	4,11,6
A3SS1699	ENSG00000129515.18_3	SNX6	chr14	-	35073340	35073474	35073340	35073380	35074801	35074923	-0.15	1	1	1.0,1.0,0.551	NA,NA,1.0	243	149	3,5,2	0,0,1	0,0,1	0,0,0
A3SS1700	ENSG00000129515.18_3	SNX6	chr14	-	35099112	35099160	35099112	35099156	35099316	35099364	0	1	1	1.0,0.986,0.986	1.0,0.985,0.987	153	149	39,72,75	0,1,1	51,67,79	0,1,1
A3SS1701	ENSG00000129351.17_2	ILF3	chr19	+	10793800	10793938	10793812	10793938	10793212	10793380	0.024	0.50558	1	0.472,0.439,0.359	0.367,0.412,0.418	161	149	192,159,153	199,188,253	129,227,208	206,300,268
A3SS1702	ENSG00000129351.17_2	ILF3	chr19	+	10795091	10796441	10795534	10796441	10794592	10794646	-0.007	1	1	0.98,0.99,0.991	1.0,0.993,0.988	592	149	384,397,417	2,1,1	424,607,637	0,1,2
A3SS1703	ENSG00000188243.12_2	COMMD6	chr13	-	76104446	76104544	76104446	76104541	76111799	76111811	0.222	0.00267611	0.0549976	0.384,0.329,0.495	0.189,0.183,0.171	152	149	7,5,11	11,10,11	5,8,8	21,35,38
A3SS1704	ENSG00000188186.10_2	LAMTOR4	chr7	+	99751472	99751826	99751489	99751826	99751022	99751140	-0.003	0.668226	1	0.028,0.02,0.012	0.026,0.017,0.027	166	149	8,5,3	246,222,215	7,5,8	235,266,257
A3SS1706	ENSG00000096093.15_3	EFHC1	chr6	+	52318859	52319085	52318892	52319085	52317485	52317635	-0.207	0.646969	1	0.0,0.0,0.0	0.0,0.0,0.621	182	149	0,0,0	7,5,7	0,0,2	4,4,1
A3SS1708	ENSG00000145687.16_3	SSBP2	chr5	-	80762792	80762884	80762792	80762860	80769518	80769589	-0.055	0.287305	1	0.0,0.0,0.0	0.083,0.0,0.082	173	149	0,0,0	12,14,13	2,0,3	19,22,29
A3SS1709	ENSG00000103067.13_3	ESRP2	chr16	-	68266479	68266620	68266479	68266590	68266663	68266718	-0.029	0.443855	1	0.0,0.0,0.0	0.04,0.0,0.047	179	149	0,0,0	2,6,7	1,0,2	20,19,34
A3SS1710	ENSG00000104756.15_2	KCTD9	chr8	-	25297121	25297308	25297121	25297180	25298092	25298189	0.018	0.634267	1	0.038,0.049,0.066	0.0,0.042,0.058	277	149	2,2,3	27,21,23	0,3,4	29,37,35
A3SS1711	ENSG00000164329.13_2	PAPD4	chr5	+	78938654	78938733	78938666	78938733	78936927	78937019	0.205	0.0131757	0.165869	0.618,0.607,0.506	0.27,0.348,0.497	161	149	14,20,21	8,12,19	14,19,32	35,33,30
A3SS1712	ENSG00000006025.11_3	OSBPL7	chr17	-	45886229	45886356	45886229	45886312	45886441	45886481	-0.09	0.161145	0.77576	0.861,0.933,0.936	1.0,1.0,1.0	193	149	16,18,19	2,1,1	18,30,27	0,0,0
A3SS1713	ENSG00000006025.11_3	OSBPL7	chr17	-	45891886	45892073	45891886	45891980	45892580	45892718	-0.112	0.0506124	0.40098	0.133,0.0,0.12	0.48,0.11,0.0	242	149	1,0,2	4,11,9	6,1,0	4,5,8
A3SS1714	ENSG00000006025.11_3	OSBPL7	chr17	-	45893472	45893848	45893472	45893568	45893928	45894061	-0.097	1	1	0.709,1.0,1.0	1.0,1.0,1.0	429	149	7,8,13	1,0,0	10,10,6	0,0,0
A3SS1715	ENSG00000135596.17_4	MICAL1	chr6	-	109767338	109767615	109767338	109767560	109767898	109767975	0.09	0.339302	1	1.0,1.0,0.95	0.801,1.0,0.88	204	149	16,18,26	0,0,1	11,20,20	2,0,2
A3SS1717	ENSG00000131238.17_3	PPT1	chr1	-	40555081	40555254	40555081	40555184	40557000	40557071	-0.001	1	1	0.006,0.0,0.0	0.008,0.0,0.0	219	149	2,0,0	243,253,199	2,0,0	176,227,225
A3SS1720	ENSG00000131238.17_3	PPT1	chr1	-	40558069	40558179	40558069	40558176	40562786	40562924	0.002	1	1	1.0,1.0,1.0	1.0,0.995,1.0	152	149	210,233,214	0,0,0	151,212,214	0,1,0
A3SS1721	ENSG00000143774.16_3	GUK1	chr1	+	228333171	228333325	228333211	228333325	228327928	228328064	-0.002	1	1	0.004,0.0,0.002	0.01,0.003,0.0	189	149	2,0,1	396,274,374	3,1,0	233,283,280
A3SS1722	ENSG00000143774.16_3	GUK1	chr1	+	228333713	228333768	228333726	228333768	228333211	228333325	0	1	1	0.011,0.013,0.01	0.019,0.008,0.007	162	149	7,6,6	570,420,541	7,4,3	340,440,386
A3SS1723	ENSG00000143774.16_3	GUK1	chr1	+	228334542	228334639	228334561	228334639	228333713	228333768	-0.014	0.262038	1	0.938,0.909,0.911	0.94,0.915,0.944	168	149	594,426,529	35,38,46	354,438,418	20,36,22
A3SS1724	ENSG00000143774.16_3	GUK1	chr1	+	228335315	228335400	228335321	228335400	228335106	228335245	0.006	1	1	0.991,0.998,0.996	0.993,0.983,0.991	155	149	593,491,557	5,1,2	432,420,453	3,7,4
A3SS1733	ENSG00000148200.16_3	NR6A1	chr9	-	127300370	127300598	127300370	127300595	127302311	127302466	-0.081	0.328772	1	1.0,0.567,0.329	0.14,1.0,1.0	152	149	3,4,1	0,3,2	1,1,3	6,0,0
A3SS1737	ENSG00000161204.11_2	ABCF3	chr3	+	183905151	183905231	183905184	183905231	183904583	183904663	-0.004	1	1	0.0,0.0,0.026	0.0,0.03,0.008	182	149	0,0,2	88,53,61	0,3,1	76,80,96
A3SS1738	ENSG00000161204.11_2	ABCF3	chr3	+	183905451	183905771	183905648	183905771	183905184	183905231	0.017	1	1	1.0,1.0,1.0	1.0,0.949,1.0	346	149	84,60,63	0,0,0	81,86,96	0,2,0
A3SS1740	ENSG00000113916.17_3	BCL6	chr3	-	187449496	187449718	187449496	187449656	187451320	187451491	-0.052	1	1	1.0,0.779,1.0	0.934,1.0,1.0	211	149	8,10,6	0,2,0	20,13,19	1,0,0
A3SS1742	ENSG00000143379.12_2	SETDB1	chr1	+	150902442	150902594	150902473	150902594	150900179	150900450	-0.039	0.460699	1	0.964,0.918,1.0	1.0,1.0,1.0	180	149	32,27,39	1,2,0	35,75,51	0,0,0
A3SS1743	ENSG00000143379.12_2	SETDB1	chr1	+	150921842	150922001	150921845	150922001	150921597	150921754	0.071	0.38267	1	0.412,0.774,1.0	0.595,0.616,0.761	152	149	5,14,11	7,4,0	6,18,13	4,11,4
A3SS1770	ENSG00000113810.15_2	SMC4	chr3	+	160119702	160119881	160119777	160119881	160118609	160118753	-0.021	0.103855	0.615829	0.943,0.977,0.958	0.984,0.957,1.0	224	149	75,128,138	3,2,4	95,134,187	1,4,0
A3SS1771	ENSG00000113810.15_2	SMC4	chr3	+	160122115	160122292	160122165	160122292	160120463	160120655	-0.016	0.206679	0.894615	0.947,0.945,0.991	0.964,0.975,0.991	199	149	95,137,145	4,6,1	106,156,155	3,3,1
A3SS1779	ENSG00000118200.14_3	CAMSAP2	chr1	+	200816337	200816420	200816385	200816420	200813909	200813997	0.143	0.147987	0.743648	0.806,0.694,0.883	0.602,0.638,0.714	197	149	11,12,10	2,4,1	6,14,33	3,6,10
A3SS1782	ENSG00000178950.16_2	GAK	chr4	-	843679	844197	843679	843856	844723	844872	-0.002	1	1	0.012,0.004,0.0	0.004,0.016,0.003	490	149	4,1,0	99,82,62	1,5,1	73,91,102
A3SS1783	ENSG00000178950.16_2	GAK	chr4	-	844723	845762	844723	844872	858909	859032	-0.086	1	1	1.0,0.741,1.0	1.0,1.0,1.0	1039	149	28,20,34	0,1,0	41,34,38	0,0,0
A3SS1784	ENSG00000137814.10_2	HAUS2	chr15	+	42853467	42853600	42853472	42853600	42852979	42853068	-0.056	0.512038	1	1.0,0.939,0.892	1.0,1.0,1.0	154	149	20,16,17	0,1,2	17,20,28	0,0,0
A3SS1786	ENSG00000198176.12_2	TFDP1	chr13	+	114291934	114292211	114292132	114292211	114290848	114291015	0.003	1	1	0.003,0.017,0.008	0.003,0.004,0.012	347	149	2,9,5	247,221,258	2,3,10	255,336,360
A3SS1788	ENSG00000111142.13_3	METAP2	chr12	+	95879654	95879757	95879723	95879757	95876990	95877056	-0.009	1	1	0.971,1.0,0.988	1.0,0.988,0.998	218	149	197,257,247	4,0,2	396,482,610	0,4,1
A3SS1791	ENSG00000121064.12_3	SCPEP1	chr17	+	55075734	55075859	55075745	55075859	55074322	55074416	-0.001	1	1	0.0,0.0,0.012	0.008,0.007,0.0	160	149	0,0,3	210,186,230	1,1,0	113,134,102
A3SS1792	ENSG00000023191.16_2	RNH1	chr11	-	499828	499999	499828	499923	500483	500654	-0.002	1	1	1.0,1.0,0.994	1.0,1.0,1.0	225	149	245,164,264	0,0,1	180,215,228	0,0,0
A3SS1793	ENSG00000023191.16_2	RNH1	chr11	-	500483	500738	500483	500654	502061	502249	-0.005	0.767145	1	0.011,0.007,0.003	0.0,0.02,0.016	233	149	4,2,1	230,179,229	0,7,5	128,218,202
A3SS1794	ENSG00000023191.16_2	RNH1	chr11	-	502061	502249	502061	502181	504823	504996	-0.151	0.00137606	0.0378141	0.425,0.521,0.504	0.691,0.601,0.611	217	149	72,68,83	67,43,56	65,81,80	20,37,35
A3SS1797	ENSG00000182326.14_3	C1S	chr12	+	7169055	7169221	7169142	7169221	7167979	7168181	0.054	0.568936	1	0.66,0.83,0.678	0.631,0.74,0.635	236	149	40,31,30	13,4,9	19,18,22	7,4,8
A3SS1799	ENSG00000182326.14_3	C1S	chr12	+	7174312	7174421	7174342	7174421	7173821	7173937	-0.012	1	1	0.0,0.0,0.0	0.036,0.0,0.0	179	149	0,0,0	34,33,46	1,0,0	22,25,28
A3SS1800	ENSG00000070018.8_2	LRP6	chr12	-	12284754	12284991	12284754	12284856	12288108	12288234	0.086	1	1	0.825,1.0,1.0	0.567,1.0,1.0	284	149	9,32,21	1,0,0	5,13,20	2,0,0
A3SS1806	ENSG00000125846.15_2	ZNF133	chr20	+	18286914	18287037	18286941	18287037	18286311	18286451	0.026	1	1	0.078,0.0,0.0	0.0,0.0,0.0	176	149	1,0,0	10,3,9	0,0,0	4,6,3
A3SS1807	ENSG00000125846.15_2	ZNF133	chr20	+	18295712	18297638	18295715	18297638	18286941	18287037	0.305	0.0368746	0.325376	0.782,0.746,0.873	0.662,0.495,0.329	152	149	11,3,7	3,1,1	2,4,1	1,4,2
A3SS1808	ENSG00000157637.12_3	SLC38A10	chr17	-	79220684	79220861	79220684	79220858	79225292	79225412	0.025	0.890137	1	0.976,0.955,0.936	0.891,0.927,0.975	152	149	125,86,89	3,4,6	25,39,39	3,3,1
A3SS1821	ENSG00000115380.19_3	EFEMP1	chr2	-	56144799	56145219	56144799	56145186	56145353	56145402	0	1	1	0.0,0.003,0.0	0.0,0.0,0.002	182	149	0,2,0	595,590,551	0,0,1	249,431,440
A3SS1822	ENSG00000115380.19_3	EFEMP1	chr2	-	56149494	56149826	56149494	56149582	56150033	56150074	-0.021	0.0646613	0.463422	0.0,0.008,0.004	0.017,0.015,0.042	393	149	0,2,1	82,94,84	3,3,8	66,76,70
A3SS1827	ENSG00000137710.14_3	RDX	chr11	-	110143635	110143776	110143635	110143758	110150405	110150481	-0.641	1	1	0.0,NA,NA	0.641,NA,NA	167	149	0,0,0	1,0,0	2,0,0	1,0,0
A3SS1828	ENSG00000058600.15_4	POLR3E	chr16	+	22320245	22320361	22320295	22320361	22319468	22319546	0.038	0.0137638	0.170593	1.0,1.0,0.957	0.976,0.93,0.936	199	149	45,49,60	0,0,2	54,71,78	1,4,4
A3SS1829	ENSG00000058600.15_4	POLR3E	chr16	+	22324940	22325048	22324978	22325048	22320748	22320831	0.017	1	1	1.0,1.0,1.0	0.948,1.0,1.0	187	149	23,21,22	0,0,0	23,39,53	1,0,0
A3SS1830	ENSG00000058600.15_4	POLR3E	chr16	+	22343380	22343506	22343443	22343506	22339830	22339908	-0.008	1	1	1.0,1.0,0.976	1.0,1.0,1.0	212	149	72,44,58	0,0,1	76,68,68	0,0,0
A3SS1836	ENSG00000267278.5_3	MAP3K14-AS1	chr17	+	43332501	43332585	43332504	43332585	43325320	43325370	0.224	0.582835	1	1.0,1.0,1.0	1.0,1.0,0.329	152	149	3,2,2	0,0,0	1,3,1	0,0,2
A3SS1837	ENSG00000000460.16_4	C1orf112	chr1	+	169773215	169773381	169773252	169773381	169772309	169772450	0.189	0.000656852	0.0220895	0.912,0.952,0.932	0.728,0.647,0.855	186	149	13,25,17	1,1,1	10,16,22	3,7,3
A3SS1838	ENSG00000116062.14_3	MSH6	chr2	+	48025749	48028294	48025753	48028294	48023032	48023202	0.013	0.70526	1	0.989,1.0,1.0	0.977,0.981,0.991	153	149	93,116,111	1,0,0	89,104,108	2,2,1
A3SS1842	ENSG00000004766.15_2	VPS50	chr7	+	92883172	92883244	92883175	92883244	92881965	92882088	-0.11	0.835284	1	0.797,0.873,1.0	1.0,1.0,1.0	152	149	4,14,9	1,2,0	9,11,14	0,0,0
A3SS1843	ENSG00000004766.15_2	VPS50	chr7	+	92979186	92979345	92979190	92979345	92978022	92978119	0.078	0.3261	1	1.0,1.0,1.0	0.898,0.907,0.961	153	149	6,4,11	0,0,0	9,10,25	1,1,1
A3SS1845	ENSG00000071994.10_3	PDCD2	chr6	-	170892592	170892835	170892592	170892711	170893386	170893780	0.014	0.309441	1	0.971,0.987,0.975	0.936,0.992,0.962	273	149	304,277,281	5,2,4	189,227,235	7,1,5
A3SS1854	ENSG00000008294.20_2	SPAG9	chr17	-	49067037	49067233	49067037	49067188	49067810	49068029	-0.041	0.201864	0.882513	0.828,0.946,0.907	1.0,0.907,0.897	194	149	113,181,204	18,8,16	59,89,91	0,7,8
A3SS1856	ENSG00000166619.12_3	BLCAP	chr20	-	36149720	36149853	36149720	36149811	36156194	36156280	-0.696	1	1	0.0,NA,0.609	1.0,1.0,1.0	191	149	0,0,2	1,0,1	2,1,4	0,0,0
A3SS1859	ENSG00000188603.18_3	CLN3	chr16	-	28498776	28499983	28498776	28498862	28500610	28500707	0.035	1	1	1.0,1.0,0.821	1.0,1.0,0.716	1270	149	48,29,39	0,0,1	21,56,43	0,0,2
A3SS1860	ENSG00000138182.14_2	KIF20B	chr10	+	91486049	91486278	91486169	91486278	91484776	91484915	-0.033	0.00197904	0.046653	0.011,0.016,0.017	0.063,0.058,0.022	269	149	1,2,2	51,69,64	7,10,3	58,90,73
A3SS1861	ENSG00000205133.11_3	TRIQK	chr8	-	93897547	93898963	93897547	93898895	93904216	93904302	0.001	0.315117	1	1.0,1.0,0.733	0.813,0.917,1.0	217	149	16,20,4	0,0,1	19,16,12	3,1,0
A3SS1862	ENSG00000205133.11_3	TRIQK	chr8	-	93929156	93929238	93929156	93929235	93933730	93933888	-0.366	0.00794577	0.115094	0.0,0.395,0.495	0.746,0.495,0.746	152	149	0,2,1	2,3,1	3,2,3	1,2,1
A3SS1864	ENSG00000205133.11_3	TRIQK	chr8	-	93929156	93929238	93929156	93929235	93966633	93966792	0.275	0.0341362	0.309865	0.541,0.746,0.495	0.296,0.662,0.0	152	149	6,9,2	5,3,2	3,4,0	7,2,7
A3SS1865	ENSG00000177565.16_3	TBL1XR1	chr3	-	176744160	176744262	176744160	176744258	176750758	176750924	0.002	1	1	1.0,1.0,1.0	1.0,1.0,0.993	153	149	64,74,55	0,0,0	77,96,136	0,0,1
A3SS1868	ENSG00000138674.16_3	SEC31A	chr4	-	83799882	83800081	83799882	83800071	83801951	83802075	-0.044	0.0169946	0.196459	0.958,0.931,0.884	0.934,1.0,0.971	159	149	73,58,49	3,4,6	30,43,72	2,0,2
A3SS1869	ENSG00000138674.16_3	SEC31A	chr4	-	83803010	83803093	83803010	83803090	83812240	83812331	-0.007	0.940833	1	0.855,0.71,0.777	0.89,0.677,0.797	152	149	36,30,39	6,12,11	33,32,36	4,15,9
A3SS1871	ENSG00000183597.15_2	TANGO2	chr22	+	20040882	20041074	20040959	20041074	20039987	20040107	0.03	1	1	0.0,0.042,0.048	0.0,0.0,0.0	226	149	0,1,1	12,15,13	0,0,0	12,5,18
A3SS1873	ENSG00000265241.6_3	RBM8A	chr1	+	145508206	145508284	145508209	145508284	145508015	145508075	0.013	0.391633	1	0.891,0.892,0.879	0.859,0.865,0.898	152	149	342,355,348	41,42,47	411,515,575	66,79,64
A3SS1877	ENSG00000173230.15_4	GOLGB1	chr3	-	121438492	121438615	121438492	121438600	121441108	121441225	0.155	1	1	1.0,0.185,0.845	NA,0.732,0.312	164	149	1,1,6	0,4,1	0,3,2	0,1,4
A3SS1881	ENSG00000106089.11_2	STX1A	chr7	-	73115059	73115261	73115059	73115170	73117174	73117312	-0.022	0.711053	1	1.0,0.934,1.0	1.0,1.0,1.0	240	149	53,68,55	0,3,0	6,9,14	0,0,0
A3SS1882	ENSG00000065485.19_3	PDIA5	chr3	+	122864945	122865106	122864964	122865106	122864368	122864439	-0.012	0.261748	1	0.94,0.963,0.956	0.927,1.0,0.967	168	149	124,116,171	7,4,7	114,159,167	8,0,5
A3SS1883	ENSG00000105677.11_2	TMEM147	chr19	+	36037573	36038142	36038020	36038142	36036789	36036859	0.106	0.118503	0.670448	0.846,0.704,1.0	0.733,1.0,0.5	596	149	22,19,17	1,2,0	11,13,16	1,0,4
A3SS1884	ENSG00000105677.11_2	TMEM147	chr19	+	36037573	36038142	36038020	36038142	36037427	36037487	-0.033	0.0521409	0.410386	1.0,0.862,1.0	1.0,0.974,0.987	596	149	291,200,199	0,8,0	207,300,302	0,2,1
A3SS1885	ENSG00000166986.14_3	MARS	chr12	+	57883206	57883341	57883237	57883341	57883049	57883128	-0.004	1	1	1.0,0.988,0.989	0.994,0.994,1.0	180	149	116,102,107	0,1,1	187,205,184	1,1,0
A3SS1886	ENSG00000166986.14_3	MARS	chr12	+	57906018	57906136	57906085	57906136	57905790	57905886	0.023	0.0030451	0.0587121	1.0,0.965,0.993	0.952,0.973,0.963	216	149	204,162,216	0,4,1	260,372,306	9,7,8
A3SS1888	ENSG00000174485.15_3	DENND4A	chr15	-	65992881	65993013	65992881	65993010	65993388	65993530	0.083	1	1	NA,NA,0.495	0.329,0.662,0.246	152	149	0,0,1	0,0,1	1,2,1	2,1,3
A3SS1889	ENSG00000134313.15_3	KIDINS220	chr2	-	8952524	8952626	8952524	8952623	8953366	8953465	0.131	0.38452	1	0.567,0.211,0.632	0.329,0.282,0.407	152	149	8,3,7	6,11,4	2,2,7	4,5,10
A3SS1892	ENSG00000124181.14_3	PLCG1	chr20	+	39802763	39802951	39802766	39802951	39802562	39802651	0.044	0.537658	1	0.734,0.784,0.776	0.615,0.857,0.689	152	149	45,48,46	16,13,13	31,61,52	19,10,23
A3SS1894	ENSG00000181991.15_2	MRPS11	chr15	+	89018260	89018470	89018340	89018470	89011138	89011255	-0.001	0.879184	1	0.098,0.245,0.0	0.14,0.207,0.0	229	149	1,1,0	6,2,10	1,2,0	4,5,6
A3SS1895	ENSG00000181991.15_2	MRPS11	chr15	+	89018340	89018470	89018402	89018470	89015857	89015956	-0.012	0.0872502	0.55777	0.969,0.99,0.977	0.979,1.0,0.993	211	149	360,285,295	8,2,5	198,204,200	3,0,1
A3SS1898	ENSG00000125746.16_4	EML2	chr19	-	46144898	46145006	46144898	46145003	46145175	46145299	-0.487	1	1	0.0,0.662,0.495	NA,1.0,0.746	152	149	0,4,1	3,2,1	0,4,3	0,0,1
A3SS1901	ENSG00000062485.18_3	CS	chr12	-	56668785	56668915	56668785	56668832	56669779	56669979	0.01	0.201438	0.882256	0.995,1.0,0.979	0.978,0.994,0.973	232	149	293,235,291	1,0,4	342,497,500	5,2,9
A3SS1902	ENSG00000062485.18_3	CS	chr12	-	56669779	56669979	56669779	56669927	56676203	56676392	0.006	0.21322	0.911445	0.995,0.969,0.987	0.977,0.972,0.983	201	149	255,211,301	1,5,3	292,420,470	5,9,6
A3SS1907	ENSG00000124155.17_4	PIGT	chr20	+	44047411	44047619	44047491	44047619	44045156	44045334	-0.003	1	1	0.0,0.008,0.0	0.007,0.005,0.006	229	149	0,1,0	112,84,114	1,1,1	92,132,109
A3SS1909	ENSG00000124155.17_4	PIGT	chr20	+	44047782	44048035	44047934	44048035	44045156	44045334	0.11	1	1	0.0,0.331,0.0	0.0,0.0,0.0	301	149	0,1,0	5,1,6	0,0,0	3,8,2
A3SS1910	ENSG00000124155.17_4	PIGT	chr20	+	44047917	44048035	44047934	44048035	44045156	44045334	0.234	0.595063	1	0.0,0.473,0.23	0.0,0.0,0.0	166	149	0,1,2	5,1,6	0,0,0	3,8,2
A3SS1911	ENSG00000124155.17_4	PIGT	chr20	+	44048143	44048230	44048147	44048230	44047491	44047619	0.068	1	1	1.0,1.0,1.0	0.796,1.0,1.0	153	149	3,1,1	0,0,0	4,2,2	1,0,0
A3SS1912	ENSG00000124155.17_4	PIGT	chr20	+	44048112	44048230	44048143	44048230	44047934	44048035	0.001	1	1	0.0,0.015,0.0	0.0,0.012,0.0	180	149	0,2,0	131,107,155	0,2,0	120,134,135
A3SS1913	ENSG00000124155.17_4	PIGT	chr20	+	44048112	44048230	44048147	44048230	44047934	44048035	-0.262	1	1	1.0,1.0,0.213	1.0,1.0,NA	184	149	3,3,1	0,0,3	4,4,0	0,0,0
A3SS1914	ENSG00000124155.17_4	PIGT	chr20	+	44048143	44048230	44048147	44048230	44047934	44048035	-0.006	1	1	1.0,1.0,0.981	1.0,1.0,1.0	153	149	134,108,156	0,0,3	124,136,135	0,0,0
A3SS1917	ENSG00000124155.17_4	PIGT	chr20	+	44049147	44049333	44049167	44049333	44048971	44049069	0.005	0.482526	1	0.009,0.022,0.029	0.015,0.011,0.02	169	149	2,4,6	191,160,179	3,3,4	177,245,177
A3SS1918	ENSG00000124155.17_4	PIGT	chr20	+	44058084	44058310	44058120	44058310	44056061	44056185	-0.143	1	1	NA,NA,0.0	NA,0.0,0.287	185	149	0,0,0	0,0,2	0,0,1	0,1,2
A3SS1924	ENSG00000169592.14_4	INO80E	chr16	+	30012532	30012851	30012734	30012851	30012249	30012361	-0.068	0.000478513	0.017256	0.011,0.056,0.062	0.156,0.088,0.09	351	149	2,10,15	75,71,97	17,13,15	39,57,64
A3SS1925	ENSG00000169592.14_4	INO80E	chr16	+	30012532	30012851	30012785	30012851	30012249	30012361	-0.012	0.596908	1	0.788,1.0,0.926	0.833,1.0,0.917	402	149	20,28,34	2,0,1	27,29,30	2,0,1
A3SS1926	ENSG00000169592.14_4	INO80E	chr16	+	30012734	30012851	30012785	30012851	30012249	30012361	0.01	1	1	0.972,1.0,0.989	0.948,1.0,0.983	200	149	93,89,116	2,0,1	49,73,79	2,0,1
A3SS1927	ENSG00000106992.17_3	AK1	chr9	-	130630599	130630791	130630599	130630754	130634101	130634218	-0.001	0.783549	1	0.979,0.988,0.971	0.978,0.979,0.983	186	149	534,421,494	9,4,12	274,290,281	5,5,4
A3SS1928	ENSG00000106992.17_3	AK1	chr9	-	130635304	130635459	130635304	130635340	130636889	130636928	-0.004	1	1	0.002,0.002,0.005	0.016,0.006,0.0	268	149	1,1,2	317,256,241	5,2,0	167,185,190
A3SS1929	ENSG00000162777.16_2	DENND2D	chr1	-	111738537	111740611	111738537	111738678	111741251	111741364	0.245	1	1	1.0,1.0,1.0	0.264,1.0,1.0	2082	149	10,15,8	0,0,0	5,5,7	1,0,0
A3SS1931	ENSG00000168502.17_3	MTCL1	chr18	+	8818960	8819257	8819044	8819257	8812976	8813231	0.007	0.741887	1	0.845,0.668,0.823	0.719,0.784,0.812	233	149	34,22,29	4,7,4	16,17,27	4,3,4
A3SS1932	ENSG00000171206.13_2	TRIM8	chr10	+	104416001	104416142	104416026	104416142	104415862	104415894	-0.023	0.616595	1	0.045,0.017,0.024	0.1,0.032,0.023	174	149	7,2,3	128,99,106	3,1,1	23,26,36
A3SS1937	ENSG00000132330.16_3	SCLY	chr2	+	238976705	238976806	238976709	238976806	238972997	238973110	0.038	0.679399	1	1.0,0.965,1.0	1.0,0.886,0.966	153	149	27,28,27	0,1,0	25,24,29	0,3,1
A3SS1938	ENSG00000132330.16_3	SCLY	chr2	+	239006810	239008054	239006842	239008054	239005441	239005517	-0.032	1	1	0.0,0.0,0.0	0.0,0.04,0.056	181	149	0,0,0	13,24,13	0,1,1	12,20,14
A3SS1943	ENSG00000100726.14_2	TELO2	chr16	+	1556225	1556330	1556238	1556330	1555410	1555602	-0.007	0.908548	1	0.052,0.021,0.034	0.062,0.032,0.034	162	149	3,1,2	50,43,53	2,2,2	28,55,53
A3SS1944	ENSG00000165097.13_2	KDM1B	chr6	+	18208359	18208437	18208362	18208437	18207628	18207760	-0.008	0.705863	1	0.07,0.058,0.118	0.109,0.068,0.094	152	149	1,1,3	13,16,22	2,2,4	16,27,38
A3SS1946	ENSG00000179361.17_3	ARID3B	chr15	+	74885475	74885577	74885478	74885577	74883900	74884155	-0.009	0.543738	1	0.197,0.246,0.0	0.0,0.395,0.076	152	149	1,2,0	4,6,8	0,2,1	2,3,12
A3SS1947	ENSG00000121775.17_2	TMEM39B	chr1	+	32541203	32541423	32541267	32541423	32540551	32540678	-0.023	0.114894	0.656204	0.926,1.0,0.916	0.964,0.975,0.973	213	149	72,51,47	4,0,3	38,55,52	1,1,1
A3SS1948	ENSG00000214517.9_3	PPME1	chr11	+	73957078	73957250	73957120	73957250	73950177	73950301	0.007	1	1	0.0,0.018,0.016	0.0,0.006,0.006	191	149	0,4,4	230,174,197	0,1,1	80,120,137
A3SS1949	ENSG00000241468.7_3	ATP5J2	chr7	-	99057708	99057846	99057708	99057816	99063751	99063790	0	1	1	0.001,0.0,0.002	0.001,0.001,0.001	179	149	1,0,1	644,560,534	1,1,1	602,637,649
A3SS1950	ENSG00000054523.17_3	KIF1B	chr1	+	10342379	10342591	10342457	10342591	10338043	10338186	-0.016	0.629291	1	0.132,0.076,0.033	0.22,0.0,0.07	227	149	3,2,1	13,16,19	3,0,3	7,21,26
A3SS1951	ENSG00000054523.17_3	KIF1B	chr1	+	10342379	10342591	10342457	10342591	10339154	10339196	0.333	1	1	NA,1.0,NA	1.0,0.0,1.0	227	149	0,1,0	0,0,0	1,0,2	0,1,0
A3SS1959	ENSG00000158856.18_3	DMTN	chr8	+	21926526	21927029	21926929	21927029	21925037	21925193	-0.011	0.0231797	0.237678	0.618,0.548,0.598	0.351,0.447,1.0	552	149	12,9,11	2,2,2	2,3,3	1,1,0
A3SS1960	ENSG00000244306.10_2	DUXAP10	chr14	-	19919491	19919629	19919491	19919605	19921358	19921470	0.166	0.802812	1	0.633,0.535,0.301	0.0,0.463,0.508	173	149	2,4,6	1,3,12	0,3,6	2,3,5
A3SS1961	ENSG00000244306.10_2	DUXAP10	chr14	-	19921590	19921738	19921590	19921705	19923012	19923123	-0.526	1	1	0.711,0.711,0.0	NA,NA,1.0	182	149	3,3,0	1,1,2	0,0,2	0,0,0
A3SS1963	ENSG00000147789.15_2	ZNF7	chr8	+	146054811	146054989	146054862	146054989	146054427	146054475	-0.038	1	1	0.0,0.0,0.085	0.0,0.0,0.199	200	149	0,0,1	14,5,8	0,0,2	3,7,6
A3SS1964	ENSG00000147789.15_2	ZNF7	chr8	+	146054811	146054989	146054907	146054989	146054427	146054475	-0.118	1	1	1.0,1.0,0.646	1.0,1.0,1.0	245	149	2,3,3	0,0,1	1,4,5	0,0,0
A3SS1965	ENSG00000147789.15_2	ZNF7	chr8	+	146054829	146054989	146054862	146054989	146054427	146054475	-0.053	0.736196	1	0.105,0.329,0.235	0.353,0.26,0.214	182	149	2,3,3	14,5,8	2,3,2	3,7,6
A3SS1966	ENSG00000147789.15_2	ZNF7	chr8	+	146054829	146054989	146054907	146054989	146054427	146054475	-0.078	1	1	1.0,1.0,0.766	1.0,1.0,1.0	227	149	4,6,5	0,0,1	3,7,5	0,0,0
A3SS1967	ENSG00000147789.15_2	ZNF7	chr8	+	146054862	146054989	146054907	146054989	146054427	146054475	-0.038	1	1	1.0,1.0,0.885	1.0,1.0,1.0	194	149	16,8,10	0,0,1	4,11,9	0,0,0
A3SS1968	ENSG00000147789.15_2	ZNF7	chr8	+	146062775	146062892	146062778	146062892	146054862	146054989	0.081	0.807174	1	1.0,1.0,0.915	0.746,0.927,1.0	152	149	7,11,11	0,0,1	6,13,17	2,1,0
A3SS1971	ENSG00000113430.9_2	IRX4	chr5	-	1879617	1879984	1879617	1879946	1880838	1880948	0.055	1	1	0.166,0.0,0.0	NA,0.0,0.0	187	149	2,0,0	8,11,11	0,0,0	0,3,5
A3SS1972	ENSG00000175455.14_4	CCDC14	chr3	-	123632571	123634565	123632571	123633979	123649948	123650081	-0.012	0.958793	1	0.904,0.956,1.0	0.98,0.945,0.97	735	149	139,216,207	3,2,0	241,252,316	1,3,2
A3SS1976	ENSG00000109911.18_2	ELP4	chr11	+	31625311	31625454	31625314	31625454	31616316	31616448	-0.038	0.492807	1	0.109,0.213,0.252	0.282,0.181,0.225	152	149	4,8,12	32,29,35	12,7,13	30,31,44
A3SS1977	ENSG00000104231.10_3	ZFAND1	chr8	-	82615203	82615359	82615203	82615338	82626152	82626274	0.001	1	1	1.0,1.0,0.985	1.0,0.991,0.992	170	149	81,82,75	0,0,1	112,123,148	0,1,1
A3SS1978	ENSG00000104231.10_3	ZFAND1	chr8	-	82627038	82627349	82627038	82627130	82630416	82630459	-0.025	1	1	1.0,0.924,1.0	1.0,1.0,1.0	368	149	31,30,22	0,1,0	47,49,64	0,0,0
A3SS1979	ENSG00000104728.15_4	ARHGEF10	chr8	+	1812535	1812602	1812538	1812602	1808062	1808350	0.131	0.0984786	0.597205	0.683,0.632,0.702	0.638,0.45,0.537	152	149	22,21,24	10,12,10	9,10,13	5,12,11
A3SS1980	ENSG00000104728.15_4	ARHGEF10	chr8	+	1846598	1846691	1846601	1846691	1844498	1844615	-0.015	0.420653	1	0.962,0.977,0.915	0.898,1.0,1.0	152	149	26,43,33	1,1,3	18,27,26	2,0,0
A3SS1981	ENSG00000104728.15_4	ARHGEF10	chr8	+	1873448	1873570	1873451	1873570	1871939	1872040	-0.006	1	1	1.0,1.0,0.981	1.0,1.0,1.0	152	149	45,52,52	0,0,1	16,36,46	0,0,0
A3SS1984	ENSG00000100906.10_2	NFKBIA	chr14	-	35871599	35871869	35871599	35871740	35871976	35872065	-0.005	0.329456	1	0.989,0.97,0.989	0.991,0.978,0.993	278	149	495,478,503	3,8,3	217,253,249	1,3,1
A3SS1988	ENSG00000184925.11_2	LCN12	chr9	+	139848299	139848416	139848375	139848416	139848151	139848231	-1	1	1	NA,NA,0.0	1.0,NA,1.0	225	149	0,0,0	0,0,1	1,0,1	0,0,0
A3SS1991	ENSG00000163930.9_2	BAP1	chr3	-	52436794	52436956	52436794	52436887	52437153	52437314	-0.021	0.107468	0.631033	0.031,0.011,0.019	0.052,0.04,0.032	218	149	3,1,2	65,60,72	4,4,3	50,66,63
A3SS1992	ENSG00000163930.9_2	BAP1	chr3	-	52440268	52440392	52440268	52440338	52440844	52440923	0.039	0.165597	0.786138	0.9,0.982,0.934	0.917,0.865,0.917	203	149	61,75,77	5,1,4	30,61,60	2,7,4
A3SS1996	ENSG00000108961.13_2	RANGRF	chr17	+	8192575	8193410	8193130	8193410	8192273	8192390	0.007	1	1	1.0,1.0,1.0	1.0,0.98,1.0	704	149	185,130,162	0,0,0	195,235,281	0,1,0
A3SS1998	ENSG00000140350.15_2	ANP32A	chr15	-	69079751	69079874	69079751	69079834	69080108	69080258	0	1	1	1.0,1.0,1.0	1.0,0.999,1.0	189	149	558,628,503	0,0,0	671,901,985	0,1,0
A3SS2000	ENSG00000112701.17_3	SENP6	chr6	+	76350399	76350420	76350402	76350420	76344422	76344527	0.03	0.888406	1	0.359,0.495,0.317	0.401,0.329,0.351	152	149	4,8,9	7,8,19	13,9,16	19,18,29
A3SS2001	ENSG00000121152.9_3	NCAPH	chr2	+	97007412	97007632	97007451	97007632	97001538	97001586	0.003	0.627067	1	0.949,0.942,0.742	0.92,0.837,0.867	188	149	47,62,40	2,3,11	29,26,33	2,4,4
A3SS2002	ENSG00000105053.10_3	VRK3	chr19	-	50512492	50512642	50512492	50512546	50519280	50519420	-0.018	0.444917	1	0.964,0.979,0.98	1.0,1.0,0.976	245	149	89,76,82	2,1,1	54,76,66	0,0,1
A3SS2003	ENSG00000172977.12_3	KAT5	chr11	+	65481965	65482214	65482130	65482214	65481244	65481319	-0.007	1	1	0.969,0.985,1.0	1.0,0.975,1.0	314	149	131,139,143	2,1,0	124,162,151	0,2,0
A3SS2004	ENSG00000146802.12_2	TMEM168	chr7	-	112412835	112413110	112412835	112412873	112415230	112415373	-0.044	1	1	1.0,1.0,0.868	1.0,1.0,1.0	386	149	13,28,17	0,0,1	32,53,29	0,0,0
A3SS2005	ENSG00000138614.14_2	INTS14	chr15	-	65885765	65885910	65885765	65885907	65888070	65888163	-0.011	0.988603	1	1.0,0.922,1.0	0.981,0.987,0.987	152	149	43,60,55	0,5,0	52,79,75	1,1,1
A3SS2006	ENSG00000138614.14_2	INTS14	chr15	-	65897466	65897574	65897466	65897570	65899639	65899780	0.068	1	1	1.0,1.0,1.0	0.796,1.0,1.0	153	149	3,3,6	0,0,0	4,7,3	1,0,0
A3SS2009	ENSG00000143850.13_3	PLEKHA6	chr1	-	204230433	204230636	204230433	204230576	204234069	204234170	-0.129	0.0921242	0.573125	0.704,0.895,0.533	1.0,0.625,0.895	209	149	30,12,8	9,1,5	6,7,12	0,3,1
A3SS2011	ENSG00000145425.9_2	RPS3A	chr4	+	152025328	152025438	152025336	152025438	152024022	152024231	0	1	1	1.0,1.0,1.0	1.0,1.0,1.0	157	149	3493,3301,3337	0,0,1	3460,3703,3761	0,1,1
A3SS2013	ENSG00000101104.12_2	PABPC1L	chr20	+	43559100	43559367	43559158	43559367	43552801	43552897	-0.053	0.732041	1	0.0,0.0,0.0	0.0,0.033,0.126	207	149	0,0,0	3,10,4	0,1,3	23,21,15
A3SS2014	ENSG00000101104.12_2	PABPC1L	chr20	+	43566685	43566832	43566701	43566832	43565277	43565371	-0.041	1	1	0.0,0.0,0.0	0.0,0.122,0.0	165	149	0,0,0	2,3,3	0,2,0	5,13,13
A3SS2015	ENSG00000101104.12_2	PABPC1L	chr20	+	43566685	43566832	43566742	43566832	43565277	43565371	0.237	1	1	1.0,NA,1.0	NA,0.783,0.743	206	149	1,0,1	0,0,0	0,5,4	0,1,1
A3SS2016	ENSG00000101104.12_2	PABPC1L	chr20	+	43566701	43566832	43566742	43566832	43565277	43565371	0.048	1	1	1.0,1.0,1.0	1.0,0.926,0.93	190	149	3,3,4	0,0,0	5,16,17	0,1,1
A3SS2018	ENSG00000074582.12_2	BCS1L	chr2	+	219527232	219527402	219527237	219527402	219526919	219526983	0.008	0.894905	1	0.971,0.951,0.946	1.0,0.952,0.893	154	149	69,40,54	2,2,3	22,41,26	0,2,3
A3SS2019	ENSG00000074582.12_2	BCS1L	chr2	+	219527856	219528165	219527965	219528165	219527605	219527723	-0.008	1	1	1.0,0.924,0.982	0.957,1.0,0.972	258	149	64,84,93	0,4,1	39,53,60	1,0,1
A3SS2020	ENSG00000069329.16_3	VPS35	chr16	-	46716389	46716596	46716389	46716578	46717419	46717518	-0.5	1	1	NA,0.0,0.0	1.0,NA,0.0	167	149	0,0,0	0,1,2	1,0,0	0,0,1
A3SS2023	ENSG00000224843.6_3	LINC00240	chr6	+	26991528	26991703	26991543	26991703	26991032	26991176	-0.381	1	1	0.0,NA,0.0	0.645,0.185,0.312	164	149	0,0,0	3,0,1	4,1,1	2,4,2
A3SS2026	ENSG00000118181.10_2	RPS25	chr11	-	118888071	118888255	118888071	118888143	118888667	118888763	-0.001	0.696796	1	0.99,0.993,0.984	0.989,0.993,0.989	261	149	6397,6414,6293	38,26,57	6686,7715,7624	43,29,50
A3SS2028	ENSG00000123411.14_3	IKZF4	chr12	+	56413101	56413199	56413104	56413199	56411909	56411961	0.338	1	1	NA,1.0,NA	0.662,0.662,NA	152	149	0,2,0	0,0,0	2,2,0	1,1,0
A3SS2030	ENSG00000157540.19_3	DYRK1A	chr21	+	38850482	38850602	38850509	38850602	38844985	38845182	0.054	0.571272	1	0.241,0.22,0.235	0.163,0.22,0.151	176	149	3,6,4	8,18,11	3,7,4	13,21,19
A3SS2031	ENSG00000175061.17_2	LRRC75A-AS1	chr17	+	16342841	16343017	16342894	16343017	16342640	16342728	-0.043	0.0345814	0.310845	0.652,0.649,0.685	0.705,0.691,0.719	202	149	959,928,886	377,371,301	1250,1475,1472	386,486,424
A3SS2032	ENSG00000175061.17_2	LRRC75A-AS1	chr17	+	16342841	16343017	16342973	16343017	16342640	16342728	-0.138	0	0	0.729,0.734,0.732	0.867,0.877,0.865	281	149	1495,1366,1334	295,263,259	1876,2224,2131	153,165,176
A3SS2033	ENSG00000175061.17_2	LRRC75A-AS1	chr17	+	16342894	16343017	16342973	16343017	16342640	16342728	-0.151	5.88418e-15	3.14411e-12	0.669,0.668,0.654	0.812,0.83,0.801	228	149	913,809,749	295,263,259	1012,1235,1083	153,165,176
A3SS2034	ENSG00000175061.17_2	LRRC75A-AS1	chr17	+	16342894	16343567	16343424	16343567	16342640	16342728	-0.047	0.000996825	0.0306237	0.96,0.925,0.912	0.982,0.986,0.971	679	149	438,449,376	4,8,8	495,634,621	2,2,4
A3SS2035	ENSG00000175061.17_2	LRRC75A-AS1	chr17	+	16342894	16343567	16343498	16343567	16342640	16342728	-0.052	4.44089e-16	3.05089e-13	0.05,0.057,0.048	0.098,0.107,0.107	753	149	461,477,395	1725,1550,1535	520,666,663	950,1101,1097
A3SS2036	ENSG00000175061.17_2	LRRC75A-AS1	chr17	+	16343424	16343567	16343498	16343567	16342640	16342728	-0.01	0.00042069	0.0160563	0.01,0.015,0.012	0.019,0.02,0.027	223	149	27,36,27	1725,1550,1535	27,34,46	950,1101,1097
A3SS2037	ENSG00000175061.17_2	LRRC75A-AS1	chr17	+	16343424	16343567	16343498	16343567	16342841	16343017	-0.001	0.75344	1	0.018,0.022,0.019	0.02,0.015,0.027	223	149	34,38,33	1246,1120,1148	38,35,59	1263,1493,1436
A3SS2038	ENSG00000175061.17_2	LRRC75A-AS1	chr17	+	16366477	16366561	16366480	16366561	16366146	16366255	0.008	0.905759	1	0.595,0.495,0.0	0.329,0.44,0.296	152	149	3,2,0	2,2,2	4,4,6	8,5,14
A3SS2039	ENSG00000267426.5_4	AC087289.3	chr17	-	73897792	73898001	73897792	73897997	73898100	73898235	-0.024	0.00918866	0.129584	0.954,0.959,0.98	0.991,0.983,0.992	153	149	171,119,154	8,5,3	116,180,122	1,3,1
A3SS2046	ENSG00000004399.12_3	PLXND1	chr3	-	129274056	129275271	129274056	129274386	129275459	129275534	-0.013	0.839569	1	0.983,0.941,0.945	0.991,0.982,0.936	1034	149	396,331,356	1,3,3	764,766,707	1,2,7
A3SS2047	ENSG00000004399.12_3	PLXND1	chr3	-	129304794	129304924	129304794	129304891	129305014	129305115	-0.049	0.187735	0.85091	0.952,0.864,0.878	0.963,0.952,0.926	182	149	48,31,44	2,4,5	32,73,61	1,3,4
A3SS2050	ENSG00000177989.13_3	ODF3B	chr22	-	50969619	50969770	50969619	50969724	50969998	50970202	-0.667	1	1	NA,NA,0.0	1.0,0.0,1.0	195	149	0,0,0	0,0,1	1,0,1	0,2,0
A3SS2053	ENSG00000134758.13_3	RNF138	chr18	+	29706655	29706763	29706689	29706763	29704696	29704808	0.031	0.426966	1	1.0,1.0,1.0	0.924,1.0,0.983	183	149	25,50,47	0,0,0	45,47,70	3,0,1
A3SS2054	ENSG00000171703.16_3	TCEA2	chr20	+	62701841	62701988	62701844	62701988	62701612	62701767	0.002	0.818057	1	0.952,0.966,1.0	0.971,0.989,0.952	152	149	81,88,71	4,3,0	68,93,61	2,1,3
A3SS2056	ENSG00000172375.12_2	C2CD2L	chr11	+	118984561	118984698	118984564	118984698	118984320	118984422	-0.014	0.879232	1	0.164,0.219,0.14	0.197,0.246,0.123	152	149	3,2,2	15,7,12	2,3,1	8,9,7
A3SS2057	ENSG00000125122.15_3	LRRC29	chr16	-	67243950	67244251	67243950	67244225	67257728	67257830	-0.153	0.86725	1	0.0,0.0,0.0	0.46,0.0,0.0	175	149	0,0,0	2,1,5	2,0,0	2,1,2
A3SS2058	ENSG00000125122.15_3	LRRC29	chr16	-	67243950	67244927	67243950	67244225	67257728	67257830	-0.164	0.119611	0.672761	0.0,0.0,0.0	0.08,0.412,0.0	851	149	0,0,0	2,1,5	1,4,0	2,1,2
A3SS2059	ENSG00000125122.15_3	LRRC29	chr16	-	67243950	67244976	67243950	67244225	67257728	67257830	-0.158	0.129636	0.701222	0.0,0.0,0.0	0.076,0.398,0.0	900	149	0,0,0	2,1,5	1,4,0	2,1,2
A3SS2065	ENSG00000167775.10_3	CD320	chr19	-	8368738	8368972	8368738	8368857	8369914	8370040	-0.004	1	1	0.995,0.994,1.0	1.0,1.0,1.0	264	149	332,285,313	1,1,0	303,403,379	0,0,0
A3SS2066	ENSG00000178078.11_2	STAP2	chr19	-	4324451	4324661	4324451	4324526	4325212	4325305	-0.343	1	1	0.208,0.149,0.149	0.512,0.512,NA	284	149	7,3,2	14,9,6	2,2,0	1,1,0
A3SS2067	ENSG00000178078.11_2	STAP2	chr19	-	4324451	4324664	4324451	4324526	4325212	4325305	-0.288	1	1	0.271,0.187,0.206	0.509,0.509,NA	287	149	10,4,3	14,9,6	2,2,0	1,1,0
A3SS2068	ENSG00000178078.11_2	STAP2	chr19	-	4324451	4324664	4324451	4324661	4325212	4325305	0.212	1	1	0.797,0.662,0.662	NA,0.495,NA	152	149	4,2,2	1,1,1	0,1,0	0,1,0
A3SS2069	ENSG00000214719.11_3	AC005562.1	chr17	+	28937906	28937960	28937911	28937960	28935447	28935580	0.037	0.876629	1	1.0,1.0,0.975	0.933,1.0,0.931	154	149	35,40,41	0,0,1	29,38,28	2,0,2
A3SS2071	ENSG00000168765.16_2	GSTM4	chr1	+	110199971	110200293	110200211	110200293	110199836	110199901	0.002	0.802476	1	0.0,0.019,0.037	0.0,0.026,0.025	389	149	0,1,3	18,20,30	0,2,2	14,29,30
A3SS2072	ENSG00000168765.16_2	GSTM4	chr1	+	110200154	110200293	110200211	110200293	110199836	110199901	0	1	1	0.0,0.0,0.024	0.0,0.0,0.024	206	149	0,0,1	18,20,30	0,0,1	14,29,30
A3SS2074	ENSG00000167862.9_3	MRPL58	chr17	+	73016561	73016752	73016582	73016752	73016407	73016490	-0.015	0.0875683	0.55777	0.014,0.018,0.032	0.032,0.035,0.041	170	149	2,3,4	121,141,106	5,6,9	131,147,185
A3SS2075	ENSG00000140332.15_2	TLE3	chr15	-	70346776	70347024	70346776	70347019	70347387	70347637	-0.01	1	1	1.0,0.97,1.0	1.0,1.0,1.0	154	149	41,34,41	0,1,0	26,48,46	0,0,0
A3SS2077	ENSG00000140332.15_2	TLE3	chr15	-	70358352	70358557	70358352	70358554	70366871	70366946	0.007	0.499923	1	0.927,0.925,0.943	1.0,0.812,0.962	152	149	26,25,34	2,2,2	29,22,26	0,5,1
A3SS2081	ENSG00000237441.9_2	RGL2	chr6	-	33261189	33261476	33261189	33261301	33261571	33261693	-0.092	0.0685907	0.475292	0.781,1.0,0.942	1.0,1.0,1.0	324	149	31,26,35	4,0,1	33,41,37	0,0,0
A3SS2082	ENSG00000090612.20_3	ZNF268	chr12	+	133764450	133764658	133764457	133764658	133758531	133758616	-0.108	1	1	0.0,0.0,0.0	0.0,0.0,0.323	156	149	0,0,0	2,2,2	0,0,1	2,2,2
A3SS2083	ENSG00000090612.20_3	ZNF268	chr12	+	133768074	133768201	133768119	133768201	133764457	133764658	0.047	1	1	1.0,1.0,1.0	1.0,1.0,0.86	194	149	3,8,3	0,0,0	4,4,8	0,0,1
A3SS2085	ENSG00000120708.16_3	TGFBI	chr5	+	135390363	135390550	135390404	135390550	135389631	135389769	0.001	1	1	0.001,0.002,0.005	0.0,0.0,0.005	190	149	1,3,7	1192,1051,1149	0,0,1	97,132,157
A3SS2086	ENSG00000078674.17_2	PCM1	chr8	+	17815045	17815284	17815048	17815284	17814772	17814930	0.08	0.0595054	0.436174	0.065,0.263,0.0	0.089,0.0,0.0	152	149	1,4,0	14,11,10	1,0,0	10,17,18
A3SS2087	ENSG00000127419.16_3	TMEM175	chr4	+	942198	942403	942298	942403	941903	941942	-0.064	1	1	0.807,1.0,1.0	1.0,1.0,1.0	249	149	7,2,2	1,0,0	5,4,1	0,0,0
A3SS2090	ENSG00000127419.16_3	TMEM175	chr4	+	945433	945505	945469	945505	944994	945046	0.026	0.206625	0.894615	0.0,0.103,0.22	0.139,0.068,0.039	185	149	0,2,7	17,14,20	2,1,1	10,11,20
A3SS2091	ENSG00000072849.10_3	DERL2	chr17	-	5383706	5383863	5383706	5383779	5384420	5384462	-0.014	0.49184	1	0.955,0.965,0.976	1.0,0.981,0.957	233	149	67,87,63	2,2,1	70,80,70	0,1,2
A3SS2093	ENSG00000159140.19_4	SON	chr21	+	34948670	34949787	34948723	34949787	34948083	34948199	0.007	0.977175	1	0.08,0.025,0.046	0.043,0.042,0.045	202	149	4,2,4	34,57,61	4,5,6	65,85,94
A3SS2095	ENSG00000160282.13_2	FTCD	chr21	-	47556692	47556987	47556692	47556967	47557152	47557248	-1	1	1	NA,0.0,NA	NA,1.0,NA	169	149	0,0,0	0,1,0	0,1,0	0,0,0
A3SS2097	ENSG00000172113.8_3	NME6	chr3	-	48337608	48337726	48337608	48337648	48338216	48338319	-0.054	0.175078	0.816634	0.052,0.112,0.208	0.223,0.124,0.188	227	149	2,5,6	24,26,15	7,8,12	16,37,34
A3SS2098	ENSG00000152359.14_3	POC5	chr5	-	74998429	74998657	74998429	74998635	75001528	75001612	-0.01	1	1	0.0,0.0,0.0	0.0,0.0,0.03	171	149	0,0,0	22,31,23	0,0,1	20,33,28
A3SS2102	ENSG00000104518.10_3	GSDMD	chr8	+	144644831	144645232	144644839	144645232	144644617	144644691	0.004	0.465868	1	0.923,1.0,1.0	0.957,0.978,0.977	157	149	38,33,41	3,0,0	47,47,44	2,1,1
A3SS2103	ENSG00000088836.12_3	SLC4A11	chr20	-	3210169	3210422	3210169	3210352	3210832	3210906	0.052	1	1	1.0,1.0,1.0	1.0,1.0,0.845	219	149	3,4,1	0,0,0	4,2,8	0,0,1
A3SS2104	ENSG00000140400.16_3	MAN2C1	chr15	-	75648641	75648790	75648641	75648721	75648946	75649026	0.045	0.0166506	0.193412	0.935,0.845,1.0	0.899,0.895,0.851	218	149	21,16,24	1,2,0	39,50,50	3,4,6
A3SS2105	ENSG00000140400.16_3	MAN2C1	chr15	-	75650802	75651494	75650802	75650959	75651668	75651766	0.054	1	1	1.0,1.0,1.0	1.0,0.839,1.0	684	149	16,11,20	0,0,0	38,24,34	0,1,0
A3SS2106	ENSG00000140400.16_3	MAN2C1	chr15	-	75651668	75651779	75651668	75651766	75651960	75652116	-0.051	0.107231	0.631033	0.069,0.143,0.0	0.128,0.187,0.051	162	149	2,2,0	25,11,11	4,5,2	25,20,34
A3SS2107	ENSG00000140400.16_3	MAN2C1	chr15	-	75654195	75654366	75654195	75654288	75654683	75654794	0.019	1	1	0.0,0.0,0.056	0.0,0.0,0.0	227	149	0,0,1	11,8,11	0,0,0	31,30,34
A3SS2109	ENSG00000140400.16_3	MAN2C1	chr15	-	75659851	75660318	75659851	75659975	75660413	75660539	-0.03	0.268085	1	0.0,0.0,0.0	0.028,0.04,0.023	492	149	0,0,0	12,16,14	3,3,2	31,22,26
A3SS2111	ENSG00000140400.16_3	MAN2C1	chr15	-	75660413	75660539	75660413	75660500	75660823	75660953	0.057	0.672822	1	1.0,1.0,1.0	1.0,0.901,0.927	188	149	22,15,22	0,0,0	25,23,32	0,2,2
A3SS2113	ENSG00000197530.12_3	MIB2	chr1	+	1558768	1558862	1558810	1558862	1551887	1551994	0.143	0.188134	0.851893	0.675,0.661,0.686	0.522,0.757,0.313	191	149	16,15,14	6,6,5	7,12,7	5,3,12
A3SS2114	ENSG00000197530.12_3	MIB2	chr1	+	1560925	1561033	1560937	1561033	1560665	1560808	-0.095	0.00142172	0.0384103	0.92,0.881,0.806	0.893,1.0,1.0	161	149	25,16,18	2,2,4	9,15,17	1,0,0
A3SS2115	ENSG00000197530.12_3	MIB2	chr1	+	1560925	1562134	1562029	1562134	1560665	1560808	0.288	0.00134625	0.0374226	1.0,1.0,0.588	0.442,0.567,0.714	1253	149	30,21,24	0,0,2	20,33,21	3,3,1
A3SS2116	ENSG00000197530.12_3	MIB2	chr1	+	1563652	1564102	1563868	1564102	1563398	1563559	-0.026	1	1	1.0,0.922,1.0	1.0,1.0,1.0	365	149	28,29,18	0,1,0	20,33,39	0,0,0
A3SS2117	ENSG00000197530.12_3	MIB2	chr1	+	1564413	1564691	1564512	1564691	1563868	1564102	-0.009	0.486874	1	0.07,0.0,0.098	0.054,0.091,0.05	248	149	3,0,2	24,22,11	2,3,2	21,18,23
A3SS2118	ENSG00000120699.12_3	EXOSC8	chr13	+	37578613	37578698	37578652	37578698	37577070	37577144	-0.001	0.746732	1	0.007,0.022,0.016	0.013,0.024,0.011	188	149	1,4,3	111,144,146	3,7,3	180,225,219
A3SS2119	ENSG00000120699.12_3	EXOSC8	chr13	+	37582193	37582314	37582198	37582314	37581111	37581208	-0.013	0.516438	1	0.948,0.952,0.985	0.978,1.0,0.945	154	149	95,123,136	5,6,2	187,188,195	4,0,11
A3SS2120	ENSG00000169242.11_2	EFNA1	chr1	+	155105978	155106256	155106205	155106256	155103814	155104110	-0.01	0.758842	1	0.904,1.0,0.931	0.925,0.978,0.961	376	149	95,67,68	4,0,2	93,113,125	3,1,2
A3SS2121	ENSG00000156831.7_4	NSMCE2	chr8	+	126114255	126114388	126114292	126114388	126104085	126104200	0.15	0.0179036	0.201466	0.22,0.367,0.337	0.04,0.267,0.167	186	149	12,21,19	34,29,30	1,10,8	19,22,32
A3SS2122	ENSG00000185684.13_3	EP400NL	chr12	+	132588919	132589849	132588922	132589849	132588541	132588715	-0.609	0.0212691	0.223814	0.0,0.0,0.0	1.0,0.662,0.164	152	149	0,0,0	2,1,1	1,2,1	0,1,5
A3SS2123	ENSG00000185684.13_3	EP400NL	chr12	+	132588919	132589849	132589111	132589849	132588541	132588715	-0.303	1	1	0.466,0.0,NA	1.0,0.304,0.304	341	149	2,0,0	1,3,0	6,2,1	0,2,1
A3SS2124	ENSG00000185684.13_3	EP400NL	chr12	+	132588922	132589849	132589111	132589849	132588541	132588715	-0.034	0.313377	1	0.638,0.128,1.0	1.0,0.181,0.688	338	149	4,1,1	1,3,0	5,1,5	0,2,1
A3SS2132	ENSG00000159884.11_3	CCDC107	chr9	+	35660742	35660855	35660762	35660855	35660553	35660644	0.038	0.364015	1	1.0,1.0,1.0	0.958,0.967,0.962	169	149	46,34,36	0,0,0	26,33,29	1,1,1
A3SS2133	ENSG00000152422.15_3	XRCC4	chr5	+	82648943	82649530	82648949	82649530	82554348	82554496	-0.011	0.983754	1	0.344,0.598,0.49	0.464,0.351,0.649	155	149	6,17,7	11,11,7	9,18,25	10,32,13
A3SS2134	ENSG00000185485.14_2	SDHAP1	chr3	-	195692299	195692448	195692299	195692413	195694384	195694515	-0.066	0.255247	1	0.075,0.128,0.245	0.0,0.168,0.477	184	149	1,2,2	10,11,5	0,3,9	12,12,8
A3SS2135	ENSG00000185485.14_2	SDHAP1	chr3	-	195709032	195709223	195709032	195709181	195710982	195711147	-0.089	0.0105944	0.141826	0.0,0.0,0.089	0.107,0.1,0.148	191	149	0,0,1	5,8,8	2,2,2	13,14,9
A3SS2137	ENSG00000100416.12_2	TRMU	chr22	+	46746187	46746360	46746242	46746360	46742318	46742441	0.102	0.0795792	0.527857	0.828,0.809,0.754	0.646,0.726,0.713	204	149	33,29,42	5,5,10	30,58,68	12,16,20
A3SS2138	ENSG00000100416.12_2	TRMU	chr22	+	46746187	46746360	46746246	46746360	46742318	46742441	0.135	0.0186498	0.206905	0.887,0.874,0.77	0.682,0.69,0.753	208	149	33,29,42	3,3,9	30,59,68	10,19,16
A3SS2139	ENSG00000100416.12_2	TRMU	chr22	+	46746242	46746360	46746246	46746360	46742318	46742441	0.068	0.54026	1	0.619,0.619,0.52	0.539,0.466,0.549	153	149	5,5,10	3,3,9	12,17,20	10,19,16
A3SS2140	ENSG00000161265.14_4	U2AF1L4	chr19	-	36234055	36234109	36234055	36234106	36234196	36234246	-0.167	1	1	1.0,0.0,NA	0.0,1.0,1.0	152	149	3,0,0	0,1,0	0,1,1	3,0,0
A3SS2141	ENSG00000161265.14_4	U2AF1L4	chr19	-	36233431	36233704	36233431	36233520	36234709	36234805	-0.024	0.449203	1	1.0,0.792,0.921	0.911,0.874,1.0	333	149	22,17,26	0,2,1	23,31,18	1,2,0
A3SS2142	ENSG00000161265.14_4	U2AF1L4	chr19	-	36235223	36235639	36235223	36235322	36236025	36236088	-0.153	0.0193562	0.209998	0.154,0.286,0.163	0.324,0.348,0.39	466	149	4,10,14	7,8,23	12,15,16	8,9,8
A3SS2143	ENSG00000161265.14_4	U2AF1L4	chr19	-	36235223	36235882	36235223	36235322	36236025	36236113	-0.186	2.01917e-06	0.000308611	0.057,0.05,0.035	0.24,0.204,0.255	709	149	2,2,4	7,8,23	12,11,13	8,9,8
A3SS2144	ENSG00000161265.14_4	U2AF1L4	chr19	-	36235223	36236088	36235223	36235322	36236248	36236343	-0.192	0.665726	1	1.0,0.423,1.0	1.0,1.0,1.0	915	149	7,9,8	0,2,0	21,28,20	0,0,0
A3SS2145	ENSG00000041988.15_4	THAP3	chr1	+	6690347	6690413	6690350	6690413	6688558	6688751	0.088	0.00589641	0.093541	1.0,0.94,0.898	0.867,0.86,0.847	152	149	27,16,18	0,1,2	20,25,17	3,4,3
A3SS2147	ENSG00000257433.5_4	AC004241.1	chr12	+	48113382	48113482	48113387	48113482	48112929	48113055	-0.106	1	1	NA,0.659,0.326	0.0,0.795,1.0	154	149	0,8,1	0,4,2	0,4,5	1,1,0
A3SS2151	ENSG00000149809.14_3	TM7SF2	chr11	+	64880282	64880886	64880840	64880886	64879986	64880183	0.076	1	1	1.0,1.0,1.0	1.0,1.0,0.771	707	149	7,6,6	0,0,0	10,16,16	0,0,1
A3SS2152	ENSG00000149809.14_3	TM7SF2	chr11	+	64880691	64880886	64880840	64880886	64879986	64880183	0.067	1	1	1.0,1.0,1.0	1.0,1.0,0.8	298	149	6,3,2	0,0,0	3,12,8	0,0,1
A3SS2155	ENSG00000113593.11_2	PPWD1	chr5	+	64865458	64865559	64865463	64865559	64863339	64863442	0.005	1	1	1.0,1.0,1.0	1.0,1.0,0.985	154	149	27,42,34	0,0,0	45,41,70	0,0,1
A3SS2156	ENSG00000113593.11_2	PPWD1	chr5	+	64875250	64875440	64875311	64875440	64872705	64872896	-0.003	1	1	0.962,1.0,1.0	1.0,1.0,0.97	210	149	36,45,40	1,0,0	66,96,92	0,0,2
A3SS2157	ENSG00000147533.16_2	GOLGA7	chr8	+	41364572	41364640	41364577	41364640	41363429	41363531	-0.029	0.601538	1	0.057,0.139,0.137	0.181,0.14,0.1	154	149	4,12,14	64,72,85	8,14,9	35,83,78
A3SS2158	ENSG00000050426.15_4	LETMD1	chr12	+	51445870	51445990	51445874	51445990	51442816	51442968	0.001	1	1	0.0,0.048,0.0	0.0,0.0,0.046	153	149	0,2,0	37,39,23	0,0,1	32,23,20
A3SS2159	ENSG00000050426.15_4	LETMD1	chr12	+	51447560	51447643	51447594	51447643	51442816	51442968	0.105	0.210745	0.905693	0.55,0.765,0.62	0.602,0.514,0.504	183	149	6,12,4	4,3,2	13,13,10	7,10,8
A3SS2160	ENSG00000050426.15_4	LETMD1	chr12	+	51449617	51449804	51449769	51449804	51442816	51442968	0.026	0.213925	0.911987	1.0,0.937,1.0	1.0,0.93,0.929	301	149	24,30,41	0,1,0	46,54,53	0,2,2
A3SS2161	ENSG00000050426.15_4	LETMD1	chr12	+	51449926	51450028	51449932	51450028	51447560	51447643	-0.086	1	1	1.0,0.743,1.0	1.0,1.0,1.0	155	149	1,3,1	0,1,0	1,3,2	0,0,0
A3SS2162	ENSG00000050426.15_4	LETMD1	chr12	+	51451788	51451911	51451814	51451911	51450132	51450285	-0.005	1	1	0.017,0.0,0.0	0.032,0.0,0.0	175	149	1,0,0	50,55,47	2,0,0	51,82,56
A3SS2163	ENSG00000128654.13_2	MTX2	chr2	+	177194028	177194154	177194097	177194154	177193601	177193640	-0.003	1	1	1.0,1.0,0.991	1.0,1.0,1.0	218	149	128,202,162	0,0,1	116,132,147	0,0,0
A3SS2164	ENSG00000111665.11_2	CDCA3	chr12	-	6958486	6958593	6958486	6958577	6958728	6959022	-0.007	0.462871	1	0.946,0.944,0.947	0.923,0.973,0.962	165	149	97,112,99	5,6,5	66,120,113	5,3,4
A3SS2165	ENSG00000111665.11_2	CDCA3	chr12	-	6958728	6959022	6958728	6958947	6959630	6959760	-0.025	0.144231	0.736476	0.944,0.934,0.922	0.958,0.937,0.979	224	149	153,149,161	6,7,9	102,157,141	3,7,2
A3SS2166	ENSG00000047579.19_2	DTNBP1	chr6	-	15651543	15651639	15651543	15651594	15652317	15652371	-0.026	0.198828	0.874808	0.0,0.06,0.021	0.031,0.096,0.031	194	149	0,3,1	41,36,36	1,4,1	24,29,24
A3SS2167	ENSG00000125731.12_3	SH2D3A	chr19	-	6754841	6755326	6754841	6754943	6759604	6759681	0.057	0.386494	1	0.879,1.0,0.673	0.826,0.785,0.769	532	149	52,40,44	2,0,6	51,65,83	3,5,7
A3SS2171	ENSG00000092847.11_3	AGO1	chr1	+	36359192	36359411	36359274	36359411	36358697	36358879	0.004	0.559062	1	0.041,0.097,0.0	0.0,0.125,0.0	231	149	1,2,0	15,12,8	0,2,0	2,9,4
A3SS2172	ENSG00000131408.13_4	NR1H2	chr19	+	50880809	50880905	50880843	50880905	50879975	50880083	0.011	0.813689	1	0.01,0.0,0.032	0.0,0.0,0.01	183	149	2,0,5	164,109,123	0,0,1	66,94,83
A3SS2173	ENSG00000131408.13_4	NR1H2	chr19	+	50882258	50882438	50882348	50882438	50881778	50882053	0.007	1	1	1.0,1.0,1.0	1.0,0.978,1.0	239	149	212,154,174	0,0,0	105,140,123	0,2,0
A3SS2174	ENSG00000131408.13_4	NR1H2	chr19	+	50882258	50882438	50882390	50882438	50881778	50882053	-0.03	0.0174225	0.199319	0.993,0.94,0.954	1.0,0.976,1.0	281	149	250,178,196	1,6,5	127,154,142	0,2,0
A3SS2175	ENSG00000131408.13_4	NR1H2	chr19	+	50882348	50882438	50882390	50882438	50881778	50882053	-0.121	0.000608526	0.0207546	0.967,0.757,0.774	1.0,0.862,1.0	191	149	38,24,22	1,6,5	22,16,19	0,2,0
A3SS2176	ENSG00000122008.15_3	POLK	chr5	+	74889702	74889874	74889790	74889874	74886168	74886265	-0.034	1	1	1.0,0.898,1.0	1.0,1.0,1.0	237	149	15,14,24	0,1,0	5,11,26	0,0,0
A3SS2178	ENSG00000135870.11_3	RC3H1	chr1	-	173912579	173912753	173912579	173912726	173915613	173915746	-0.02	0.0236972	0.240421	1.0,0.629,0.717	1.0,0.809,0.597	176	149	6,2,3	0,1,1	1,5,7	0,1,4
A3SS2181	ENSG00000135597.18_3	REPS1	chr6	-	139238691	139238764	139238691	139238761	139241351	139241453	-0.015	0.909222	1	0.746,0.836,0.806	0.873,0.794,0.766	152	149	42,52,51	14,10,12	42,59,50	6,15,15
A3SS2182	ENSG00000135597.18_3	REPS1	chr6	-	139238691	139238783	139238691	139238761	139241351	139241453	-0.014	1	1	0.0,0.0,0.068	0.0,0.055,0.055	171	149	0,0,1	14,10,12	0,1,1	6,15,15
A3SS2183	ENSG00000135597.18_3	REPS1	chr6	-	139238691	139238783	139238691	139238764	139241351	139241453	0	1	1	0.0,0.0,0.017	0.0,0.0,0.017	168	149	0,0,1	42,52,51	0,0,1	42,58,50
A3SS2185	ENSG00000118363.11_4	SPCS2	chr11	+	74680655	74680744	74680684	74680744	74676078	74676162	-0.057	0.0187157	0.206905	0.859,0.863,0.843	0.905,0.912,0.92	178	149	109,113,109	15,15,17	103,149,151	9,12,11
A3SS2186	ENSG00000197841.14_3	ZNF181	chr19	+	35230427	35230526	35230430	35230526	35230052	35230173	-0.084	0.903654	1	0.662,0.197,0.797	1.0,0.495,0.412	152	149	4,1,4	2,4,1	1,2,5	0,2,7
A3SS2191	ENSG00000241316.6_3	SUCLG2-AS1	chr3	+	67721252	67721428	67721305	67721428	67720239	67720333	-1	1	1	NA,NA,0.0	1.0,NA,NA	202	149	0,0,0	0,0,5	2,0,0	0,0,0
A3SS2194	ENSG00000135968.20_3	GCC2	chr2	+	109102890	109103104	109102966	109103104	109102286	109102364	-0.029	1	1	0.0,0.0,0.0	0.0,0.0,0.086	225	149	0,0,0	8,10,8	0,0,1	7,12,7
A3SS2198	ENSG00000100526.19_3	CDKN3	chr14	+	54884565	54884669	54884568	54884669	54882616	54882648	0.026	0.00472028	0.0807824	0.988,0.976,0.981	0.974,0.906,0.988	152	149	260,245,267	3,6,5	153,178,175	4,18,2
A3SS2199	ENSG00000114956.19_2	DGUOK	chr2	+	74177711	74177859	74177727	74177859	74173845	74174033	0.004	1	1	1.0,1.0,1.0	1.0,1.0,0.988	165	149	260,199,231	0,0,0	106,157,179	0,0,2
A3SS2200	ENSG00000114956.19_2	DGUOK	chr2	+	74177711	74177859	74177753	74177859	74173845	74174033	0	1	1	1.0,0.989,0.98	0.99,0.993,0.987	191	149	286,231,255	0,2,4	121,180,201	1,1,2
A3SS2201	ENSG00000114956.19_2	DGUOK	chr2	+	74177727	74177859	74177753	74177859	74173845	74174033	-0.007	0.485562	1	1.0,0.932,0.836	0.927,0.951,0.911	175	149	26,32,24	0,2,4	15,23,24	1,1,2
A3SS2204	ENSG00000114378.16_2	HYAL1	chr3	-	50339487	50340411	50339487	50340054	50340896	50341004	0.104	1	1	1.0,1.0,1.0	0.688,1.0,1.0	506	149	1,2,2	0,0,0	15,24,11	2,0,0
A3SS2205	ENSG00000110921.13_3	MVK	chr12	+	110028487	110028666	110028575	110028666	110024558	110024604	-0.005	1	1	0.0,0.0,0.0	0.0,0.014,0.0	237	149	0,0,0	39,23,38	0,2,0	61,87,81
A3SS2206	ENSG00000241852.9_3	C8orf58	chr8	+	22460049	22460156	22460073	22460156	22459712	22459825	-0.081	0.566917	1	0.812,0.697,0.408	0.886,0.463,0.812	173	149	5,8,4	1,3,5	9,6,5	1,6,1
A3SS2207	ENSG00000106009.15_2	BRAT1	chr7	-	2579419	2580686	2579419	2579522	2580931	2581118	0.057	1	1	1.0,1.0,1.0	0.83,1.0,1.0	1313	149	59,44,54	0,0,0	43,59,84	1,0,0
A3SS2208	ENSG00000215883.10_3	CYB5RL	chr1	-	54653324	54653555	54653324	54653412	54656410	54656569	-0.432	1	1	0.0,NA,0.145	NA,NA,0.505	292	149	0,0,1	1,0,3	0,0,2	0,0,1
A3SS2209	ENSG00000137133.10_2	HINT2	chr9	-	35813262	35813364	35813262	35813335	35813441	35813546	0.038	0.00213254	0.0481473	0.055,0.067,0.054	0.041,0.0,0.02	178	149	6,6,6	86,70,88	2,0,1	39,55,41
A3SS2210	ENSG00000137133.10_2	HINT2	chr9	-	35813441	35813546	35813441	35813516	35813640	35813781	0.018	0.387208	1	0.989,0.973,0.988	0.974,0.978,0.945	179	149	104,86,95	1,2,1	45,54,41	1,1,2
A3SS2211	ENSG00000176472.10_2	ZNF575	chr19	+	44038488	44038653	44038557	44038653	44037946	44038054	-0.814	1	1	NA,NA,0.186	NA,1.0,1.0	218	149	0,0,1	0,0,3	0,3,1	0,0,0
A3SS2212	ENSG00000173559.12_2	NABP1	chr2	+	192548015	192548530	192548454	192548530	192546671	192546743	0.03	0.177325	0.824713	0.051,0.136,0.117	0.041,0.101,0.073	588	149	16,26,25	75,42,48	5,12,9	30,27,29
A3SS2213	ENSG00000173559.12_2	NABP1	chr2	+	192548015	192548530	192548454	192548530	192547217	192547321	0.077	0.411629	1	0.418,0.595,0.514	0.297,0.767,0.233	588	149	17,29,25	6,5,6	5,13,6	3,1,5
A3SS2214	ENSG00000177479.19_2	ARIH2	chr3	+	48982414	48982614	48982568	48982614	48960180	48960244	-0.171	1	1	NA,0.197,0.0	NA,0.269,NA	303	149	0,1,0	0,2,1	0,3,0	0,4,0
A3SS2215	ENSG00000129197.14_2	RPAIN	chr17	+	5329290	5329619	5329555	5329619	5326088	5326149	0.052	0.646466	1	0.732,0.888,0.438	0.761,0.451,0.69	414	149	38,22,26	5,1,12	53,64,68	6,28,11
A3SS2216	ENSG00000129197.14_2	RPAIN	chr17	+	5329290	5331531	5331390	5331531	5326088	5326149	-0.142	0.825116	1	0.576,0.686,0.71	1.0,0.53,0.868	2249	149	41,33,37	2,1,1	65,85,99	0,5,1
A3SS2217	ENSG00000051128.18_3	HOMER3	chr19	-	19040011	19040443	19040011	19040434	19042133	19042220	-0.001	1	1	0.989,0.985,0.994	0.971,1.0,1.0	158	149	186,142,167	2,2,1	72,62,72	2,0,0
A3SS2220	ENSG00000130779.19_3	CLIP1	chr12	-	122758584	122758709	122758584	122758690	122762700	122762750	-0.007	1	1	1.0,1.0,0.963	1.0,1.0,0.985	168	149	46,80,58	0,0,2	67,81,75	0,0,1
A3SS2221	ENSG00000117984.13_3	CTSD	chr11	-	1774017	1774900	1774017	1774891	1775032	1775131	0.004	1	1	0.996,0.991,0.995	0.985,0.991,0.993	158	149	833,689,859	3,6,4	422,484,476	6,4,3
A3SS2222	ENSG00000117984.13_3	CTSD	chr11	-	1775032	1775131	1775032	1775110	1775223	1775368	-0.001	1	1	0.999,0.998,0.996	1.0,1.0,0.996	170	149	900,691,852	1,1,3	418,503,521	0,0,2
A3SS2223	ENSG00000117984.13_3	CTSD	chr11	-	1780745	1780869	1780745	1780863	1782538	1782698	0	1	1	0.999,1.0,1.0	1.0,1.0,1.0	155	149	1045,801,1016	1,0,0	480,496,462	0,0,0
A3SS2227	ENSG00000100241.20_3	SBF1	chr22	-	50892940	50893171	50892940	50893135	50893242	50893373	-0.006	1	1	0.982,1.0,1.0	1.0,1.0,1.0	185	149	68,48,76	1,0,0	86,107,86	0,0,0
A3SS2228	ENSG00000100241.20_3	SBF1	chr22	-	50905960	50906122	50905960	50906119	50906214	50906352	-0.085	0.202256	0.883424	0.201,0.094,0.186	0.197,0.149,0.389	152	149	10,4,10	39,38,43	4,5,13	16,28,20
A3SS2229	ENSG00000104884.14_3	ERCC2	chr19	-	45871887	45872004	45871887	45872001	45872187	45872405	-0.007	1	1	0.0,0.0,0.0	0.0,0.0,0.021	152	149	0,0,0	83,54,65	0,0,1	39,47,45
A3SS2231	ENSG00000171853.15_3	TRAPPC12	chr2	+	3481462	3481566	3481465	3481566	3469367	3469466	0.069	0.000146435	0.00809434	0.056,0.065,0.087	0.0,0.0,0.0	152	149	3,4,7	50,56,72	0,0,0	23,41,41
A3SS2232	ENSG00000137822.12_2	TUBGCP4	chr15	+	43668652	43668823	43668700	43668823	43668295	43668424	-0.009	1	1	0.0,0.033,0.0	0.0,0.033,0.027	197	149	0,1,0	14,22,8	0,1,1	11,22,27
A3SS2233	ENSG00000137822.12_2	TUBGCP4	chr15	+	43690235	43690377	43690238	43690377	43689411	43689519	-0.105	0.125236	0.686721	0.29,0.174,0.215	0.299,0.463,0.233	152	149	10,6,7	24,28,25	10,22,17	23,25,55
A3SS2234	ENSG00000137822.12_2	TUBGCP4	chr15	+	43693913	43695997	43695880	43695997	43692241	43692419	0.251	0.0555864	0.422298	1.0,1.0,1.0	0.633,1.0,0.613	2116	149	16,26,18	0,0,0	49,50,45	2,0,2
A3SS2235	ENSG00000116514.16_2	RNF19B	chr1	-	33413822	33413967	33413822	33413964	33415169	33415375	0.044	0.397965	1	0.329,0.174,0.24	0.219,0.147,0.246	152	149	5,3,9	10,14,28	2,3,3	7,17,9
A3SS2236	ENSG00000170485.16_3	NPAS2	chr2	+	101611861	101612517	101612257	101612517	101609808	101609989	-0.224	0.0040342	0.0715885	0.603,0.542,0.633	0.451,1.0,1.0	545	149	61,78,82	11,18,13	6,5,8	2,0,0
A3SS2244	ENSG00000121073.13_2	SLC35B1	chr17	-	47783565	47783696	47783565	47783671	47784326	47784430	0.024	0.497912	1	0.665,0.685,0.694	0.636,0.643,0.693	174	149	162,150,167	70,59,63	96,126,124	47,60,47
A3SS2245	ENSG00000121073.13_2	SLC35B1	chr17	-	47783565	47783696	47783565	47783671	47784704	47784806	-0.008	0.858709	1	1.0,1.0,0.895	0.918,1.0,1.0	174	149	31,34,30	0,0,3	26,25,21	2,0,0
A3SS2246	ENSG00000042286.14_2	AIFM2	chr10	-	71883662	71883856	71883662	71883853	71892489	71892690	-0.047	0.298211	1	0.178,0.185,0.159	0.241,0.225,0.197	152	149	15,16,16	68,69,83	11,13,15	34,44,60
A3SS2248	ENSG00000166333.13_3	ILK	chr11	+	6625409	6625590	6625455	6625590	6624960	6625052	-0.104	0.00488131	0.0826557	0.376,0.435,0.398	0.555,0.51,0.455	195	149	171,173,154	217,172,178	85,90,96	52,66,88
A3SS2254	ENSG00000168872.16_3	DDX19A	chr16	+	70399835	70400165	70399987	70400165	70398919	70399034	0.001	1	1	0.006,0.014,0.0	0.0,0.012,0.005	301	149	1,2,0	89,68,83	0,2,1	55,83,98
A3SS2255	ENSG00000168872.16_3	DDX19A	chr16	+	70404125	70405466	70405274	70405466	70400526	70400764	-0.035	1	1	0.895,1.0,1.0	1.0,1.0,1.0	1298	149	74,83,71	1,0,0	74,73,94	0,0,0
A3SS2256	ENSG00000137411.16_3	VARS2	chr6	+	30887865	30887993	30887871	30887993	30887534	30887625	0.001	1	1	0.958,0.951,1.0	0.906,1.0,1.0	155	149	24,20,14	1,1,0	10,13,16	1,0,0
A3SS2257	ENSG00000137411.16_3	VARS2	chr6	+	30890158	30890331	30890226	30890331	30889892	30890018	0.02	1	1	0.0,0.0,0.059	0.0,0.0,0.0	217	149	0,0,2	14,17,22	0,0,0	28,12,24
A3SS2258	ENSG00000159023.19_3	EPB41	chr1	+	29313942	29314417	29313959	29314417	29213635	29213722	-0.019	1	1	0.0,0.0,0.0	0.0,0.0,0.056	166	149	0,0,0	4,7,11	0,0,1	15,16,15
A3SS2259	ENSG00000159023.19_3	EPB41	chr1	+	29379615	29379824	29379618	29379824	29365765	29365938	0.038	0.193704	0.863321	0.71,1.0,0.864	0.887,0.735,0.837	152	149	5,5,13	2,0,2	16,17,21	2,6,4
A3SS2260	ENSG00000185917.13_3	SETD4	chr21	-	37431113	37431271	37431113	37431222	37432579	37432611	0.046	0.00380841	0.0685942	0.273,0.334,0.53	0.0,1.0,0.0	198	149	2,2,3	4,3,2	0,1,0	2,0,1
A3SS2261	ENSG00000185917.13_3	SETD4	chr21	-	37431113	37431271	37431113	37431222	37432644	37432824	0.025	0.638302	1	0.212,0.101,0.097	0.167,0.086,0.083	198	149	5,3,2	14,20,14	4,2,3	15,16,25
A3SS2273	ENSG00000104763.18_3	ASAH1	chr8	-	17933049	17933096	17933049	17933089	17941489	17941586	-0.013	1	1	0.961,1.0,1.0	1.0,1.0,1.0	156	149	51,85,72	2,0,0	84,109,96	0,0,0
A3SS2274	ENSG00000112742.9_2	TTK	chr6	+	80736094	80736231	80736097	80736231	80732040	80732189	-0.011	0.588273	1	0.767,0.898,0.878	0.806,0.869,0.902	152	149	57,72,66	17,8,9	34,54,66	8,8,7
A3SS2275	ENSG00000157992.12_2	KRTCAP3	chr2	+	27667052	27667164	27667055	27667164	27666815	27666928	0.671	1	1	NA,1.0,NA	NA,NA,0.329	152	149	0,2,0	0,0,0	0,0,1	0,0,2
A3SS2280	ENSG00000090621.13_3	PABPC4	chr1	-	40027994	40028088	40027994	40028052	40029285	40029413	-0.001	1	1	0.994,1.0,1.0	1.0,1.0,0.996	185	149	198,150,168	1,0,0	206,261,278	0,0,1
A3SS2284	ENSG00000272752.6_3	STAG3L5P-PVRIG2P-PILRB	chr7	+	99947353	99947510	99947421	99947510	99943487	99943591	-0.087	0.342922	1	0.55,0.673,0.358	0.641,0.598,0.602	217	149	16,24,13	9,8,16	13,13,22	5,6,10
A3SS2285	ENSG00000272752.6_3	STAG3L5P-PVRIG2P-PILRB	chr7	+	99949785	99950101	99949884	99950101	99948874	99949033	-0.043	0.472382	1	0.919,0.792,0.722	0.661,0.9,1.0	248	149	19,19,13	1,3,3	13,15,22	4,1,0
A3SS2286	ENSG00000164062.12_3	APEH	chr3	+	49713488	49713948	49713810	49713948	49713323	49713399	-0.01	0.682753	1	0.978,0.955,0.96	0.965,1.0,0.959	471	149	141,133,153	1,2,2	176,244,221	2,0,3
A3SS2287	ENSG00000164062.12_3	APEH	chr3	+	49720260	49720378	49720275	49720378	49719978	49720169	-0.001	1	1	0.0,0.0,0.0	0.0,0.0,0.004	164	149	0,0,0	147,109,134	0,0,1	231,267,250
A3SS2290	ENSG00000169891.17_2	REPS2	chrX	+	17043181	17043308	17043184	17043308	17040245	17040394	-0.017	0.00594931	0.093541	0.0,0.329,0.62	1.0,0.0,0.0	152	149	0,4,5	4,8,3	1,0,0	0,1,1
A3SS2292	ENSG00000086848.14_3	ALG9	chr11	-	111708971	111709122	111708971	111709101	111711377	111711532	-0.251	5.79742e-05	0.00409997	0.134,0.211,0.168	0.403,0.467,0.397	170	149	3,11,6	17,36,26	10,21,21	13,21,28
A3SS2293	ENSG00000117682.16_2	DHDDS	chr1	+	26769198	26769364	26769221	26769364	26764658	26764775	-0.008	1	1	0.0,0.0,0.033	0.023,0.018,0.017	172	149	0,0,1	29,32,25	1,1,1	37,48,49
A3SS2294	ENSG00000117682.16_2	DHDDS	chr1	+	26795382	26797785	26795385	26797785	26786527	26786635	0.011	0.870812	1	0.403,0.227,0.07	0.204,0.24,0.222	152	149	11,6,2	16,20,26	6,10,7	23,31,24
A3SS2296	ENSG00000030582.17_3	GRN	chr17	+	42426992	42427119	42427034	42427119	42426793	42426919	-0.001	1	1	0.0,0.0,0.0	0.003,0.0,0.0	191	149	0,0,0	620,494,622	1,0,0	223,290,257
A3SS2298	ENSG00000030582.17_3	GRN	chr17	+	42430028	42430470	42430083	42430470	42429708	42429939	0.002	0.901487	1	0.952,0.958,0.954	0.963,0.956,0.94	204	149	731,499,595	27,16,21	248,295,277	7,10,13
A3SS2299	ENSG00000167595.14_3	PROSER3	chr19	+	36253153	36253257	36253156	36253257	36252919	36253047	0.031	0.860346	1	0.345,0.831,0.44	0.14,0.831,0.551	152	149	7,10,4	13,2,5	1,5,5	6,1,4
A3SS2300	ENSG00000167595.14_3	PROSER3	chr19	+	36255934	36256077	36255967	36256077	36255754	36255837	0.218	0.00122358	0.0352347	1.0,0.766,0.711	0.656,0.577,0.589	182	149	3,4,3	0,1,1	7,5,7	3,3,4
A3SS2302	ENSG00000099821.13_2	POLRMT	chr19	-	618487	618586	618487	618582	618704	618760	0.008	1	1	1.0,1.0,1.0	0.988,1.0,0.988	153	149	92,66,83	0,0,0	82,74,88	1,0,1
A3SS2303	ENSG00000174151.14_4	CYB561D1	chr1	+	110038300	110041477	110038377	110041477	110037764	110037802	-0.03	1	1	0.155,0.0,0.128	NA,0.068,0.18	226	149	5,0,2	18,7,9	0,1,3	0,9,9
A3SS2304	ENSG00000169519.20_3	METTL15	chr11	+	28318299	28318478	28318343	28318478	28232608	28232745	-0.333	1	1	0.0,1.0,1.0	1.0,1.0,1.0	193	149	0,5,3	1,0,0	1,4,6	0,0,0
A3SS2305	ENSG00000169519.20_3	METTL15	chr11	+	28318299	28318478	28318343	28318478	28311752	28311944	-0.258	0.0767417	0.513283	0.34,0.712,0.575	0.885,0.686,0.83	193	149	2,16,7	3,5,4	20,17,19	2,6,3
A3SS2308	ENSG00000144713.12_2	RPL32	chr3	-	12880847	12881083	12880847	12881029	12881640	12881741	0	1	1	0.001,0.0,0.0	0.0,0.0,0.0	203	149	4,2,0	5273,4999,5213	0,1,0	6256,7299,7144
A3SS2309	ENSG00000106628.10_3	POLD2	chr7	-	44154893	44154995	44154893	44154953	44155364	44155492	0.007	0.12404	0.684854	0.98,0.981,1.0	0.981,0.98,0.978	191	149	447,328,414	7,5,0	399,494,512	6,8,9
A3SS2310	ENSG00000106628.10_3	POLD2	chr7	-	44155713	44155871	44155713	44155808	44156028	44156109	-0.009	0.203242	0.886249	0.969,0.98,0.97	0.993,0.974,0.98	212	149	405,352,364	9,5,8	378,425,429	2,8,6
A3SS2313	ENSG00000105255.10_2	FSD1	chr19	+	4318342	4318502	4318380	4318502	4317178	4317277	0.025	1	1	1.0,0.963,0.972	0.891,1.0,0.969	187	149	44,33,44	0,1,1	41,57,39	4,0,1
A3SS2315	ENSG00000140995.16_3	DEF8	chr16	+	90015824	90015921	90015827	90015921	90015162	90015222	-0.08	0.32742	1	0.769,0.567,0.746	0.797,0.71,0.815	152	149	17,12,12	5,9,4	8,10,9	2,4,2
A3SS2316	ENSG00000140995.16_3	DEF8	chr16	+	90015824	90016046	90015972	90016046	90015182	90015222	0.025	1	1	0.895,1.0,1.0	1.0,1.0,0.819	297	149	17,13,14	1,0,0	10,10,9	0,0,1
A3SS2318	ENSG00000140995.16_3	DEF8	chr16	+	90023880	90024068	90023918	90024068	90021576	90021674	0.011	0.239647	0.967643	0.021,0.0,0.055	0.013,0.03,0.0	187	149	2,0,6	73,73,82	1,3,0	60,76,88
A3SS2320	ENSG00000140995.16_3	DEF8	chr16	+	90023880	90024068	90023948	90024068	90021576	90021674	0.009	1	1	0.961,1.0,1.0	0.935,1.0,1.0	217	149	36,20,40	1,0,0	21,32,40	1,0,0
A3SS2322	ENSG00000140995.16_3	DEF8	chr16	+	90023918	90024068	90023948	90024068	90021576	90021674	0.001	1	1	0.989,1.0,1.0	0.985,1.0,1.0	179	149	107,93,116	1,0,0	80,105,128	1,0,0
A3SS2323	ENSG00000140995.16_3	DEF8	chr16	+	90023945	90024068	90023948	90024068	90021576	90021674	-0.748	1	1	0.0,NA,NA	0.495,1.0,NA	152	149	0,0,0	1,0,0	1,1,0	1,0,0
A3SS2324	ENSG00000140995.16_3	DEF8	chr16	+	90030577	90030718	90030628	90030718	90029770	90029851	-0.277	0.00656055	0.101121	0.482,0.482,0.717	1.0,0.723,0.788	200	149	10,10,17	8,8,5	3,7,5	0,2,1
A3SS2326	ENSG00000188010.12_3	MORN2	chr2	+	39107722	39107847	39107740	39107847	39107319	39107370	-0.012	0.528821	1	0.012,0.012,0.0	0.0,0.05,0.011	167	149	1,1,0	71,76,86	0,4,1	62,68,83
A3SS2329	ENSG00000099804.8_2	CDC34	chr19	+	541338	542092	541342	542092	537012	537147	-0.003	0.850844	1	1.0,0.92,0.97	0.976,0.969,0.953	153	149	244,165,229	0,14,7	124,190,147	3,6,7
A3SS2332	ENSG00000139044.10_3	B4GALNT3	chr12	+	662356	663149	662359	663149	661632	661694	0.056	0.786904	1	0.831,0.831,1.0	0.495,1.0,1.0	152	149	5,5,2	1,1,0	2,4,3	2,0,0
A3SS2333	ENSG00000005189.19_3	REXO5	chr16	+	20826248	20826375	20826306	20826375	20824511	20824624	-0.439	6.76286e-06	0.00069197	1.0,0.265,0.419	1.0,1.0,1.0	207	149	1,3,2	0,6,2	2,3,2	0,0,0
A3SS2336	ENSG00000161082.12_2	CELF5	chr19	+	3295041	3297074	3296755	3297074	3293316	3293484	-0.5	1	1	0.0,1.0,NA	NA,1.0,NA	1863	149	0,3,0	1,0,0	0,1,0	0,0,0
A3SS2337	ENSG00000178802.17_3	MPI	chr15	+	75182778	75182995	75182867	75182995	75182382	75182430	0	1	1	0.0,0.0,0.043	0.0,0.0,0.043	238	149	0,0,1	19,28,14	0,0,2	28,35,28
A3SS2341	ENSG00000119777.18_3	TMEM214	chr2	+	27260657	27260760	27260682	27260760	27260428	27260570	-0.434	0.00179995	0.0443896	0.222,0.176,0.3	1.0,1.0,0.0	174	149	1,1,1	3,4,2	1,1,0	0,0,1
A3SS2347	ENSG00000108666.9_4	C17orf75	chr17	-	30666831	30666957	30666831	30666943	30668222	30668303	0.065	0.0424257	0.356353	0.953,1.0,1.0	0.93,1.0,0.828	163	149	22,21,20	1,0,0	29,35,21	2,0,4
A3SS2348	ENSG00000108666.9_4	C17orf75	chr17	-	30666831	30666981	30666831	30666943	30668222	30668303	0.358	1	1	0.0,1.0,NA	0.285,NA,0.0	187	149	0,1,0	1,0,0	1,0,0	2,0,4
A3SS2349	ENSG00000108666.9_4	C17orf75	chr17	-	30666831	30666981	30666831	30666957	30668222	30668303	0.013	1	1	0.0,0.039,0.0	0.0,0.0,0.0	173	149	0,1,0	22,21,20	0,0,0	28,35,21
A3SS2350	ENSG00000102178.12_2	UBL4A	chrX	-	153714109	153714422	153714109	153714318	153714566	153714672	-0.038	0.157742	0.767356	0.0,0.017,0.0	0.04,0.039,0.051	253	149	0,1,0	42,35,30	1,2,3	14,29,33
A3SS2353	ENSG00000214078.12_3	CPNE1	chr20	-	34214488	34214748	34214488	34214725	34215201	34215335	-0.014	0.0182805	0.204908	0.002,0.012,0.013	0.028,0.005,0.036	172	149	1,4,5	351,293,326	10,2,11	298,318,253
A3SS2354	ENSG00000214078.12_3	CPNE1	chr20	-	34220084	34220170	34220084	34220156	34220232	34220307	-0.001	1	1	0.0,0.0,0.0	0.0,0.003,0.0	163	149	0,0,0	384,309,347	0,1,0	288,354,347
A3SS2355	ENSG00000214078.12_3	CPNE1	chr20	-	34246851	34246936	34246851	34246904	34252681	34252822	0.061	0.136371	0.717516	0.693,0.904,0.77	0.787,0.734,0.662	181	149	52,91,65	19,8,16	54,77,69	12,23,29
A3SS2361	ENSG00000147535.16_3	PLPP5	chr8	-	38125888	38125979	38125888	38125925	38126399	38126508	0.062	1	1	1.0,1.0,1.0	1.0,0.815,1.0	203	149	26,17,16	0,0,0	10,6,7	0,1,0
A3SS2362	ENSG00000159720.11_3	ATP6V0D1	chr16	-	67472873	67473050	67472873	67472998	67473176	67473254	-0.015	0.029702	0.278434	0.972,0.973,0.976	0.972,0.993,1.0	201	149	281,239,271	6,5,5	142,201,210	3,1,0
A3SS2363	ENSG00000183751.14_4	TBL3	chr16	+	2024181	2024293	2024197	2024293	2024056	2024108	0.006	1	1	0.017,0.0,0.0	0.0,0.0,0.0	165	149	1,0,0	53,29,39	0,0,0	42,38,80
A3SS2364	ENSG00000183751.14_4	TBL3	chr16	+	2028313	2028472	2028315	2028472	2028149	2028221	-0.002	0.830645	1	1.0,0.981,0.935	0.948,0.988,0.987	151	149	75,51,44	0,1,3	55,84,75	3,1,1
A3SS2365	ENSG00000174672.15_2	BRSK2	chr11	+	1481729	1482944	1482199	1482944	1480421	1480469	0.099	0.393001	1	0.325,0.231,0.161	0.194,0.088,0.138	619	149	2,5,4	1,4,5	3,2,4	3,5,6
A3SS2366	ENSG00000100320.22_3	RBFOX2	chr22	-	36155934	36156079	36155934	36156067	36157248	36157341	0.108	0.220661	0.923955	0.552,0.461,0.463	0.419,0.284,0.45	161	149	16,12,14	12,13,15	7,6,15	9,14,17
A3SS2367	ENSG00000100320.22_3	RBFOX2	chr22	-	36177646	36177793	36177646	36177790	36205826	36206051	-0.117	0.1326	0.705393	0.385,0.096,0.31	0.37,0.329,0.443	152	149	23,5,11	36,46,24	6,9,13	10,18,16
A3SS2371	ENSG00000214021.15_3	TTLL3	chr3	+	9854626	9854795	9854629	9854795	9852304	9852393	-0.026	1	1	1.0,0.922,1.0	1.0,1.0,1.0	152	149	6,12,14	0,1,0	11,17,14	0,0,0
A3SS2373	ENSG00000214021.15_3	TTLL3	chr3	+	9859328	9862425	9862229	9862425	9857757	9857886	-0.052	1	1	1.0,0.845,1.0	1.0,1.0,1.0	3050	149	95,112,113	0,1,0	243,245,251	0,0,0
A3SS2374	ENSG00000214021.15_3	TTLL3	chr3	+	9860238	9860604	9860505	9860604	9859328	9859443	0.047	1	1	1.0,1.0,1.0	0.859,1.0,1.0	416	149	16,19,16	0,0,0	17,18,21	1,0,0
A3SS2380	ENSG00000170906.15_3	NDUFA3	chr19	+	54610070	54610268	54610117	54610268	54609659	54609753	0.044	0.778004	1	0.275,0.0,0.121	0.169,0.026,0.068	196	149	3,0,2	6,5,11	4,1,2	15,28,21
A3SS2381	ENSG00000164068.15_2	RNF123	chr3	+	49734477	49734655	49734575	49734655	49728857	49728942	-0.011	1	1	0.0,0.0,0.0	0.0,0.032,0.0	247	149	0,0,0	27,26,33	0,2,0	35,36,50
A3SS2382	ENSG00000164068.15_2	RNF123	chr3	+	49742416	49742619	49742514	49742619	49742082	49742189	0.059	0.017562	0.199319	1.0,1.0,1.0	0.877,0.981,0.966	247	149	46,59,34	0,0,0	59,84,94	5,1,2
A3SS2383	ENSG00000164068.15_2	RNF123	chr3	+	49752924	49753147	49753007	49753147	49751522	49751607	0.03	0.853389	1	0.02,0.0,0.07	0.0,0.0,0.0	232	149	1,0,2	31,25,17	0,0,0	47,59,68
A3SS2384	ENSG00000143437.20_2	ARNT	chr1	-	150788734	150788882	150788734	150788876	150789263	150789366	0.001	1	1	1.0,0.947,1.0	1.0,0.976,0.969	155	149	21,37,27	0,2,0	30,43,33	0,1,1
A3SS2385	ENSG00000143437.20_2	ARNT	chr1	-	150802379	150802456	150802379	150802441	150804293	150804379	0.039	1	1	0.972,1.0,0.962	1.0,0.896,0.922	164	149	38,34,28	1,0,1	27,38,39	0,4,3
A3SS2387	ENSG00000204220.11_3	PFDN6	chr6	+	33257546	33257697	33257551	33257697	33257373	33257405	0.009	0.721958	1	1.0,1.0,0.961	0.986,0.974,0.974	154	149	42,56,51	0,0,2	73,116,118	1,3,3
A3SS2388	ENSG00000079313.13_3	REXO1	chr19	-	1817217	1817457	1817217	1817328	1817705	1817779	-0.07	0.00421415	0.0738423	0.069,0.016,0.021	0.167,0.065,0.085	278	149	5,1,2	36,32,51	9,4,5	24,31,29
A3SS2389	ENSG00000079313.13_3	REXO1	chr19	-	1819932	1820179	1819932	1820056	1820262	1820394	0.001	0.929396	1	0.012,0.067,0.062	0.104,0.0,0.035	272	149	1,6,6	47,46,50	7,0,2	33,25,30
A3SS2392	ENSG00000172725.13_3	CORO1B	chr11	-	67207805	67207955	67207805	67207910	67208595	67208715	-0.001	1	1	0.011,0.017,0.006	0.0,0.007,0.029	194	149	2,2,1	135,91,136	0,1,4	86,114,102
A3SS2395	ENSG00000116871.15_4	MAP7D1	chr1	+	36644019	36644197	36644046	36644197	36643473	36643802	0.038	0.331885	1	0.865,0.884,0.884	0.86,0.809,0.849	176	149	76,63,72	10,7,8	51,50,53	7,10,8
A3SS2396	ENSG00000116871.15_4	MAP7D1	chr1	+	36644019	36644197	36644071	36644197	36643473	36643802	0.006	1	1	1.0,0.985,0.988	1.0,1.0,0.955	201	149	106,86,111	0,1,1	80,77,85	0,0,3
A3SS2397	ENSG00000116871.15_4	MAP7D1	chr1	+	36644046	36644197	36644071	36644197	36643473	36643802	0.007	1	1	1.0,0.963,0.976	1.0,1.0,0.919	174	149	40,30,47	0,1,1	36,37,40	0,0,3
A3SS2398	ENSG00000116871.15_4	MAP7D1	chr1	+	36645112	36645158	36645115	36645158	36644862	36644916	-0.002	0.985384	1	0.09,0.066,0.128	0.075,0.141,0.074	152	149	23,13,31	228,180,207	12,27,14	145,161,172
A3SS2403	ENSG00000113282.13_2	CLINT1	chr5	-	157216370	157216575	157216370	157216521	157218710	157219003	0.045	0.378347	1	0.406,0.414,0.526	0.418,0.371,0.423	203	149	55,52,56	59,54,37	42,49,67	43,61,67
A3SS2406	ENSG00000120318.15_2	ARAP3	chr5	-	141041250	141041822	141041250	141041356	141044488	141044652	-0.071	1	1	0.768,0.752,1.0	1.0,0.858,0.875	615	149	41,25,31	3,2,0	32,25,29	0,1,1
A3SS2407	ENSG00000187109.13_3	NAP1L1	chr12	-	76449812	76449941	76449812	76449938	76453577	76453658	0.004	0.322872	1	0.983,0.983,0.98	0.974,0.982,0.979	152	149	780,842,986	13,14,20	1259,1424,1372	33,25,29
A3SS2413	ENSG00000114861.18_3	FOXP1	chr3	-	71026793	71026873	71026793	71026870	71026978	71027180	0.28	0.00743939	0.110952	1.0,1.0,0.898	0.395,1.0,0.662	152	149	4,10,9	0,0,1	2,9,4	3,0,2
A3SS2414	ENSG00000106397.11_3	PLOD3	chr7	-	100856122	100856485	100856122	100856224	100858369	100858433	0.01	1	1	1.0,1.0,1.0	0.97,1.0,1.0	410	149	202,171,191	0,0,0	89,113,106	1,0,0
A3SS2415	ENSG00000197894.10_3	ADH5	chr4	-	100002515	100002603	100002515	100002571	100003125	100003267	0.002	1	1	1.0,1.0,1.0	1.0,0.995,1.0	181	149	327,239,265	0,0,0	153,232,262	0,1,0
A3SS2423	ENSG00000167985.6_3	SDHAF2	chr11	+	61205716	61205814	61205766	61205814	61205475	61205585	-0.243	1	1	1.0,1.0,0.272	1.0,NA,1.0	199	149	3,2,1	0,0,2	1,0,2	0,0,0
A3SS2424	ENSG00000140319.10_2	SRP14	chr15	-	40329509	40329556	40329509	40329549	40330482	40330595	-0.003	1	1	0.92,1.0,1.0	1.0,1.0,0.93	156	149	12,7,12	1,0,0	11,4,14	0,0,1
A3SS2426	ENSG00000130024.14_2	PHF10	chr6	-	170117918	170118002	170117918	170117996	170118883	170119014	-0.016	0.63369	1	0.73,0.865,0.795	0.84,0.802,0.796	155	149	93,100,101	33,15,25	60,59,65	11,14,16
A3SS2427	ENSG00000234545.7_3	FAM133B	chr7	-	92206968	92207031	92206968	92206990	92207463	92207496	-0.042	0.151203	0.751171	0.901,0.876,0.983	1.0,0.917,0.97	190	149	35,54,72	3,6,1	51,56,83	0,4,2
A3SS2428	ENSG00000064042.17_3	LIMCH1	chr4	+	41678395	41678479	41678398	41678479	41673570	41673611	0.026	0.00504704	0.0849836	0.037,0.068,0.04	0.044,0.016,0.008	152	149	7,18,10	181,241,233	5,2,1	106,123,124
A3SS2430	ENSG00000137807.13_2	KIF23	chr15	+	69737128	69737380	69737149	69737380	69733106	69733418	0.057	0.00550217	0.0891241	0.943,0.959,0.972	0.931,0.889,0.882	170	149	19,27,40	1,1,1	46,55,51	3,6,6
A3SS2431	ENSG00000137807.13_2	KIF23	chr15	+	69738621	69738703	69738624	69738703	69738347	69738430	-0.002	0.797525	1	0.945,0.979,1.0	0.978,0.99,0.961	152	149	70,95,90	4,2,0	91,104,126	2,1,5
A3SS2432	ENSG00000070814.17_3	TCOF1	chr5	+	149767464	149767651	149767505	149767651	149759094	149759295	-0.014	1	1	1.0,0.975,0.973	1.0,0.989,1.0	190	149	99,100,93	0,2,2	69,116,134	0,1,0
A3SS2433	ENSG00000070814.17_3	TCOF1	chr5	+	149772267	149772353	149772270	149772353	149771519	149771739	0.114	0.000960093	0.030177	0.844,0.833,0.757	0.666,0.748,0.677	152	149	110,102,73	20,20,23	61,97,124	30,32,58
A3SS2435	ENSG00000155324.9_4	GRAMD2B	chr5	+	125820090	125820216	125820093	125820216	125819154	125819266	-0.027	0.0526399	0.412289	0.082,0.055,0.0	0.093,0.043,0.083	152	149	2,1,0	22,17,19	5,3,7	48,65,76
A3SS2436	ENSG00000158636.16_4	EMSY	chr11	+	76170976	76171129	76170979	76171129	76169226	76169402	-0.427	0.0824471	0.53982	0.746,0.0,0.71	1.0,0.907,0.831	152	149	3,0,5	1,1,2	7,10,5	0,1,1
A3SS2439	ENSG00000153944.10_4	MSI2	chr17	+	55752278	55752487	55752332	55752487	55729459	55729522	-0.082	0.315785	1	0.324,0.258,0.423	0.465,0.346,0.441	203	149	15,9,18	23,19,18	13,26,29	11,36,27
A3SS2441	ENSG00000126460.10_2	PRRG2	chr19	+	50086631	50086974	50086798	50086974	50086463	50086561	-0.333	1	1	0.0,0.0,0.0	1.0,0.0,0.0	316	149	0,0,0	2,1,2	1,0,0	0,3,1
A3SS2442	ENSG00000142784.15_2	WDTC1	chr1	+	27623538	27623647	27623541	27623647	27622816	27622892	-0.052	0.0623247	0.449354	0.958,0.849,0.951	0.967,0.975,0.973	152	149	46,23,20	2,4,1	30,39,37	1,1,1
A3SS2443	ENSG00000142784.15_2	WDTC1	chr1	+	27630111	27631684	27631491	27631684	27627716	27627952	-0.067	1	1	1.0,1.0,0.8	1.0,1.0,1.0	1529	149	44,35,41	0,0,1	36,53,37	0,0,0
A3SS2444	ENSG00000142784.15_2	WDTC1	chr1	+	27631491	27631684	27631549	27631684	27630111	27630286	0.022	1	1	1.0,1.0,1.0	1.0,0.965,0.969	207	149	49,35,36	0,0,0	27,38,44	0,1,1
A3SS2446	ENSG00000159348.12_2	CYB5R1	chr1	-	202935014	202935237	202935014	202935121	202935655	202935728	0.008	0.641357	1	0.025,0.0,0.041	0.025,0.017,0.0	265	149	2,0,4	43,41,52	1,1,0	22,33,44
A3SS2447	ENSG00000159348.12_2	CYB5R1	chr1	-	202935014	202935728	202935014	202935121	202935876	202936026	0.173	0.146622	0.739102	1.0,1.0,1.0	0.663,0.819,1.0	756	149	40,53,50	0,0,0	20,46,44	2,2,0
A3SS2448	ENSG00000091140.13_2	DLD	chr7	+	107545307	107545503	107545402	107545503	107543922	107543992	-0.003	1	1	0.0,0.0,0.0	0.0,0.005,0.003	244	149	0,0,0	98,151,126	0,2,1	166,227,215
A3SS2450	ENSG00000172053.17_1	QARS	chr3	-	49135424	49135550	49135424	49135525	49135624	49135691	0.004	1	1	1.0,0.991,1.0	0.997,0.996,0.985	174	149	243,249,242	0,2,0	437,539,469	1,2,6
A3SS2451	ENSG00000172053.17_1	QARS	chr3	-	49135624	49135691	49135624	49135684	49135785	49135913	0.001	1	1	1.0,1.0,1.0	1.0,1.0,0.998	156	149	231,212,202	0,0,0	384,511,445	0,0,1
A3SS2453	ENSG00000172053.17_1	QARS	chr3	-	49139851	49139905	49139851	49139881	49140777	49141139	0.001	1	1	1.0,1.0,1.0	1.0,0.997,1.0	173	149	299,209,212	0,0,0	354,418,415	0,1,0
A3SS2454	ENSG00000172053.17_1	QARS	chr3	-	49140777	49140864	49140777	49140842	49141063	49141139	0.001	1	1	0.0,0.012,0.01	0.003,0.011,0.006	171	149	0,2,2	206,146,165	1,4,2	250,312,285
A3SS2455	ENSG00000172053.17_1	QARS	chr3	-	49140777	49140899	49140777	49140842	49141063	49141139	-0.005	0.418215	1	0.01,0.015,0.004	0.014,0.018,0.013	206	149	3,3,1	206,146,165	5,8,5	250,312,285
A3SS2456	ENSG00000172053.17_1	QARS	chr3	-	49140777	49140899	49140777	49140864	49141063	49141139	-0.299	0.375195	1	1.0,0.618,0.288	0.802,1.0,1.0	184	149	3,2,1	0,1,2	5,4,3	1,0,0
A3SS2457	ENSG00000172053.17_1	QARS	chr3	-	49141295	49141531	49141295	49141405	49141756	49141904	-0.01	0.151826	0.753491	0.039,0.045,0.04	0.038,0.071,0.046	275	149	16,12,13	212,139,171	17,44,24	233,311,269
A3SS2458	ENSG00000172053.17_1	QARS	chr3	-	49141756	49141904	49141756	49141898	49142049	49142185	0	1	1	0.988,1.0,1.0	1.0,0.988,1.0	155	149	167,132,172	2,0,0	215,332,264	0,4,0
A3SS2459	ENSG00000104064.16_2	GABPB1	chr15	-	50581679	50581865	50581679	50581862	50592985	50593099	0.03	0.323703	1	0.915,0.869,0.925	0.87,0.926,0.824	152	149	22,27,38	2,4,3	41,51,43	6,4,9
A3SS2460	ENSG00000088970.15_3	KIZ	chr20	+	21224882	21227260	21227116	21227260	21213371	21213468	0.182	0.700538	1	1.0,1.0,1.0	0.822,0.632,1.0	2383	149	8,12,8	0,0,0	74,55,61	1,2,0
A3SS2462	ENSG00000028203.17_2	VEZT	chr12	+	95650925	95651015	95650929	95651015	95645715	95645847	0.033	0.601252	1	0.88,1.0,1.0	0.82,0.961,1.0	153	149	15,21,15	2,0,0	14,25,25	3,1,0
A3SS2463	ENSG00000028203.17_2	VEZT	chr12	+	95650925	95651015	95650929	95651015	95650325	95650398	0.049	1	1	1.0,1.0,1.0	0.854,1.0,1.0	153	149	6,14,16	0,0,0	6,14,20	1,0,0
A3SS2464	ENSG00000028203.17_2	VEZT	chr12	+	95663814	95663964	95663826	95663964	95660132	95660408	-0.056	0.653128	1	0.431,0.534,0.508	0.517,0.686,0.437	161	149	9,31,19	11,25,17	22,26,21	19,11,25
A3SS2465	ENSG00000028203.17_2	VEZT	chr12	+	95668517	95668665	95668521	95668665	95663814	95663964	0.012	1	1	1.0,0.981,1.0	1.0,1.0,0.946	153	149	33,54,41	0,1,0	38,39,54	0,0,3
A3SS2466	ENSG00000028203.17_2	VEZT	chr12	+	95692869	95694948	95693940	95694948	95689826	95690034	-0.01	0.026146	0.256605	0.019,0.013,0.004	0.032,0.013,0.022	1220	149	5,6,2	31,57,55	14,7,12	51,65,65
A3SS2468	ENSG00000149187.18_4	CELF1	chr11	-	47498397	47498511	47498397	47498508	47498848	47498977	0.089	0.275146	1	0.463,0.527,0.35	0.31,0.246,0.518	152	149	22,25,17	25,22,31	11,11,23	24,33,21
A3SS2469	ENSG00000149187.18_4	CELF1	chr11	-	47500428	47500504	47500428	47500492	47504246	47504408	-0.03	0.552249	1	0.82,0.754,0.694	0.796,0.842,0.719	161	149	54,53,49	11,16,20	38,46,47	9,8,17
A3SS2470	ENSG00000149187.18_4	CELF1	chr11	-	47505940	47506075	47505940	47506072	47508301	47508350	0.001	0.95123	1	0.988,0.966,0.976	1.0,0.955,0.971	152	149	81,86,82	1,3,2	53,65,68	0,3,2
A3SS2473	ENSG00000160255.17_3	ITGB2	chr21	-	46330198	46330330	46330198	46330287	46330639	46330700	-0.14	1	1	0.0,0.0,NA	NA,0.28,0.0	192	149	0,0,0	7,3,0	0,1,0	0,2,3
A3SS2476	ENSG00000112319.17_3	EYA4	chr6	+	133783472	133783615	133783501	133783615	133782251	133782318	0.138	0.0443874	0.368033	1.0,1.0,1.0	1.0,0.653,0.934	178	149	8,11,3	0,0,0	8,9,17	0,4,1
A3SS2478	ENSG00000140553.17_2	UNC45A	chr15	+	91479366	91479690	91479514	91479690	91479175	91479212	-0.016	0.371532	1	0.0,0.03,0.012	0.069,0.0,0.02	297	149	0,4,2	71,66,85	5,0,2	34,39,50
A3SS2482	ENSG00000170919.15_3	TPT1-AS1	chr13	+	45951195	45951350	45951246	45951350	45944093	45944317	0.2	0.678315	1	1.0,1.0,1.0	1.0,0.651,0.749	200	149	4,3,7	0,0,0	6,5,4	0,2,1
A3SS2483	ENSG00000170919.15_3	TPT1-AS1	chr13	+	45951195	45951350	45951274	45951350	45944093	45944317	0.048	0.594994	1	0.62,1.0,0.696	0.567,0.839,0.766	228	149	5,7,7	2,0,2	6,8,5	3,1,1
A3SS2484	ENSG00000170919.15_3	TPT1-AS1	chr13	+	45951246	45951350	45951274	45951350	45944093	45944317	-0.046	0.703991	1	0.296,1.0,0.0	0.0,0.808,0.627	177	149	1,4,0	2,0,2	0,5,2	3,1,1
A3SS2485	ENSG00000170919.15_3	TPT1-AS1	chr13	+	45954033	45954136	45954060	45954136	45953329	45953470	-0.058	1	1	0.0,0.0,0.0	0.175,0.0,0.0	176	149	0,0,0	4,5,1	1,0,0	4,9,6
A3SS2486	ENSG00000170919.15_3	TPT1-AS1	chr13	+	45964848	45965037	45964892	45965037	45963869	45963955	-0.2	0.126777	0.690454	0.563,0.643,0.507	0.635,0.794,0.885	193	149	5,7,4	3,3,3	9,10,10	4,2,1
A3SS2487	ENSG00000180900.18_3	SCRIB	chr8	-	144874389	144874575	144874389	144874571	144874654	144874805	0.009	1	1	1.0,1.0,1.0	0.99,0.992,0.992	153	149	99,107,92	0,0,0	97,122,123	1,1,1
A3SS2489	ENSG00000127022.14_3	CANX	chr5	+	179136873	179137066	179136919	179137066	179135978	179136060	-0.004	1	1	0.989,0.997,0.996	1.0,1.0,0.994	195	149	739,958,917	6,2,3	808,1039,1261	0,0,6
A3SS2493	ENSG00000100124.14_3	ANKRD54	chr22	-	38229690	38229762	38229690	38229757	38234506	38234600	0	1	1	1.0,1.0,0.964	1.0,1.0,0.963	154	149	29,26,28	0,0,1	16,19,27	0,0,1
A3SS2494	ENSG00000100124.14_3	ANKRD54	chr22	-	38234506	38234605	38234506	38234600	38236193	38236241	-0.088	0.0684049	0.474689	0.91,0.926,0.813	1.0,1.0,0.914	154	149	21,13,9	2,1,2	12,11,11	0,0,1
A3SS2495	ENSG00000127311.9_2	HELB	chr12	+	66718686	66718906	66718762	66718906	66717762	66717991	-0.05	0.637338	1	0.099,0.0,0.0	0.249,0.0,0.0	225	149	1,0,0	6,6,4	3,0,0	6,2,7
A3SS2499	ENSG00000131652.13_2	THOC6	chr16	+	3076063	3076289	3076251	3076289	3075924	3075989	-0.037	1	1	1.0,0.951,0.939	1.0,1.0,1.0	337	149	64,44,35	0,1,1	43,57,64	0,0,0
A3SS2500	ENSG00000146530.11_2	VWDE	chr7	-	12376613	12376710	12376613	12376709	12376802	12376898	-0.066	1	1	0.0,0.0,0.0	0.0,0.199,0.0	150	149	0,0,0	3,11,4	0,1,0	15,4,13
A3SS2503	ENSG00000169016.16_2	E2F6	chr2	-	11593707	11593924	11593707	11593848	11597304	11597359	-0.078	0.00161471	0.0410854	0.972,0.82,0.975	1.0,1.0,1.0	225	149	52,48,58	1,7,1	36,24,28	0,0,0
A3SS2504	ENSG00000189077.10_2	TMEM120A	chr7	-	75616302	75616603	75616302	75616541	75616677	75616746	-0.106	0.003359	0.0630993	0.819,0.948,0.784	0.972,1.0,0.898	211	149	32,52,41	5,2,8	50,48,50	1,0,4
A3SS2505	ENSG00000189077.10_2	TMEM120A	chr7	-	75616677	75616746	75616677	75616737	75617035	75617128	-0.009	1	1	1.0,1.0,0.876	0.904,1.0,1.0	158	149	2,14,15	0,0,2	10,5,9	1,0,0
A3SS2506	ENSG00000113108.19_3	APBB3	chr5	-	139941171	139941307	139941171	139941286	139941428	139941434	0.436	1.44811e-05	0.00128963	0.467,1.0,1.0	0.467,0.226,0.467	170	149	1,1,3	1,0,0	1,1,1	1,3,1
A3SS2507	ENSG00000113108.19_3	APBB3	chr5	-	139941171	139941307	139941171	139941286	139941684	139941812	-0.413	0.266107	1	0.0,0.0,0.0	0.467,0.305,0.467	170	149	0,0,0	3,5,3	1,1,1	1,2,1
A3SS2508	ENSG00000113108.19_3	APBB3	chr5	-	139941428	139941580	139941428	139941434	139941684	139941812	0.073	1	1	1.0,1.0,1.0	1.0,0.78,1.0	295	149	6,3,3	0,0,0	7,7,6	0,1,0
A3SS2510	ENSG00000130703.15_2	OSBPL2	chr20	+	60835036	60835181	60835072	60835181	60831112	60831277	-0.001	1	1	1.0,1.0,0.978	1.0,0.98,1.0	185	149	56,54,54	0,0,1	43,61,72	0,1,0
A3SS2511	ENSG00000173210.19_2	ABLIM3	chr5	+	148637853	148640002	148639108	148640002	148632319	148632400	-0.023	0.500264	1	0.981,0.965,0.984	1.0,1.0,1.0	1404	149	499,518,568	1,2,1	5,13,1	0,0,0
A3SS2518	ENSG00000196547.14_3	MAN2A2	chr15	+	91454596	91454780	91454645	91454780	91454400	91454468	0.102	1	1	1.0,1.0,1.0	1.0,0.693,1.0	198	149	3,1,5	0,0,0	1,3,2	0,1,0
A3SS2519	ENSG00000196547.14_3	MAN2A2	chr15	+	91454614	91454780	91454645	91454780	91454400	91454468	0.025	1	1	1.0,1.0,1.0	1.0,0.925,1.0	180	149	18,10,29	0,0,0	9,15,19	0,1,0
A3SS2520	ENSG00000196547.14_3	MAN2A2	chr15	+	91455746	91455894	91455771	91455894	91455272	91455509	-0.145	0.125663	0.686721	0.0,0.093,0.14	0.3,0.146,0.222	174	149	0,3,4	5,25,21	4,2,3	8,10,9
A3SS2521	ENSG00000155393.12_3	HEATR3	chr16	+	50118018	50118202	50118044	50118202	50117847	50117938	-0.032	0.0746858	0.504601	0.0,0.068,0.0	0.081,0.066,0.017	175	149	0,3,0	41,35,44	3,3,1	29,36,50
A3SS2522	ENSG00000145730.20_3	PAM	chr5	+	102360834	102361038	102360837	102361038	102355493	102355547	0.004	0.87926	1	0.886,0.815,0.88	0.865,0.791,0.914	152	149	95,99,112	12,22,15	85,112,109	13,29,10
A3SS2523	ENSG00000145730.20_3	PAM	chr5	+	102363885	102363942	102363888	102363942	102355493	102355547	-0.006	0.934931	1	0.717,0.57,0.742	0.662,0.71,0.675	152	149	49,42,50	19,31,17	40,45,55	20,18,26
A3SS2524	ENSG00000145730.20_3	PAM	chr5	+	102363885	102363942	102363888	102363942	102360834	102361038	0.019	0.737654	1	0.442,0.311,0.377	0.332,0.324,0.417	152	149	42,35,45	52,76,73	32,42,51	63,86,70
A3SS2525	ENSG00000148334.14_3	PTGES2	chr9	-	130884640	130884925	130884640	130884758	130885212	130885413	-0.018	0.00203061	0.0471749	0.012,0.01,0.019	0.035,0.026,0.035	316	149	6,4,8	228,191,197	11,11,16	141,196,208
A3SS2526	ENSG00000148334.14_3	PTGES2	chr9	-	130885980	130886130	130885980	130886126	130886770	130886829	-0.001	0.796758	1	0.989,0.984,0.979	0.982,0.996,0.977	153	149	276,248,239	3,4,5	169,230,215	3,1,5
A3SS2527	ENSG00000168724.14_2	DNAJC21	chr5	+	34945826	34945908	34945865	34945908	34944971	34945130	-0.017	0.00964424	0.134061	0.023,0.012,0.007	0.045,0.02,0.027	188	149	2,2,1	66,131,118	11,5,9	187,194,253
A3SS2530	ENSG00000170100.13_3	ZNF778	chr16	+	89287404	89287560	89287411	89287560	89284117	89284318	0.239	1	1	NA,1.0,1.0	1.0,0.793,0.489	156	149	0,1,3	0,0,0	6,4,1	0,1,1
A3SS2539	ENSG00000087365.15_3	SF3B2	chr11	+	65823005	65823056	65823008	65823056	65822546	65822786	0.019	0.25036	0.990115	0.946,0.935,0.902	0.903,0.905,0.919	152	149	251,190,187	14,13,20	142,174,208	15,18,18
A3SS2540	ENSG00000087365.15_3	SF3B2	chr11	+	65824736	65824846	65824739	65824846	65824308	65824426	-0.009	0.427872	1	0.955,0.922,0.918	0.898,0.966,0.957	152	149	304,216,252	14,18,22	189,257,251	21,9,11
A3SS2541	ENSG00000087365.15_3	SF3B2	chr11	+	65835416	65835516	65835419	65835516	65831098	65831200	-0.008	0.118909	0.671788	0.981,0.979,0.98	0.987,0.996,0.98	152	149	482,388,453	9,8,9	449,555,561	6,2,11
A3SS2545	ENSG00000163006.11_4	CCDC138	chr2	+	109408010	109408258	109408130	109408258	109405307	109405422	0.017	1	1	0.0,0.052,0.0	0.0,0.0,0.0	269	149	0,1,0	7,10,8	0,0,0	7,12,23
A3SS2546	ENSG00000163006.11_4	CCDC138	chr2	+	109408010	109408258	109408135	109408258	109405307	109405422	0.485	1	1	0.449,0.521,NA	0.0,NA,0.0	274	149	3,2,0	2,1,0	0,0,0	3,0,1
A3SS2547	ENSG00000163006.11_4	CCDC138	chr2	+	109408010	109408258	109408167	109408258	109405307	109405422	0.169	1	1	1.0,1.0,NA	1.0,1.0,0.493	306	149	5,2,0	0,0,0	1,3,2	0,0,1
A3SS2548	ENSG00000163006.11_4	CCDC138	chr2	+	109408130	109408258	109408135	109408258	109405307	109405422	0.031	0.607206	1	0.829,0.914,1.0	0.693,1.0,0.957	154	149	10,11,8	2,1,0	7,12,23	3,0,1
A3SS2549	ENSG00000163006.11_4	CCDC138	chr2	+	109408130	109408258	109408167	109408258	109405307	109405422	0.016	1	1	1.0,1.0,1.0	1.0,1.0,0.952	186	149	12,11,8	0,0,0	8,15,25	0,0,1
A3SS2550	ENSG00000163006.11_4	CCDC138	chr2	+	109408135	109408258	109408167	109408258	109405307	109405422	0.096	1	1	1.0,1.0,NA	1.0,1.0,0.712	181	149	4,1,0	0,0,0	4,3,3	0,0,1
A3SS2551	ENSG00000163006.11_4	CCDC138	chr2	+	109421344	109421464	109421347	109421464	109414883	109415042	0.054	0.116757	0.664476	0.907,1.0,1.0	1.0,0.839,0.907	152	149	10,9,5	1,0,0	17,16,20	0,3,2
A3SS2555	ENSG00000140983.13_3	RHOT2	chr16	+	718352	718411	718357	718411	718150	718236	0.031	0.139833	0.729691	0.91,0.962,0.959	0.946,0.884,0.909	154	149	63,52,73	6,2,3	36,71,72	2,9,7
A3SS2556	ENSG00000140983.13_3	RHOT2	chr16	+	718487	718699	718655	718699	718352	718411	0.047	0.012504	0.159621	1.0,1.0,1.0	1.0,0.915,0.944	317	149	90,76,103	0,0,0	62,114,107	0,5,3
A3SS2557	ENSG00000140983.13_3	RHOT2	chr16	+	718487	718699	718658	718699	718352	718411	0.013	1	1	1.0,1.0,1.0	1.0,1.0,0.961	320	149	90,76,103	0,0,0	62,114,107	0,0,2
A3SS2559	ENSG00000140983.13_3	RHOT2	chr16	+	720248	720357	720265	720357	720122	720175	-0.04	0.22095	0.923955	0.843,0.823,0.9	0.883,0.931,0.873	166	149	60,62,60	10,12,6	59,75,92	7,5,12
A3SS2560	ENSG00000140983.13_3	RHOT2	chr16	+	720888	721000	720891	721000	720674	720773	-0.029	0.148854	0.744891	0.129,0.0,0.059	0.055,0.123,0.098	152	149	5,0,2	33,37,31	3,9,6	51,63,54
A3SS2561	ENSG00000140983.13_3	RHOT2	chr16	+	721082	721203	721114	721203	720891	721000	0.005	0.601719	1	0.939,0.966,0.938	0.951,0.952,0.924	181	149	56,35,37	3,1,2	47,72,74	2,3,5
A3SS2563	ENSG00000107959.15_3	PITRM1	chr10	-	3185580	3185923	3185580	3185693	3186483	3186558	0.002	0.918111	1	0.004,0.038,0.005	0.015,0.016,0.009	379	149	1,7,1	88,69,73	4,4,3	106,99,126
A3SS2565	ENSG00000197555.9_3	SIPA1L1	chr14	+	72171437	72172057	72171938	72172057	72169097	72169222	-0.034	0.00546346	0.0890636	0.0,0.035,0.017	0.037,0.08,0.037	650	149	0,5,2	27,32,27	6,11,4	36,29,24
A3SS2566	ENSG00000197555.9_3	SIPA1L1	chr14	+	72204957	72205042	72204960	72205042	72201993	72202108	0.087	0.159849	0.773426	0.595,0.746,0.758	0.725,0.505,0.609	152	149	9,15,32	6,5,10	43,25,35	16,24,22
A3SS2567	ENSG00000039650.11_3	PNKP	chr19	-	50364705	50365138	50364705	50364767	50365300	50365362	0.026	1	1	1.0,1.0,1.0	1.0,0.923,1.0	520	149	23,24,31	0,0,0	43,42,50	0,1,0
A3SS2569	ENSG00000039650.11_3	PNKP	chr19	-	50368383	50368683	50368383	50368499	50369655	50369702	-0.008	1	1	1.0,0.947,1.0	1.0,1.0,0.972	333	149	47,40,47	0,1,0	70,76,77	0,0,1
A3SS2570	ENSG00000039650.11_3	PNKP	chr19	-	50369655	50369785	50369655	50369702	50370310	50370474	-0.007	0.702751	1	0.138,0.222,0.114	0.231,0.1,0.164	232	149	2,4,3	8,9,15	7,4,7	15,23,23
A3SS2571	ENSG00000169727.12_2	GPS1	chr17	+	80010131	80010335	80010134	80010335	80009772	80009840	0.1	0.75697	1	0.62,1.0,0.395	0.595,0.873,0.246	152	149	5,4,2	3,0,3	3,7,1	2,1,3
A3SS2572	ENSG00000169727.12_2	GPS1	chr17	+	80010131	80010335	80010253	80010335	80009772	80009840	-0.024	1	1	1.0,0.927,1.0	1.0,1.0,1.0	271	149	27,23,19	0,1,0	13,15,17	0,0,0
A3SS2573	ENSG00000169727.12_2	GPS1	chr17	+	80010134	80010335	80010253	80010335	80009772	80009840	-0.029	1	1	1.0,0.914,1.0	1.0,1.0,1.0	268	149	25,19,20	0,1,0	12,9,19	0,0,0
A3SS2574	ENSG00000169727.12_2	GPS1	chr17	+	80012373	80012418	80012385	80012418	80011743	80011925	0.003	0.964706	1	0.171,0.176,0.229	0.166,0.213,0.187	161	149	46,44,58	207,191,181	29,53,58	135,181,234
A3SS2575	ENSG00000169727.12_2	GPS1	chr17	+	80013037	80013098	80013040	80013098	80012773	80012851	0.065	0.0047572	0.0811255	0.86,0.861,0.857	0.817,0.778,0.789	152	149	231,170,189	37,27,31	159,197,202	35,55,53
A3SS2576	ENSG00000169727.12_2	GPS1	chr17	+	80014715	80015346	80014928	80015346	80014504	80014642	0.006	1	1	0.992,1.0,0.98	0.978,0.984,0.992	362	149	308,229,243	1,0,2	216,295,314	2,2,1
A3SS2577	ENSG00000204574.12_3	ABCF1	chr6	+	30545849	30545979	30545852	30545979	30545594	30545690	0.022	0.481518	1	0.563,0.518,0.574	0.534,0.549,0.507	152	149	146,126,139	111,115,101	118,174,174	101,140,166
A3SS2584	ENSG00000126453.9_2	BCL2L12	chr19	+	50170275	50170418	50170278	50170418	50169941	50170056	-0.056	0.04246	0.356353	0.919,0.921,0.778	0.911,0.944,0.93	152	149	104,71,68	9,6,19	84,86,122	8,5,9
A3SS2585	ENSG00000133997.11_3	MED6	chr14	-	71059596	71059726	71059596	71059705	71060012	71060095	0.012	0.613792	1	0.023,0.111,0.026	0.043,0.031,0.05	170	149	2,8,2	74,56,65	2,2,4	39,54,66
A3SS2589	ENSG00000117407.16_3	ARTN	chr1	+	44401261	44401388	44401326	44401388	44399783	44399932	0.325	0.00114199	0.0334868	0.676,0.777,1.0	0.41,0.41,0.657	214	149	3,5,1	1,1,0	3,4,11	3,4,4
A3SS2590	ENSG00000117407.16_3	ARTN	chr1	+	44401740	44401903	44401764	44401903	44401261	44401388	0.105	0.110448	0.642838	0.177,1.0,1.0	0.518,0.683,0.66	173	149	1,3,2	4,0,0	5,5,9	4,2,4
A3SS2591	ENSG00000117407.16_3	ARTN	chr1	+	44401740	44402018	44401973	44402018	44401261	44401388	0.113	1	1	1.0,1.0,1.0	0.661,1.0,1.0	382	149	1,3,3	0,0,0	5,6,10	1,0,0
A3SS2592	ENSG00000156232.7_2	WHAMM	chr15	+	83495139	83495248	83495161	83495248	83491851	83492039	-0.06	0.875229	1	0.0,0.148,0.08	0.148,0.148,0.111	171	149	0,2,2	18,10,20	1,2,1	5,10,7
A3SS2593	ENSG00000158411.11_3	MITD1	chr2	-	99785725	99786073	99785725	99785933	99786999	99787115	0.005	1	1	1.0,1.0,1.0	1.0,1.0,0.986	289	149	84,135,105	0,0,0	106,141,139	0,0,1
A3SS2595	ENSG00000155545.19_2	MIER3	chr5	-	56224593	56224688	56224593	56224685	56226490	56226572	0.233	0.352853	1	1.0,0.662,0.395	0.0,0.746,0.611	152	149	2,2,2	0,1,3	0,9,8	2,3,5
A3SS2597	ENSG00000182199.10_3	SHMT2	chr12	+	57626207	57626358	57626235	57626358	57625993	57626075	0.003	0.700401	1	0.003,0.025,0.024	0.009,0.018,0.015	177	149	1,8,6	240,258,204	4,9,7	361,421,396
A3SS2605	ENSG00000140521.12_3	POLG	chr15	-	89860606	89860767	89860606	89860707	89861771	89861980	0.008	1	1	1.0,1.0,0.983	0.971,1.0,0.987	209	149	68,59,81	0,0,1	93,109,106	2,0,1
A3SS2606	ENSG00000140521.12_3	POLG	chr15	-	89861169	89861268	89861169	89861206	89861771	89861980	-0.127	0.331347	1	1.0,0.712,0.761	1.0,0.934,0.919	211	149	6,7,9	0,2,2	10,20,16	0,1,1
A3SS2607	ENSG00000140521.12_3	POLG	chr15	-	89862458	89862639	89862458	89862581	89863996	89864243	-0.013	0.138774	0.727654	0.0,0.043,0.0	0.018,0.032,0.031	207	149	0,3,0	27,48,54	2,4,4	79,86,91
A3SS2608	ENSG00000140521.12_3	POLG	chr15	-	89863996	89864491	89863996	89864243	89864966	89865084	-0.173	0.000200462	0.0100419	0.767,0.849,0.742	0.877,1.0,1.0	397	149	35,30,23	4,2,3	38,51,44	2,0,0
A3SS2609	ENSG00000140521.12_3	POLG	chr15	-	89866634	89866783	89866634	89866742	89867045	89867132	0.004	1	1	0.012,0.053,0.014	0.024,0.0,0.043	190	149	1,3,1	63,42,57	2,0,4	63,84,70
A3SS2610	ENSG00000140521.12_3	POLG	chr15	-	89870142	89870310	89870142	89870294	89870397	89870580	0.012	1	1	0.0,0.05,0.0	0.0,0.014,0.0	165	149	0,2,0	32,34,31	0,1,0	46,63,68
A3SS2611	ENSG00000124279.11_3	FASTKD3	chr5	-	7861695	7861886	7861695	7861765	7862935	7863110	0.002	0.974946	1	0.091,0.185,0.209	0.181,0.163,0.134	270	149	6,14,12	33,34,25	22,25,26	55,71,93
A3SS2612	ENSG00000140854.12_3	KATNB1	chr16	+	57789701	57789829	57789752	57789829	57789256	57789406	-0.033	0.540735	1	0.161,0.192,0.257	0.284,0.184,0.242	200	149	9,15,19	35,47,41	17,16,21	32,53,49
A3SS2615	ENSG00000112242.14_3	E2F3	chr6	+	20481436	20481656	20481454	20481656	20480076	20480188	0.03	0.222157	0.925533	0.752,0.964,0.957	0.795,0.891,0.898	167	149	17,30,50	5,1,2	26,46,59	6,5,6
A3SS2620	ENSG00000092929.11_3	UNC13D	chr17	-	73832652	73832777	73832652	73832674	73832881	73832999	-0.004	0.690857	1	0.991,0.977,0.978	1.0,0.978,0.981	252	149	193,146,151	1,2,2	59,76,87	0,1,1
A3SS2621	ENSG00000092929.11_3	UNC13D	chr17	-	73836305	73836448	73836305	73836410	73836587	73836657	-0.049	0.0252995	0.249854	0.028,0.03,0.03	0.114,0.086,0.034	187	149	5,5,5	136,128,129	5,8,3	31,68,67
A3SS2622	ENSG00000092929.11_3	UNC13D	chr17	-	73837037	73837113	73837037	73837082	73838513	73838694	-0.01	0.822288	1	0.032,0.006,0.021	0.065,0.014,0.011	180	149	5,1,3	124,127,118	3,1,1	36,59,73
A3SS2623	ENSG00000092929.11_3	UNC13D	chr17	-	73839239	73839347	73839239	73839329	73839564	73839600	0.004	1	1	1.0,0.985,1.0	1.0,1.0,0.973	167	149	126,73,102	0,1,0	47,52,40	0,0,1
A3SS2624	ENSG00000115507.9_2	OTX1	chr2	+	63281066	63281333	63281181	63281333	63280014	63280222	-0.098	1	1	0.0,0.066,0.0	0.361,0.0,0.0	264	149	0,1,0	2,8,5	1,0,0	1,7,7
A3SS2627	ENSG00000092201.9_2	SUPT16H	chr14	-	21840032	21840203	21840032	21840129	21841496	21841589	0.011	1	1	1.0,1.0,1.0	0.987,0.98,1.0	223	149	130,168,141	0,0,0	110,149,176	1,2,0
A3SS2629	ENSG00000169714.16_3	CNBP	chr3	-	128889921	128890123	128889921	128890120	128890288	128890381	0.047	0.0167583	0.194194	0.285,0.26,0.226	0.227,0.199,0.203	152	149	178,171,159	438,477,534	121,141,155	404,556,595
A3SS2630	ENSG00000169714.16_3	CNBP	chr3	-	128889921	128890126	128889921	128890120	128890288	128890381	-0.002	0.796592	1	0.009,0.037,0.016	0.03,0.017,0.022	155	149	4,19,9	438,477,534	13,10,14	404,556,595
A3SS2631	ENSG00000169714.16_3	CNBP	chr3	-	128889921	128890126	128889921	128890123	128890288	128890381	-0.023	0.192546	0.860735	0.016,0.098,0.053	0.095,0.059,0.081	152	149	3,19,9	177,171,159	13,9,14	121,140,155
A3SS2632	ENSG00000169714.16_3	CNBP	chr3	-	128890288	128890381	128890288	128890351	128890476	128890614	0.009	0.310499	1	0.953,0.953,0.953	0.953,0.929,0.949	179	149	344,388,388	14,16,16	367,453,489	15,29,22
A3SS2633	ENSG00000169714.16_3	CNBP	chr3	-	128890288	128890381	128890288	128890351	128890497	128890614	0.002	1	1	1.0,1.0,1.0	0.996,1.0,0.997	179	149	404,431,418	0,0,0	282,321,351	1,0,1
A3SS2634	ENSG00000156531.16_2	PHF6	chrX	+	133547517	133547687	133547520	133547687	133527938	133527982	-0.002	0.859126	1	0.219,0.288,0.197	0.395,0.246,0.07	152	149	4,7,3	14,17,12	6,5,1	9,15,13
A3SS2635	ENSG00000141994.15_3	DUS3L	chr19	-	5786759	5786930	5786759	5786856	5787071	5787182	-0.054	0.0148859	0.181691	0.024,0.044,0.087	0.118,0.106,0.093	223	149	1,2,3	27,29,21	8,11,8	40,62,52
A3SS2636	ENSG00000120093.11_3	HOXB3	chr17	-	46629388	46629722	46629388	46629452	46632892	46632980	-0.292	1	1	1.0,NA,0.416	NA,1.0,1.0	419	149	1,0,2	0,0,1	0,2,8	0,0,0
A3SS2637	ENSG00000120093.11_3	HOXB3	chr17	-	46629388	46629994	46629388	46629452	46632892	46632980	-0.122	1	1	1.0,1.0,0.633	NA,1.0,1.0	691	149	3,4,8	0,0,1	0,2,10	0,0,0
A3SS2641	ENSG00000105647.16_3	PIK3R2	chr19	+	18276920	18277112	18276969	18277112	18274072	18274198	0.003	1	1	0.0,0.013,0.01	0.0,0.006,0.007	198	149	0,1,1	78,58,71	0,1,1	70,122,115
A3SS2642	ENSG00000105647.16_3	PIK3R2	chr19	+	18279535	18279706	18279539	18279706	18279284	18279356	-0.021	0.577877	1	0.975,0.984,0.979	1.0,1.0,1.0	153	149	80,62,48	2,1,1	67,103,97	0,0,0
A3SS2643	ENSG00000101182.14_3	PSMA7	chr20	-	60712419	60712521	60712419	60712482	60713226	60713346	-0.001	1	1	0.0,0.002,0.003	0.003,0.004,0.0	188	149	0,3,5	1265,1216,1276	6,8,1	1359,1743,1705
A3SS2645	ENSG00000104679.10_4	R3HCC1	chr8	+	23146528	23146666	23146555	23146666	23146018	23146146	-0.013	1	1	1.0,1.0,0.96	1.0,1.0,1.0	176	149	40,20,28	0,0,1	14,26,29	0,0,0
A3SS2647	ENSG00000096384.19_2	HSP90AB1	chr6	+	44216353	44216513	44216366	44216513	44214823	44214932	-0.002	1	1	0.004,0.009,0.002	0.008,0.006,0.007	162	149	6,14,3	1423,1478,1399	12,13,17	1332,1943,2145
A3SS2648	ENSG00000189164.14_2	ZNF527	chr19	+	37870949	37871274	37871178	37871274	37870021	37870148	-0.04	1	1	0.0,0.0,0.136	0.0,0.165,0.09	378	149	0,0,2	3,1,5	0,1,1	1,2,4
A3SS2649	ENSG00000129354.11_3	AP1M2	chr19	-	10683346	10683764	10683346	10683571	10685092	10685168	-0.012	0.504019	1	0.974,0.961,1.0	0.991,0.993,0.988	342	149	174,170,170	2,3,0	255,340,365	1,1,2
A3SS2651	ENSG00000213339.8_3	QTRT1	chr19	+	10812791	10812930	10812836	10812930	10812625	10812694	0.008	1	1	1.0,1.0,0.972	0.976,0.987,0.986	194	149	56,48,45	0,0,1	53,96,90	1,1,1
A3SS2652	ENSG00000213339.8_3	QTRT1	chr19	+	10818141	10818291	10818175	10818291	10817977	10818056	0.001	1	1	0.017,0.0,0.034	0.026,0.01,0.011	183	149	1,0,2	46,42,46	2,1,1	61,82,73
A3SS2653	ENSG00000213339.8_3	QTRT1	chr19	+	10822836	10823304	10823228	10823304	10817977	10818056	0.067	1	1	1.0,1.0,1.0	1.0,1.0,0.8	541	149	23,20,22	0,0,0	22,39,29	0,0,2
A3SS2654	ENSG00000122034.14_3	GTF3A	chr13	+	28004669	28004758	28004674	28004758	28004006	28004103	-0.001	1	1	0.997,0.989,0.996	0.995,0.996,0.993	154	149	347,445,507	1,5,2	407,562,583	2,2,4
A3SS2655	ENSG00000249915.7_3	PDCD6	chr5	+	304291	306869	306716	306869	272825	272887	0.015	1	1	1.0,1.0,1.0	1.0,0.954,1.0	2574	149	316,333,282	0,0,0	304,356,352	0,1,0
A3SS2656	ENSG00000235706.7_3	DICER1-AS1	chr14	+	95645835	95646262	95645840	95646262	95625212	95625372	0.059	1	1	NA,1.0,0.326	0.421,1.0,0.392	154	149	0,4,1	0,0,2	3,3,2	4,0,3
A3SS2657	ENSG00000237298.9_4	TTN-AS1	chr2	+	179402087	179402418	179402330	179402418	179400458	179400555	-0.041	1	1	0.0,0.0,0.037	0.0,0.0,0.16	392	149	0,0,1	10,2,10	0,0,2	7,1,4
A3SS2658	ENSG00000237298.9_4	TTN-AS1	chr2	+	179465202	179465394	179465284	179465394	179464320	179464477	-0.014	1	1	0.0,0.392,1.0	NA,0.563,0.392	231	149	0,1,1	1,1,0	0,2,1	0,1,1
A3SS2659	ENSG00000089685.14_3	BIRC5	chr17	+	76212046	76212862	76212744	76212862	76210760	76210870	-0.006	0.0879969	0.559758	0.019,0.025,0.023	0.029,0.028,0.028	847	149	53,59,62	489,411,465	40,54,51	239,329,309
A3SS2663	ENSG00000088205.12_2	DDX18	chr2	+	118582515	118582677	118582572	118582677	118582144	118582284	-0.009	1	1	0.983,0.991,1.0	1.0,1.0,1.0	206	149	162,153,181	2,1,0	132,160,193	0,0,0
A3SS2664	ENSG00000168096.14_3	ANKS3	chr16	-	4752102	4752243	4752102	4752238	4755095	4755254	-0.015	0.500338	1	0.871,0.914,1.0	0.829,1.0,1.0	154	149	14,11,8	2,1,0	10,15,15	2,0,0
A3SS2667	ENSG00000168096.14_3	ANKS3	chr16	-	4776659	4776855	4776659	4776781	4776979	4777178	-0.16	0.003686	0.0671439	0.0,0.0,0.1	0.334,0.118,0.129	223	149	0,0,1	7,5,6	3,1,2	4,5,9
A3SS2668	ENSG00000166012.16_3	TAF1D	chr11	-	93465409	93465479	93465409	93465457	93466252	93466287	0.003	0.80341	1	0.147,0.077,0.042	0.083,0.071,0.103	171	149	18,15,6	91,156,119	27,30,48	259,343,365
A3SS2669	ENSG00000166012.16_3	TAF1D	chr11	-	93465409	93465479	93465409	93465457	93466515	93466563	0.131	0.0134183	0.168364	1.0,1.0,1.0	0.709,0.897,1.0	171	149	9,7,2	0,0,0	14,10,29	5,1,0
A3SS2670	ENSG00000166012.16_3	TAF1D	chr11	-	93466515	93466585	93466515	93466563	93467790	93467826	-0.078	0.0383673	0.332237	0.345,0.271,0.17	0.311,0.37,0.338	171	149	26,35,19	43,82,81	71,110,109	137,163,186
A3SS2671	ENSG00000166012.16_3	TAF1D	chr11	-	93466515	93466671	93466515	93466563	93467790	93467826	-0.049	0.0598229	0.437217	0.26,0.212,0.141	0.234,0.257,0.269	257	149	26,38,23	43,82,81	72,97,118	137,163,186
A3SS2672	ENSG00000166012.16_3	TAF1D	chr11	-	93466515	93466671	93466515	93466585	93467790	93467826	0.045	0.511871	1	0.388,0.427,0.478	0.394,0.34,0.425	235	149	10,20,13	10,17,9	39,56,64	38,69,55
A3SS2673	ENSG00000166012.16_3	TAF1D	chr11	-	93471274	93471665	93471274	93471606	93472402	93472497	-0.015	0.729787	1	0.95,0.923,0.894	0.961,0.921,0.93	208	149	79,100,94	3,6,8	138,179,240	4,11,13
A3SS2674	ENSG00000173598.13_3	NUDT4	chr12	+	93792543	93792631	93792546	93792631	93789264	93789309	0.013	0.862596	1	0.495,0.324,0.353	0.368,0.437,0.329	152	149	35,23,29	35,47,52	22,34,24	37,43,48
A3SS2675	ENSG00000183765.20_2	CHEK2	chr22	-	29091114	29091230	29091114	29091197	29091697	29091861	0.013	0.622861	1	1.0,0.981,0.979	1.0,0.987,0.935	182	149	49,63,56	0,1,1	74,92,88	0,1,5
A3SS2677	ENSG00000156787.16_3	TBC1D31	chr8	+	124141305	124141458	124141309	124141458	124140520	124140753	-0.122	0.195416	0.866136	0.886,1.0,0.619	0.872,1.0,1.0	153	149	8,10,5	1,0,3	14,21,26	2,0,0
A3SS2686	ENSG00000168883.19_3	USP39	chr2	+	85850748	85850905	85850768	85850905	85846342	85846412	-0.089	1	1	1.0,0.469,NA	0.469,1.0,1.0	169	149	1,1,0	0,1,0	1,2,4	1,0,0
A3SS2687	ENSG00000168883.19_3	USP39	chr2	+	85850748	85850905	85850768	85850905	85848607	85848702	-0.004	0.767499	1	0.008,0.052,0.029	0.042,0.015,0.045	169	149	1,9,5	115,146,150	4,2,6	80,115,112
A3SS2688	ENSG00000089053.12_2	ANAPC5	chr12	-	121756079	121756207	121756079	121756154	121756303	121756411	0.006	1	1	0.983,1.0,1.0	1.0,1.0,0.965	202	149	79,73,81	1,0,0	99,148,111	0,0,3
A3SS2689	ENSG00000089053.12_2	ANAPC5	chr12	-	121756079	121756227	121756079	121756154	121756303	121756411	0.002	1	1	0.995,1.0,1.0	1.0,1.0,0.989	222	149	295,296,306	1,0,0	323,513,415	0,0,3
A3SS2690	ENSG00000089053.12_2	ANAPC5	chr12	-	121756079	121756227	121756079	121756207	121756303	121756411	0.002	1	1	1.0,1.0,1.0	1.0,0.994,1.0	169	149	216,223,225	0,0,0	224,367,304	0,2,0
A3SS2691	ENSG00000089053.12_2	ANAPC5	chr12	-	121766118	121766300	121766118	121766261	121768385	121768475	-0.018	0.484176	1	0.819,0.8,0.692	0.738,0.8,0.828	188	149	205,187,187	36,37,66	188,258,286	53,51,47
A3SS2692	ENSG00000143416.20_3	SELENBP1	chr1	-	151338243	151338929	151338243	151338322	151339197	151339380	-0.063	1	1	1.0,0.734,1.0	0.923,1.0,1.0	756	149	12,14,10	0,1,0	61,66,47	1,0,0
A3SS2694	ENSG00000143416.20_3	SELENBP1	chr1	-	151341917	151342030	151341917	151341982	151342188	151342245	0.014	1	1	1.0,1.0,1.0	1.0,0.98,0.979	197	149	21,15,9	0,0,0	49,65,62	0,1,1
A3SS2695	ENSG00000018189.12_3	RUFY3	chr4	+	71659481	71659621	71659501	71659621	71655211	71655309	-0.05	0.259225	1	0.638,0.128,0.306	0.54,0.346,0.335	169	149	2,1,1	1,6,2	4,3,4	3,5,7
A3SS2696	ENSG00000228474.5_2	OST4	chr2	-	27293339	27293610	27293339	27293589	27294193	27294331	0	1	1	0.002,0.003,0.0	0.002,0.0,0.003	170	149	2,3,0	1035,895,1026	1,0,2	569,720,687
A3SS2697	ENSG00000090316.15_2	MAEA	chr4	+	1332209	1332405	1332213	1332405	1330648	1330782	0.023	0.539149	1	1.0,1.0,1.0	0.961,0.978,0.991	153	149	71,76,73	0,0,0	50,90,111	2,2,1
A3SS2699	ENSG00000088280.18_3	ASAP3	chr1	-	23768147	23768223	23768147	23768212	23768678	23768764	-0.081	1	1	0.651,1.0,1.0	0.893,1.0,1.0	160	149	2,7,8	1,0,0	9,12,15	1,0,0
A3SS2700	ENSG00000122390.17_3	NAA60	chr16	+	3534690	3535083	3534761	3535083	3532501	3532598	-0.015	1	1	1.0,1.0,0.852	1.0,0.898,1.0	220	149	13,16,17	0,0,2	11,13,23	0,1,0
A3SS2701	ENSG00000158796.16_2	DEDD	chr1	-	161092864	161093011	161092864	161092964	161093628	161093736	-0.013	1	1	0.981,1.0,0.981	1.0,1.0,1.0	196	149	67,52,68	1,0,1	47,58,57	0,0,0
A3SS2702	ENSG00000158796.16_2	DEDD	chr1	-	161093927	161094316	161093927	161094000	161100604	161100637	-0.013	1	1	1.0,0.97,0.966	1.0,1.0,0.974	465	149	81,102,90	0,1,1	79,111,115	0,0,1
A3SS2704	ENSG00000273611.4_3	ZNHIT3	chr17	+	34848656	34848743	34848661	34848743	34842778	34842810	0.004	1	1	1.0,1.0,0.987	0.993,0.988,0.994	154	149	111,123,156	0,0,2	154,172,170	1,2,1
A3SS2705	ENSG00000273611.4_3	ZNHIT3	chr17	+	34849769	34849850	34849803	34849850	34848656	34848743	0	1	1	1.0,1.0,0.986	0.987,1.0,1.0	183	149	134,155,174	0,0,2	182,211,183	2,0,0
A3SS2707	ENSG00000197448.13_2	GSTK1	chr7	+	142961640	142962185	142962084	142962185	142961178	142961260	-0.014	1	1	0.939,1.0,1.0	1.0,1.0,0.981	593	149	185,172,187	3,0,0	166,151,203	0,0,1
A3SS2709	ENSG00000102908.20_3	NFAT5	chr16	+	69718789	69718873	69718792	69718873	69711105	69711238	0.089	1	1	0.723,0.758,0.898	NA,0.662,0.746	152	149	8,16,9	3,5,1	0,2,3	0,1,1
A3SS2710	ENSG00000146729.9_4	NIPSNAP2	chr7	+	56047452	56047579	56047455	56047579	56046042	56046088	1	1	1	NA,NA,1.0	NA,0.0,NA	152	149	0,0,1	0,0,0	0,0,0	0,1,0
A3SS2714	ENSG00000157625.15_2	TAB3	chrX	-	30861082	30864761	30861082	30861166	30870894	30871055	0.214	1	1	1.0,1.0,1.0	1.0,1.0,0.358	3744	149	21,18,16	0,0,0	15,22,14	0,0,1
A3SS2717	ENSG00000243406.6_2	MRPS31P5	chr13	-	52744121	52744234	52744121	52744191	52745292	52745383	0.173	0.296635	1	0.795,0.608,0.756	0.795,0.28,0.564	192	149	5,4,4	1,2,1	5,1,5	1,2,3
A3SS2719	ENSG00000168944.15_3	CEP120	chr5	-	122725617	122726059	122725617	122725834	122726803	122727031	-0.062	0.59237	1	0.0,0.0,0.0	0.185,0.0,0.0	374	149	0,0,0	19,8,6	4,0,0	7,7,13
A3SS2722	ENSG00000198758.10_2	EPS8L3	chr1	-	110301145	110301288	110301145	110301285	110301683	110301739	-0.198	1	1	0.0,NA,NA	NA,0.395,0.0	152	149	0,0,0	1,0,0	0,2,0	0,3,1
A3SS2723	ENSG00000198758.10_2	EPS8L3	chr1	-	110302299	110302520	110302299	110302458	110304116	110304181	-0.114	1	1	NA,0.0,NA	0.191,0.15,0.0	211	149	0,0,0	0,1,0	1,1,0	3,4,1
A3SS2725	ENSG00000172534.13_2	HCFC1	chrX	-	153217291	153217612	153217291	153217609	153217964	153218409	-0.067	0.0225126	0.232324	0.064,0.074,0.079	0.118,0.133,0.166	152	149	4,4,4	57,49,46	6,10,11	44,64,54
A3SS2726	ENSG00000172534.13_2	HCFC1	chrX	-	153217964	153218541	153217964	153218409	153219057	153219221	0.063	0.0398017	0.340581	0.19,0.161,0.164	0.073,0.119,0.133	281	149	23,13,20	52,36,54	7,13,20	47,51,69
A3SS2728	ENSG00000111325.16_3	OGFOD2	chr12	+	123461147	123461314	123461200	123461314	123460357	123460414	0.031	0.22726	0.935696	0.0,0.042,0.217	0.058,0.109,0.0	202	149	0,1,6	14,17,16	1,2,0	12,12,8
A3SS2729	ENSG00000111325.16_3	OGFOD2	chr12	+	123461130	123461314	123461200	123461314	123460799	123460948	-0.234	1	1	0.0,1.0,0.405	0.405,NA,1.0	219	149	0,1,1	2,0,1	1,0,3	1,0,0
A3SS2730	ENSG00000111325.16_3	OGFOD2	chr12	+	123462871	123463116	123462988	123463116	123461417	123461510	0.047	1	1	1.0,1.0,1.0	1.0,1.0,0.86	266	149	6,5,6	0,0,0	6,10,11	0,0,1
A3SS2731	ENSG00000111325.16_3	OGFOD2	chr12	+	123462906	123463116	123462988	123463116	123461417	123461517	-0.143	0.0458102	0.376779	0.293,0.301,0.134	0.361,0.313,0.484	231	149	9,8,6	14,12,25	7,12,16	8,17,11
A3SS2733	ENSG00000183137.14_3	CEP57L1	chr6	+	109471320	109471442	109471368	109471442	109467960	109468140	-0.163	0.00364708	0.066942	0.713,0.85,0.672	0.958,0.947,0.819	197	149	23,15,19	7,2,7	30,47,30	1,2,5
A3SS2734	ENSG00000183137.14_3	CEP57L1	chr6	+	109480420	109480665	109480471	109480665	109480227	109480305	-0.022	0.171465	0.806823	0.0,0.076,0.034	0.061,0.042,0.072	200	149	0,2,1	14,18,21	2,2,3	23,34,29
A3SS2737	ENSG00000156504.16_2	FAM122B	chrX	-	133903596	133906313	133903596	133905384	133915850	133915947	-0.061	0.407844	1	0.818,0.718,0.629	0.811,0.772,0.766	1078	149	65,92,86	2,5,7	93,147,142	3,6,6
A3SS2738	ENSG00000156504.16_2	FAM122B	chrX	-	133919915	133919980	133919915	133919977	133921501	133921563	0.121	0.143005	0.736476	0.746,0.466,0.949	0.547,0.662,0.588	152	149	24,8,19	8,9,1	16,24,35	13,12,24
A3SS2740	ENSG00000141499.16_3	WRAP53	chr17	+	7604744	7604867	7604776	7604867	7604058	7604147	-0.015	1	1	0.0,0.0,0.0	0.0,0.035,0.011	181	149	0,0,0	56,45,43	0,3,1	49,69,72
A3SS2741	ENSG00000124006.14_2	OBSL1	chr2	-	220415450	220415590	220415450	220415564	220416250	220416520	-0.113	0.225305	0.931863	0.078,0.0,0.0	0.0,0.196,0.221	175	149	1,0,0	10,10,12	0,2,2	12,7,6
A3SS2742	ENSG00000169682.17_4	SPNS1	chr16	+	28992775	28992936	28992790	28992936	28990725	28990792	0	1	1	0.019,0.0,0.0	0.018,0.0,0.0	164	149	1,0,0	47,43,34	1,0,0	50,71,67
A3SS2743	ENSG00000176700.19_2	SCAND2P	chr15	+	85181584	85181708	85181626	85181708	85180577	85180651	0.17	0.606347	1	0.0,0.539,0.438	0.0,0.467,0.0	191	149	0,3,1	2,2,1	0,9,0	10,8,2
A3SS2744	ENSG00000172893.15_3	DHCR7	chr11	-	71155038	71155261	71155038	71155165	71155900	71156004	0.001	1	1	1.0,1.0,0.974	0.99,0.996,0.986	245	149	84,74,61	0,0,1	320,433,452	2,1,4
A3SS2745	ENSG00000166793.10_2	YPEL4	chr11	-	57413769	57414267	57413769	57413878	57414439	57414764	-0.878	1	1	NA,0.122,NA	NA,1.0,1.0	538	149	0,1,0	0,2,0	0,1,2	0,0,0
A3SS2746	ENSG00000112759.16_2	SLC29A1	chr6	+	44194996	44195079	44194999	44195079	44193797	44193904	0.008	0.815973	1	0.316,0.189,0.348	0.197,0.219,0.412	152	149	8,5,6	17,21,11	2,4,5	8,14,7
A3SS2747	ENSG00000164828.17_4	SUN1	chr7	+	892446	892589	892449	892589	892245	892304	0.053	0.24546	0.978788	0.715,0.733,0.762	0.69,0.726,0.634	152	149	46,84,62	18,30,19	34,46,46	15,17,26
A3SS2749	ENSG00000136986.9_2	DERL1	chr8	-	124026388	124031545	124026388	124027825	124033686	124033739	0.008	1	1	1.0,1.0,0.877	0.852,1.0,1.0	3869	149	157,154,186	0,0,1	150,184,188	1,0,0
A3SS2750	ENSG00000136986.9_2	DERL1	chr8	-	124031434	124031545	124031434	124031485	124033686	124033739	-0.013	0.907931	1	0.986,0.974,1.0	1.0,1.0,1.0	209	149	198,207,243	2,4,0	216,221,236	0,0,0
A3SS2753	ENSG00000090661.11_2	CERS4	chr19	+	8315927	8316133	8315959	8316133	8275589	8275746	-0.074	0.582726	1	0.292,0.0,0.292	0.452,0.354,0.0	181	149	1,0,1	2,5,2	1,2,0	1,3,3
A3SS2754	ENSG00000090661.11_2	CERS4	chr19	+	8315927	8316133	8315993	8316133	8275589	8275746	0.245	1	1	1.0,NA,1.0	1.0,0.51,NA	215	149	1,0,2	0,0,0	4,3,0	0,2,0
A3SS2755	ENSG00000090661.11_2	CERS4	chr19	+	8315959	8316133	8315993	8316133	8275589	8275746	0.127	1	1	1.0,1.0,1.0	1.0,0.62,1.0	183	149	2,5,3	0,0,0	4,4,3	0,2,0
A3SS2760	ENSG00000189180.15_2	ZNF33A	chr10	+	38305798	38305943	38305802	38305943	38301225	38301278	0.016	1	1	1.0,1.0,1.0	0.953,1.0,1.0	153	149	14,20,12	0,0,0	21,27,48	1,0,0
A3SS2761	ENSG00000213185.6_3	FAM24B	chr10	-	124609939	124610066	124609939	124610036	124615160	124615302	0.005	0.122856	0.682234	0.769,0.882,0.581	1.0,0.217,1.0	179	149	20,9,5	5,1,3	6,1,5	0,3,0
A3SS2766	ENSG00000167646.13_4	DNAAF3	chr19	-	55670900	55671088	55670900	55670975	55671266	55671381	0.047	0.49143	1	0.63,0.57,1.0	0.695,0.363,1.0	262	149	3,7,2	1,3,0	8,4,7	2,4,0
A3SS2767	ENSG00000167646.13_4	DNAAF3	chr19	-	55671266	55671381	55671266	55671378	55672007	55672143	-0.053	1	1	NA,0.797,NA	0.551,1.0,1.0	152	149	0,4,0	0,1,0	5,4,1	4,0,0
A3SS2773	ENSG00000146350.13_3	TBC1D32	chr6	-	121436317	121436893	121436317	121436387	121447523	121447607	-0.387	0.000209183	0.0103708	0.132,0.037,0.102	0.614,0.532,0.285	655	149	2,1,1	3,6,2	7,5,7	1,1,4
A3SS2774	ENSG00000146350.13_3	TBC1D32	chr6	-	121638640	121638836	121638640	121638818	121642778	121642940	0.124	0.660162	1	0.229,0.373,0.0	0.0,0.0,0.229	167	149	1,2,0	3,3,4	0,0,1	6,3,3
A3SS2776	ENSG00000164638.10_3	SLC29A4	chr7	+	5331323	5331452	5331360	5331452	5330754	5330868	0.079	0.339934	1	0.912,0.906,0.651	1.0,0.616,0.616	186	149	26,12,7	2,1,3	15,10,6	0,5,3
A3SS2777	ENSG00000067829.18_3	IDH3G	chrX	-	153051220	153051727	153051220	153051428	153051809	153051904	-0.054	0.267409	1	1.0,0.956,0.882	1.0,1.0,1.0	448	149	83,66,90	0,1,4	67,110,104	0,0,0
A3SS2783	ENSG00000143498.17_2	TAF1A	chr1	-	222753100	222753232	222753100	222753214	222757469	222757639	-0.038	1	1	0.0,0.0,0.0	0.113,0.0,0.0	167	149	0,0,0	4,8,9	1,0,0	7,13,10
A3SS2786	ENSG00000100116.16_3	GCAT	chr22	+	38209283	38209616	38209469	38209616	38208893	38208995	0.01	0.619453	1	0.087,0.0,0.0	0.0,0.034,0.024	335	149	3,0,0	14,17,26	0,4,3	35,50,54
A3SS2797	ENSG00000266714.7_4	MYO15B	chr17	+	73621845	73622057	73621923	73622057	73621606	73621740	1	1	1	1.0,NA,NA	0.0,0.0,0.0	227	149	1,0,0	0,0,0	0,0,0	1,1,1
A3SS2799	ENSG00000101452.14_3	DHX35	chr20	+	37617435	37617560	37617455	37617560	37612341	37612419	-0.016	0.742843	1	0.0,0.077,0.064	0.056,0.133,0.0	169	149	0,2,1	20,21,13	1,4,0	15,23,30
A3SS2801	ENSG00000167965.17_3	MLST8	chr16	+	2256031	2256215	2256061	2256215	2255454	2255513	0.272	0.101643	0.608175	0.625,0.526,0.384	0.526,0.192,0.0	179	149	2,4,6	1,3,8	4,2,0	3,7,4
A3SS2802	ENSG00000167965.17_3	MLST8	chr16	+	2256358	2256410	2256361	2256410	2256031	2256215	0.032	0.205063	0.891637	0.887,0.946,0.967	0.869,0.885,0.95	152	149	72,54,60	9,3,2	81,71,77	12,9,4
A3SS2803	ENSG00000167965.17_3	MLST8	chr16	+	2256479	2256660	2256484	2256660	2256358	2256410	0.104	1	1	0.0,1.0,0.0	0.492,0.195,0.0	154	149	0,1,0	2,0,1	1,1,0	1,4,2
A3SS2804	ENSG00000167965.17_3	MLST8	chr16	+	2256479	2256660	2256497	2256660	2256358	2256410	-0.002	1	1	0.0,0.019,0.0	0.013,0.013,0.0	167	149	0,1,0	60,45,46	1,1,0	70,67,65
A3SS2806	ENSG00000167965.17_3	MLST8	chr16	+	2256484	2256660	2256497	2256660	2256358	2256410	-0.014	0.22536	0.931863	0.03,0.0,0.02	0.013,0.052,0.028	162	149	2,0,1	60,45,46	1,4,2	70,67,65
A3SS2809	ENSG00000167965.17_3	MLST8	chr16	+	2257193	2257346	2257197	2257346	2257035	2257111	0.02	0.352862	1	0.963,0.979,0.926	0.916,0.97,0.921	153	149	54,47,64	2,1,5	56,67,72	5,2,6
A3SS2810	ENSG00000167965.17_3	MLST8	chr16	+	2258210	2258614	2258450	2258614	2257193	2257346	-0.065	0.17013	0.802112	0.917,0.765,0.83	0.84,0.979,0.889	389	149	87,51,102	3,6,8	110,124,105	8,1,5
A3SS2811	ENSG00000175110.11_3	MRPS22	chr3	+	139065719	139065886	139065722	139065886	139062868	139063040	-0.004	0.926527	1	0.803,0.846,0.868	0.88,0.842,0.806	152	149	154,207,214	37,37,32	209,239,279	28,44,66
A3SS2812	ENSG00000175110.11_3	MRPS22	chr3	+	139069818	139069902	139069872	139069902	139069020	139069164	-0.005	0.848937	1	0.973,0.956,0.974	0.991,0.961,0.967	203	149	244,268,252	5,9,5	297,407,396	2,12,10
A3SS2813	ENSG00000142765.17_3	SYTL1	chr1	+	27675570	27675643	27675606	27675643	27674457	27674503	0.5	1	1	1.0,1.0,1.0	0.0,NA,1.0	185	149	2,4,2	0,0,0	0,0,1	1,0,0
A3SS2815	ENSG00000110911.14_3	SLC11A2	chr12	-	51402258	51402407	51402258	51402327	51404477	51404549	-0.013	1	1	1.0,0.962,1.0	1.0,1.0,1.0	229	149	36,78,47	0,2,0	55,98,85	0,0,0
A3SS2816	ENSG00000114126.17_4	TFDP2	chr3	-	141692889	141693036	141692889	141693033	141697361	141697524	-0.023	0.7581	1	0.159,0.329,0.329	0.174,0.261,0.45	152	149	5,12,11	26,24,22	9,13,25	42,36,30
A3SS2818	ENSG00000171566.11_3	PLRG1	chr4	-	155459120	155459260	155459120	155459234	155460256	155460365	0.003	1	1	1.0,1.0,1.0	1.0,1.0,0.991	175	149	101,79,109	0,0,0	129,125,133	0,0,1
A3SS2820	ENSG00000198160.14_2	MIER1	chr1	+	67394569	67394646	67394572	67394646	67391824	67391925	-0.165	1	1	1.0,0.746,0.0	0.495,1.0,0.746	152	149	1,3,0	0,1,1	1,2,3	1,0,1
A3SS2821	ENSG00000164466.12_3	SFXN1	chr5	+	174936034	174936205	174936063	174936205	174919097	174919270	-0.05	0.00257189	0.0539475	0.865,0.883,0.97	0.946,0.952,0.97	178	149	145,163,156	19,18,4	125,188,191	6,8,5
A3SS2822	ENSG00000110931.18_3	CAMKK2	chr12	-	121707330	121707430	121707330	121707384	121708700	121708748	0.017	1	1	0.0,0.027,0.024	0.0,0.0,0.0	195	149	0,1,1	45,28,31	0,0,0	14,17,27
A3SS2825	ENSG00000159147.17_3	DONSON	chr21	-	34958283	34958487	34958283	34958366	34959827	34959908	0.017	1	1	1.0,1.0,1.0	0.977,0.987,0.984	270	149	78,89,104	0,0,0	78,135,111	1,1,1
A3SS2828	ENSG00000057608.16_3	GDI2	chr10	-	5836847	5836982	5836847	5836952	5838725	5838825	-0.001	1	1	0.996,1.0,1.0	1.0,1.0,1.0	179	149	281,369,374	1,0,0	277,324,388	0,0,0
A3SS2829	ENSG00000126254.11_2	RBM42	chr19	+	36123978	36124154	36123999	36124154	36122232	36122307	0.015	0.250841	0.991205	0.009,0.078,0.015	0.023,0.017,0.016	170	149	1,5,1	96,52,56	1,1,1	38,52,53
A3SS2830	ENSG00000126254.11_2	RBM42	chr19	+	36123978	36124154	36124002	36124154	36122232	36122307	0.108	0.3154	1	0.463,0.812,0.223	0.633,0.365,0.177	173	149	2,5,1	2,1,3	2,2,1	1,3,4
A3SS2831	ENSG00000126254.11_2	RBM42	chr19	+	36123999	36124154	36124002	36124154	36122232	36122307	0.02	0.252987	0.996588	0.979,0.981,0.948	0.975,0.945,0.929	152	149	97,52,56	2,1,3	39,53,53	1,3,4
A3SS2834	ENSG00000155957.17_3	TMBIM4	chr12	-	66532503	66532549	66532503	66532514	66539620	66539738	-0.074	0.000230867	0.0108847	0.899,0.98,0.899	1.0,1.0,1.0	184	149	44,62,77	4,1,7	40,40,47	0,0,0
A3SS2835	ENSG00000099330.8_2	OCEL1	chr19	+	17337783	17338008	17337802	17338008	17337501	17337678	0.058	0.171924	0.807405	0.25,0.228,0.0	0.0,0.075,0.228	168	149	3,1,0	8,3,4	0,1,1	12,11,3
A3SS2836	ENSG00000099330.8_2	OCEL1	chr19	+	17339239	17340024	17339611	17340024	17339064	17339118	0.015	0.90707	1	0.067,0.076,0.269	0.031,0.168,0.167	521	149	2,2,9	8,7,7	2,12,7	18,17,10
A3SS2837	ENSG00000099330.8_2	OCEL1	chr19	+	17339611	17340028	17339817	17340028	17339064	17339118	-0.109	0.360093	1	0.54,0.375,0.746	0.523,0.845,0.619	355	149	14,10,14	5,7,2	34,39,31	13,3,8
A3SS2839	ENSG00000114982.17_3	KANSL3	chr2	-	97270515	97270600	97270515	97270594	97271056	97271248	0.055	0.221442	0.924967	0.926,0.978,0.958	0.885,0.889,0.924	155	149	52,46,47	4,1,2	16,25,38	2,3,3
A3SS2840	ENSG00000114982.17_3	KANSL3	chr2	-	97297048	97297280	97297048	97297219	97302657	97302922	-0.279	0.0465411	0.37935	0.404,0.307,0.262	0.751,0.262,0.796	210	149	21,10,8	22,16,16	17,5,11	4,10,2
A3SS2842	ENSG00000204387.12_2	C6orf48	chr6	+	31804071	31804294	31804075	31804294	31803187	31803228	-0.165	0.599566	1	0.0,0.493,0.493	0.661,0.327,0.493	153	149	0,2,3	2,2,3	2,1,1	1,2,1
A3SS2843	ENSG00000204387.12_2	C6orf48	chr6	+	31804071	31804294	31804200	31804294	31803187	31803228	-0.041	0.0286405	0.27346	0.051,0.068,0.053	0.07,0.095,0.129	278	149	8,10,8	79,73,76	10,15,19	71,77,69
A3SS2844	ENSG00000204387.12_2	C6orf48	chr6	+	31804075	31804294	31804200	31804294	31803187	31803228	-0.036	0.0539926	0.418501	0.064,0.069,0.054	0.064,0.102,0.13	274	149	10,10,8	79,73,76	9,16,19	71,77,69
A3SS2846	ENSG00000154814.13_3	OXNAD1	chr3	+	16312435	16312578	16312451	16312578	16310632	16310782	0.005	0.483049	1	0.122,0.145,0.0	0.065,0.144,0.043	165	149	2,3,0	13,16,15	2,8,2	26,43,40
A3SS2847	ENSG00000154814.13_3	OXNAD1	chr3	+	16344914	16345099	16344917	16345099	16344146	16344255	0.013	0.492208	1	1.0,0.97,1.0	0.968,0.985,0.977	152	149	37,33,37	0,1,0	61,68,87	2,1,2
A3SS2848	ENSG00000267740.5_4	AC024592.3	chr19	-	5896463	5896661	5896463	5896586	5896915	5897008	-0.005	0.122006	0.681451	0.014,0.009,0.015	0.017,0.017,0.019	224	149	16,8,16	755,619,686	16,18,21	605,697,712
A3SS2849	ENSG00000134419.15_3	RPS15A	chr16	-	18799384	18799464	18799384	18799427	18800302	18800440	0.001	1	1	1.0,1.0,1.0	0.999,1.0,0.999	186	149	6232,5564,5642	0,2,2	5488,6188,5875	5,2,4
A3SS2850	ENSG00000134419.15_3	RPS15A	chr16	-	18799384	18799481	18799384	18799427	18800302	18800440	0.003	1	1	1.0,0.997,0.997	0.993,0.997,0.994	203	149	1054,916,884	0,2,2	914,1008,886	5,2,4
A3SS2851	ENSG00000134419.15_3	RPS15A	chr16	-	18799384	18799481	18799384	18799464	18800302	18800440	0.001	1	1	0.001,0.001,0.001	0.001,0.0,0.0	166	149	4,5,5	5182,4653,4763	3,1,1	4577,5181,4990
A3SS2854	ENSG00000250479.8_2	CHCHD10	chr22	-	24108314	24108483	24108314	24108462	24109560	24109780	-0.013	0.712857	1	0.0,0.0,0.009	0.013,0.021,0.014	170	149	0,0,1	94,83,97	2,4,3	132,160,182
A3SS2855	ENSG00000092036.18_4	HAUS4	chr14	-	23417076	23417242	23417076	23417222	23419522	23419619	-0.018	0.501864	1	0.0,0.0,0.017	0.0,0.038,0.032	169	149	0,0,1	64,37,52	0,3,2	67,67,53
A3SS2856	ENSG00000113272.13_2	THG1L	chr5	+	157161583	157161753	157161678	157161753	157159875	157160052	-0.009	0.642268	1	0.967,0.955,1.0	0.976,1.0,0.973	244	149	48,69,72	1,2,0	66,79,60	1,0,1
A3SS2857	ENSG00000036054.12_2	TBC1D23	chr3	+	100000561	100000691	100000585	100000691	99998492	99998604	0.019	1	1	0.0,0.0,0.058	0.0,0.0,0.0	173	149	0,0,1	11,10,14	0,0,0	7,16,15
A3SS2858	ENSG00000110583.12_3	NAA40	chr11	+	63714196	63714475	63714422	63714475	63713311	63713407	-0.17	0.00189038	0.0456825	0.016,0.074,0.124	0.373,0.175,0.175	375	149	1,5,5	25,25,14	6,8,8	4,15,15
A3SS2861	ENSG00000179698.13_2	WDR97	chr8	+	145168342	145168784	145168559	145168784	145167349	145167433	-0.711	1	1	NA,0.289,NA	1.0,1.0,1.0	366	149	0,1,0	0,1,0	2,3,3	0,0,0
A3SS2864	ENSG00000100441.9_2	KHNYN	chr14	+	24905273	24905385	24905277	24905385	24902141	24902238	0.035	1	1	0.034,0.0,0.07	0.0,0.0,0.0	153	149	1,0,1	28,19,13	0,0,0	11,25,14
A3SS2865	ENSG00000125503.12_2	PPP1R12C	chr19	-	55604150	55604236	55604150	55604233	55604383	55604444	0.094	0.156903	0.766815	0.38,0.457,0.295	0.234,0.317,0.3	152	149	30,36,26	48,42,61	5,18,14	16,38,32
A3SS2866	ENSG00000125503.12_2	PPP1R12C	chr19	-	55606812	55606971	55606812	55606968	55607234	55607308	-0.096	0.243449	0.973998	0.486,0.641,0.495	0.574,0.608,0.729	152	149	28,20,15	29,11,15	11,19,11	8,12,4
A3SS2867	ENSG00000109819.8_2	PPARGC1A	chr4	-	23825902	23826007	23825902	23825976	23826085	23826131	-0.04	1	1	0.0,0.0,NA	0.0,0.0,0.121	180	149	0,0,0	2,3,0	0,0,1	1,2,6
A3SS2868	ENSG00000140525.17_4	FANCI	chr15	+	89849237	89849425	89849240	89849425	89848835	89848929	0	0.853855	1	1.0,1.0,0.923	0.947,0.988,0.989	152	149	55,74,73	0,0,6	73,83,95	4,1,1
A3SS2869	ENSG00000168297.15_2	PXK	chr3	+	58398627	58398690	58398630	58398690	58395816	58395886	-0.019	0.546019	1	0.632,0.662,0.797	0.595,0.864,0.688	152	149	7,10,12	4,5,3	3,13,9	2,2,4
A3SS2870	ENSG00000273559.4_2	CWC25	chr17	-	36969047	36969117	36969047	36969113	36971113	36971350	-0.003	1	1	1.0,0.976,1.0	1.0,1.0,0.985	153	149	48,41,46	0,1,0	52,60,67	0,0,1
A3SS2871	ENSG00000241370.5_3	RPP21	chr6	+	30313243	30313350	30313267	30313350	30313074	30313175	-0.015	0.137233	0.721261	0.036,0.033,0.028	0.037,0.035,0.071	173	149	10,7,7	228,178,212	7,9,17	155,216,192
A3SS2872	ENSG00000196924.14_2	FLNA	chrX	-	153581368	153581589	153581368	153581572	153581663	153581825	-0.001	1	1	0.001,0.0,0.0	0.003,0.0,0.0	166	149	1,0,0	805,560,621	1,0,0	297,396,404
A3SS2878	ENSG00000121900.18_2	TMEM54	chr1	-	33361155	33361344	33361155	33361245	33361510	33361570	-0.027	0.796484	1	0.977,0.983,0.96	1.0,1.0,1.0	248	149	144,99,119	2,1,3	28,32,38	0,0,0
A3SS2880	ENSG00000160703.15_2	NLRX1	chr11	+	119053826	119054725	119054529	119054725	119052802	119053054	0.038	0.654618	1	0.889,1.0,1.0	1.0,0.926,0.848	852	149	46,40,38	1,0,0	67,72,64	0,1,2
A3SS2883	ENSG00000173486.12_2	FKBP2	chr11	+	64010670	64010969	64010922	64010969	64009855	64010030	-0.006	1	1	1.0,0.981,1.0	1.0,1.0,1.0	401	149	306,276,323	0,2,0	369,375,392	0,0,0
A3SS2889	ENSG00000069943.9_2	PIGB	chr15	+	55613467	55613588	55613470	55613588	55612472	55612608	0.047	1	1	0.329,0.0,0.0	0.065,0.123,0.0	152	149	4,0,0	8,5,11	1,1,0	14,7,17
A3SS2892	ENSG00000099817.11_2	POLR2E	chr19	-	1086577	1088719	1086577	1086987	1089470	1089550	0.021	0.481936	1	1.0,1.0,1.0	0.989,0.955,0.992	1881	149	1376,1109,1185	0,0,0	1172,1608,1567	1,6,1
A3SS2893	ENSG00000099817.11_2	POLR2E	chr19	-	1089470	1089572	1089470	1089550	1089882	1089961	-0.001	1	1	0.0,0.0,0.003	0.005,0.002,0.0	171	149	0,0,1	405,273,322	2,1,0	374,464,468
A3SS2894	ENSG00000099817.11_2	POLR2E	chr19	-	1090085	1090144	1090085	1090140	1090906	1090987	-0.002	1	1	1.0,1.0,0.993	1.0,1.0,1.0	153	149	334,255,280	0,0,2	317,395,404	0,0,0
A3SS2895	ENSG00000067141.16_2	NEO1	chr15	+	73528627	73528847	73528687	73528847	73470647	73470768	0.194	0.0248752	0.248127	0.616,0.618,0.697	0.373,0.528,0.449	209	149	45,34,42	20,15,13	5,11,16	6,7,14
A3SS2896	ENSG00000067141.16_2	NEO1	chr15	+	73562350	73562574	73562398	73562574	73558656	73558752	-0.013	1	1	0.0,0.0,0.0	0.0,0.0,0.04	197	149	0,0,0	76,58,62	0,0,1	15,25,18
A3SS2897	ENSG00000115970.18_3	THADA	chr2	-	43778927	43779064	43778927	43779061	43779342	43779478	0.018	0.616501	1	0.915,1.0,1.0	0.903,1.0,0.958	152	149	11,21,16	1,0,0	19,13,23	2,0,1
A3SS2904	ENSG00000090372.14_2	STRN4	chr19	-	47230708	47230824	47230708	47230803	47231150	47231264	0.034	0.483054	1	0.183,0.286,0.275	0.159,0.155,0.329	170	149	21,21,26	82,46,60	11,18,28	51,86,50
A3SS2905	ENSG00000090372.14_2	STRN4	chr19	-	47230708	47230948	47230708	47230803	47231150	47231264	0.002	0.988987	1	0.036,0.072,0.071	0.056,0.05,0.066	294	149	6,7,9	82,46,60	6,9,7	51,86,50
A3SS2906	ENSG00000090372.14_2	STRN4	chr19	-	47230708	47230948	47230708	47230824	47231150	47231264	-0.051	0.463629	1	0.083,0.126,0.11	0.214,0.163,0.095	273	149	3,5,5	18,19,22	5,5,5	10,14,26
A3SS2907	ENSG00000090372.14_2	STRN4	chr19	-	47231150	47231383	47231150	47231264	47231874	47232034	-0.002	1	1	0.012,0.0,0.016	0.008,0.012,0.015	268	149	2,0,3	91,74,103	1,2,2	70,92,73
A3SS2908	ENSG00000101247.17_3	NDUFAF5	chr20	+	13773805	13773873	13773825	13773873	13769234	13769298	0.075	0.0850596	0.550038	0.161,0.187,0.264	0.15,0.087,0.15	169	149	5,6,11	23,23,27	4,4,5	20,37,25
A3SS2909	ENSG00000101247.17_3	NDUFAF5	chr20	+	13782131	13782329	13782153	13782329	13779106	13779146	0.024	0.0866427	0.55549	1.0,1.0,0.903	1.0,0.949,0.882	171	149	28,38,32	0,0,3	34,43,43	0,2,5
A3SS2910	ENSG00000105325.13_2	FZR1	chr19	+	3532414	3532648	3532574	3532648	3531908	3532093	0.008	1	1	1.0,1.0,1.0	1.0,1.0,0.976	309	149	121,79,102	0,0,0	57,86,86	0,0,1
A3SS2911	ENSG00000234741.7_3	GAS5	chr1	-	173833394	173833842	173833394	173833442	173834366	173834420	0.002	1	1	1.0,0.986,1.0	1.0,0.979,1.0	549	149	849,802,783	0,3,0	1003,1178,1154	0,7,0
A3SS2912	ENSG00000234741.7_3	GAS5	chr1	-	173833394	173833842	173833394	173833442	173834608	173834685	-0.012	1	1	1.0,1.0,0.964	1.0,1.0,1.0	549	149	148,190,199	0,0,2	254,335,355	0,0,0
A3SS2913	ENSG00000234741.7_3	GAS5	chr1	-	173833394	173834420	173833394	173833442	173834608	173834685	-0.006	1	1	1.0,1.0,0.982	1.0,1.0,1.0	1127	149	794,787,804	0,0,2	957,1154,1128	0,0,0
A3SS2914	ENSG00000234741.7_3	GAS5	chr1	-	173833394	173834420	173833394	173833842	173834608	173834685	-0.008	0.613702	1	0.971,0.977,1.0	0.994,0.978,1.0	727	149	662,624,621	4,3,0	755,858,816	1,4,0
A3SS2915	ENSG00000234741.7_3	GAS5	chr1	-	173833394	173834420	173833394	173833442	173834994	173835032	-0.006	1	1	1.0,1.0,0.981	1.0,1.0,1.0	1127	149	308,401,399	0,0,1	502,631,705	0,0,0
A3SS2916	ENSG00000234741.7_3	GAS5	chr1	-	173834366	173834685	173834366	173834420	173834994	173835032	0.001	1	1	1.0,1.0,1.0	1.0,1.0,0.997	414	149	787,619,671	0,0,0	846,917,845	0,0,1
A3SS2917	ENSG00000234741.7_3	GAS5	chr1	-	173834366	173834685	173834366	173834420	173835314	173835344	0.009	1	1	1.0,1.0,1.0	1.0,0.972,1.0	414	149	26,35,40	0,0,0	70,97,112	0,1,0
A3SS2918	ENSG00000234741.7_3	GAS5	chr1	-	173834366	173834685	173834366	173834420	173835665	173835705	0.001	0.361746	1	1.0,0.866,1.0	0.932,1.0,0.931	414	149	25,36,40	0,2,0	76,96,112	2,0,3
A3SS2919	ENSG00000234741.7_3	GAS5	chr1	-	173834994	173835344	173834994	173835032	173835665	173835705	-0.004	1	1	0.989,0.996,1.0	0.997,1.0,1.0	461	149	868,730,882	3,1,0	1011,1058,906	1,0,0
A3SS2920	ENSG00000234741.7_3	GAS5	chr1	-	173835665	173835934	173835665	173835705	173836128	173836181	0.004	1	1	1.0,1.0,1.0	0.997,1.0,0.99	378	149	625,554,625	0,0,0	737,800,778	1,0,3
A3SS2921	ENSG00000011243.17_3	AKAP8L	chr19	-	15509440	15509577	15509440	15509514	15510112	15510221	0.026	1	1	1.0,0.885,1.0	0.808,1.0,1.0	212	149	11,11,6	0,1,0	6,9,14	1,0,0
A3SS2923	ENSG00000011243.17_3	AKAP8L	chr19	-	15514285	15514526	15514285	15514366	15514820	15514853	-0.019	0.596237	1	1.0,1.0,0.944	1.0,1.0,1.0	309	149	116,124,141	0,0,4	150,193,155	0,0,0
A3SS2928	ENSG00000006744.18_3	ELAC2	chr17	-	12908305	12908427	12908305	12908418	12909069	12909142	0.012	1	1	0.0,0.025,0.012	0.0,0.0,0.0	158	149	0,2,1	108,75,80	0,0,0	73,103,126
A3SS2931	ENSG00000112096.16_3	SOD2	chr6	-	160100095	160103670	160100095	160100330	160105885	160106065	0.018	0.141781	0.73433	0.988,0.991,1.0	1.0,0.991,0.934	3489	149	1901,2706,2463	1,1,0	2023,2523,2639	0,1,8
A3SS2933	ENSG00000100284.20_3	TOM1	chr22	+	35719488	35719623	35719511	35719623	35719020	35719170	0.01	1	1	1.0,1.0,1.0	1.0,1.0,0.971	172	149	20,22,23	0,0,0	20,24,39	0,0,1
A3SS2934	ENSG00000100284.20_3	TOM1	chr22	+	35729167	35729490	35729396	35729490	35728973	35729007	-0.014	0.189811	0.855483	0.032,0.0,0.02	0.019,0.032,0.044	378	149	2,0,1	24,16,19	1,2,4	20,24,34
A3SS2937	ENSG00000130023.15_3	ERMARD	chr6	+	170153959	170154128	170154039	170154128	170151717	170151759	0.052	1	1	0.877,1.0,1.0	0.722,1.0,1.0	229	149	11,27,24	1,0,0	8,13,24	2,0,0
A3SS2938	ENSG00000130023.15_3	ERMARD	chr6	+	170155378	170155518	170155383	170155518	170153959	170154128	-0.021	0.390755	1	0.557,1.0,1.0	0.853,0.813,0.953	154	149	13,13,18	10,0,0	6,9,21	1,2,1
A3SS2941	ENSG00000006704.10_3	GTF2IRD1	chr7	+	73929674	73929926	73929770	73929926	73927159	73927301	0.012	0.44604	1	0.0,0.027,0.059	0.0,0.0,0.051	245	149	0,1,3	25,22,29	0,0,3	24,31,34
A3SS2942	ENSG00000006704.10_3	GTF2IRD1	chr7	+	73969722	73969824	73969767	73969824	73969503	73969553	-0.054	0.449907	1	0.498,0.271,0.315	0.354,0.559,0.333	194	149	22,15,12	17,31,20	10,28,13	14,17,20
A3SS2943	ENSG00000006704.10_3	GTF2IRD1	chr7	+	74015370	74016918	74016691	74016918	74009340	74009378	-0.067	1	1	0.798,1.0,1.0	1.0,1.0,1.0	1470	149	78,89,80	2,0,0	81,123,95	0,0,0
A3SS2945	ENSG00000198830.10_2	HMGN2	chr1	+	26800193	26800626	26800575	26800626	26799973	26800018	0.001	1	1	1.0,0.996,1.0	1.0,0.994,1.0	531	149	922,819,805	0,1,0	1456,1788,1932	0,3,0
A3SS2946	ENSG00000185324.21_3	CDK10	chr16	+	89760976	89761196	89761072	89761196	89760580	89760640	-0.139	1.685e-06	0.000300117	0.019,0.048,0.024	0.154,0.186,0.169	245	149	1,2,2	31,24,49	6,9,10	20,24,30
A3SS2947	ENSG00000185324.21_3	CDK10	chr16	+	89762002	89762762	89762136	89762762	89761700	89761753	-0.059	0.00413467	0.0728338	0.884,0.908,0.965	1.0,1.0,0.935	283	149	87,75,104	6,4,2	110,111,110	0,0,4
A3SS2948	ENSG00000104960.15_2	PTOV1	chr19	+	50361160	50361234	50361165	50361234	50360949	50361039	-0.001	1	1	0.992,1.0,1.0	1.0,0.996,1.0	154	149	265,228,247	2,0,0	238,260,278	0,1,0
A3SS2949	ENSG00000104960.15_2	PTOV1	chr19	+	50363242	50363440	50363312	50363440	50361805	50361910	-0.006	0.459875	1	0.986,0.97,0.99	0.99,0.986,0.988	219	149	304,284,297	3,6,2	299,414,357	2,4,3
A3SS2950	ENSG00000104960.15_2	PTOV1	chr19	+	50363242	50363440	50363350	50363440	50361805	50361910	-0.004	0.66085	1	0.948,0.971,0.982	0.964,0.974,0.974	257	149	379,346,368	12,6,4	370,515,458	8,8,7
A3SS2951	ENSG00000104960.15_2	PTOV1	chr19	+	50363312	50363440	50363350	50363440	50361805	50361910	-0.013	0.582282	1	0.838,0.9,0.936	0.879,0.913,0.922	187	149	78,68,73	12,6,4	73,105,104	8,8,7
A3SS2952	ENSG00000104960.15_2	PTOV1	chr19	+	50363822	50363997	50363870	50363997	50363524	50363593	-0.09	8.45799e-08	2.71163e-05	0.102,0.118,0.074	0.17,0.201,0.193	197	149	40,37,28	267,210,264	69,108,97	254,325,306
A3SS2955	ENSG00000113389.15_3	NPR3	chr5	+	32784901	32784989	32784904	32784989	32782998	32783134	-0.169	1	1	1.0,NA,0.662	NA,NA,1.0	152	149	2,0,2	0,0,1	0,0,1	0,0,0
A3SS2956	ENSG00000120438.11_3	TCP1	chr6	-	160208774	160208934	160208774	160208903	160209089	160209175	-0.002	1	1	0.0,0.0,0.001	0.004,0.001,0.001	180	149	0,0,1	541,638,604	2,1,1	438,636,759
A3SS2957	ENSG00000172613.7_3	RAD9A	chr11	+	67160966	67161081	67161008	67161081	67160124	67160253	0.054	1	1	1.0,0.94,1.0	1.0,0.778,1.0	191	149	10,20,12	0,1,0	8,9,17	0,2,0
A3SS2958	ENSG00000172613.7_3	RAD9A	chr11	+	67161161	67161261	67161193	67161261	67160966	67161081	0.274	0.00115462	0.033652	1.0,1.0,1.0	0.622,0.933,0.622	181	149	14,11,13	0,0,0	4,17,6	2,1,3
A3SS2959	ENSG00000256683.6_3	ZNF350	chr19	-	52472257	52472398	52472257	52472384	52477598	52477784	0.159	1	1	0.478,0.0,0.0	0.0,0.0,0.0	163	149	1,0,0	1,6,5	0,0,0	5,2,5
A3SS2960	ENSG00000104093.13_3	DMXL2	chr15	-	51768785	51768916	51768785	51768913	51770467	51770544	0.231	0.0233569	0.238219	0.62,0.766,0.831	0.495,0.534,0.495	152	149	5,10,5	3,3,1	8,7,9	8,6,9
A3SS2961	ENSG00000035928.15_3	RFC1	chr4	-	39308211	39308324	39308211	39308321	39310255	39310652	0.071	0.167024	0.789791	0.258,0.384,0.376	0.255,0.257,0.293	152	149	17,28,24	48,44,39	15,18,22	43,51,52
A3SS2962	ENSG00000035928.15_3	RFC1	chr4	-	39322002	39322289	39322002	39322280	39322906	39322994	0.008	1	1	1.0,1.0,0.987	1.0,0.977,0.987	158	149	66,84,78	0,0,1	60,91,81	0,2,1
A3SS2964	ENSG00000228630.5_3	HOTAIR	chr12	-	54359747	54359867	54359747	54359843	54360059	54360161	0.074	1	1	0.463,1.0,0.0	0.365,0.463,NA	173	149	1,1,0	1,0,1	2,4,0	3,4,0
A3SS2965	ENSG00000228630.5_3	HOTAIR	chr12	-	54359747	54359871	54359747	54359843	54360059	54360161	0.026	0.0183471	0.204908	0.457,1.0,0.883	0.584,0.678,1.0	177	149	1,1,9	1,0,1	5,10,16	3,4,0
A3SS2966	ENSG00000228630.5_3	HOTAIR	chr12	-	54359747	54359871	54359747	54359867	54360059	54360161	-0.089	1	1	NA,0.493,1.0	0.709,0.796,1.0	153	149	0,1,9	0,1,0	5,8,16	2,2,0
A3SS2967	ENSG00000117054.13_3	ACADM	chr1	+	76198522	76198607	76198537	76198607	76198328	76198426	0.003	1	1	0.0,0.0,0.013	0.0,0.0,0.005	164	149	0,0,1	52,64,71	0,0,1	126,167,169
A3SS2968	ENSG00000117054.13_3	ACADM	chr1	+	76228376	76229176	76228977	76229176	76226806	76227055	-0.001	1	1	1.0,1.0,0.974	0.978,1.0,1.0	750	149	134,226,188	0,0,1	457,590,620	2,0,0
A3SS2969	ENSG00000196150.13_3	ZNF250	chr8	-	146115317	146115459	146115317	146115444	146115692	146115788	0.161	0.0159556	0.188165	0.232,0.377,0.362	0.132,0.232,0.125	164	149	2,8,10	6,12,16	2,4,3	12,12,19
A3SS2970	ENSG00000163902.11_3	RPN1	chr3	-	128363377	128363493	128363377	128363489	128363761	128363826	0.174	1	1	1.0,0.0,1.0	0.493,NA,NA	153	149	2,0,1	0,1,0	1,0,0	1,0,0
A3SS2976	ENSG00000086666.18_3	ZFAND6	chr15	+	80414053	80414162	80414089	80414162	80412669	80412840	-0.067	0.000340996	0.0141366	0.883,0.879,0.935	0.958,0.985,0.956	185	149	94,99,125	10,11,7	114,164,135	4,2,5
A3SS2977	ENSG00000180229.12_3	HERC2P3	chr15	-	20657620	20657841	20657620	20657812	20658603	20658755	-0.066	0.387659	1	0.132,0.173,0.456	0.511,0.295,0.152	178	149	2,1,3	11,4,3	5,4,3	4,8,14
A3SS2978	ENSG00000131370.15_2	SH3BP5	chr3	-	15345609	15345806	15345609	15345738	15372010	15372073	-0.008	0.175903	0.819686	0.0,0.075,0.0	0.035,0.039,0.024	217	149	0,4,0	24,34,45	4,6,3	76,102,83
A3SS2979	ENSG00000102910.13_3	LONP2	chr16	+	48329925	48330076	48329995	48330076	48311248	48311390	-0.009	1	1	1.0,1.0,0.947	1.0,0.974,1.0	219	149	50,66,53	0,0,2	24,56,83	0,1,0
A3SS2980	ENSG00000130816.14_3	DNMT1	chr19	-	10291025	10291245	10291025	10291205	10291453	10291561	0.038	0.0572609	0.428922	0.98,0.963,0.955	0.931,0.924,0.929	189	149	182,164,161	3,5,6	51,92,100	3,6,6
A3SS2981	ENSG00000130816.14_3	DNMT1	chr19	-	10291453	10291561	10291453	10291512	10292716	10292753	-0.009	1	1	0.974,1.0,1.0	1.0,1.0,1.0	198	149	147,156,146	3,0,0	50,95,99	0,0,0
A3SS2982	ENSG00000178038.16_2	ALS2CL	chr3	-	46712977	46713258	46712977	46713074	46713373	46713523	-0.028	0.22278	0.925533	0.077,0.082,0.068	0.123,0.114,0.073	333	149	5,5,6	27,25,37	10,13,7	32,45,40
A3SS2983	ENSG00000178038.16_2	ALS2CL	chr3	-	46717107	46717466	46717107	46717176	46717734	46717892	-0.191	0.00159792	0.0410854	0.036,0.064,0.178	0.442,0.207,0.203	439	149	2,2,7	18,10,11	14,10,9	6,13,12
A3SS2984	ENSG00000178038.16_2	ALS2CL	chr3	-	46722989	46723088	46722989	46723063	46723518	46723584	-0.079	0.647962	1	1.0,0.825,0.885	1.0,1.0,0.947	174	149	7,11,9	0,2,1	18,29,21	0,0,1
A3SS2985	ENSG00000137312.14_2	FLOT1	chr6	-	30698458	30698877	30698458	30698504	30707934	30708087	0.003	1	1	1.0,1.0,1.0	1.0,0.991,1.0	522	149	619,461,520	0,0,0	323,371,355	0,1,0
A3SS2986	ENSG00000137312.14_2	FLOT1	chr6	-	30708966	30709481	30708966	30709110	30709568	30709644	-0.093	0.00294444	0.0575765	0.835,0.865,0.8	0.952,0.925,0.903	520	149	230,224,195	13,10,14	138,172,194	2,4,6
A3SS2990	ENSG00000119185.12_2	ITGB1BP1	chr2	-	9546789	9547727	9546789	9547034	9548241	9548334	0.112	0.00207271	0.0474039	0.752,0.741,0.779	0.665,0.619,0.652	842	149	326,421,438	19,26,22	292,367,392	26,40,37
A3SS2991	ENSG00000137261.13_3	KIAA0319	chr6	-	24572802	24572926	24572802	24572887	24576595	24576824	-0.186	1	1	1.0,1.0,0.442	NA,1.0,NA	188	149	5,6,1	0,0,1	0,2,0	0,0,0
A3SS2992	ENSG00000111581.9_3	NUP107	chr12	+	69084382	69084526	69084410	69084526	69083312	69083399	0.001	1	1	0.05,0.0,0.0	0.046,0.0,0.0	177	149	2,0,0	32,75,56	3,0,0	52,98,90
A3SS2993	ENSG00000111581.9_3	NUP107	chr12	+	69090598	69090702	69090630	69090702	69085747	69085892	-0.016	0.569721	1	0.931,0.973,1.0	1.0,0.968,0.984	181	149	33,44,50	2,1,0	57,73,75	0,2,1
A3SS2995	ENSG00000130713.15_3	EXOSC2	chr9	+	133577520	133577697	133577544	133577697	133576253	133576322	0.004	1	1	1.0,0.993,0.988	0.975,1.0,0.994	173	149	170,171,193	0,1,2	135,162,200	3,0,1
A3SS2997	ENSG00000133316.15_3	WDR74	chr11	-	62601089	62601409	62601089	62601146	62601747	62601803	0.005	1	1	1.0,1.0,1.0	1.0,1.0,0.986	412	149	138,98,121	0,0,0	117,212,197	0,0,1
A3SS2999	ENSG00000125386.15_4	FAM193A	chr4	+	2664564	2664718	2664570	2664718	2661538	2661781	-0.022	1	1	1.0,0.935,1.0	1.0,1.0,1.0	155	149	25,15,17	0,1,0	4,7,20	0,0,0
A3SS3002	ENSG00000101197.12_2	BIRC7	chr20	+	61870709	61870962	61870763	61870962	61870513	61870585	0.222	1	1	NA,NA,1.0	0.647,0.688,1.0	203	149	0,0,1	0,0,0	5,9,4	2,3,0
A3SS3003	ENSG00000144579.7_3	CTDSP1	chr2	+	219266833	219266938	219266836	219266938	219266286	219266435	0.033	0.586716	1	0.324,0.278,0.424	0.211,0.399,0.318	152	149	46,31,54	94,79,72	9,23,20	33,34,42
A3SS3004	ENSG00000144579.7_3	CTDSP1	chr2	+	219267733	219267850	219267757	219267850	219267071	219267128	0.01	1	1	0.014,0.008,0.008	0.0,0.0,0.0	173	149	2,1,1	125,101,107	0,0,0	27,36,45
A3SS3005	ENSG00000166483.10_2	WEE1	chr11	+	9607995	9608166	9608044	9608166	9606988	9607074	0.032	0.0189518	0.208444	1.0,0.986,1.0	0.984,0.944,0.961	198	149	87,91,127	0,1,0	84,112,132	1,5,4
A3SS3006	ENSG00000132768.13_2	DPH2	chr1	+	44436577	44436861	44436637	44436861	44436267	44436380	-0.003	0.825768	1	0.042,0.039,0.079	0.05,0.018,0.101	209	149	3,2,3	49,35,25	2,1,6	27,40,38
A3SS3009	ENSG00000173327.7_2	MAP3K11	chr11	-	65375111	65375287	65375111	65375168	65375392	65375541	0.01	1	1	0.992,1.0,1.0	0.976,1.0,0.986	268	149	210,154,185	1,0,0	74,106,126	1,0,1
A3SS3010	ENSG00000213918.10_3	DNASE1	chr16	+	3706964	3707112	3706999	3707112	3706638	3706754	-0.064	0.769018	1	0.213,0.415,0.245	0.447,0.0,0.618	184	149	2,7,2	6,8,5	1,0,4	1,3,2
A3SS3011	ENSG00000213918.10_3	DNASE1	chr16	+	3706999	3707342	3707187	3707342	3706638	3706754	-0.111	1	1	1.0,1.0,0.666	1.0,1.0,1.0	337	149	10,11,9	0,0,2	8,4,10	0,0,0
A3SS3014	ENSG00000128513.14_2	POT1	chr7	-	124568868	124569053	124568868	124569050	124569847	124569879	-0.125	0.325017	1	0.424,0.642,0.534	0.541,0.746,0.688	152	149	3,11,7	4,6,6	6,12,9	5,4,4
A3SS3015	ENSG00000126351.12_2	THRA	chr17	+	38249272	38250120	38249389	38250120	38245458	38245586	-0.055	0.124842	0.686132	0.776,1.0,1.0	1.0,1.0,0.942	266	149	31,30,39	5,0,0	38,31,29	0,0,1
A3SS3016	ENSG00000111011.17_2	RSRC2	chr12	-	122992764	122992997	122992764	122992994	122995655	122995735	-0.073	0.134203	0.711198	0.395,0.453,0.474	0.506,0.535,0.5	152	149	26,27,35	39,32,38	48,68,53	46,58,52
A3SS3017	ENSG00000111011.17_2	RSRC2	chr12	-	123003385	123003598	123003385	123003576	123005050	123005128	-0.214	0.0874705	0.55777	0.322,0.662,0.442	0.909,0.451,0.707	171	149	6,18,10	11,8,11	23,16,36	2,17,13
A3SS3018	ENSG00000111011.17_2	RSRC2	chr12	-	123003385	123003598	123003385	123003576	123005931	123005975	-0.03	0.040465	0.343203	0.024,0.058,0.0	0.073,0.052,0.048	171	149	1,4,0	35,57,61	5,5,6	55,79,104
A3SS3019	ENSG00000269335.5_3	IKBKG	chrX	+	153786746	153786865	153786749	153786865	153784379	153784591	-0.056	0.642282	1	0.746,0.723,0.62	1.0,0.662,0.595	152	149	3,8,5	1,3,3	5,6,3	0,3,2
A3SS3021	ENSG00000105520.10_2	PLPPR2	chr19	+	11468294	11468415	11468335	11468415	11467477	11467652	-0.012	0.158303	0.768741	0.048,0.232,0.0	0.0,0.164,0.151	190	149	2,5,0	31,13,30	0,7,5	15,28,22
A3SS3022	ENSG00000105520.10_2	PLPPR2	chr19	+	11470207	11470396	11470282	11470396	11468335	11468415	0.144	0.107383	0.631033	0.764,0.893,0.624	0.557,0.635,0.657	224	149	34,25,30	7,2,12	17,34,23	9,13,8
A3SS3023	ENSG00000063046.17_3	EIF4B	chr12	+	53415499	53415644	53415589	53415644	53413693	53413810	-0.003	1	1	0.0,0.002,0.004	0.002,0.005,0.009	239	149	0,1,3	420,380,440	2,5,9	520,623,615
A3SS3024	ENSG00000125944.19_3	HNRNPR	chr1	-	23644975	23645190	23644975	23645181	23648020	23648156	0.056	0.00109164	0.0324056	0.153,0.147,0.14	0.076,0.097,0.098	158	149	30,47,46	157,257,266	26,49,49	299,428,424
A3SS3026	ENSG00000148303.16_2	RPL7A	chr9	+	136217094	136217582	136217451	136217582	136216766	136216907	0	1	1	1.0,1.0,0.999	1.0,0.999,1.0	506	149	7427,6313,6725	0,0,1	5392,6207,5946	0,1,0
A3SS3027	ENSG00000078403.16_3	MLLT10	chr10	+	21962278	21962848	21962569	21962848	21959377	21959633	0.094	0.00704113	0.10648	0.788,1.0,0.844	0.651,0.788,0.91	440	149	11,15,16	1,0,1	22,22,30	4,2,1
A3SS3028	ENSG00000078403.16_3	MLLT10	chr10	+	22028958	22029165	22029082	22029165	22024067	22024164	-0.03	1	1	1.0,0.804,1.0	0.941,0.953,1.0	273	149	13,15,29	0,2,0	29,37,24	1,1,0
A3SS3029	ENSG00000204525.16_2	HLA-C	chr6	-	31237269	31237320	31237269	31237302	31237742	31237862	0.012	0.295246	1	0.089,0.077,0.091	0.049,0.09,0.082	167	149	21,16,19	192,170,169	2,4,3	35,36,30
A3SS3030	ENSG00000204525.16_2	HLA-C	chr6	-	31238849	31239125	31238849	31239108	31239375	31239645	-0.001	1	1	0.991,0.993,0.993	0.987,1.0,0.992	166	149	888,746,844	7,5,5	167,176,134	2,0,1
A3SS3031	ENSG00000141736.13_3	ERBB2	chr17	+	37850933	37851434	37851240	37851434	37849513	37849578	-0.443	0.0153838	0.186349	0.0,0.0,0.0	0.329,1.0,0.0	456	149	0,0,0	3,1,1	3,3,0	2,0,5
A3SS3033	ENSG00000160209.18_2	PDXK	chr21	+	45163549	45163688	45163604	45163688	45161547	45161652	-0.002	1	1	0.006,0.0,0.0	0.002,0.0,0.011	204	149	2,0,0	239,226,215	1,0,5	326,378,342
A3SS3034	ENSG00000160209.18_2	PDXK	chr21	+	45175357	45175645	45175578	45175645	45173463	45173600	-0.001	1	1	0.001,0.0,0.0	0.0,0.002,0.001	370	149	1,0,0	281,261,279	0,2,1	419,497,522
A3SS3036	ENSG00000090674.15_3	MCOLN1	chr19	+	7595171	7595387	7595320	7595387	7594475	7594598	0.066	0.508544	1	1.0,1.0,1.0	0.909,0.949,0.944	298	149	23,19,15	0,0,0	20,37,34	1,1,1
A3SS3037	ENSG00000114026.21_4	OGG1	chr3	+	9800870	9800970	9800917	9800970	9798450	9798500	-0.335	0.0463629	0.378538	0.233,0.0,0.0	0.202,0.432,0.603	196	149	2,0,0	5,4,1	1,1,2	3,1,1
A3SS3038	ENSG00000197345.12_2	MRPL21	chr11	-	68663982	68664306	68663982	68664146	68665394	68665480	-0.002	1	1	0.002,0.0,0.003	0.004,0.002,0.005	309	149	1,0,2	259,240,281	2,1,3	234,304,317
A3SS3039	ENSG00000139990.17_2	DCAF5	chr14	-	69584855	69584995	69584855	69584992	69585910	69585947	-0.019	0.853749	1	0.802,0.746,0.831	0.815,0.71,0.911	152	149	29,24,35	7,8,7	27,20,21	6,8,2
A3SS3041	ENSG00000155506.16_3	LARP1	chr5	+	154179432	154179602	154179459	154179602	154179150	154179319	0.008	1	1	0.987,1.0,1.0	0.991,0.994,0.978	176	149	186,213,214	2,0,0	132,181,211	1,1,4
A3SS3043	ENSG00000261740.6_4	BOLA2-SMG1P6	chr16	-	29458122	29458347	29458122	29458243	29465336	29465434	0.005	0.836461	1	0.379,0.449,0.392	0.573,0.328,0.303	253	149	30,36,35	29,26,32	41,29,31	18,35,42
A3SS3046	ENSG00000186166.8_2	CCDC84	chr11	+	118885997	118886149	118886016	118886149	118885703	118885793	-0.017	0.253033	0.996588	0.033,0.017,0.014	0.088,0.0,0.027	168	149	2,1,1	52,51,63	5,0,2	46,58,63
A3SS3048	ENSG00000112983.17_3	BRD8	chr5	-	137502206	137502416	137502206	137502299	137503622	137503767	-0.095	0.0171896	0.197291	0.825,0.849,0.844	0.961,0.923,0.92	266	149	42,50,58	5,5,6	44,64,62	1,3,3
A3SS3049	ENSG00000112983.17_3	BRD8	chr5	-	137504910	137505047	137504910	137505038	137506033	137506098	-0.011	1	1	1.0,1.0,0.967	1.0,1.0,1.0	158	149	41,66,63	0,0,2	54,58,82	0,0,0
A3SS3051	ENSG00000167881.14_1	SRP68	chr17	-	74066458	74066525	74066458	74066517	74068388	74068588	-0.008	1	1	1.0,0.989,0.987	1.0,1.0,1.0	157	149	157,185,164	0,2,2	116,177,189	0,0,0
A3SS3053	ENSG00000100023.18_3	PPIL2	chr22	+	22049682	22049785	22049686	22049785	22049225	22049359	-0.046	0.161318	0.77576	0.967,0.818,0.971	0.919,0.975,1.0	153	149	30,23,34	1,5,1	35,40,46	3,1,0
A3SS3068	ENSG00000184465.15_3	WDR27	chr6	-	170068077	170068281	170068077	170068191	170070664	170070789	-0.333	1	1	1.0,0.0,1.0	1.0,1.0,1.0	239	149	4,0,6	0,1,0	5,7,8	0,0,0
A3SS3069	ENSG00000108349.16_3	CASC3	chr17	+	38323623	38323865	38323750	38323865	38323049	38323114	-0.032	0.00133892	0.0374226	0.0,0.0,0.022	0.052,0.042,0.025	276	149	0,0,4	80,74,96	6,8,5	59,98,105
A3SS3070	ENSG00000085644.13_2	ZNF213	chr16	+	3188354	3188542	3188418	3188542	3187166	3187680	0.036	0.503722	1	0.08,0.051,0.149	0.0,0.08,0.091	213	149	1,1,2	8,13,8	0,1,2	2,8,14
A3SS3072	ENSG00000189144.13_2	ZNF573	chr19	-	38262203	38262336	38262203	38262330	38264300	38264391	-0.17	0.778804	1	1.0,0.49,1.0	1.0,1.0,1.0	155	149	1,2,6	0,2,0	4,2,2	0,0,0
A3SS3073	ENSG00000111653.19_3	ING4	chr12	-	6761436	6761584	6761436	6761475	6761827	6761933	-0.071	0.0570899	0.428922	0.929,0.918,0.831	0.969,0.923,1.0	258	149	45,39,34	2,2,4	55,62,42	1,3,0
A3SS3074	ENSG00000111653.19_3	ING4	chr12	-	6761827	6761936	6761827	6761933	6762101	6762216	0.011	0.889728	1	0.382,0.44,0.395	0.382,0.37,0.433	152	149	12,8,8	19,10,12	12,9,7	19,15,9
A3SS3075	ENSG00000111653.19_3	ING4	chr12	-	6761827	6761936	6761827	6761933	6762110	6762216	-0.041	1	1	0.0,0.0,0.0	0.0,0.0,0.123	152	149	0,0,0	4,10,8	0,0,1	4,4,7
A3SS3076	ENSG00000108840.15_4	HDAC5	chr17	-	42188096	42188171	42188096	42188168	42194861	42195072	0.077	0.279762	1	0.721,0.614,0.558	0.541,0.649,0.473	152	149	29,13,9	11,8,7	12,17,11	10,9,12
A3SS3078	ENSG00000162869.15_3	PPP1R21	chr2	+	48681694	48681880	48681733	48681880	48678146	48678215	0.044	0.835634	1	0.174,0.234,0.505	0.131,0.304,0.346	188	149	4,5,9	15,13,7	4,11,12	21,20,18
A3SS3083	ENSG00000114650.18_2	SCAP	chr3	-	47458793	47459316	47458793	47459313	47459623	47459739	-0.069	0.0825053	0.53982	0.068,0.144,0.065	0.131,0.083,0.271	152	149	4,6,2	54,35,28	6,6,14	39,65,37
A3SS3085	ENSG00000176623.11_3	RMDN1	chr8	-	87487048	87487182	87487048	87487143	87489522	87489553	0.024	0.276707	1	0.884,0.872,0.883	0.868,0.842,0.856	188	149	135,137,152	14,16,16	141,202,157	17,30,21
A3SS3086	ENSG00000103507.13_3	BCKDK	chr16	+	31121397	31121445	31121424	31121445	31120993	31121104	0.016	1	1	1.0,1.0,1.0	0.984,1.0,0.968	176	149	73,66,68	0,0,0	75,81,71	1,0,2
A3SS3089	ENSG00000214087.8_3	ARL16	chr17	-	79649063	79649705	79649063	79649179	79650042	79650156	-0.194	2.22045e-16	1.77969e-13	0.094,0.089,0.094	0.242,0.308,0.309	675	149	52,40,36	110,90,77	58,113,79	40,56,39
A3SS3090	ENSG00000214087.8_3	ARL16	chr17	-	79649063	79650156	79649063	79649705	79650565	79650624	-0.025	1	1	1.0,1.0,0.924	1.0,1.0,1.0	600	149	173,112,98	0,0,2	74,91,103	0,0,0
A3SS3092	ENSG00000100802.14_3	C14orf93	chr14	-	23468262	23468611	23468262	23468365	23470167	23470246	-0.047	0.0179304	0.201466	1.0,0.0,0.274	0.361,0.361,0.694	395	149	1,0,2	0,3,2	3,3,6	2,2,1
A3SS3093	ENSG00000100802.14_3	C14orf93	chr14	-	23470167	23470246	23470167	23470240	23479309	23479352	-0.441	1	1	NA,0.325,0.794	1.0,1.0,1.0	155	149	0,1,4	0,2,1	2,1,1	0,0,0
A3SS3094	ENSG00000100802.14_3	C14orf93	chr14	-	23470167	23470269	23470167	23470240	23479309	23479352	-1	1	1	NA,0.0,0.0	1.0,NA,NA	178	149	0,0,0	0,2,1	1,0,0	0,0,0
A3SS3097	ENSG00000141522.11_2	ARHGDIA	chr17	-	79827205	79827501	79827205	79827282	79827616	79827833	-0.002	1	1	1.0,0.998,0.989	1.0,0.994,1.0	368	149	1560,1199,1311	0,1,6	624,818,871	0,2,0
A3SS3098	ENSG00000165912.15_3	PACSIN3	chr11	-	47204224	47204360	47204224	47204315	47204554	47204620	-0.022	0.0101434	0.138785	0.006,0.012,0.008	0.02,0.016,0.057	194	149	1,2,1	125,125,93	3,3,10	112,144,128
A3SS3118	ENSG00000171469.10_3	ZNF561	chr19	-	9727720	9727902	9727720	9727847	9728766	9728855	-0.102	0.666957	1	0.046,0.133,0.154	0.422,0.154,0.062	204	149	1,4,1	15,19,4	2,2,1	2,8,11
A3SS3119	ENSG00000171469.10_3	ZNF561	chr19	-	9728296	9728444	9728296	9728434	9728766	9728855	-0.179	0.212564	0.910259	0.19,0.61,0.0	0.567,0.484,0.287	159	149	1,5,0	4,3,4	7,2,3	5,2,7
A3SS3120	ENSG00000171469.10_3	ZNF561	chr19	-	9728766	9728855	9728766	9728842	9730107	9730258	0.041	0.220864	0.923955	0.902,0.925,1.0	0.923,0.857,0.925	162	149	10,27,6	1,2,0	13,13,27	1,2,2
A3SS3122	ENSG00000136451.8_3	VEZF1	chr17	-	56057963	56058165	56057963	56058147	56059233	56059297	-0.052	0.395572	1	0.085,0.2,0.153	0.274,0.14,0.179	167	149	5,16,13	48,57,64	11,8,12	26,44,49
A3SS3124	ENSG00000120709.10_2	FAM53C	chr5	+	137680513	137681298	137681084	137681298	137677497	137677555	-0.033	0.512916	1	1.0,0.969,0.933	1.0,1.0,1.0	720	149	187,150,134	0,1,2	76,114,116	0,0,0
A3SS3125	ENSG00000082515.17_3	MRPL22	chr5	+	154330362	154330498	154330380	154330498	154320776	154320825	-0.003	0.694447	1	0.011,0.019,0.016	0.026,0.021,0.008	167	149	3,6,4	240,283,225	6,7,3	198,295,325
A3SS3126	ENSG00000180822.11_2	PSMG4	chr6	+	3264407	3264559	3264442	3264559	3263917	3263993	0.023	0.36509	1	0.288,0.0,0.119	0.162,0.0,0.176	184	149	3,0,1	6,5,6	5,0,5	21,15,19
A3SS3127	ENSG00000127328.21_3	RAB3IP	chr12	+	70206557	70206813	70206743	70206813	70195388	70195501	-0.118	0.0249211	0.248127	0.781,1.0,0.788	1.0,1.0,0.923	335	149	16,19,25	2,0,3	34,39,27	0,0,1
A3SS3129	ENSG00000104980.7_3	TIMM44	chr19	-	7998973	7999126	7998973	7999123	7999949	8000030	0.002	0.959866	1	0.0,0.012,0.034	0.007,0.02,0.013	152	149	0,1,4	121,84,110	1,4,2	143,188,151
A3SS3130	ENSG00000104980.7_3	TIMM44	chr19	-	7999949	8000138	7999949	8000030	8002911	8003082	0.001	1	1	0.005,0.0,0.0	0.0,0.003,0.0	257	149	1,0,0	128,95,144	0,1,0	156,222,197
A3SS3132	ENSG00000283486.2_3	FAM95C	chr9	-	38542308	38543052	38542308	38542586	38543235	38543360	0.025	1	1	1.0,1.0,1.0	0.926,1.0,1.0	615	149	9,8,10	0,0,0	52,36,49	1,0,0
A3SS3133	ENSG00000283486.2_3	FAM95C	chr9	-	38542308	38543153	38542308	38542586	38543235	38543360	0.028	1	1	1.0,1.0,1.0	0.915,1.0,1.0	716	149	12,11,8	0,0,0	52,38,43	1,0,0
A3SS3134	ENSG00000283486.2_3	FAM95C	chr9	-	38542308	38543153	38542308	38543052	38543235	38543360	0.313	0.0335687	0.307489	1.0,1.0,0.23	0.373,0.641,0.277	250	149	3,3,2	0,0,4	7,6,9	7,2,14
A3SS3136	ENSG00000185619.18_1	PCGF3	chr4	+	724740	724899	724758	724899	724418	724457	0.007	1	1	0.0,0.0,0.021	0.0,0.0,0.0	167	149	0,0,1	12,15,42	0,0,0	21,31,30
A3SS3137	ENSG00000185619.18_1	PCGF3	chr4	+	726188	726287	726232	726287	724758	724899	0.102	0.670067	1	0.746,0.659,0.776	0.367,0.933,0.575	193	149	19,5,18	5,2,4	3,18,7	4,1,4
A3SS3138	ENSG00000185619.18_1	PCGF3	chr4	+	727672	728816	728719	728816	727460	727578	-0.101	0.00146123	0.039118	0.074,0.154,0.121	0.268,0.203,0.182	1196	149	18,35,33	28,24,30	44,51,57	15,25,32
A3SS3141	ENSG00000116641.17_3	DOCK7	chr1	-	62943370	62943505	62943370	62943496	62954604	62954736	-0.019	1	1	1.0,1.0,0.944	1.0,1.0,1.0	158	149	7,15,18	0,0,1	12,24,27	0,0,0
A3SS3143	ENSG00000130147.15_3	SH3BP4	chr2	+	235943514	235943764	235943598	235943764	235903946	235904020	-0.012	0.130389	0.701222	0.953,0.965,0.959	1.0,1.0,0.913	233	149	63,85,109	2,2,3	23,17,33	0,0,2
A3SS3145	ENSG00000168374.10_3	ARF4	chr3	-	57569624	57569759	57569624	57569734	57570110	57570191	-0.001	0.913343	1	0.003,0.017,0.022	0.022,0.011,0.013	174	149	1,7,10	308,355,382	5,4,5	188,296,324
A3SS3151	ENSG00000130723.18_3	PRRC2B	chr9	+	134357757	134357949	134357760	134357949	134357112	134357195	0.014	0.772527	1	0.485,0.443,0.444	0.402,0.447,0.482	152	149	77,47,61	80,58,75	24,38,37	35,46,39
A3SS3154	ENSG00000176170.13_2	SPHK1	chr17	+	74382023	74382218	74382065	74382218	74381531	74381735	0.009	1	1	0.027,0.0,0.0	0.0,0.0,0.0	191	149	2,0,0	56,32,38	0,0,0	5,4,9
A3SS3155	ENSG00000213672.7_3	NCKIPSD	chr3	-	48716309	48716616	48716309	48716402	48716809	48716890	0.013	1	1	1.0,1.0,1.0	1.0,1.0,0.962	363	149	45,45,41	0,0,0	57,67,61	0,0,1
A3SS3156	ENSG00000213672.7_3	NCKIPSD	chr3	-	48719477	48719589	48719477	48719568	48719780	48719985	-0.038	0.61732	1	0.644,0.616,0.496	0.549,0.7,0.62	170	149	33,22,18	16,12,16	25,40,41	18,15,22
A3SS3157	ENSG00000213672.7_3	NCKIPSD	chr3	-	48720335	48720474	48720335	48720445	48723069	48723360	0.032	1	1	0.025,0.034,0.122	0.047,0.037,0.0	178	149	1,1,4	32,24,24	1,1,0	17,22,39
A3SS3158	ENSG00000156983.15_3	BRPF1	chr3	+	9785261	9785585	9785264	9785585	9784627	9784937	0.007	0.882445	1	0.455,0.421,0.408	0.443,0.404,0.417	152	149	23,23,19	27,31,27	13,18,19	16,26,26
A3SS3159	ENSG00000175931.12_4	UBE2O	chr17	-	74393879	74393972	74393879	74393969	74394335	74394464	0.049	0.105955	0.625202	0.109,0.158,0.111	0.08,0.067,0.085	152	149	6,9,7	48,47,55	4,4,5	45,55,53
A3SS3160	ENSG00000133112.16_2	TPT1	chr13	-	45907605	45911688	45907605	45911523	45912794	45912911	-0.003	1	1	0.001,0.002,0.002	0.005,0.004,0.005	314	149	18,35,31	7282,7307,7717	65,56,76	6455,6957,7264
A3SS3163	ENSG00000079134.11_3	THOC1	chr18	-	224083	224200	224083	224179	224923	224994	0.006	0.793098	1	0.044,0.086,0.083	0.062,0.09,0.042	170	149	1,3,3	19,28,29	3,6,4	40,53,79
A3SS3164	ENSG00000079134.11_3	THOC1	chr18	-	247848	247957	247848	247908	252538	252612	-0.028	1	1	1.0,1.0,0.871	1.0,1.0,0.955	198	149	16,21,18	0,0,2	57,51,56	0,0,2
A3SS3167	ENSG00000100462.15_3	PRMT5	chr14	-	23397334	23397450	23397334	23397420	23397705	23397824	-0.011	0.122723	0.682234	0.008,0.006,0.01	0.007,0.029,0.022	179	149	2,1,2	215,144,168	1,7,6	117,196,222
A3SS3168	ENSG00000167508.11_3	MVD	chr16	-	88722512	88722969	88722512	88722712	88723843	88723990	-0.064	1.17653e-07	3.32819e-05	0.011,0.0,0.011	0.101,0.076,0.038	406	149	1,0,1	33,29,33	36,25,14	118,112,129
A3SS3169	ENSG00000143093.14_3	STRIP1	chr1	+	110591733	110593031	110592964	110593031	110590393	110590491	-0.141	1	1	1.0,0.776,0.8	1.0,1.0,1.0	1380	149	27,32,37	0,1,1	22,30,45	0,0,0
A3SS3170	ENSG00000178381.11_3	ZFAND2A	chr7	-	1192542	1192877	1192542	1192860	1195088	1195220	0.009	1	1	0.026,0.0,0.0	0.0,0.0,0.0	166	149	2,0,0	66,42,52	0,0,0	26,20,48
A3SS3172	ENSG00000171824.13_2	EXOSC10	chr1	-	11130956	11131045	11130956	11131030	11132143	11132228	-0.006	0.555488	1	0.04,0.037,0.063	0.066,0.051,0.042	164	149	3,4,8	65,94,109	14,9,8	181,152,165
A3SS3174	ENSG00000131389.16_2	SLC6A6	chr3	+	14485131	14485371	14485135	14485371	14457919	14457961	-0.081	0.866418	1	1.0,0.927,0.83	1.0,1.0,1.0	153	149	17,13,10	0,1,2	1,15,21	0,0,0
A3SS3175	ENSG00000063978.15_3	RNF4	chr4	+	2496290	2496479	2496293	2496479	2492063	2492229	-0.338	1	1	0.662,NA,NA	1.0,1.0,1.0	152	149	2,0,0	1,0,0	1,1,1	0,0,0
A3SS3176	ENSG00000109320.11_3	NFKB1	chr4	+	103455001	103455042	103455004	103455042	103450992	103451071	-0.161	0.0445225	0.368518	0.401,0.524,0.541	0.704,0.641,0.604	152	149	13,18,24	19,16,20	17,20,28	7,11,18
A3SS3179	ENSG00000166582.9_2	CENPV	chr17	-	16251929	16252647	16251929	16251999	16253244	16253343	0.015	0.687768	1	0.439,0.415,0.343	0.417,0.354,0.381	797	149	117,114,92	28,30,33	172,229,280	45,78,85
A3SS3180	ENSG00000064419.13_2	TNPO3	chr7	-	128630014	128630256	128630014	128630154	128632052	128632144	-0.008	1	1	0.0,0.009,0.0	0.0,0.033,0.0	251	149	0,1,0	69,69,59	0,4,0	61,69,88
A3SS3181	ENSG00000118058.20_3	KMT2A	chr11	+	118342376	118345030	118344893	118345030	118339489	118339559	0.085	1	1	0.888,1.0,1.0	1.0,0.789,0.844	2666	149	142,146,125	1,0,0	31,67,97	0,1,1
A3SS3182	ENSG00000183337.16_2	BCOR	chrX	-	39922860	39923205	39922860	39923103	39923588	39923852	-0.185	0.00292066	0.0575765	0.1,0.192,0.215	0.322,0.388,0.351	251	149	3,6,6	16,15,13	4,16,21	5,15,23
A3SS3187	ENSG00000134057.14_3	CCNB1	chr5	+	68473065	68473176	68473117	68473176	68471223	68471364	-0.011	0.0302654	0.283164	0.98,0.974,0.97	0.99,0.981,0.985	201	149	843,796,827	13,16,19	763,1101,1042	6,16,12
A3SS3192	ENSG00000165238.16_3	WNK2	chr9	+	96054589	96054678	96054592	96054678	96052259	96052329	-0.108	1	1	1.0,NA,0.0	0.329,1.0,0.495	152	149	1,0,0	0,0,3	1,3,1	2,0,1
A3SS3193	ENSG00000156170.12_3	NDUFAF6	chr8	+	96048529	96048722	96048598	96048722	96047681	96047804	-0.2	0.181966	0.836592	0.545,0.299,0.353	0.827,0.494,0.477	218	149	7,5,4	4,8,5	7,10,8	1,7,6
A3SS3194	ENSG00000144136.10_3	SLC20A1	chr2	+	113416401	113416671	113416527	113416671	113414698	113414818	-0.002	0.597104	1	0.93,0.952,0.979	0.962,0.925,0.98	275	149	123,111,169	5,3,2	47,68,90	1,3,1
A3SS3195	ENSG00000144136.10_3	SLC20A1	chr2	+	113416401	113416671	113416550	113416671	113414698	113414818	0.003	1	1	1.0,0.985,0.968	0.962,1.0,0.981	298	149	146,135,184	0,1,3	51,76,101	1,0,1
A3SS3196	ENSG00000144136.10_3	SLC20A1	chr2	+	113416527	113416671	113416550	113416671	113414698	113414818	0.022	0.660235	1	1.0,0.959,0.831	0.812,1.0,0.912	172	149	28,27,17	0,1,3	5,11,12	1,0,1
A3SS3197	ENSG00000185686.17_4	PRAME	chr22	-	22899231	22899350	22899231	22899329	22899964	22900000	-0.054	1	1	0.814,0.544,0.68	NA,1.0,0.467	170	149	15,15,17	3,11,7	0,2,1	0,0,1
A3SS3198	ENSG00000185686.17_4	PRAME	chr22	-	22899231	22899397	22899231	22899329	22899964	22900000	0.226	1	1	0.314,0.2,0.164	NA,NA,0.0	217	149	2,4,2	3,11,7	0,0,0	0,0,1
A3SS3199	ENSG00000185686.17_4	PRAME	chr22	-	22899231	22899506	22899231	22899329	22899964	22900000	0.246	1	1	0.432,0.143,0.164	NA,NA,0.0	326	149	5,4,3	3,11,7	0,0,0	0,0,1
A3SS3200	ENSG00000185686.17_4	PRAME	chr22	-	22899231	22899397	22899231	22899350	22899964	22900000	0.015	1	1	0.0,0.0,0.045	NA,0.0,0.0	196	149	0,0,1	13,11,16	0,0,0	0,2,1
A3SS3201	ENSG00000185686.17_4	PRAME	chr22	-	22899231	22899506	22899231	22899350	22899964	22900000	0.053	1	1	0.101,0.0,0.058	NA,0.0,0.0	305	149	3,0,2	13,11,16	0,0,0	0,2,1
A3SS3203	ENSG00000136715.17_3	SAP130	chr2	-	128744358	128744536	128744358	128744533	128747137	128747440	-0.005	0.826344	1	0.966,0.86,0.964	1.0,0.864,0.94	152	149	29,25,27	1,4,1	15,26,32	0,4,2
A3SS3204	ENSG00000007341.18_2	ST7L	chr1	-	113159434	113159517	113159434	113159466	113161530	113161811	0.033	0.194464	0.864306	1.0,0.879,0.899	0.977,0.893,0.809	200	149	27,39,24	0,4,2	58,67,57	1,6,10
A3SS3206	ENSG00000103266.10_2	STUB1	chr16	+	731792	732076	732019	732076	731437	731603	-0.009	1	1	1.0,0.962,1.0	1.0,0.99,1.0	376	149	264,192,221	0,3,0	175,240,244	0,1,0
A3SS3207	ENSG00000103266.10_2	STUB1	chr16	+	732019	732076	732058	732076	731792	731880	-0.008	0.195724	0.8663	0.979,0.972,0.987	0.987,0.989,0.987	188	149	300,260,291	5,6,3	194,232,285	2,2,3
A3SS3216	ENSG00000125912.10_3	NCLN	chr19	+	3205829	3206024	3205936	3206024	3204570	3204749	0	1	1	0.01,0.0,0.003	0.0,0.008,0.004	256	149	3,0,1	171,126,176	0,2,1	89,137,143
A3SS3217	ENSG00000125912.10_3	NCLN	chr19	+	3206259	3206423	3206262	3206423	3206149	3206188	0.026	0.579183	1	0.547,0.524,0.374	0.478,0.459,0.431	152	149	117,74,67	95,66,110	42,64,61	45,74,79
A3SS3221	ENSG00000163913.11_3	IFT122	chr3	+	129182387	129182469	129182402	129182469	129170756	129170841	-0.124	1	1	0.0,NA,0.0	0.0,0.061,0.312	164	149	0,0,0	3,0,4	0,1,1	5,14,2
A3SS3222	ENSG00000163913.11_3	IFT122	chr3	+	129226507	129226605	129226510	129226605	129225251	129225392	-0.143	0.0860397	0.553161	0.14,0.07,0.424	0.311,0.471,0.282	152	149	3,1,6	18,13,8	6,10,6	13,11,15
A3SS3225	ENSG00000136826.14_3	KLF4	chr9	-	110249308	110250548	110249308	110249473	110251210	110251331	-0.035	0.624589	1	0.977,0.938,0.979	1.0,1.0,1.0	1224	149	353,372,380	1,3,1	27,52,54	0,0,0
A3SS3226	ENSG00000143036.16_2	SLC44A3	chr1	+	95332886	95332973	95332889	95332973	95330298	95330455	0.169	1	1	1.0,1.0,1.0	1.0,NA,0.662	152	149	5,4,3	0,0,0	2,0,2	0,0,1
A3SS3228	ENSG00000185946.15_3	RNPC3	chr1	+	104085917	104086069	104085920	104086069	104083971	104084097	-0.108	0.442927	1	0.44,0.567,0.702	0.71,0.648,0.676	152	149	4,8,12	5,6,5	15,15,17	6,8,8
A3SS3229	ENSG00000185946.15_3	RNPC3	chr1	+	104087562	104087724	104087598	104087724	104085917	104086069	0.054	0.73871	1	1.0,1.0,1.0	0.958,0.939,0.942	185	149	10,16,8	0,0,0	28,19,20	1,1,1
A3SS3234	ENSG00000064961.18_3	HMG20B	chr19	+	3574338	3574584	3574367	3574584	3573689	3573798	0.212	0.222487	0.925533	0.386,1.0,1.0	0.358,0.557,0.834	178	149	3,1,1	4,0,0	2,3,6	3,2,1
A3SS3235	ENSG00000064961.18_3	HMG20B	chr19	+	3574338	3574584	3574380	3574584	3573689	3573798	-0.014	0.140193	0.730429	0.037,0.007,0.012	0.019,0.028,0.052	191	149	7,1,2	141,115,125	3,6,9	122,162,127
A3SS3236	ENSG00000064961.18_3	HMG20B	chr19	+	3574367	3574584	3574380	3574584	3573689	3573798	-0.009	0.402964	1	0.05,0.0,0.007	0.029,0.028,0.028	162	149	8,0,1	141,115,125	4,5,4	122,162,127
A3SS3237	ENSG00000064961.18_3	HMG20B	chr19	+	3575499	3575658	3575537	3575658	3574367	3574584	-0.003	1	1	0.0,0.0,0.004	0.0,0.008,0.006	187	149	0,0,1	231,194,197	0,3,2	216,314,255
A3SS3239	ENSG00000139131.12_3	YARS2	chr12	-	32903652	32903808	32903652	32903773	32906851	32907019	0.011	1	1	1.0,1.0,1.0	0.966,1.0,1.0	184	149	137,124,122	0,0,0	106,154,160	3,0,0
A3SS3241	ENSG00000148248.13_2	SURF4	chr9	-	136234134	136234419	136234134	136234321	136242792	136243037	0.001	1	1	0.007,0.007,0.007	0.003,0.004,0.012	247	149	8,6,7	665,551,603	1,2,6	207,293,295
A3SS3245	ENSG00000127314.17_3	RAP1B	chr12	+	69042478	69042561	69042485	69042561	69004687	69004823	0.006	1	1	1.0,0.984,1.0	0.99,1.0,0.977	156	149	151,199,192	0,3,0	104,144,178	1,0,4
A3SS3247	ENSG00000175592.8_3	FOSL1	chr11	-	65661484	65661592	65661484	65661587	65664279	65664477	0.006	0.520596	1	0.973,0.963,0.956	0.933,1.0,0.94	154	149	673,531,560	18,20,25	29,37,49	2,0,3
A3SS3254	ENSG00000111679.16_3	PTPN6	chr12	+	7061074	7061340	7061179	7061340	7060771	7060894	-0.815	1	1	0.0,0.37,NA	1.0,1.0,1.0	254	149	0,1,0	1,1,0	3,3,4	0,0,0
A3SS3256	ENSG00000111679.16_3	PTPN6	chr12	+	7061145	7061340	7061179	7061340	7060771	7060894	-0.31	1	1	0.449,0.62,1.0	1.0,1.0,1.0	183	149	1,2,2	1,1,0	13,4,12	0,0,0
A3SS3259	ENSG00000111679.16_3	PTPN6	chr12	+	7069825	7070108	7069968	7070108	7069506	7069598	-0.009	1	1	0.0,0.0,0.0	0.0,0.0,0.028	292	149	0,0,0	3,4,2	0,0,1	12,14,18
A3SS3261	ENSG00000165233.17_2	CARD19	chr9	+	95872849	95874571	95874499	95874571	95869955	95870098	0.038	1	1	1.0,1.0,1.0	1.0,1.0,0.887	1799	149	138,120,127	0,0,0	76,92,95	0,0,1
A3SS3263	ENSG00000169718.17_2	DUS1L	chr17	-	80016216	80016292	80016216	80016284	80016656	80016694	0.091	0.00160596	0.0410854	0.845,0.894,0.864	0.727,0.801,0.801	157	149	149,124,141	26,14,21	98,157,140	35,37,33
A3SS3264	ENSG00000169718.17_2	DUS1L	chr17	-	80022001	80022110	80022001	80022077	80022698	80022945	-0.006	1	1	0.983,1.0,1.0	1.0,1.0,1.0	182	149	138,120,124	2,0,0	99,157,121	0,0,0
A3SS3265	ENSG00000110066.14_3	KMT5B	chr11	-	67938698	67938763	67938698	67938718	67939009	67939176	0.033	1	1	0.099,0.0,0.034	0.0,0.0,0.033	194	149	1,0,1	7,17,22	0,0,2	34,30,45
A3SS3266	ENSG00000172765.16_3	TMCC1	chr3	-	129546645	129547351	129546645	129546920	129551616	129551669	-0.157	1	1	1.0,0.607,0.607	1.0,0.686,1.0	580	149	5,6,6	0,1,1	12,17,23	0,2,0
A3SS3267	ENSG00000083896.12_3	YTHDC1	chr4	-	69184407	69184471	69184407	69184447	69184543	69184580	0.098	0.0659812	0.468679	0.273,0.376,0.43	0.223,0.282,0.281	173	149	17,28,28	39,40,32	16,26,24	48,57,53
A3SS3268	ENSG00000165752.16_2	STK32C	chr10	-	134041480	134041693	134041480	134041632	134059403	134059459	0.032	1	1	0.073,0.0,0.191	0.0,0.169,0.0	210	149	1,0,1	9,1,3	0,2,0	4,7,6
A3SS3271	ENSG00000120549.17_4	KIAA1217	chr10	+	24820758	24820922	24820761	24820922	24816864	24817048	-0.071	0.0858518	0.552692	0.873,0.815,0.954	1.0,0.855,1.0	152	149	14,9,21	2,2,1	8,12,8	0,2,0
A3SS3272	ENSG00000159346.12_2	ADIPOR1	chr1	-	202912885	202913073	202912885	202912991	202915566	202915738	-0.013	1	1	1.0,0.983,0.979	1.0,1.0,1.0	231	149	72,88,74	0,1,1	75,76,59	0,0,0
A3SS3273	ENSG00000124357.12_2	NAGK	chr2	+	71299955	71300724	71300611	71300724	71299770	71299881	-0.014	0.155357	0.76464	0.005,0.002,0.015	0.017,0.021,0.027	805	149	4,1,10	147,97,122	2,4,7	21,35,47
A3SS3274	ENSG00000124357.12_2	NAGK	chr2	+	71302684	71303831	71303733	71303831	71299770	71300724	0.082	1	1	1.0,1.0,1.0	1.0,1.0,0.753	1198	149	77,91,101	0,0,0	27,58,49	0,0,2
A3SS3275	ENSG00000124357.12_2	NAGK	chr2	+	71302684	71302772	71302691	71302772	71300611	71300724	0.021	1	1	1.0,1.0,1.0	1.0,0.967,0.97	156	149	73,85,90	0,0,0	18,31,34	0,1,1
A3SS3276	ENSG00000124357.12_2	NAGK	chr2	+	71304687	71304766	71304699	71304766	71303733	71303831	0.005	1	1	0.98,0.987,1.0	1.0,0.953,1.0	161	149	107,83,86	2,1,0	30,22,44	0,1,0
A3SS3277	ENSG00000055483.19_4	USP36	chr17	-	76791734	76793984	76791734	76793961	76794481	76794633	-0.133	0.134401	0.711198	0.357,0.517,0.618	0.606,0.464,0.821	172	149	16,21,28	25,17,15	16,13,37	9,13,7
A3SS3278	ENSG00000186625.13_2	KATNA1	chr6	-	149922729	149922935	149922729	149922888	149924403	149924509	0.007	1	1	0.02,0.0,0.016	0.0,0.016,0.0	196	149	1,0,1	37,54,47	0,1,0	49,47,66
A3SS3284	ENSG00000182087.12_4	TMEM259	chr19	-	1011365	1011611	1011365	1011498	1011739	1011797	-0.025	1	1	0.924,1.0,1.0	1.0,1.0,1.0	262	149	43,29,25	2,0,0	24,28,43	0,0,0
A3SS3285	ENSG00000182087.12_4	TMEM259	chr19	-	1011578	1011662	1011578	1011611	1011739	1011797	0.036	0.144866	0.736476	0.826,0.827,0.881	0.828,0.835,0.762	200	149	242,167,228	38,26,23	149,184,176	23,27,41
A3SS3288	ENSG00000123636.17_3	BAZ2B	chr2	-	160304752	160304920	160304752	160304914	160310123	160310312	-0.5	1	1	0.0,1.0,NA	1.0,NA,NA	155	149	0,1,0	1,0,0	2,0,0	0,0,0
A3SS3293	ENSG00000113645.14_3	WWC1	chr5	+	167891715	167891967	167891733	167891967	167887654	167887747	-0.086	0.101383	0.607918	0.628,0.482,0.582	0.669,0.641,0.641	167	149	68,48,64	36,46,41	43,52,78	19,26,39
A3SS3294	ENSG00000113645.14_3	WWC1	chr5	+	167894844	167894969	167894847	167894969	167891715	167891967	0.009	0.912015	1	0.65,0.477,0.591	0.488,0.56,0.644	152	149	87,55,84	46,59,57	34,61,61	35,47,33
A3SS3295	ENSG00000134574.11_2	DDB2	chr11	+	47256307	47256963	47256820	47256963	47256123	47256223	0.072	0.155625	0.76464	0.876,0.952,0.804	0.844,0.667,0.905	662	149	94,89,91	3,1,5	96,89,85	4,10,2
A3SS3296	ENSG00000166689.15_4	PLEKHA7	chr11	-	16812557	16812749	16812557	16812746	16816034	16816261	0.026	1	1	0.932,1.0,0.94	0.915,0.915,0.964	152	149	14,12,16	1,0,1	11,11,27	1,1,1
A3SS3297	ENSG00000213199.7_3	ASIC3	chr7	+	150749252	150749561	150749502	150749561	150749069	150749149	-0.335	1	1	1.0,0.272,0.723	1.0,1.0,1.0	399	149	2,1,7	0,1,1	2,13,7	0,0,0
A3SS3302	ENSG00000104936.17_3	DMPK	chr19	-	46274228	46274318	46274228	46274314	46274607	46274654	-0.101	0.178109	0.826765	0.594,0.577,0.619	0.65,0.68,0.764	153	149	6,14,15	4,10,9	21,24,40	11,11,12
A3SS3303	ENSG00000174365.19_2	SNHG11	chr20	+	37077304	37077373	37077308	37077373	37076108	37076266	-0.119	0.0343751	0.309865	0.915,0.864,0.864	1.0,1.0,1.0	153	149	11,13,13	1,2,2	5,4,5	0,0,0
A3SS3304	ENSG00000174365.19_2	SNHG11	chr20	+	37078904	37079090	37078978	37079090	37077304	37077373	-0.066	0.638445	1	0.136,0.383,0.373	0.438,0.25,0.401	223	149	4,13,8	17,14,9	7,3,3	6,6,3
A3SS3309	ENSG00000153827.13_3	TRIP12	chr2	-	230670445	230670599	230670445	230670518	230672423	230672580	-0.152	0.00148413	0.0394321	0.682,0.741,0.631	0.829,0.883,0.798	230	149	73,97,74	22,22,28	30,58,73	4,5,12
A3SS3310	ENSG00000153827.13_3	TRIP12	chr2	-	230695471	230695555	230695471	230695537	230701563	230701700	-0.068	0.000396352	0.0153714	0.886,0.909,1.0	1.0,1.0,1.0	167	149	61,56,61	7,5,0	19,29,32	0,0,0
A3SS3311	ENSG00000223482.7_4	NUTM2A-AS1	chr10	-	88998423	88998629	88998423	88998606	89005871	89005969	-0.104	0.4671	1	0.366,0.409,0.0	0.257,0.464,0.366	172	149	4,4,0	6,5,4	2,6,4	5,6,6
A3SS3314	ENSG00000143494.15_4	VASH2	chr1	+	213146765	213147412	213147296	213147412	213145921	213146303	-0.5	1	1	NA,0.0,0.0	1.0,0.0,NA	680	149	0,0,0	0,1,1	2,0,0	0,2,0
A3SS3315	ENSG00000230590.9_4	FTX	chrX	-	73500765	73500920	73500765	73500836	73501536	73501683	-0.114	1	1	0.657,1.0,1.0	1.0,1.0,1.0	233	149	3,8,15	1,0,0	6,8,7	0,0,0
A3SS3319	ENSG00000047621.11_3	C12orf4	chr12	-	4645182	4645385	4645182	4645377	4647574	4647674	-0.02	1	1	1.0,1.0,0.895	1.0,0.956,1.0	157	149	7,17,9	0,0,1	12,23,18	0,1,0
A3SS3321	ENSG00000184863.10_4	RBM33	chr7	+	155503866	155504149	155503896	155504149	155499553	155499762	-0.288	0.0497759	0.39697	0.056,0.172,0.258	0.714,0.342,0.294	179	149	1,2,5	14,8,12	3,5,3	1,8,6
A3SS3322	ENSG00000184863.10_4	RBM33	chr7	+	155556502	155556712	155556505	155556712	155537654	155538296	0.033	0.669308	1	0.43,0.534,0.359	0.495,0.257,0.473	152	149	10,7,4	13,6,7	6,6,11	6,17,12
A3SS3323	ENSG00000186185.13_2	KIF18B	chr17	-	43009423	43009610	43009423	43009574	43010040	43010141	0.038	0.286481	1	0.935,0.937,0.98	0.953,0.876,0.91	185	149	72,74,60	4,4,1	25,35,50	1,4,4
A3SS3325	ENSG00000167088.10_3	SNRPD1	chr18	+	19203708	19203900	19203835	19203900	19202685	19202762	0.003	1	1	1.0,1.0,1.0	0.996,0.995,0.999	276	149	1229,1468,1334	0,0,0	1298,1591,1899	3,4,1
A3SS3327	ENSG00000101096.19_2	NFATC2	chr20	-	50139619	50140649	50139619	50140135	50179098	50179370	0.5	1	1	0.0,1.0,NA	0.0,NA,NA	663	149	0,1,0	1,0,0	0,0,0	1,0,0
A3SS3331	ENSG00000078177.13_3	N4BP2	chr4	+	40144292	40144481	40144343	40144481	40138563	40138702	-0.218	1	1	0.749,1.0,0.598	NA,NA,1.0	200	149	4,5,2	1,0,1	0,0,4	0,0,0
A3SS3336	ENSG00000118762.7_2	PKD2	chr4	+	88957287	88957505	88957371	88957505	88940609	88940723	-0.038	1	1	0.0,0.0,0.0	0.0,0.0,0.113	233	149	0,0,0	4,9,9	0,0,1	2,4,5
A3SS3337	ENSG00000275835.4_3	TUBGCP5	chr15	+	22845758	22845876	22845761	22845876	22842047	22842183	0.105	0.145335	0.736476	0.07,0.34,0.29	0.0,0.076,0.308	152	149	1,10,5	13,19,12	0,1,5	8,12,11
A3SS3340	ENSG00000275835.4_3	TUBGCP5	chr15	+	22853687	22853849	22853733	22853849	22850906	22851109	0.011	0.770153	1	0.098,0.092,0.0	0.065,0.092,0.0	195	149	1,2,0	7,15,11	1,2,0	11,15,7
A3SS3341	ENSG00000115368.9_2	WDR75	chr2	+	190313970	190315694	190315628	190315694	190313104	190313234	-0.008	0.0582953	0.43196	0.003,0.007,0.02	0.025,0.009,0.019	1807	149	2,9,21	59,106,84	14,5,21	45,47,90
A3SS3344	ENSG00000130726.11_2	TRIM28	chr19	+	59060228	59060277	59060252	59060277	59060106	59060143	0	1	1	0.99,0.99,0.985	0.989,0.982,0.994	173	149	452,354,394	4,3,5	310,390,396	3,6,2
A3SS3345	ENSG00000115414.18_3	FN1	chr2	-	216236631	216237023	216236631	216236738	216238044	216238134	-0.036	0.17465	0.815428	0.889,0.755,0.803	1.0,0.733,0.823	434	149	70,81,83	3,9,7	18,16,27	0,2,2
A3SS3346	ENSG00000115414.18_3	FN1	chr2	-	216236631	216237098	216236631	216236738	216238044	216238134	-0.023	0.131453	0.703227	0.947,0.855,0.903	1.0,0.868,0.907	509	149	184,181,222	3,9,7	44,45,67	0,2,2
A3SS3347	ENSG00000115414.18_3	FN1	chr2	-	216236631	216237098	216236631	216237023	216238044	216238134	-0.038	0.206307	0.894615	0.883,0.793,0.886	0.947,0.795,0.933	224	149	125,121,152	11,21,13	27,35,42	1,6,2
A3SS3348	ENSG00000115414.18_3	FN1	chr2	-	216243852	216247048	216243852	216244040	216248050	216248206	-0.051	1	1	1.0,1.0,0.848	1.0,1.0,1.0	3157	149	112,114,118	0,0,1	26,37,38	0,0,0
A3SS3350	ENSG00000076108.11_2	BAZ2A	chr12	-	56994726	56994882	56994726	56994870	56994963	56995186	-0.005	0.936579	1	0.947,0.942,0.963	0.943,0.98,0.945	161	149	58,53,85	3,3,3	54,54,93	3,1,5
A3SS3351	ENSG00000076108.11_2	BAZ2A	chr12	-	57000030	57000179	57000030	57000096	57000416	57000517	0.002	1	1	0.014,0.0,0.009	0.009,0.008,0.0	232	149	2,0,1	93,68,74	1,1,0	71,75,80
A3SS3352	ENSG00000076108.11_2	BAZ2A	chr12	-	57003519	57003730	57003519	57003721	57003897	57003999	-0.026	0.600324	1	0.923,1.0,1.0	1.0,1.0,1.0	158	149	51,57,61	4,0,0	39,63,53	0,0,0
A3SS3353	ENSG00000076108.11_2	BAZ2A	chr12	-	57004192	57004323	57004192	57004301	57005356	57005417	0.024	0.117164	0.665218	0.027,0.039,0.036	0.0,0.017,0.014	171	149	2,3,3	63,64,71	0,1,1	36,51,61
A3SS3356	ENSG00000155463.12_3	OXA1L	chr14	+	23238999	23239143	23239005	23239143	23237166	23237380	0.001	1	1	1.0,1.0,1.0	1.0,1.0,0.996	155	149	128,127,140	0,0,0	163,235,245	0,0,1
A3SS3357	ENSG00000008710.19_3	PKD1	chr16	-	2147728	2147781	2147728	2147778	2147868	2147985	0.101	0.169058	0.798624	0.774,0.761,0.611	0.534,0.648,0.662	152	149	14,13,8	4,4,5	14,15,8	12,8,4
A3SS3358	ENSG00000008710.19_3	PKD1	chr16	-	2155322	2155708	2155322	2155475	2155865	2156025	-0.095	0.0717964	0.491836	0.084,0.107,0.076	0.281,0.064,0.206	382	149	4,4,4	17,13,19	11,3,6	11,17,9
A3SS3359	ENSG00000008710.19_3	PKD1	chr16	-	2166833	2167054	2166833	2167017	2167489	2167673	0.155	0.735305	1	1.0,1.0,1.0	1.0,0.706,0.828	186	149	6,11,10	0,0,0	4,3,12	0,1,2
A3SS3360	ENSG00000149474.13_3	KAT14	chr20	+	18142463	18142883	18142466	18142883	18139727	18139909	0.249	0.123489	0.684167	0.551,0.746,0.797	0.424,0.329,0.595	152	149	5,12,4	4,4,1	3,1,3	4,2,2
A3SS3361	ENSG00000167515.10_2	TRAPPC2L	chr16	+	88925026	88925199	88925049	88925199	88923493	88923591	0.007	0.62507	1	0.991,0.982,0.99	0.98,1.0,0.963	172	149	132,125,116	1,2,1	116,196,152	2,0,5
A3SS3362	ENSG00000124574.14_4	ABCC10	chr6	+	43403830	43403985	43403875	43403985	43403488	43403645	-0.062	0.112646	0.64876	0.0,0.0,0.204	0.39,0.0,0.0	194	149	0,0,2	2,7,6	5,0,0	6,7,6
A3SS3363	ENSG00000124574.14_4	ABCC10	chr6	+	43410707	43411748	43411670	43411748	43409599	43409698	-0.172	1	1	0.484,1.0,1.0	1.0,1.0,1.0	1112	149	7,18,7	1,0,0	17,27,34	0,0,0
A3SS3365	ENSG00000132535.18_3	DLG4	chr17	-	7107326	7107386	7107326	7107377	7107517	7107571	0.013	0.931438	1	0.574,0.671,0.802	0.702,0.574,0.731	158	149	30,26,30	21,12,7	10,10,23	4,7,8
A3SS3366	ENSG00000171307.18_2	ZDHHC16	chr10	+	99212563	99212680	99212651	99212680	99212171	99212260	-0.006	1	1	0.0,0.007,0.013	0.011,0.017,0.011	237	149	0,1,2	109,92,94	1,2,1	56,74,56
A3SS3367	ENSG00000171307.18_2	ZDHHC16	chr10	+	99213286	99213420	99213374	99213420	99212171	99212260	0.043	0.433364	1	0.881,0.863,0.872	0.81,0.831,0.847	237	149	59,60,76	5,6,7	34,47,44	5,6,5
A3SS3368	ENSG00000171307.18_2	ZDHHC16	chr10	+	99215395	99215540	99215416	99215540	99214470	99214556	-0.033	0.259856	1	0.066,0.021,0.033	0.082,0.071,0.065	170	149	7,2,3	87,82,76	4,4,3	39,46,38
A3SS3369	ENSG00000171307.18_2	ZDHHC16	chr10	+	99215395	99215540	99215470	99215540	99214470	99214556	-0.017	0.75879	1	0.677,0.687,0.54	0.624,0.666,0.666	224	149	41,33,30	13,10,17	10,39,21	4,13,7
A3SS3370	ENSG00000171307.18_2	ZDHHC16	chr10	+	99215416	99215540	99215470	99215540	99214470	99214556	0.004	0.828439	1	0.872,0.892,0.816	0.892,0.821,0.854	203	149	121,113,103	13,10,17	45,81,56	4,13,7
A3SS3371	ENSG00000170581.13_3	STAT2	chr12	-	56749491	56749587	56749491	56749575	56749915	56750069	0.042	0.79039	1	0.81,0.787,0.764	0.847,0.712,0.676	161	149	23,28,14	5,7,4	6,8,9	1,3,4
A3SS3372	ENSG00000170581.13_3	STAT2	chr12	-	56749915	56750069	56749915	56750065	56750224	56750362	0.073	1	1	1.0,1.0,1.0	0.854,0.927,1.0	153	149	21,17,18	0,0,0	6,13,13	1,1,0
A3SS3374	ENSG00000132024.17_3	CC2D1A	chr19	+	14038936	14039001	14038939	14039001	14038705	14038843	0.039	0.226489	0.935696	0.889,1.0,0.957	0.968,0.859,0.901	152	149	41,36,45	5,0,2	31,31,37	1,5,4
A3SS3375	ENSG00000104320.13_3	NBN	chr8	-	90992961	90993121	90992961	90993080	90993602	90993751	-0.003	1	1	0.953,1.0,1.0	1.0,0.985,0.976	190	149	26,35,49	1,0,0	49,85,103	0,1,2
A3SS3378	ENSG00000112578.9_2	BYSL	chr6	+	41899441	41899568	41899465	41899568	41899133	41899294	-0.008	1	1	0.0,0.0,0.0	0.0,0.007,0.016	173	149	0,0,0	91,79,67	0,1,2	67,125,107
A3SS3380	ENSG00000105221.16_3	AKT2	chr19	-	40741930	40742049	40741930	40742011	40742163	40742292	0.002	1	1	0.0,0.0,0.014	0.0,0.0,0.007	187	149	0,0,2	115,85,111	0,0,1	75,111,112
A3SS3381	ENSG00000105221.16_3	AKT2	chr19	-	40745951	40746028	40745951	40746017	40747844	40747976	0.016	0.901419	1	0.005,0.03,0.012	0.0,0.0,0.0	160	149	1,4,2	197,120,155	0,0,0	113,163,181
A3SS3384	ENSG00000138398.15_3	PPIG	chr2	+	170488275	170488443	170488284	170488443	170487283	170487497	-0.026	0.688813	1	0.837,0.931,0.927	0.937,0.908,0.928	158	149	38,57,54	7,4,4	63,126,96	4,12,7
A3SS3385	ENSG00000003056.3	M6PR	chr12	-	9092958	9094536	9092958	9093465	9095011	9095138	0.005	1	1	1.0,1.0,1.0	1.0,0.984,1.0	1220	149	866,941,930	0,0,0	780,980,1124	0,2,0
A3SS3386	ENSG00000003056.3	M6PR	chr12	-	9096000	9096180	9096000	9096131	9096396	9096506	-0.002	1	1	0.0,0.007,0.012	0.01,0.004,0.01	198	149	0,2,3	162,213,188	2,1,3	156,192,232
A3SS3388	ENSG00000161642.17_2	ZNF385A	chr12	-	54765256	54765499	54765256	54765426	54767756	54767919	0.028	1	1	1.0,1.0,1.0	0.96,1.0,0.956	222	149	19,21,24	0,0,0	36,41,32	1,0,1
A3SS3389	ENSG00000161642.17_2	ZNF385A	chr12	-	54778211	54778348	54778211	54778344	54785018	54785082	0.038	1	1	NA,NA,1.0	0.886,1.0,1.0	153	149	0,0,2	0,0,0	8,7,9	1,0,0
A3SS3390	ENSG00000100316.15_2	RPL3	chr22	-	39712710	39713026	39712710	39712846	39713465	39713634	0	1	1	0.004,0.006,0.004	0.004,0.004,0.006	329	149	25,37,26	2932,2592,2647	27,32,47	3226,4041,3847
A3SS3391	ENSG00000162437.14_2	RAVER2	chr1	+	65270416	65270521	65270455	65270521	65268658	65268744	-0.022	1	1	0.0,0.0,0.0	0.0,0.0,0.067	188	149	0,0,0	8,17,11	0,0,2	21,28,22
A3SS3392	ENSG00000085274.15_2	MYNN	chr3	+	169496555	169497349	169496671	169497349	169492052	169492349	0.12	0.00744031	0.110952	0.916,0.867,0.921	0.863,0.701,0.78	265	149	39,58,62	2,5,3	45,50,63	4,12,10
A3SS3393	ENSG00000137074.18_4	APTX	chr9	-	32987541	32987844	32987541	32987729	32988080	32988127	0.043	0.545945	1	0.53,0.67,0.741	0.493,0.722,0.596	264	149	70,72,66	35,20,13	62,69,81	36,15,31
A3SS3394	ENSG00000137074.18_4	APTX	chr9	-	32987541	32987844	32987541	32987729	32989756	32989893	0.157	0.015734	0.188165	0.517,0.698,0.578	0.451,0.449,0.421	264	149	38,41,34	20,10,14	32,39,54	22,27,42
A3SS3395	ENSG00000137074.18_4	APTX	chr9	-	32988076	32988127	32988076	32988122	32989756	32989893	0.087	0.0881254	0.559835	0.569,0.652,0.706	0.565,0.497,0.604	154	149	60,64,67	44,33,27	59,50,63	44,49,40
A3SS3396	ENSG00000175029.16_3	CTBP2	chr10	-	126683037	126683252	126683037	126683175	126686532	126686739	0	1	1	0.989,0.976,1.0	1.0,0.988,0.978	226	149	135,121,113	1,2,0	106,129,134	0,1,2
A3SS3398	ENSG00000102316.16_2	MAGED2	chrX	+	54836154	54836646	54836550	54836646	54835735	54835809	-0.009	1	1	0.973,1.0,1.0	1.0,1.0,1.0	545	149	261,288,286	2,0,0	175,173,189	0,0,0
A3SS3399	ENSG00000102316.16_2	MAGED2	chrX	+	54841680	54842440	54842313	54842440	54841093	54841208	0.008	1	1	1.0,1.0,1.0	1.0,0.975,1.0	782	149	258,232,279	0,0,0	194,201,190	0,1,0
A3SS3400	ENSG00000139624.12_2	CERS5	chr12	-	50526744	50527851	50526744	50526847	50528328	50528485	0.272	0.0230433	0.237292	1.0,1.0,1.0	1.0,0.184,1.0	1153	149	10,11,3	0,0,0	6,7,11	0,4,0
A3SS3401	ENSG00000139746.15_3	RBM26	chr13	-	79928573	79928705	79928573	79928696	79929354	79929519	0.15	0.0253023	0.249854	0.725,0.702,0.664	0.619,0.485,0.536	158	149	14,20,21	5,8,10	31,26,54	18,26,44
A3SS3402	ENSG00000139746.15_3	RBM26	chr13	-	79939712	79939868	79939712	79939853	79940189	79940330	-0.018	0.455178	1	0.173,0.041,0.161	0.179,0.172,0.078	164	149	3,1,4	13,21,19	6,8,4	25,35,43
A3SS3407	ENSG00000243989.8_3	ACY1	chr3	+	52020960	52021077	52021003	52021077	52020620	52020677	-0.013	1	1	0.0,0.0,0.0	0.017,0.021,0.0	192	149	0,0,0	32,18,27	1,2,0	44,73,48
A3SS3410	ENSG00000139436.20_3	GIT2	chr12	-	110385060	110386651	110385060	110385309	110388971	110389121	-0.365	2.3882e-11	1.04408e-08	0.104,0.141,0.139	0.62,0.449,0.409	1491	149	42,41,42	36,25,26	98,98,111	6,12,16
A3SS3411	ENSG00000139436.20_3	GIT2	chr12	-	110403330	110403382	110403330	110403379	110405262	110405308	0.002	0.672825	1	0.821,1.0,0.901	0.903,0.919,0.895	152	149	14,22,28	3,0,3	19,23,26	2,2,3
A3SS3412	ENSG00000177463.15_3	NR2C2	chr3	+	15094867	15095107	15094957	15095107	15080628	15080734	-1	1	1	NA,0.0,0.0	NA,1.0,NA	239	149	0,0,0	0,2,1	0,1,0	0,0,0
A3SS3413	ENSG00000187726.8_2	DNAJB13	chr11	+	73679260	73679503	73679389	73679503	73677182	73677296	-1	1	1	0.0,NA,NA	1.0,NA,1.0	278	149	0,0,0	1,0,0	1,0,1	0,0,0
A3SS3414	ENSG00000185627.17_3	PSMD13	chr11	+	244040	244216	244160	244216	238997	239076	0.004	1	1	1.0,0.986,1.0	0.992,0.994,0.987	269	149	297,250,287	0,2,0	215,277,278	1,1,2
A3SS3415	ENSG00000185627.17_3	PSMD13	chr11	+	244040	244469	244425	244469	238997	239076	0.008	1	1	1.0,0.985,1.0	0.984,0.976,1.0	534	149	295,243,288	0,1,0	221,291,282	1,2,0
A3SS3417	ENSG00000084207.15_2	GSTP1	chr11	+	67352508	67352712	67352608	67352712	67352155	67352243	-0.001	1	1	0.001,0.001,0.004	0.003,0.002,0.005	249	149	4,3,10	1692,1389,1581	3,3,6	598,780,703
A3SS3418	ENSG00000185043.10_2	CIB1	chr15	-	90775450	90775679	90775450	90775559	90776900	90776935	-0.013	0.101266	0.607918	0.038,0.026,0.027	0.021,0.052,0.056	269	149	23,11,14	320,232,275	9,24,28	237,241,262
A3SS3419	ENSG00000136279.20_3	DBNL	chr7	+	44098027	44098079	44098030	44098079	44097727	44097879	0.019	0.551665	1	0.292,0.232,0.308	0.272,0.288,0.215	152	149	48,25,39	114,81,86	16,21,14	42,51,50
A3SS3420	ENSG00000136279.20_3	DBNL	chr7	+	44098476	44098582	44098500	44098582	44098027	44098079	-0.006	0.92527	1	0.055,0.049,0.029	0.046,0.014,0.091	173	149	8,5,4	119,83,114	3,1,7	53,59,60
A3SS3421	ENSG00000117335.19_3	CD46	chr1	+	207958963	207959027	207959000	207959027	207958415	207958451	0.013	0.109399	0.639245	0.969,0.973,0.988	0.973,0.958,0.961	186	149	157,229,209	4,5,2	221,254,279	5,9,9
A3SS3426	ENSG00000164402.13_4	SEPT8	chr5	-	132099397	132099584	132099397	132099578	132099915	132100111	0.034	0.605536	1	0.706,0.643,0.803	0.748,0.682,0.619	155	149	45,45,72	18,24,17	34,29,22	11,13,13
A3SS3432	ENSG00000151651.15_3	ADAM8	chr10	-	135086757	135086947	135086757	135086934	135087265	135087342	-0.079	1	1	1.0,0.847,0.648	1.0,NA,0.821	162	149	13,6,2	0,1,1	2,0,5	0,0,1
A3SS3433	ENSG00000164970.14_2	FAM219A	chr9	-	34398181	34401120	34398181	34401117	34401663	34401718	-0.05	0.351374	1	0.622,0.564,0.715	0.635,0.71,0.707	152	149	47,29,41	28,22,16	16,25,32	9,10,13
A3SS3435	ENSG00000205220.11_3	PSMB10	chr16	-	67968408	67968597	67968408	67968574	67968699	67968851	-0.002	1	1	0.0,0.0,0.0	0.0,0.0,0.006	172	149	0,0,0	303,265,310	0,0,2	212,309,274
A3SS3437	ENSG00000169660.15_3	HEXDC	chr17	+	80382269	80382379	80382294	80382379	80377624	80377759	0.077	1	1	1.0,1.0,1.0	0.895,1.0,0.873	174	149	11,9,21	0,0,0	10,17,8	1,0,1
A3SS3439	ENSG00000169951.9_3	ZNF764	chr16	-	30565084	30567431	30565084	30567428	30569053	30569167	0.006	0.867424	1	0.098,0.179,0.07	0.0,0.329,0.0	152	149	1,2,1	9,9,13	0,2,0	5,4,5
A3SS3440	ENSG00000143621.16_2	ILF2	chr1	-	153640928	153641052	153640928	153641033	153642311	153642354	0.001	1	1	0.0,0.003,0.0	0.0,0.0,0.0	168	149	0,2,0	581,594,611	0,0,0	372,531,611
A3SS3441	ENSG00000203667.9_2	COX20	chr1	+	245005496	245005560	245005500	245005560	245005245	245005360	0.003	1	1	1.0,0.988,0.988	1.0,0.993,0.974	153	149	142,164,175	0,2,2	87,136,156	0,1,4
A3SS3444	ENSG00000028310.17_3	BRD9	chr5	-	869359	869519	869359	869509	870587	870690	-0.12	0.191842	0.860735	0.0,0.484,0.428	0.428,0.484,0.36	159	149	0,4,4	10,4,5	4,8,3	5,8,5
A3SS3445	ENSG00000028310.17_3	BRD9	chr5	-	886706	886882	886706	886822	887475	887586	0.027	0.441959	1	0.102,0.132,0.111	0.059,0.082,0.122	209	149	7,10,7	44,47,40	5,8,14	57,64,72
A3SS3446	ENSG00000028310.17_3	BRD9	chr5	-	889135	889280	889135	889275	889701	889762	-0.005	1	1	0.984,1.0,0.964	0.982,1.0,0.98	154	149	64,73,56	1,0,2	58,88,103	1,0,2
A3SS3447	ENSG00000028310.17_3	BRD9	chr5	-	889701	889881	889701	889762	891269	891402	-0.019	0.593191	1	0.136,0.137,0.102	0.184,0.147,0.1	268	149	22,18,11	78,63,54	24,23,19	59,74,95
A3SS3451	ENSG00000186104.10_3	CYP2R1	chr11	-	14900659	14900989	14900659	14900753	14901681	14902314	-0.07	0.00146418	0.039118	0.644,0.739,0.844	1.0,0.436,1.0	385	149	14,22,14	3,3,1	6,2,6	0,1,0
A3SS3452	ENSG00000186104.10_3	CYP2R1	chr11	-	14901681	14902314	14901681	14901905	14907321	14907463	0.06	1	1	0.86,1.0,1.0	1.0,0.681,1.0	558	149	23,12,29	1,0,0	9,8,12	0,1,0
A3SS3453	ENSG00000131236.16_3	CAP1	chr1	+	40525005	40525130	40525008	40525130	40507100	40507165	-0.151	0.309894	1	0.459,0.662,0.484	1.0,0.329,0.729	152	149	13,18,22	15,9,23	4,4,11	0,8,4
A3SS3454	ENSG00000131236.16_3	CAP1	chr1	+	40525738	40525842	40525741	40525842	40525005	40525130	-0.012	0.341813	1	0.928,0.926,0.917	0.956,0.937,0.914	152	149	476,523,485	36,41,43	307,381,399	14,25,37
A3SS3456	ENSG00000050405.13_3	LIMA1	chr12	-	50575686	50575820	50575686	50575817	50586234	50586344	-0.006	0.353897	1	0.99,0.982,0.977	0.995,0.994,0.977	152	149	193,276,259	2,5,6	186,167,218	1,1,5
A3SS3458	ENSG00000050405.13_3	LIMA1	chr12	-	50586234	50586347	50586234	50586344	50589612	50589670	0.034	0.0693112	0.478217	0.145,0.147,0.134	0.1,0.119,0.106	152	149	41,48,50	237,273,316	19,29,28	167,210,231
A3SS3462	ENSG00000161800.12_2	RACGAP1	chr12	-	50410413	50410502	50410413	50410498	50412298	50412372	-0.04	1	1	0.709,1.0,1.0	1.0,0.83,1.0	153	149	5,12,3	2,0,0	2,5,7	0,1,0
A3SS3464	ENSG00000197256.10_3	KANK2	chr19	-	11289020	11289147	11289020	11289123	11289228	11289396	0.004	0.839067	1	0.1,0.043,0.097	0.067,0.046,0.116	173	149	7,2,6	54,38,48	3,2,7	36,36,46
A3SS3465	ENSG00000049769.12_3	PPP1R3F	chrX	+	49138443	49138526	49138446	49138526	49137868	49137924	-0.123	0.000999777	0.0306237	0.541,0.595,0.495	1.0,0.0,1.0	152	149	6,3,1	5,2,1	1,0,5	0,1,0
A3SS3470	ENSG00000081059.19_3	TCF7	chr5	+	133481891	133483920	133481914	133483920	133479282	133479331	0.159	5.23557e-05	0.00375789	0.286,0.11,0.08	0.0,0.0,0.0	172	149	6,2,1	13,14,10	0,0,0	2,7,3
A3SS3471	ENSG00000170390.15_2	DCLK2	chr4	+	151141854	151141930	151141857	151141930	151124946	151125041	-0.079	0.156139	0.76464	0.662,0.595,0.0	0.0,1.0,0.495	152	149	8,3,0	4,2,2	0,4,2	1,0,2
A3SS3474	ENSG00000138386.16_3	NAB1	chr2	+	191550201	191550364	191550204	191550364	191548463	191548553	0.084	0.208517	0.899336	0.858,0.824,0.919	0.806,0.93,0.613	152	149	43,43,46	7,9,4	17,27,21	4,2,13
A3SS3477	ENSG00000170854.17_3	RIOX2	chr3	-	97668687	97668859	97668687	97668856	97669629	97669732	0.087	0.462645	1	0.831,0.797,0.611	0.797,0.648,0.534	152	149	5,8,8	1,2,5	16,15,7	4,8,6
A3SS3478	ENSG00000196323.12_3	ZBTB44	chr11	-	130108338	130108451	130108338	130108448	130109706	130109791	0.043	0.96402	1	0.164,0.662,0.246	0.197,0.0,0.746	152	149	1,2,1	5,1,3	1,0,3	4,1,1
A3SS3479	ENSG00000196323.12_3	ZBTB44	chr11	-	130108338	130108502	130108338	130108448	130109706	130109791	-0.051	0.563426	1	0.595,0.959,0.876	0.705,0.936,0.942	203	149	10,32,29	5,1,3	13,20,22	4,1,1
A3SS3480	ENSG00000196323.12_3	ZBTB44	chr11	-	130108338	130108502	130108338	130108451	130109706	130109791	0.003	0.508272	1	0.882,0.923,0.956	0.906,1.0,0.845	200	149	10,32,29	1,2,1	13,20,22	1,0,3
A3SS3481	ENSG00000067066.16_3	SP100	chr2	+	231338038	231338155	231338098	231338155	231334729	231334813	-0.077	0.277965	1	0.464,0.631,0.681	0.588,0.877,0.543	209	149	17,24,24	14,10,8	4,10,5	2,1,3
A3SS3482	ENSG00000145495.15_3	MARCH6	chr5	+	10400895	10402251	10402170	10402251	10394864	10394897	0.018	1	1	1.0,1.0,1.0	1.0,1.0,0.945	1424	149	59,121,98	0,0,0	128,171,163	0,0,1
A3SS3483	ENSG00000145495.15_3	MARCH6	chr5	+	10415584	10415781	10415599	10415781	10414544	10414614	-0.002	1	1	0.0,0.004,0.016	0.005,0.018,0.004	164	149	0,1,4	184,233,227	1,5,1	187,246,250
A3SS3484	ENSG00000117262.18_2	GPR89A	chr1	-	145811341	145811463	145811341	145811443	145811895	145812002	0.041	1	1	0.181,0.0,0.15	0.0,0.128,0.081	169	149	1,0,1	4,7,5	0,1,1	5,6,10
A3SS3486	ENSG00000162298.18_3	SYVN1	chr11	-	64897473	64897647	64897473	64897644	64897722	64897851	-0.161	0.129927	0.701222	0.282,0.45,0.649	0.586,0.586,0.691	152	149	6,10,17	15,12,9	13,13,16	9,9,7
[truncated: 2,813 more rows]

## Sheet: A5SS
#Alternative Splicing Event: A5SS #Condition pair: 5-8F-DDP vs 5-8F Column A: Track_ID, The ID of the AS event signed by rmats. Column B: Gene_ID, The database name in gene level of the AS event. Column C: Gene_Name, The gene symbol of the AS event. Column D: Chrom, The chromosome of the AS event. Column E: Strand, Strand of the AS event. Column F, G: Long_ES/EE, The start/end Base of long AS exo…
Annotation											DE Statistic							Counts
Track_ID	Gene_ID	Gene_Name	Chrom	Strand	Long_ES	Long_EE	Short_ES	Short_EE	Flanking_ES	Flanking_EE	Diff	p_value	q_value	IncLevel_5-8F-DDP	IncLevel_5-8F	IncFormLen	SkipFormLen	IJC_5-8F-DDP	SJC_5-8F-DDP	IJC_5-8F	SJC_5-8F
A5SS0	ENSG00000129566.12_3	TEP1	chr14	-	20845438	20845651	20845583	20845651	20844262	20844423	-0.055	1	1	1.0,1.0,0.835	1.0,1.0,1.0	294	149	26,12,10	0,0,1	8,8,8	0,0,0
A5SS3	ENSG00000149273.14_3	RPS3	chr11	+	75111737	75111868	75111737	75111821	75112683	75112777	-0.004	0.900971	1	0.992,0.994,0.988	0.996,0.996,0.994	196	149	7222,6167,6289	45,26,56	6007,6807,7004	19,23,30
A5SS4	ENSG00000149273.14_3	RPS3	chr11	+	75112683	75112769	75112683	75112749	75113423	75113490	0.001	1	1	0.998,0.999,0.997	0.993,1.0,0.997	169	149	916,808,867	2,1,2	808,918,995	5,0,3
A5SS5	ENSG00000149273.14_3	RPS3	chr11	+	75112683	75113490	75112683	75112777	75115063	75115251	0.004	0.249477	0.9211	0.989,0.983,0.99	0.99,0.979,0.981	862	149	4024,3426,3601	8,10,6	3499,4068,3925	6,15,13
A5SS6	ENSG00000149273.14_3	RPS3	chr11	+	75113395	75113490	75113395	75113423	75115715	75115912	0	1	1	0.998,0.999,0.997	0.999,0.997,0.997	216	149	1781,1515,1619	2,1,3	1531,1719,1700	1,4,3
A5SS11	ENSG00000167543.15_4	TP53I13	chr17	+	27895295	27895566	27895295	27895526	27896035	27896104	-0.448	0.000976774	0.0220986	0.208,0.0,0.441	1.0,0.345,0.648	189	149	1,0,2	3,7,2	3,2,7	0,3,3
A5SS12	ENSG00000099797.13_3	TECR	chr19	+	14675597	14675804	14675597	14675670	14675877	14675935	0.016	0.0430375	0.312733	0.965,0.987,1.0	0.967,0.979,0.958	283	149	318,278,344	6,2,0	339,446,390	6,5,9
A5SS13	ENSG00000099797.13_3	TECR	chr19	+	14675597	14675935	14675597	14675670	14676013	14676102	-0.001	1	1	1.0,1.0,0.985	1.0,0.987,1.0	414	149	343,255,358	0,0,2	334,422,382	0,2,0
A5SS16	ENSG00000049656.13_2	CLPTM1L	chr5	-	1324877	1325931	1325865	1325931	1323901	1323984	0.004	1	1	1.0,1.0,0.982	1.0,0.969,1.0	1137	149	399,368,410	0,0,1	332,471,532	0,2,0
A5SS17	ENSG00000049656.13_2	CLPTM1L	chr5	-	1331913	1331998	1331917	1331998	1325865	1325931	0.301	1.05068e-05	0.000713121	0.82,1.0,0.918	0.572,0.698,0.565	153	149	14,17,23	3,0,2	11,19,16	8,8,12
A5SS18	ENSG00000186493.11_2	C5orf38	chr5	+	2753398	2753484	2753398	2753469	2755142	2755195	-0.151	1	1	1.0,0.0,NA	0.476,0.476,1.0	164	149	2,0,0	0,1,0	1,1,1	1,1,0
A5SS20	ENSG00000120948.16_4	TARDBP	chr1	+	11082180	11082307	11082180	11082298	11083249	11083386	0.131	0.000684518	0.0168189	0.895,1.0,1.0	0.776,0.883,0.842	158	149	9,10,13	1,0,0	11,16,17	3,2,3
A5SS22	ENSG00000123349.13_3	PFDN5	chr12	+	53690213	53690335	53690213	53690251	53691633	53691708	0.305	0.0988488	0.542733	0.876,0.876,0.49	1.0,0.215,0.113	233	149	22,22,9	2,2,6	9,3,1	0,7,5
A5SS23	ENSG00000123349.13_3	PFDN5	chr12	+	53690213	53691708	53690213	53690335	53691828	53691934	-0.003	1	1	1.0,0.991,1.0	1.0,1.0,1.0	1522	149	1311,1151,1259	0,1,0	978,1118,1119	0,0,0
A5SS24	ENSG00000125877.12_2	ITPA	chr20	+	3190158	3190263	3190158	3190212	3193814	3193872	-0.006	0.643938	1	0.991,0.979,0.953	0.976,0.994,0.971	200	149	151,128,135	1,2,5	166,211,183	3,1,4
A5SS25	ENSG00000125877.12_2	ITPA	chr20	+	3193964	3194072	3193964	3194029	3194630	3194704	-0.001	1	1	0.006,0.006,0.012	0.0,0.013,0.013	192	149	1,1,2	124,125,123	0,3,3	121,180,176
A5SS26	ENSG00000160957.12_3	RECQL4	chr8	-	145737284	145737450	145737293	145737450	145737063	145737172	0.001	1	1	0.0,0.0,0.017	0.0,0.0,0.015	158	149	0,0,1	77,47,53	0,0,1	44,66,61
A5SS27	ENSG00000185842.15_2	DNAH14	chr1	+	225155132	225155285	225155132	225155216	225156460	225156576	-0.024	1	1	1.0,0.929,1.0	1.0,1.0,1.0	218	149	14,19,13	0,1,0	14,30,36	0,0,0
A5SS32	ENSG00000186591.11_3	UBE2H	chr7	-	129520718	129520811	129520734	129520811	129519407	129519482	-0.004	1	1	0.0,0.0,0.0	0.013,0.0,0.0	165	149	0,0,0	139,152,133	1,0,0	66,103,92
A5SS33	ENSG00000082805.19_3	ERC1	chr12	+	1221380	1221473	1221380	1221464	1225031	1225199	0.093	0.0015174	0.0301752	0.0,0.225,0.143	0.0,0.0,0.09	158	149	0,8,3	23,26,17	0,0,2	9,17,19
A5SS42	ENSG00000105854.12_3	PON2	chr7	-	95039212	95039413	95039265	95039413	95036298	95036380	-0.017	0.0355903	0.273573	0.991,0.96,0.947	0.981,0.981,0.986	202	149	151,194,220	1,6,9	138,139,197	2,2,2
A5SS43	ENSG00000105854.12_3	PON2	chr7	-	95045483	95045609	95045553	95045609	95041623	95041789	0.004	0.578424	1	0.029,0.044,0.018	0.024,0.017,0.038	219	149	4,8,3	92,118,113	3,2,5	84,80,87
A5SS44	ENSG00000108262.15_3	GIT1	chr17	-	27904153	27904265	27904201	27904265	27903880	27904014	-0.004	1	1	1.0,0.987,1.0	1.0,1.0,1.0	197	149	133,100,136	0,1,0	57,116,95	0,0,0
A5SS45	ENSG00000282851.1_3	BISPR	chr19	+	17516632	17516804	17516632	17516796	17516885	17517105	0.19	0.0831609	0.474567	0.792,0.559,0.895	0.559,0.487,0.631	157	149	4,4,9	1,3,1	8,2,9	6,2,5
A5SS46	ENSG00000124222.22_3	STX16	chr20	+	57227128	57227194	57227128	57227143	57234678	57234690	-0.301	0.0157072	0.161267	0.13,0.293,0.395	0.691,0.358,0.672	200	149	2,5,7	10,9,8	9,6,11	3,8,4
A5SS47	ENSG00000124222.22_3	STX16	chr20	+	57242545	57242664	57242545	57242653	57243042	57243183	-0.003	1	1	0.027,0.0,0.0	0.0,0.036,0.0	160	149	1,0,0	34,39,29	0,3,0	53,74,77
A5SS48	ENSG00000166233.14_3	ARIH1	chr15	+	72873071	72873332	72873071	72873218	72874415	72874528	-0.001	1	1	0.978,0.948,1.0	0.968,0.962,1.0	263	149	77,65,65	1,2,0	54,89,76	1,2,0
A5SS49	ENSG00000038532.14_3	CLEC16A	chr16	+	11096930	11097162	11096930	11097114	11114049	11114182	0.041	0.690493	1	0.584,0.57,0.232	0.602,0.252,0.409	197	149	13,14,4	7,8,10	10,4,11	5,9,12
A5SS55	ENSG00000167371.17_3	PRRT2	chr16	+	29824310	29825330	29824310	29825254	29825653	29825786	1	1	1	1.0,1.0,NA	NA,0.0,NA	225	149	1,1,0	0,0,0	0,0,0	0,1,0
A5SS56	ENSG00000206503.12_2	HLA-A	chr6	+	29912276	29912411	29912276	29912393	29912835	29912868	-0.002	1	1	0.0,0.0,0.0	0.0,0.0,0.006	167	149	0,0,0	1515,1001,1349	0,0,2	354,362,322
A5SS57	ENSG00000104529.17_4	EEF1D	chr8	-	144663398	144663498	144663455	144663498	144663223	144663324	0.005	0.250887	0.923414	0.977,0.973,0.976	0.974,0.965,0.972	206	149	1500,1114,1327	25,22,24	1128,1329,1361	22,35,28
A5SS58	ENSG00000104529.17_4	EEF1D	chr8	-	144676044	144676241	144676062	144676241	144668898	144669019	-0.219	0.819655	1	0.728,0.0,0.728	0.472,0.641,1.0	167	149	3,0,3	1,1,1	1,2,3	1,1,0
A5SS59	ENSG00000104529.17_4	EEF1D	chr8	-	144676044	144676241	144676062	144676241	144668898	144669022	0.21	1	1	0.338,0.0,1.0	NA,0.0,0.472	167	149	4,0,2	7,2,0	0,0,3	0,1,3
A5SS61	ENSG00000172728.15_3	FUT10	chr8	-	33318889	33319243	33318929	33319243	33310733	33311028	-0.067	1	1	1.0,1.0,0.798	1.0,1.0,1.0	189	149	7,3,5	0,0,1	5,3,5	0,0,0
A5SS62	ENSG00000139531.12_2	SUOX	chr12	+	56393116	56393374	56393116	56393242	56395995	56396055	-0.086	0.13977	0.671483	0.132,0.15,0.0	0.285,0.105,0.15	281	149	2,1,0	7,3,3	3,2,1	4,9,3
A5SS63	ENSG00000106477.18_3	CEP41	chr7	-	130044404	130044549	130044480	130044549	130042488	130042640	-0.023	1	1	1.0,0.93,1.0	1.0,1.0,1.0	225	149	23,20,34	0,1,0	8,20,19	0,0,0
A5SS64	ENSG00000146826.16_3	C7orf43	chr7	-	99754915	99755082	99754995	99755082	99754716	99754837	0.02	1	1	0.0,0.0,0.098	0.0,0.037,0.0	229	149	0,0,2	18,11,12	0,1,0	6,17,14
A5SS66	ENSG00000058272.16_3	PPP1R12A	chr12	-	80180556	80182563	80182427	80182563	80180153	80180258	-0.006	1	1	0.0,0.002,0.004	0.002,0.019,0.003	2020	149	0,1,2	20,33,34	1,9,2	45,34,49
A5SS68	ENSG00000026025.15_3	VIM	chr10	+	17277844	17278378	17277844	17277888	17279228	17279592	-0.001	1	1	1.0,0.997,1.0	1.0,1.0,1.0	639	149	2661,2600,2812	0,2,0	1084,1299,1229	0,0,0
A5SS71	ENSG00000006282.20_3	SPATA20	chr17	+	48628358	48628583	48628358	48628551	48628871	48629040	-0.043	0.14155	0.674956	0.011,0.0,0.0	0.03,0.0,0.111	181	149	1,0,0	72,45,76	1,0,5	27,29,33
A5SS73	ENSG00000102890.14_2	ELMO3	chr16	+	67234559	67234711	67234559	67234709	67234792	67234871	0.168	0.78904	1	1.0,1.0,1.0	1.0,1.0,0.497	151	149	2,4,2	0,0,0	3,3,2	0,0,2
A5SS74	ENSG00000060656.19_2	PTPRU	chr1	+	29637967	29638065	29637967	29638056	29638154	29638271	-0.133	0.164364	0.736843	0.719,0.332,0.591	0.745,0.66,0.637	158	149	19,10,23	7,19,15	31,33,26	10,16,14
A5SS75	ENSG00000173992.8_2	CCS	chr11	+	66366586	66367107	66366586	66366724	66367959	66368020	0.014	1	1	1.0,1.0,1.0	1.0,1.0,0.957	532	149	59,69,77	0,0,0	67,76,79	0,0,1
A5SS76	ENSG00000182362.13_2	YBEY	chr21	+	47706783	47707037	47706783	47706902	47711247	47711376	0.005	0.682987	1	1.0,0.978,0.98	0.969,0.986,0.987	284	149	181,173,191	0,2,2	179,264,285	3,2,2
A5SS77	ENSG00000182362.13_2	YBEY	chr21	+	47706783	47707037	47706783	47706902	47716075	47716144	-0.005	1	1	1.0,1.0,0.986	1.0,1.0,1.0	284	149	115,123,132	0,0,1	108,178,185	0,0,0
A5SS78	ENSG00000114268.11_3	PFKFB4	chr3	-	48572944	48573091	48572965	48573091	48562997	48563102	0.074	1	1	1.0,1.0,1.0	0.778,1.0,1.0	170	149	15,8,10	0,0,0	8,24,12	2,0,0
A5SS79	ENSG00000237765.6_3	FAM200B	chr4	+	15683378	15683524	15683378	15683407	15687858	15688085	0.054	0.280006	0.994678	0.926,0.84,0.829	0.874,0.759,0.801	266	149	45,47,52	2,5,6	37,45,43	3,8,6
A5SS80	ENSG00000237765.6_3	FAM200B	chr4	+	15683378	15683591	15683378	15683407	15687858	15688085	0.066	0.389451	1	0.858,0.722,0.723	0.789,0.649,0.668	333	149	27,29,35	2,5,6	25,33,27	3,8,6
A5SS81	ENSG00000237765.6_3	FAM200B	chr4	+	15683378	15683591	15683378	15683524	15687858	15688085	-0.016	0.732662	1	0.29,0.296,0.317	0.318,0.336,0.296	216	149	26,28,35	44,46,52	25,33,25	37,45,41
A5SS84	ENSG00000166881.9_3	NEMP1	chr12	-	57464456	57464676	57464602	57464676	57458428	57458522	0.116	0.0464679	0.328675	1.0,0.868,0.921	1.0,0.639,0.802	295	149	16,26,23	0,2,1	11,14,16	0,4,2
A5SS85	ENSG00000166881.9_3	NEMP1	chr12	-	57464456	57464676	57464602	57464676	57463016	57463089	-0.036	0.224945	0.871477	1.0,0.91,0.924	1.0,1.0,0.943	295	149	42,40,48	0,2,2	13,22,33	0,0,1
A5SS86	ENSG00000156650.12_2	KAT6B	chr10	+	76735156	76735539	76735156	76735212	76737073	76737195	0.121	0.4397	1	0.653,0.54,0.263	0.36,0.305,0.429	476	149	12,15,8	2,4,7	9,7,12	5,5,5
A5SS87	ENSG00000156650.12_2	KAT6B	chr10	+	76735156	76736088	76735156	76735212	76737073	76737195	0.155	0.302298	1	0.636,0.592,0.261	0.207,0.368,0.449	1025	149	24,40,17	2,4,7	9,20,28	5,5,5
A5SS88	ENSG00000156650.12_2	KAT6B	chr10	+	76735156	76736088	76735156	76735539	76737073	76737195	0.323	0.0493925	0.345531	0.516,0.847,1.0	0.176,0.435,0.784	698	149	15,26,9	3,1,0	3,18,17	3,5,1
A5SS89	ENSG00000004866.20_3	ST7	chr7	+	116849840	116849991	116849840	116849976	116859137	116859230	-0.051	0.0885695	0.500065	0.904,1.0,0.84	0.918,1.0,0.978	164	149	31,36,29	3,0,5	37,42,48	3,0,1
A5SS91	ENSG00000103024.7_3	NME3	chr16	-	1821269	1821411	1821280	1821411	1821070	1821172	0.018	1	1	NA,0.0,1.0	NA,0.482,NA	160	149	0,0,1	0,1,0	0,1,0	0,1,0
A5SS93	ENSG00000139926.15_4	FRMD6	chr14	+	52167773	52167877	52167773	52167853	52169229	52169306	0.037	0.54673	1	0.556,0.438,0.33	0.589,0.177,0.446	173	149	16,19,12	11,21,21	5,4,14	3,16,15
A5SS97	ENSG00000225697.12_3	SLC26A6	chr3	-	48668656	48668739	48668685	48668739	48668425	48668573	0.19	1	1	1.0,0.893,0.944	0.762,0.82,0.686	178	149	14,10,20	0,1,1	23,38,34	6,7,13
A5SS98	ENSG00000225697.12_3	SLC26A6	chr3	-	48669081	48669234	48669195	48669234	48668656	48668739	-0.002	0.29347	1	0.895,0.85,0.941	0.84,0.852,1.0	263	149	15,10,28	1,1,1	37,51,57	4,5,0
A5SS99	ENSG00000110719.9_3	TCIRG1	chr11	+	67808734	67808855	67808734	67808813	67809219	67809298	-0.008	1	1	0.981,0.945,0.974	0.971,0.98,0.973	191	149	66,44,48	1,2,1	43,62,46	1,1,1
A5SS100	ENSG00000161970.12_3	RPL26	chr17	-	8286092	8286511	8286474	8286511	8285460	8285633	0	1	1	0.019,0.019,0.018	0.016,0.018,0.021	531	149	174,175,169	2554,2571,2520	174,210,247	2933,3143,3178
A5SS102	ENSG00000169855.19_2	ROBO1	chr3	-	78717621	78717715	78717633	78717715	78717283	78717452	-0.063	1	1	0.0,0.0,0.0	0.188,0.0,0.0	161	149	0,0,0	7,11,4	1,0,0	4,7,13
A5SS104	ENSG00000131467.10_2	PSME3	chr17	+	40985415	40985690	40985415	40985522	40986360	40986393	-0.003	1	1	0.996,0.976,0.996	0.994,0.995,0.988	317	149	553,516,524	1,6,1	339,453,548	1,1,3
A5SS106	ENSG00000135090.13_3	TAOK3	chr12	-	118797310	118797525	118797325	118797525	118704459	118704564	-0.208	1	1	1.0,0.645,0.732	NA,1.0,1.0	164	149	1,2,3	0,1,1	0,1,2	0,0,0
A5SS107	ENSG00000058673.16_3	ZC3H11A	chr1	+	203765420	203765729	203765420	203765624	203770702	203770756	0.164	0.0137788	0.150955	0.37,0.313,0.301	0.094,0.203,0.196	254	149	10,14,11	10,18,15	3,10,10	17,23,24
A5SS111	ENSG00000079819.18_3	EPB41L2	chr6	-	131190702	131191266	131190951	131191266	131188598	131188721	0.01	0.753176	1	0.897,0.872,0.851	0.862,0.892,0.837	398	149	303,329,306	13,18,20	184,242,247	11,11,18
A5SS112	ENSG00000144199.11_2	FAHD2B	chr2	-	97751435	97751935	97751875	97751935	97749905	97750014	-0.016	1	1	1.0,0.905,1.0	1.0,1.0,0.953	589	149	110,75,95	0,2,0	78,66,81	0,0,1
A5SS115	ENSG00000168010.10_3	ATG16L2	chr11	+	72533522	72534842	72533522	72533588	72535104	72535167	-0.243	0.486804	1	0.271,1.0,1.0	1.0,1.0,1.0	1403	149	7,13,12	2,0,0	18,22,13	0,0,0
A5SS116	ENSG00000188976.10_2	NOC2L	chr1	-	880421	880526	880436	880526	879583	880180	-0.065	0.0192358	0.179986	0.36,0.315,0.303	0.383,0.4,0.39	164	149	98,79,92	158,156,192	151,230,226	221,314,321
A5SS122	ENSG00000100445.17_3	SDR39U1	chr14	-	24910879	24911001	24910883	24911001	24909988	24910132	0.005	0.568566	1	0.961,0.949,0.962	1.0,0.893,0.965	153	149	25,19,26	1,1,1	56,43,56	0,5,2
A5SS123	ENSG00000100445.17_3	SDR39U1	chr14	-	24911303	24911466	24911314	24911466	24909988	24910132	0.261	1	1	NA,1.0,1.0	1.0,0.482,0.736	160	149	0,3,3	0,0,0	4,1,3	0,1,1
A5SS124	ENSG00000100445.17_3	SDR39U1	chr14	-	24911303	24911466	24911383	24911466	24909988	24910132	-0.235	0.0883636	0.500065	0.044,0.328,0.82	0.809,0.394,0.695	229	149	1,6,7	14,8,1	13,8,7	2,8,2
A5SS125	ENSG00000100445.17_3	SDR39U1	chr14	-	24911314	24911466	24911383	24911466	24909988	24910132	-0.27	0.0300741	0.242877	0.047,0.204,0.732	0.755,0.406,0.631	218	149	1,3,4	14,8,1	9,8,5	2,8,2
A5SS126	ENSG00000100445.17_3	SDR39U1	chr14	-	24911314	24911466	24911383	24911466	24910883	24911001	-0.001	0.708262	1	0.102,0.208,0.125	0.17,0.17,0.099	218	149	2,5,5	12,13,24	9,9,5	30,30,31
A5SS127	ENSG00000186205.12_3	MARC1	chr1	+	220971215	220971407	220971215	220971356	220978393	220978455	-0.026	0.0117218	0.134023	0.04,0.0,0.025	0.044,0.057,0.042	200	149	2,0,1	36,39,29	4,7,5	65,86,86
A5SS131	ENSG00000138796.16_2	HADH	chr4	+	108948843	108949225	108948843	108948916	108954331	108954448	0.003	1	1	0.016,0.008,0.0	0.0,0.01,0.004	458	149	4,2,0	78,82,89	0,3,1	69,99,82
A5SS135	ENSG00000153113.23_4	CAST	chr5	+	96058342	96058422	96058342	96058402	96062497	96062563	-0.094	1	1	0.025,0.0,0.0	0.306,0.0,0.0	169	149	1,0,0	35,39,57	1,0,0	2,9,8
A5SS136	ENSG00000153113.23_4	CAST	chr5	+	96058342	96058422	96058342	96058402	96063192	96063234	-0.001	1	1	0.005,0.0,0.0	0.005,0.004,0.0	169	149	1,0,0	190,258,244	1,1,0	180,222,246
A5SS137	ENSG00000087274.16_3	ADD1	chr4	+	2906490	2906835	2906490	2906742	2909469	2909571	-0.032	0.040181	0.296707	0.066,0.042,0.054	0.055,0.102,0.102	242	149	16,9,12	140,127,129	5,15,17	53,81,92
A5SS138	ENSG00000087274.16_3	ADD1	chr4	+	2910241	2911158	2910241	2910331	2916610	2916767	-0.006	0.956222	1	0.005,0.002,0.012	0.019,0.014,0.005	976	149	5,1,9	143,99,114	7,7,3	56,73,87
A5SS139	ENSG00000100038.19_3	TOP3B	chr22	-	22330276	22330559	22330352	22330559	22330011	22330179	0	1	1	0.0,0.0,0.398	0.0,0.0,0.398	225	149	0,0,2	3,2,2	0,0,1	4,1,1
A5SS141	ENSG00000104432.13_3	IL7	chr8	-	79710306	79710443	79710362	79710443	79652236	79652317	0.423	0.0374318	0.280959	1.0,1.0,1.0	0.421,0.718,0.592	205	149	7,5,4	0,0,0	1,7,2	1,2,1
A5SS142	ENSG00000136944.17_3	LMX1B	chr9	+	129456024	129456124	129456024	129456091	129458117	129458261	-0.197	0.596386	1	0.0,0.0,0.0	0.0,0.45,0.141	182	149	0,0,0	4,11,3	0,2,1	1,2,5
A5SS143	ENSG00000136944.17_3	LMX1B	chr9	+	129458117	129458282	129458117	129458261	129458572	129463311	0.094	1	1	0.273,0.0,NA	0.0,0.0,0.127	170	149	3,0,0	7,8,0	0,0,1	7,1,6
A5SS146	ENSG00000065357.19_3	DGKA	chr12	+	56331191	56331341	56331191	56331327	56331761	56331836	0.013	1	1	0.0,0.038,0.0	0.0,0.0,0.0	163	149	0,1,0	39,23,35	0,0,0	10,22,16
A5SS147	ENSG00000065357.19_3	DGKA	chr12	+	56333198	56333954	56333198	56333313	56334097	56334217	-0.18	0.0947106	0.524526	0.702,0.757,1.0	1.0,1.0,1.0	790	149	25,33,24	2,2,0	21,11,23	0,0,0
A5SS149	ENSG00000173402.11_3	DAG1	chr3	+	49507564	49507866	49507564	49507707	49547851	49548252	0.032	0.115349	0.598514	1.0,0.879,0.895	0.871,0.96,0.846	308	149	81,45,53	0,3,3	56,99,102	4,2,9
A5SS150	ENSG00000173402.11_3	DAG1	chr3	+	49507564	49508006	49507564	49507707	49547851	49548252	0.058	0.505696	1	1.0,0.499,0.59	0.586,0.812,0.517	448	149	16,9,13	0,3,3	17,26,29	4,2,9
A5SS151	ENSG00000173402.11_3	DAG1	chr3	+	49507564	49508006	49507564	49507866	49547851	49548252	-0.008	1	1	0.0,0.014,0.012	0.036,0.007,0.007	289	149	0,1,1	65,37,41	3,1,1	42,74,74
A5SS152	ENSG00000173402.11_3	DAG1	chr3	+	49514281	49514338	49514281	49514333	49547851	49548252	-0.465	0.00174847	0.0340098	0.0,0.326,0.326	0.326,1.0,0.721	154	149	0,2,1	2,4,2	3,9,8	6,0,3
A5SS153	ENSG00000135297.15_2	MTO1	chr6	+	74189658	74190090	74189658	74189849	74190397	74190528	0.013	0.635113	1	0.095,0.034,0.077	0.046,0.042,0.078	390	149	8,3,7	29,33,32	6,6,11	48,52,50
A5SS154	ENSG00000169241.17_2	SLC50A1	chr1	+	155108774	155108872	155108774	155108852	155109303	155109427	-0.005	0.69368	1	0.067,0.035,0.056	0.064,0.045,0.064	169	149	3,1,1	37,24,15	2,3,3	26,56,39
A5SS155	ENSG00000092841.18_4	MYL6	chr12	+	56552145	56552495	56552145	56552188	56553370	56553514	-0.001	1	1	0.999,0.999,1.0	1.0,1.0,1.0	456	149	2256,2054,2093	1,1,0	1498,1818,1909	0,0,0
A5SS156	ENSG00000092841.18_4	MYL6	chr12	+	56552467	56553514	56552467	56552495	56553758	56553932	0.128	1.88809e-07	2.6494e-05	0.779,0.703,0.721	0.611,0.6,0.607	1168	149	2410,1892,2132	87,102,105	1550,1659,1693	126,141,140
A5SS157	ENSG00000092841.18_4	MYL6	chr12	+	56553370	56553514	56553370	56553406	56553758	56553932	0.001	0.722841	1	0.988,0.984,0.981	0.985,0.981,0.984	257	149	4580,3884,4136	33,36,47	2988,3398,3534	27,38,33
A5SS163	ENSG00000041357.15_2	PSMA4	chr15	+	78832768	78832881	78832768	78832805	78834246	78834272	0.002	0.632729	1	0.963,0.989,0.983	0.976,0.982,0.972	225	149	430,547,513	11,4,6	425,584,678	7,7,13
A5SS164	ENSG00000041357.15_2	PSMA4	chr15	+	78834518	78834987	78834518	78834561	78836531	78836609	-0.043	0.00191081	0.035545	0.909,0.898,0.953	0.983,0.948,0.959	575	149	653,645,706	17,19,9	677,837,900	3,12,10
A5SS166	ENSG00000275895.6_4	U2AF1L5	chr21	-	44520562	44524512	44524424	44524512	44515803	44515853	-0.018	1	1	1.0,1.0,0.947	1.0,1.0,1.0	4011	149	971,865,958	0,0,2	619,786,938	0,0,0
A5SS167	ENSG00000187193.8_3	MT1X	chr16	+	56717076	56717298	56717076	56717142	56717869	56718108	0.006	0.854675	1	0.0,0.03,0.018	0.01,0.012,0.008	305	149	0,4,3	93,64,81	2,3,2	95,116,124
A5SS171	ENSG00000005436.13_3	GCFC2	chr2	-	75929324	75929549	75929438	75929549	75928315	75928413	0.02	1	1	1.0,1.0,1.0	1.0,1.0,0.941	263	149	32,32,46	0,0,0	19,40,28	0,0,1
A5SS174	ENSG00000234684.6_4	SDCBP2-AS1	chr20	+	1306064	1306426	1306064	1306173	1353721	1353822	-0.23	1	1	NA,0.527,NA	1.0,1.0,0.27	402	149	0,3,0	0,1,0	2,2,1	0,0,1
A5SS176	ENSG00000069399.14_3	BCL3	chr19	+	45261502	45261730	45261502	45261670	45261980	45262098	0.007	0.828034	1	0.018,0.021,0.04	0.037,0.0,0.021	209	149	1,1,2	38,33,34	3,0,2	56,41,67
A5SS177	ENSG00000173442.12_2	EHBP1L1	chr11	+	65349009	65351236	65349009	65349487	65351711	65351869	0	0.871627	1	0.962,0.959,0.987	0.95,0.973,0.986	1898	149	959,900,961	3,3,1	723,909,866	3,2,1
A5SS178	ENSG00000088247.17_4	KHSRP	chr19	-	6415544	6415745	6415619	6415745	6415390	6415468	-0.029	0.0628019	0.402286	0.872,0.908,0.91	0.914,0.938,0.926	224	149	288,252,273	28,17,18	209,317,283	13,14,15
A5SS179	ENSG00000164548.10_2	TRA2A	chr7	-	23561739	23562051	23561750	23562051	23561325	23561459	-0.08	0.485562	1	0.437,1.0,0.736	1.0,0.713,0.7	160	149	5,2,6	6,0,2	6,8,10	0,3,4
A5SS180	ENSG00000164548.10_2	TRA2A	chr7	-	23561739	23562051	23561972	23562051	23561325	23561459	-0.03	0.853629	1	1.0,0.934,0.785	0.884,0.924,1.0	382	149	29,36,28	0,1,3	39,31,54	2,1,0
A5SS181	ENSG00000164548.10_2	TRA2A	chr7	-	23561750	23562051	23561972	23562051	23561325	23561459	-0.029	0.821814	1	1.0,0.932,0.763	0.869,0.913,1.0	371	149	30,34,24	0,1,3	33,26,48	2,1,0
A5SS182	ENSG00000278259.4_2	MYO19	chr17	-	34864735	34864974	34864900	34864974	34863641	34863763	-0.005	0.307553	1	0.073,0.058,0.0	0.026,0.062,0.058	314	149	2,4,0	12,31,38	2,5,4	36,36,31
A5SS183	ENSG00000278259.4_2	MYO19	chr17	-	34890499	34890637	34890510	34890637	34889779	34889931	0.506	1	1	NA,NA,1.0	0.482,0.0,1.0	160	149	0,0,3	0,0,0	2,0,1	2,1,0
A5SS185	ENSG00000092020.10_3	PPP2R3C	chr14	-	35577300	35577442	35577344	35577442	35576509	35576580	-0.009	1	1	0.0,0.0,0.0	0.0,0.026,0.0	193	149	0,0,0	27,31,31	0,2,0	31,59,44
A5SS186	ENSG00000092020.10_3	PPP2R3C	chr14	-	35579024	35579137	35579053	35579137	35577344	35577442	0.025	1	1	1.0,1.0,1.0	0.941,1.0,0.983	178	149	22,27,24	0,0,0	38,53,68	2,0,1
A5SS187	ENSG00000160410.14_3	SHKBP1	chr19	+	41083462	41083615	41083462	41083536	41084059	41084118	0.003	1	1	0.0,0.009,0.0	0.0,0.0,0.0	228	149	0,1,0	88,71,97	0,0,0	57,59,68
A5SS188	ENSG00000105193.8_2	RPS16	chr19	-	39924133	39924209	39924161	39924209	39923846	39924058	0.002	1	1	0.003,0.002,0.005	0.001,0.001,0.003	177	149	11,8,17	3271,2751,2938	4,6,12	3206,3757,3529
A5SS189	ENSG00000105193.8_2	RPS16	chr19	-	39924161	39924401	39924304	39924401	39923846	39924058	0	1	1	0.997,0.995,1.0	0.999,0.995,0.999	292	149	3282,2766,2946	5,7,0	3211,3770,3539	2,9,2
A5SS190	ENSG00000105193.8_2	RPS16	chr19	-	39924304	39926348	39926246	39926348	39924161	39924209	0.001	1	1	1.0,1.0,1.0	1.0,1.0,0.996	2091	149	3227,2662,2879	0,0,0	3045,3639,3450	0,0,1
A5SS191	ENSG00000105193.8_2	RPS16	chr19	-	39926246	39926348	39926297	39926348	39924304	39924401	-0.002	0.645862	1	0.978,0.972,0.97	0.976,0.977,0.973	200	149	4786,3914,4136	79,84,94	4447,5292,5168	83,94,105
A5SS193	ENSG00000165916.8_3	PSMC3	chr11	-	47445596	47445734	47445659	47445734	47444380	47444524	0.004	1	1	0.997,0.997,0.995	0.991,0.992,0.995	212	149	1220,989,1099	3,2,4	636,854,1050	4,5,4
A5SS194	ENSG00000186577.12_4	SMIM29	chr6	-	34215457	34215641	34215517	34215641	34215243	34215269	0.201	9.23339e-05	0.00398034	1.0,1.0,0.919	0.871,0.856,0.588	209	149	31,24,32	0,0,2	19,25,10	2,3,5
A5SS195	ENSG00000106077.18_2	ABHD11	chr7	-	73151550	73152065	73151891	73152065	73151258	73151440	-0.123	0.0276237	0.231549	0.636,0.904,0.753	0.888,1.0,0.775	490	149	46,31,30	8,1,3	26,35,34	1,0,3
A5SS199	ENSG00000105939.12_3	ZC3HAV1	chr7	-	138763849	138764989	138764215	138764989	138763297	138763399	-0.05	0.247719	0.915671	0.149,0.142,0.131	0.224,0.131,0.218	515	149	65,61,59	107,107,113	15,24,27	15,46,28
A5SS201	ENSG00000261008.6_3	LINC01572	chr16	-	72604333	72604414	72604349	72604414	72589163	72589225	-0.19	1	1	0.644,1.0,0.0	1.0,NA,0.475	165	149	2,5,0	1,0,1	2,0,2	0,0,2
A5SS205	ENSG00000164054.15_3	SHISA5	chr3	-	48538569	48538726	48538590	48538726	48520585	48520666	0.004	1	1	1.0,1.0,1.0	1.0,1.0,0.987	170	149	98,80,91	0,0,0	93,91,84	0,0,1
A5SS225	ENSG00000149564.11_2	ESAM	chr11	-	124624525	124624659	124624536	124624659	124624109	124624236	0.063	1	1	0.0,0.0,0.189	0.0,NA,0.0	160	149	0,0,1	1,3,4	0,0,0	2,0,1
A5SS226	ENSG00000135698.9_2	MPHOSPH6	chr16	-	82197686	82197799	82197719	82197799	82185028	82185119	-0.005	1	1	0.987,0.989,1.0	1.0,0.991,1.0	182	149	96,114,116	1,1,0	80,139,134	0,1,0
A5SS227	ENSG00000164683.16_3	HEY1	chr8	-	80679231	80679327	80679243	80679327	80678885	80678967	-0.045	1	1	0.0,NA,NA	0.0,0.0,0.134	161	149	0,0,0	2,0,0	0,0,1	5,4,6
A5SS228	ENSG00000184640.17_3	SEPT9	chr17	+	75283972	75284296	75283972	75284292	75303222	75303279	0.012	1	1	0.0,0.036,0.0	0.0,0.0,0.0	153	149	0,1,0	28,26,21	0,0,0	25,23,20
A5SS229	ENSG00000114054.13_3	PCCB	chr3	+	136045644	136046097	136045644	136045752	136046475	136046574	-0.009	0.292584	1	1.0,0.876,1.0	1.0,0.951,0.952	494	149	66,70,74	0,3,0	181,256,198	0,4,3
A5SS230	ENSG00000139433.9_3	GLTP	chr12	-	110295330	110295464	110295387	110295464	110293423	110293574	-0.004	1	1	1.0,0.989,1.0	1.0,1.0,1.0	206	149	143,120,110	0,1,0	60,61,61	0,0,0
A5SS236	ENSG00000108984.13_3	MAP2K6	chr17	+	67513640	67513754	67513640	67513692	67515453	67515573	0.03	0.544424	1	1.0,1.0,1.0	0.971,0.966,0.974	211	149	7,13,11	0,0,0	47,40,54	1,1,1
A5SS237	ENSG00000187555.14_2	USP7	chr16	-	9017071	9017270	9017210	9017270	9015013	9015152	-0.006	1	1	1.0,1.0,0.983	1.0,1.0,1.0	288	149	81,119,112	0,0,1	97,122,177	0,0,0
A5SS240	ENSG00000181610.12_2	MRPS23	chr17	-	55927199	55927417	55927327	55927417	55926600	55926771	-0.002	0.646247	1	0.018,0.008,0.021	0.015,0.014,0.023	277	149	8,3,9	232,208,229	6,7,14	218,257,325
A5SS241	ENSG00000067369.13_3	TP53BP1	chr15	-	43712502	43712933	43712815	43712933	43708422	43708614	-0.001	1	1	1.0,1.0,0.972	1.0,0.975,1.0	462	149	92,100,107	0,0,1	109,120,113	0,1,0
A5SS242	ENSG00000114859.15_3	CLCN2	chr3	-	184071329	184071583	184071449	184071583	184071037	184071210	-0.1	0.00505099	0.0719315	0.0,0.0,0.0	0.1,0.122,0.077	269	149	0,0,0	4,6,4	2,2,3	10,8,20
A5SS248	ENSG00000109113.19_4	RAB34	chr17	-	27042212	27042294	27042236	27042294	27042049	27042140	-0.01	0.614923	1	0.835,0.877,0.852	0.896,0.832,0.866	173	149	283,223,274	48,27,41	210,235,248	21,41,33
A5SS253	ENSG00000122952.16_3	ZWINT	chr10	-	58118565	58118708	58118669	58118708	58118316	58118448	0.029	0.409243	1	0.833,0.91,0.792	0.804,0.813,0.832	253	149	170,224,233	20,13,36	125,140,194	18,19,23
A5SS266	ENSG00000169598.15_2	DFFB	chr1	+	3775281	3775430	3775281	3775408	3782375	3782564	-0.033	1	1	0.0,0.0,0.0	0.0,0.0,0.098	171	149	0,0,0	1,1,2	0,0,1	2,6,8
A5SS267	ENSG00000141295.13_2	SCRN2	chr17	-	45915635	45915816	45915701	45915816	45915085	45915368	0.01	0.320703	1	0.975,1.0,0.927	0.939,0.946,0.986	215	149	56,40,55	1,0,3	67,152,103	3,6,1
A5SS269	ENSG00000100325.14_3	ASCC2	chr22	-	30230430	30230539	30230477	30230539	30221610	30221769	-0.646	1	1	NA,0.432,0.275	1.0,1.0,1.0	196	149	0,2,1	0,2,2	1,2,1	0,0,0
A5SS270	ENSG00000100325.14_3	ASCC2	chr22	-	30230430	30230539	30230477	30230539	30228233	30228331	-0.077	0.107122	0.56833	0.062,0.16,0.112	0.16,0.222,0.183	196	149	2,3,3	23,12,18	1,6,5	4,16,17
A5SS271	ENSG00000185875.12_2	THNSL1	chr10	+	25305586	25305718	25305586	25305621	25310670	25310837	-0.239	1	1	NA,0.0,NA	0.168,0.0,0.548	246	149	0,0,0	0,1,0	1,0,2	3,1,1
A5SS272	ENSG00000105373.18_3	NOP53	chr19	+	48255768	48255816	48255768	48255801	48258730	48258780	0.002	1	1	0.879,1.0,1.0	0.872,1.0,1.0	164	149	8,8,10	1,0,0	15,9,4	2,0,0
A5SS273	ENSG00000149084.12_3	HSD17B12	chr11	+	43702344	43702733	43702344	43702537	43772460	43772507	0.004	1	1	0.015,0.0,0.0	0.0,0.004,0.0	345	149	2,0,0	55,73,58	0,1,0	63,96,110
A5SS274	ENSG00000105705.15_4	SUGP1	chr19	-	19427055	19427402	19427230	19427402	19420905	19421009	-0.004	1	1	0.0,0.0,0.0	0.0,0.012,0.0	324	149	0,0,0	67,50,64	0,1,0	30,39,42
A5SS275	ENSG00000150455.13_2	TIRAP	chr11	+	126159559	126159728	126159559	126159712	126160356	126160480	-0.231	0.000229697	0.00779505	1.0,0.546,0.404	1.0,1.0,0.644	165	149	7,4,3	0,3,4	2,5,2	0,0,1
A5SS276	ENSG00000183696.13_2	UPP1	chr7	+	48141420	48141579	48141420	48141467	48142893	48143008	0.037	0.749332	1	1.0,0.952,1.0	0.948,0.892,1.0	261	149	139,105,100	0,3,0	32,29,61	1,2,0
[truncated: 3,045 more rows]

## Sheet: MXE
#Alternative Splicing Event: MXE #Condition pair: 5-8F-DDP vs 5-8F Column A: Track_ID, The ID of the AS event signed by rmats. Column B: Gene_ID, The database name in gene level of the AS event. Column C: Gene_Name, The gene symbol of the AS event. Column D: Chrom, The chromosome of the AS event. Column E: Strand, Strand of the AS event. Column F, G: 1E_ES/EE, The start/end Base of first AS exon.…
[truncated: 4,513 more rows]

[truncated: 2 more sheets: RI, SE]
